# Supplementary material for: Systematic identification and comparison of expressed profiles of lncRNAs and circRNAs with associated co-expression and ceRNA networks in mouse germline stem cells
Source: Oncotarget. 2017 Feb 25;8(16):26573–90. doi: 10.18632/oncotarget.15719 (PMC5432280; doi:10.18632/oncotarget.15719)
Supplement: Supplementary file 2 [file oncotarget-08-26573-s002.xlsx]

## Sheet: Sheet1
Supplementary File S1: Novel LncRNAs identified in both SSCs and FGSCs
test_id	class_code	nearest_ref_id	gene_id	gene	locus	sample_1	sample_2	status	SSC_fpkm	FGSC_fpkm	log2(fold_change)	test_stat	p_value	q_value	significant
TCONS_00000023	"u"	-	XLOC_000008	-	chr1:4903916-4909507	SSC	FGSC	OK	0.680499	0.260955	1.38279	-3.91828	5e-05	0.00031437	yes
TCONS_00000283	"u"	-	XLOC_000073	-	chr1:15080756-15081252	SSC	FGSC	OK	0	0.955618	-inf	-nan	5e-05	0.00031437	yes
TCONS_00000308	"u"	-	XLOC_000086	-	chr1:16093803-16094425	SSC	FGSC	OK	7.66087	0.355445	4.42981	-5.41134	5e-05	0.00031437	yes
TCONS_00000314	"u"	-	XLOC_000090	-	chr1:16215860-16216193	SSC	FGSC	OK	1.20982	0	inf	-nan	5e-05	0.00031437	yes
TCONS_00000425	"o"	ENSMUST00000182303.1	XLOC_000149	Gm27028	chr1:23256268-23295509	SSC	FGSC	OK	1.66312	3.88102	-1.22255	3.98766	5e-05	0.00031437	yes
TCONS_00000529	"u"	-	XLOC_000209	-	chr1:33826649-33827023	SSC	FGSC	OK	0.94722	0	inf	-nan	5e-05	0.00031437	yes
TCONS_00000839	"u"	-	XLOC_000312	-	chr1:43214526-43215352	SSC	FGSC	OK	0.6567	0	inf	-nan	5e-05	0.00031437	yes
TCONS_00000975	"u"	-	XLOC_000363	-	chr1:47385886-47386198	SSC	FGSC	OK	0	1.56663	-inf	-nan	5e-05	0.00031437	yes
TCONS_00000978	"u"	-	XLOC_000366	-	chr1:47390323-47392138	SSC	FGSC	OK	0	0.822194	-inf	-nan	5e-05	0.00031437	yes
TCONS_00001000	"u"	-	XLOC_000384	-	chr1:50846692-50847871	SSC	FGSC	OK	1.13344	0	inf	-nan	5e-05	0.00031437	yes
TCONS_00001001	"u"	-	XLOC_000385	-	chr1:50848236-50848624	SSC	FGSC	OK	2.13063	0	inf	-nan	5e-05	0.00031437	yes
TCONS_00001003	"u"	-	XLOC_000387	-	chr1:50851650-50852233	SSC	FGSC	OK	1.1334	0	inf	-nan	5e-05	0.00031437	yes
TCONS_00001004	"u"	-	XLOC_000388	-	chr1:50852782-50853693	SSC	FGSC	OK	0.698806	0	inf	-nan	5e-05	0.00031437	yes
TCONS_00001006	"u"	-	XLOC_000390	-	chr1:50858267-50859841	SSC	FGSC	OK	0.774149	0	inf	-nan	5e-05	0.00031437	yes
TCONS_00001007	"u"	-	XLOC_000391	-	chr1:50860627-50861250	SSC	FGSC	OK	0.845473	0	inf	-nan	5e-05	0.00031437	yes
TCONS_00001011	"u"	-	XLOC_000395	-	chr1:50867065-50868283	SSC	FGSC	OK	0.558238	0	inf	-nan	5e-05	0.00031437	yes
TCONS_00001013	"u"	-	XLOC_000397	-	chr1:50874142-50874605	SSC	FGSC	OK	0.704763	0	inf	-nan	5e-05	0.00031437	yes
TCONS_00001014	"u"	-	XLOC_000398	-	chr1:50882031-50882715	SSC	FGSC	OK	0.911974	0	inf	-nan	5e-05	0.00031437	yes
TCONS_00001016	"u"	-	XLOC_000400	-	chr1:50885055-50886211	SSC	FGSC	OK	0.604169	0	inf	-nan	5e-05	0.00031437	yes
TCONS_00001017	"u"	-	XLOC_000401	-	chr1:50891975-50892513	SSC	FGSC	OK	0.739436	0	inf	-nan	5e-05	0.00031437	yes
TCONS_00001019	"u"	-	XLOC_000403	-	chr1:50898993-50899392	SSC	FGSC	OK	0.99745	0	inf	-nan	5e-05	0.00031437	yes
TCONS_00001158	"u"	-	XLOC_000454	-	chr1:55364101-55366028	SSC	FGSC	OK	0.381282	1.27485	-1.74139	3.69335	5e-05	0.00031437	yes
TCONS_00001513	"u"	-	XLOC_000554	-	chr1:61501887-61502450	SSC	FGSC	OK	0	0.660171	-inf	-nan	5e-05	0.00031437	yes
TCONS_00001563	"x"	ENSMUST00000050536.8	XLOC_000574	Gpr1	chr1:63180586-63214543	SSC	FGSC	OK	0.600596	1.48537	-1.30636	3.48949	5e-05	0.00031437	yes
TCONS_00001739	"u"	-	XLOC_000623	-	chr1:67609010-67610456	SSC	FGSC	OK	0	0.577651	-inf	-nan	5e-05	0.00031437	yes
TCONS_00002179	"u"	-	XLOC_000751	-	chr1:76199302-76220013	SSC	FGSC	OK	0.950616	0	inf	-nan	5e-05	0.00031437	yes
TCONS_00002180	"u"	-	XLOC_000751	-	chr1:76199302-76220013	SSC	FGSC	OK	0.829963	0	inf	-nan	5e-05	0.00031437	yes
TCONS_00002188	"u"	-	XLOC_000757	-	chr1:77210103-77212825	SSC	FGSC	OK	0	0.640582	-inf	-nan	5e-05	0.00031437	yes
TCONS_00002304	"u"	-	XLOC_000797	-	chr1:82910917-82911368	SSC	FGSC	OK	0	0.832787	-inf	-nan	5e-05	0.00031437	yes
TCONS_00002730	"u"	-	XLOC_000915	-	chr1:88490508-88491261	SSC	FGSC	OK	0.874109	0	inf	-nan	5e-05	0.00031437	yes
TCONS_00002905	"u"	-	XLOC_000962	-	chr1:92181015-92182204	SSC	FGSC	OK	0.673013	2.06564	-1.61788	3.59776	5e-05	0.00031437	yes
TCONS_00002912	"u"	-	XLOC_000969	-	chr1:92197222-92197691	SSC	FGSC	OK	0	1.10656	-inf	-nan	5e-05	0.00031437	yes
TCONS_00003085	"j"	ENSMUST00000097632.4	XLOC_001017	Gm6086	chr1:93990475-94017147	SSC	FGSC	OK	0.210887	6.68394	-4.98616	5.6838	5e-05	0.00031437	yes
TCONS_00003094	"u"	-	XLOC_001021	-	chr1:95168256-95214201	SSC	FGSC	OK	0	2.80683	-inf	-nan	5e-05	0.00031437	yes
TCONS_00003097	"u"	-	XLOC_001022	-	chr1:95168256-95214201	SSC	FGSC	OK	0	0.816722	-inf	-nan	5e-05	0.00031437	yes
TCONS_00003098	"u"	-	XLOC_001022	-	chr1:95168256-95214201	SSC	FGSC	OK	0	0.899404	-inf	-nan	5e-05	0.00031437	yes
TCONS_00003099	"u"	-	XLOC_001023	-	chr1:95168256-95214201	SSC	FGSC	OK	0	0.534286	-inf	-nan	5e-05	0.00031437	yes
TCONS_00003100	"u"	-	XLOC_001024	-	chr1:95168256-95214201	SSC	FGSC	OK	0	0.692353	-inf	-nan	5e-05	0.00031437	yes
TCONS_00003105	"u"	-	XLOC_001028	-	chr1:95214519-95215054	SSC	FGSC	OK	0	0.692125	-inf	-nan	5e-05	0.00031437	yes
TCONS_00003111	"u"	-	XLOC_001032	-	chr1:96468560-96469292	SSC	FGSC	OK	0	0.977454	-inf	-nan	5e-05	0.00031437	yes
TCONS_00003112	"u"	-	XLOC_001033	-	chr1:96469539-96470898	SSC	FGSC	OK	0	0.769505	-inf	-nan	5e-05	0.00031437	yes
TCONS_00003258	"u"	-	XLOC_001112	-	chr1:106796799-106799226	SSC	FGSC	OK	0.533562	1.7749	-1.73401	4.76867	5e-05	0.00031437	yes
TCONS_00003330	"u"	-	XLOC_001139	-	chr1:111811382-111812821	SSC	FGSC	OK	0	0.864109	-inf	-nan	5e-05	0.00031437	yes
TCONS_00003331	"u"	-	XLOC_001140	-	chr1:111813116-111816347	SSC	FGSC	OK	0	0.55933	-inf	-nan	5e-05	0.00031437	yes
TCONS_00003338	"u"	-	XLOC_001147	-	chr1:112486329-112494839	SSC	FGSC	OK	1.04358	0	inf	-nan	5e-05	0.00031437	yes
TCONS_00003339	"u"	-	XLOC_001148	-	chr1:112486329-112494839	SSC	FGSC	OK	1.01537	0	inf	-nan	5e-05	0.00031437	yes
TCONS_00003350	"u"	-	XLOC_001158	-	chr1:117097708-117099357	SSC	FGSC	OK	0	0.665796	-inf	-nan	5e-05	0.00031437	yes
TCONS_00003351	"u"	-	XLOC_001159	-	chr1:117100074-117107318	SSC	FGSC	OK	0	0.706274	-inf	-nan	5e-05	0.00031437	yes
TCONS_00003353	"u"	-	XLOC_001161	-	chr1:117110867-117113999	SSC	FGSC	OK	0	0.696261	-inf	-nan	5e-05	0.00031437	yes
TCONS_00003354	"u"	-	XLOC_001162	-	chr1:117114461-117116257	SSC	FGSC	OK	0	0.596309	-inf	-nan	5e-05	0.00031437	yes
TCONS_00003355	"u"	-	XLOC_001163	-	chr1:117116439-117119040	SSC	FGSC	OK	0	0.675449	-inf	-nan	5e-05	0.00031437	yes
TCONS_00003358	"u"	-	XLOC_001166	-	chr1:117129700-117130432	SSC	FGSC	OK	0	0.797828	-inf	-nan	5e-05	0.00031437	yes
TCONS_00003360	"u"	-	XLOC_001168	-	chr1:117326223-117333365	SSC	FGSC	OK	0	0.722606	-inf	-nan	5e-05	0.00031437	yes
TCONS_00003505	"u"	-	XLOC_001242	-	chr1:125483110-125484404	SSC	FGSC	OK	0	0.913255	-inf	-nan	5e-05	0.00031437	yes
TCONS_00003797	"u"	-	XLOC_001335	-	chr1:133153596-133153798	SSC	FGSC	OK	7.45206	0	inf	-nan	5e-05	0.00031437	yes
TCONS_00004163	"u"	-	XLOC_001460	-	chr1:143558204-143575816	SSC	FGSC	OK	0	0.871663	-inf	-nan	5e-05	0.00031437	yes
TCONS_00004200	"u"	-	XLOC_001467	-	chr1:143809684-143816558	SSC	FGSC	OK	0.320031	0.643281	-1.00724	3.45979	5e-05	0.00031437	yes
TCONS_00004477	"u"	-	XLOC_001574	-	chr1:158188909-158189223	SSC	FGSC	OK	3.98749	0	inf	-nan	5e-05	0.00031437	yes
TCONS_00004494	"u"	-	XLOC_001581	-	chr1:159354859-159356431	SSC	FGSC	OK	0.77169	1.70557	-1.14416	2.96009	5e-05	0.00031437	yes
TCONS_00004495	"o"	ENSMUST00000189052.1	XLOC_001582	RP23-145H3.1	chr1:159357304-159361967	SSC	FGSC	OK	0.367828	0.796677	-1.11496	3.24936	5e-05	0.00031437	yes
TCONS_00004598	"u"	-	XLOC_001616	-	chr1:161672453-161677873	SSC	FGSC	OK	1.03869	0	inf	-nan	5e-05	0.00031437	yes
TCONS_00004599	"u"	-	XLOC_001616	-	chr1:161672453-161677873	SSC	FGSC	OK	0.813935	0	inf	-nan	5e-05	0.00031437	yes
TCONS_00004644	"u"	-	XLOC_001641	-	chr1:163678440-163680692	SSC	FGSC	OK	0	0.894824	-inf	-nan	5e-05	0.00031437	yes
TCONS_00004645	"u"	-	XLOC_001642	-	chr1:163681442-163683325	SSC	FGSC	OK	0	0.596938	-inf	-nan	5e-05	0.00031437	yes
TCONS_00004807	"u"	-	XLOC_001704	-	chr1:170891331-170896007	SSC	FGSC	OK	0.0689675	0.755054	-3.45259	4.72938	5e-05	0.00031437	yes
TCONS_00004811	"u"	-	XLOC_001708	-	chr1:170901581-170902146	SSC	FGSC	OK	0	0.662554	-inf	-nan	5e-05	0.00031437	yes
TCONS_00005201	"u"	-	XLOC_001843	-	chr1:178339842-178341727	SSC	FGSC	OK	0.916557	1.90231	-1.05345	3.23899	5e-05	0.00031437	yes
TCONS_00005207	"u"	-	XLOC_001846	-	chr1:178405825-178504381	SSC	FGSC	OK	0.0816178	0.681828	-3.06245	2.96852	5e-05	0.00031437	yes
TCONS_00005326	"u"	-	XLOC_001888	-	chr1:181569393-181571233	SSC	FGSC	OK	2.05873	0	inf	-nan	5e-05	0.00031437	yes
TCONS_00005354	"u"	-	XLOC_001900	-	chr1:182056010-182056305	SSC	FGSC	OK	4.58085	0	inf	-nan	5e-05	0.00031437	yes
TCONS_00005395	"u"	-	XLOC_001917	-	chr1:184465757-184468866	SSC	FGSC	OK	0	0.668379	-inf	-nan	5e-05	0.00031437	yes
TCONS_00005403	"u"	-	XLOC_001925	-	chr1:185173502-185173931	SSC	FGSC	OK	0	0.823202	-inf	-nan	5e-05	0.00031437	yes
TCONS_00005404	"u"	-	XLOC_001926	-	chr1:185174000-185174375	SSC	FGSC	OK	0	0.816062	-inf	-nan	5e-05	0.00031437	yes
TCONS_00005460	"u"	-	XLOC_001951	-	chr1:187417395-187418781	SSC	FGSC	OK	0	0.563351	-inf	-nan	5e-05	0.00031437	yes
TCONS_00005552	"u"	-	XLOC_001990	-	chr1:191836115-191844387	SSC	FGSC	OK	0.314009	0.759486	-1.27422	3.96508	5e-05	0.00031437	yes
TCONS_00005553	"u"	-	XLOC_001991	-	chr1:191848315-191848993	SSC	FGSC	OK	0	0.593038	-inf	-nan	5e-05	0.00031437	yes
TCONS_00005679	"u"	-	XLOC_002049	-	chr1:8180306-8180764	SSC	FGSC	OK	0	0.934273	-inf	-nan	5e-05	0.00031437	yes
TCONS_00005803	"u"	-	XLOC_002089	-	chr1:13040756-13041124	SSC	FGSC	OK	48.3522	8.44621	2.51721	-14.5542	5e-05	0.00031437	yes
TCONS_00006165	"u"	-	XLOC_002218	-	chr1:32054140-32054623	SSC	FGSC	OK	0	0.782185	-inf	-nan	5e-05	0.00031437	yes
TCONS_00006166	"u"	-	XLOC_002219	-	chr1:32061942-32063080	SSC	FGSC	OK	0	0.706603	-inf	-nan	5e-05	0.00031437	yes
TCONS_00006523	"u"	-	XLOC_002348	-	chr1:43658680-43659445	SSC	FGSC	OK	0.609338	0	inf	-nan	5e-05	0.00031437	yes
TCONS_00006740	"u"	-	XLOC_002418	-	chr1:52373553-52374021	SSC	FGSC	OK	0.939614	0	inf	-nan	5e-05	0.00031437	yes
TCONS_00006931	"u"	-	XLOC_002474	-	chr1:56025142-56025574	SSC	FGSC	OK	0	0.76309	-inf	-nan	5e-05	0.00031437	yes
TCONS_00006948	"u"	-	XLOC_002482	-	chr1:57350609-57356551	SSC	FGSC	OK	0.140733	0.57331	-2.02636	4.73079	5e-05	0.00031437	yes
TCONS_00007173	"u"	-	XLOC_002540	-	chr1:60919255-60919764	SSC	FGSC	OK	1.00318	0	inf	-nan	5e-05	0.00031437	yes
TCONS_00007182	"x"	ENSMUST00000141758.1	XLOC_002549	Gm11588	chr1:61440100-61470205	SSC	FGSC	OK	0	0.962126	-inf	-nan	5e-05	0.00031437	yes
TCONS_00007186	"u"	-	XLOC_002553	-	chr1:61487649-61491487	SSC	FGSC	OK	0	0.664107	-inf	-nan	5e-05	0.00031437	yes
TCONS_00007251	"u"	-	XLOC_002581	-	chr1:64312151-64313492	SSC	FGSC	OK	0	0.682585	-inf	-nan	5e-05	0.00031437	yes
TCONS_00007252	"u"	-	XLOC_002582	-	chr1:64433719-64441460	SSC	FGSC	OK	0.958394	0	inf	-nan	5e-05	0.00031437	yes
TCONS_00007282	"u"	-	XLOC_002595	-	chr1:65005069-65006355	SSC	FGSC	OK	0.603632	0	inf	-nan	5e-05	0.00031437	yes
TCONS_00007284	"u"	-	XLOC_002597	-	chr1:65009232-65009864	SSC	FGSC	OK	1.06074	0	inf	-nan	5e-05	0.00031437	yes
TCONS_00007504	"u"	-	XLOC_002680	-	chr1:73904280-73905334	SSC	FGSC	OK	0.576389	0	inf	-nan	5e-05	0.00031437	yes
TCONS_00007646	"o"	ENSMUST00000188033.1	XLOC_002707	Nhej1	chr1:75121619-75125238	SSC	FGSC	OK	0.555697	2.15204	-1.95334	6.71308	5e-05	0.00031437	yes
TCONS_00007823	"u"	-	XLOC_002740	-	chr1:78578485-78579159	SSC	FGSC	OK	0	0.889038	-inf	-nan	5e-05	0.00031437	yes
TCONS_00008095	"u"	-	XLOC_002829	-	chr1:86517881-86521036	SSC	FGSC	OK	0.111055	0.696647	-2.64916	3.59009	5e-05	0.00031437	yes
TCONS_00008105	"u"	-	XLOC_002834	-	chr1:86692395-86692656	SSC	FGSC	OK	4.06789	0	inf	-nan	5e-05	0.00031437	yes
TCONS_00008433	"x"	ENSMUST00000185591.1	XLOC_002948	RP24-171A4.1	chr1:93975352-93985816	SSC	FGSC	OK	0	0.766465	-inf	-nan	5e-05	0.00031437	yes
TCONS_00008434	"u"	-	XLOC_002949	-	chr1:93985910-93987814	SSC	FGSC	OK	0	0.680259	-inf	-nan	5e-05	0.00031437	yes
TCONS_00008435	"u"	-	XLOC_002950	-	chr1:93987891-93988819	SSC	FGSC	OK	0	0.700009	-inf	-nan	5e-05	0.00031437	yes
TCONS_00008436	"u"	-	XLOC_002951	-	chr1:93989969-93990319	SSC	FGSC	OK	0	1.69442	-inf	-nan	5e-05	0.00031437	yes
TCONS_00008443	"u"	-	XLOC_002958	-	chr1:95161325-95161893	SSC	FGSC	OK	0	0.664626	-inf	-nan	5e-05	0.00031437	yes
TCONS_00008526	"u"	-	XLOC_002991	-	chr1:102853744-102860859	SSC	FGSC	OK	0	0.610441	-inf	-nan	5e-05	0.00031437	yes
TCONS_00008542	"u"	-	XLOC_003006	-	chr1:105078512-105079794	SSC	FGSC	OK	0	0.914573	-inf	-nan	5e-05	0.00031437	yes
TCONS_00008615	"u"	-	XLOC_003036	-	chr1:108318877-108320489	SSC	FGSC	OK	0	0.597097	-inf	-nan	5e-05	0.00031437	yes
TCONS_00008680	"u"	-	XLOC_003079	-	chr1:118784077-118784363	SSC	FGSC	OK	3.44779	0	inf	-nan	5e-05	0.00031437	yes
TCONS_00008780	"u"	-	XLOC_003105	-	chr1:120306823-120307928	SSC	FGSC	OK	0	0.601275	-inf	-nan	5e-05	0.00031437	yes
TCONS_00008819	"u"	-	XLOC_003117	-	chr1:121547622-121550299	SSC	FGSC	OK	0.275079	0.918912	-1.74008	3.477	5e-05	0.00031437	yes
TCONS_00008889	"u"	-	XLOC_003138	-	chr1:126846296-126848754	SSC	FGSC	OK	0	0.627338	-inf	-nan	5e-05	0.00031437	yes
TCONS_00008934	"u"	-	XLOC_003150	-	chr1:128479874-128480168	SSC	FGSC	OK	7.68341	0	inf	-nan	5e-05	0.00031437	yes
TCONS_00009027	"u"	-	XLOC_003194	-	chr1:131042331-131044809	SSC	FGSC	OK	0.923272	0.195397	2.24035	-3.7564	5e-05	0.00031437	yes
TCONS_00009028	"u"	-	XLOC_003195	-	chr1:131045106-131050318	SSC	FGSC	OK	0.967357	0.283353	1.77145	-5.16662	5e-05	0.00031437	yes
TCONS_00009105	"u"	-	XLOC_003212	-	chr1:132165555-132165960	SSC	FGSC	OK	1.85326	0	inf	-nan	5e-05	0.00031437	yes
TCONS_00009256	"u"	-	XLOC_003250	-	chr1:134070165-134071894	SSC	FGSC	OK	1.57298	0.420292	1.90404	-3.96137	5e-05	0.00031437	yes
TCONS_00009791	"u"	-	XLOC_003425	-	chr1:153394128-153395962	SSC	FGSC	OK	0	0.521928	-inf	-nan	5e-05	0.00031437	yes
TCONS_00009833	"u"	-	XLOC_003438	-	chr1:153913686-153915140	SSC	FGSC	OK	0	0.727168	-inf	-nan	5e-05	0.00031437	yes
TCONS_00010153	"u"	-	XLOC_003511	-	chr1:161517760-161521963	SSC	FGSC	OK	2.68663	0	inf	-nan	5e-05	0.00031437	yes
TCONS_00010387	"u"	-	XLOC_003590	-	chr1:166188127-166193111	SSC	FGSC	OK	0.332545	0.737398	-1.14889	3.44433	5e-05	0.00031437	yes
TCONS_00010419	"u"	-	XLOC_003607	-	chr1:167304931-167308041	SSC	FGSC	OK	0.436586	1.1632	-1.41376	3.90947	5e-05	0.00031437	yes
TCONS_00010429	"u"	-	XLOC_003613	-	chr1:167945122-167967259	SSC	FGSC	OK	0	0.720344	-inf	-nan	5e-05	0.00031437	yes
TCONS_00010789	"u"	-	XLOC_003715	-	chr1:176580840-176581333	SSC	FGSC	OK	0	1.28248	-inf	-nan	5e-05	0.00031437	yes
TCONS_00010928	"u"	-	XLOC_003757	-	chr1:180635391-180638820	SSC	FGSC	OK	0.263018	0.682948	-1.37662	3.06732	5e-05	0.00031437	yes
TCONS_00011022	"u"	-	XLOC_003800	-	chr1:182381378-182381746	SSC	FGSC	OK	3.51765	0	inf	-nan	5e-05	0.00031437	yes
TCONS_00011028	"u"	-	XLOC_003806	-	chr1:182731747-182732097	SSC	FGSC	OK	2.52063	0	inf	-nan	5e-05	0.00031437	yes
TCONS_00011054	"u"	-	XLOC_003818	-	chr1:184460710-184461725	SSC	FGSC	OK	0	0.582821	-inf	-nan	5e-05	0.00031437	yes
TCONS_00011118	"j"	ENSMUST00000045388.7	XLOC_003835	Lyplal1	chr1:186087730-186117310	SSC	FGSC	OK	0.531313	2.47333	-2.21882	3.9193	5e-05	0.00031437	yes
TCONS_00011236	"u"	-	XLOC_003874	-	chr1:191129651-191130339	SSC	FGSC	OK	0	0.526815	-inf	-nan	5e-05	0.00031437	yes
TCONS_00011241	"u"	-	XLOC_003879	-	chr1:191165699-191166043	SSC	FGSC	OK	1.12177	0	inf	-nan	5e-05	0.00031437	yes
TCONS_00011288	"u"	-	XLOC_003903	-	chr1:192163817-192164100	SSC	FGSC	OK	0	3.09099	-inf	-nan	5e-05	0.00031437	yes
TCONS_00011480	"u"	-	XLOC_003968	-	chr10:5662519-5663035	SSC	FGSC	OK	0	0.917985	-inf	-nan	5e-05	0.00031437	yes
TCONS_00011649	"u"	-	XLOC_004042	-	chr10:12964891-12965385	SSC	FGSC	OK	15.9166	0.623994	4.67285	-7.49496	5e-05	0.00031437	yes
TCONS_00011756	"u"	-	XLOC_004076	-	chr10:15652166-15653836	SSC	FGSC	OK	0	0.896455	-inf	-nan	5e-05	0.00031437	yes
TCONS_00011757	"u"	-	XLOC_004077	-	chr10:15654725-15655944	SSC	FGSC	OK	0	0.509307	-inf	-nan	5e-05	0.00031437	yes
TCONS_00011758	"u"	-	XLOC_004078	-	chr10:15656275-15657435	SSC	FGSC	OK	0	0.616911	-inf	-nan	5e-05	0.00031437	yes
TCONS_00011759	"u"	-	XLOC_004079	-	chr10:15657577-15659717	SSC	FGSC	OK	0	0.500778	-inf	-nan	5e-05	0.00031437	yes
TCONS_00011762	"u"	-	XLOC_004082	-	chr10:15674951-15677000	SSC	FGSC	OK	0	1.19943	-inf	-nan	5e-05	0.00031437	yes
TCONS_00011835	"u"	-	XLOC_004126	-	chr10:18562678-18563364	SSC	FGSC	OK	0	0.91529	-inf	-nan	5e-05	0.00031437	yes
TCONS_00012061	"u"	-	XLOC_004218	-	chr10:26172274-26172949	SSC	FGSC	OK	0	0.641591	-inf	-nan	5e-05	0.00031437	yes
TCONS_00012292	"u"	-	XLOC_004317	-	chr10:42277867-42279070	SSC	FGSC	OK	2.63024	4.75163	-0.853229	3.60417	5e-05	0.00031437	yes
TCONS_00012373	"u"	-	XLOC_004357	-	chr10:45059801-45060145	SSC	FGSC	OK	0	1.41893	-inf	-nan	5e-05	0.00031437	yes
TCONS_00012419	"u"	-	XLOC_004381	-	chr10:49864661-49865194	SSC	FGSC	OK	0	0.64672	-inf	-nan	5e-05	0.00031437	yes
TCONS_00012464	"u"	-	XLOC_004404	-	chr10:55519605-55520317	SSC	FGSC	OK	0	0.857112	-inf	-nan	5e-05	0.00031437	yes
TCONS_00012647	"u"	-	XLOC_004466	-	chr10:61417598-61417854	SSC	FGSC	OK	10.8888	0	inf	-nan	5e-05	0.00031437	yes
TCONS_00012765	"u"	-	XLOC_004520	-	chr10:66904571-66904865	SSC	FGSC	OK	2.94709	0	inf	-nan	5e-05	0.00031437	yes
TCONS_00012793	"u"	-	XLOC_004527	-	chr10:67549411-67554080	SSC	FGSC	OK	0.333317	0.746271	-1.1628	3.36969	5e-05	0.00031437	yes
TCONS_00013248	"u"	-	XLOC_004632	-	chr10:78147547-78147967	SSC	FGSC	OK	1.84483	0	inf	-nan	5e-05	0.00031437	yes
TCONS_00013272	"u"	-	XLOC_004653	-	chr10:79555207-79559252	SSC	FGSC	OK	1.04111	0.523486	0.991897	-3.11899	5e-05	0.00031437	yes
TCONS_00013595	"u"	-	XLOC_004747	-	chr10:81128980-81132663	SSC	FGSC	OK	0.901908	0.399235	1.17574	-3.2841	5e-05	0.00031437	yes
TCONS_00013799	"u"	-	XLOC_004815	-	chr10:82519656-82520070	SSC	FGSC	OK	0.875016	0	inf	-nan	5e-05	0.00031437	yes
TCONS_00013847	"u"	-	XLOC_004831	-	chr10:83463393-83466109	SSC	FGSC	OK	0.819309	2.12802	-1.37704	5.01487	5e-05	0.00031437	yes
TCONS_00013851	"u"	-	XLOC_004835	-	chr10:83473919-83482171	SSC	FGSC	OK	1.21678	3.8497	-1.66168	8.70213	5e-05	0.00031437	yes
TCONS_00013852	"u"	-	XLOC_004836	-	chr10:83482222-83482981	SSC	FGSC	OK	1.07753	3.57895	-1.73181	4.00008	5e-05	0.00031437	yes
TCONS_00014117	"u"	-	XLOC_004924	-	chr10:91626447-91627462	SSC	FGSC	OK	0	0.522989	-inf	-nan	5e-05	0.00031437	yes
TCONS_00014203	"u"	-	XLOC_004958	-	chr10:95436287-95437154	SSC	FGSC	OK	0	0.530049	-inf	-nan	5e-05	0.00031437	yes
TCONS_00014205	"u"	-	XLOC_004960	-	chr10:95442284-95443902	SSC	FGSC	OK	0	1.55641	-inf	-nan	5e-05	0.00031437	yes
TCONS_00014274	"u"	-	XLOC_004998	-	chr10:99269996-99270497	SSC	FGSC	OK	0.961855	0	inf	-nan	5e-05	0.00031437	yes
TCONS_00014320	"u"	-	XLOC_005017	-	chr10:100657646-100658188	SSC	FGSC	OK	0.743154	0	inf	-nan	5e-05	0.00031437	yes
TCONS_00014401	"u"	-	XLOC_005062	-	chr10:107451785-107453221	SSC	FGSC	OK	0	0.534402	-inf	-nan	5e-05	0.00031437	yes
TCONS_00014403	"u"	-	XLOC_005064	-	chr10:107455709-107456490	SSC	FGSC	OK	0	0.660603	-inf	-nan	5e-05	0.00031437	yes
TCONS_00014406	"u"	-	XLOC_005067	-	chr10:107463700-107464521	SSC	FGSC	OK	0	0.926325	-inf	-nan	5e-05	0.00031437	yes
TCONS_00014407	"u"	-	XLOC_005068	-	chr10:107465202-107467691	SSC	FGSC	OK	0	1.00893	-inf	-nan	5e-05	0.00031437	yes
TCONS_00014408	"u"	-	XLOC_005068	-	chr10:107465202-107467691	SSC	FGSC	OK	0	0.791381	-inf	-nan	5e-05	0.00031437	yes
TCONS_00014503	"u"	-	XLOC_005107	-	chr10:114921198-114924312	SSC	FGSC	OK	0	1.05321	-inf	-nan	5e-05	0.00031437	yes
TCONS_00014580	"u"	-	XLOC_005146	-	chr10:118246951-118252249	SSC	FGSC	OK	0	2.36602	-inf	-nan	5e-05	0.00031437	yes
TCONS_00014583	"u"	-	XLOC_005149	-	chr10:118285868-118288573	SSC	FGSC	OK	0	0.512039	-inf	-nan	5e-05	0.00031437	yes
TCONS_00014584	"u"	-	XLOC_005150	-	chr10:118288711-118289258	SSC	FGSC	OK	0	0.810253	-inf	-nan	5e-05	0.00031437	yes
TCONS_00014588	"u"	-	XLOC_005154	-	chr10:118299276-118301330	SSC	FGSC	OK	0	0.498958	-inf	-nan	5e-05	0.00031437	yes
TCONS_00014654	"u"	-	XLOC_005179	-	chr10:121008590-121008945	SSC	FGSC	OK	0.949926	0	inf	-nan	5e-05	0.00031437	yes
TCONS_00014660	"u"	-	XLOC_005183	-	chr10:121502103-121502483	SSC	FGSC	OK	2.45818	0	inf	-nan	5e-05	0.00031437	yes
TCONS_00014707	"u"	-	XLOC_005206	-	chr10:124567120-124567998	SSC	FGSC	OK	1.08251	0	inf	-nan	5e-05	0.00031437	yes
TCONS_00014708	"u"	-	XLOC_005207	-	chr10:124568157-124568844	SSC	FGSC	OK	0.920319	0	inf	-nan	5e-05	0.00031437	yes
TCONS_00014710	"u"	-	XLOC_005209	-	chr10:124572434-124573306	SSC	FGSC	OK	0.850093	0	inf	-nan	5e-05	0.00031437	yes
TCONS_00015198	"u"	-	XLOC_005369	-	chr10:9084420-9084814	SSC	FGSC	OK	0	1.36786	-inf	-nan	5e-05	0.00031437	yes
TCONS_00015389	"u"	-	XLOC_005438	-	chr10:19517615-19517841	SSC	FGSC	OK	57.581	6.06599	3.24678	-16.9	5e-05	0.00031437	yes
TCONS_00015427	"u"	-	XLOC_005452	-	chr10:22040700-22058704	SSC	FGSC	OK	0.836424	10.0003	-3.57966	4.30761	5e-05	0.00031437	yes
TCONS_00015452	"u"	-	XLOC_005467	-	chr10:23731260-23732495	SSC	FGSC	OK	0	0.544006	-inf	-nan	5e-05	0.00031437	yes
TCONS_00015454	"u"	-	XLOC_005469	-	chr10:23733854-23734358	SSC	FGSC	OK	0	0.954231	-inf	-nan	5e-05	0.00031437	yes
TCONS_00015456	"u"	-	XLOC_005471	-	chr10:23736947-23739327	SSC	FGSC	OK	0	0.807155	-inf	-nan	5e-05	0.00031437	yes
TCONS_00015458	"u"	-	XLOC_005473	-	chr10:23759904-23760367	SSC	FGSC	OK	0	0.703194	-inf	-nan	5e-05	0.00031437	yes
TCONS_00015516	"u"	-	XLOC_005499	-	chr10:25913266-25932790	SSC	FGSC	OK	0	1.73074	-inf	-nan	5e-05	0.00031437	yes
TCONS_00015527	"u"	-	XLOC_005505	-	chr10:26556303-26565812	SSC	FGSC	OK	0	0.606837	-inf	-nan	5e-05	0.00031437	yes
TCONS_00015533	"u"	-	XLOC_005511	-	chr10:26746830-26747360	SSC	FGSC	OK	0	1.50866	-inf	-nan	5e-05	0.00031437	yes
TCONS_00015561	"u"	-	XLOC_005521	-	chr10:29306707-29311254	SSC	FGSC	OK	0.804297	1.29259	-0.684466	2.74396	5e-05	0.00031437	yes
TCONS_00015562	"u"	-	XLOC_005522	-	chr10:29311579-29312571	SSC	FGSC	OK	1.11708	2.64095	-1.24133	3.2979	5e-05	0.00031437	yes
TCONS_00015579	"j"	ENSMUST00000099985.4	XLOC_005528	Cenpw	chr10:30195119-30213704	SSC	FGSC	OK	1.71001	5.43582	-1.66849	4.55729	5e-05	0.00031437	yes
TCONS_00015689	"u"	-	XLOC_005581	-	chr10:37629258-37631537	SSC	FGSC	OK	0	0.483305	-inf	-nan	5e-05	0.00031437	yes
TCONS_00015690	"u"	-	XLOC_005582	-	chr10:37632417-37639238	SSC	FGSC	OK	0	0.531215	-inf	-nan	5e-05	0.00031437	yes
TCONS_00015692	"u"	-	XLOC_005584	-	chr10:37652944-37659006	SSC	FGSC	OK	0	1.88313	-inf	-nan	5e-05	0.00031437	yes
TCONS_00015816	"u"	-	XLOC_005629	-	chr10:41514949-41518478	SSC	FGSC	OK	0.233346	0.776297	-1.73414	3.84635	5e-05	0.00031437	yes
TCONS_00016006	"u"	-	XLOC_005709	-	chr10:52414176-52414959	SSC	FGSC	OK	0	0.574073	-inf	-nan	5e-05	0.00031437	yes
TCONS_00016415	"u"	-	XLOC_005841	-	chr10:67496369-67498478	SSC	FGSC	OK	0.550989	0	inf	-nan	5e-05	0.00031437	yes
TCONS_00016435	"u"	-	XLOC_005850	-	chr10:68963945-68965287	SSC	FGSC	OK	0.552072	0	inf	-nan	5e-05	0.00031437	yes
TCONS_00016454	"u"	-	XLOC_005859	-	chr10:70092709-70094387	SSC	FGSC	OK	0.584587	0	inf	-nan	5e-05	0.00031437	yes
TCONS_00016504	"u"	-	XLOC_005876	-	chr10:72972233-72973067	SSC	FGSC	OK	0.935902	0	inf	-nan	5e-05	0.00031437	yes
TCONS_00016737	"u"	-	XLOC_005966	-	chr10:77600220-77600876	SSC	FGSC	OK	0	0.716533	-inf	-nan	5e-05	0.00031437	yes
TCONS_00016738	"u"	-	XLOC_005967	-	chr10:77604536-77605601	SSC	FGSC	OK	0.353573	2.75468	-2.9618	4.51237	5e-05	0.00031437	yes
TCONS_00017084	"u"	-	XLOC_006066	-	chr10:80619178-80621812	SSC	FGSC	OK	1.36197	0.671857	1.01947	-3.10517	5e-05	0.00031437	yes
TCONS_00017117	"u"	-	XLOC_006082	-	chr10:80850087-80850435	SSC	FGSC	OK	0	1.0582	-inf	-nan	5e-05	0.00031437	yes
TCONS_00017318	"j"	ENSMUST00000079648.6	XLOC_006147	1190007I07Rik	chr10:82596892-82623228	SSC	FGSC	OK	0.306919	1.20665	-1.97508	4.53321	5e-05	0.00031437	yes
TCONS_00017524	"u"	-	XLOC_006211	-	chr10:88605673-88607211	SSC	FGSC	OK	0	0.539308	-inf	-nan	5e-05	0.00031437	yes
TCONS_00017525	"u"	-	XLOC_006212	-	chr10:88607891-88608878	SSC	FGSC	OK	0	0.599809	-inf	-nan	5e-05	0.00031437	yes
TCONS_00017621	"u"	-	XLOC_006234	-	chr10:91179900-91181714	SSC	FGSC	OK	4.45026	0.795687	2.48362	-7.67979	5e-05	0.00031437	yes
TCONS_00017809	"u"	-	XLOC_006293	-	chr10:96859460-96859941	SSC	FGSC	OK	0.814891	0	inf	-nan	5e-05	0.00031437	yes
TCONS_00017813	"u"	-	XLOC_006297	-	chr10:96874591-96875022	SSC	FGSC	OK	0.91038	0	inf	-nan	5e-05	0.00031437	yes
TCONS_00017816	"u"	-	XLOC_006300	-	chr10:96879395-96880367	SSC	FGSC	OK	0.625047	0	inf	-nan	5e-05	0.00031437	yes
TCONS_00017817	"u"	-	XLOC_006301	-	chr10:96880424-96883580	SSC	FGSC	OK	0.759041	0	inf	-nan	5e-05	0.00031437	yes
TCONS_00017818	"u"	-	XLOC_006302	-	chr10:96884168-96885120	SSC	FGSC	OK	0.607647	0	inf	-nan	5e-05	0.00031437	yes
TCONS_00017822	"u"	-	XLOC_006306	-	chr10:96895016-96895781	SSC	FGSC	OK	0.589084	0	inf	-nan	5e-05	0.00031437	yes
TCONS_00017825	"u"	-	XLOC_006309	-	chr10:96900623-96902779	SSC	FGSC	OK	0.959529	0	inf	-nan	5e-05	0.00031437	yes
TCONS_00017826	"u"	-	XLOC_006310	-	chr10:96902837-96904840	SSC	FGSC	OK	0.918156	0	inf	-nan	5e-05	0.00031437	yes
TCONS_00017827	"u"	-	XLOC_006311	-	chr10:96905134-96906438	SSC	FGSC	OK	0.869439	0	inf	-nan	5e-05	0.00031437	yes
TCONS_00017829	"u"	-	XLOC_006313	-	chr10:96907567-96912536	SSC	FGSC	OK	0.893372	0	inf	-nan	5e-05	0.00031437	yes
TCONS_00017832	"u"	-	XLOC_006316	-	chr10:97110406-97113345	SSC	FGSC	OK	0	0.660014	-inf	-nan	5e-05	0.00031437	yes
TCONS_00017837	"u"	-	XLOC_006321	-	chr10:97178456-97202645	SSC	FGSC	OK	0	0.493484	-inf	-nan	5e-05	0.00031437	yes
TCONS_00017838	"u"	-	XLOC_006322	-	chr10:97178456-97202645	SSC	FGSC	OK	0	0.634332	-inf	-nan	5e-05	0.00031437	yes
TCONS_00017839	"u"	-	XLOC_006323	-	chr10:97178456-97202645	SSC	FGSC	OK	0	0.721929	-inf	-nan	5e-05	0.00031437	yes
TCONS_00017843	"u"	-	XLOC_006325	-	chr10:97601941-97602899	SSC	FGSC	OK	1.01382	0	inf	-nan	5e-05	0.00031437	yes
TCONS_00017848	"u"	-	XLOC_006330	-	chr10:98540537-98540927	SSC	FGSC	OK	0	1.43215	-inf	-nan	5e-05	0.00031437	yes
TCONS_00017849	"u"	-	XLOC_006331	-	chr10:98541001-98543024	SSC	FGSC	OK	0	0.63259	-inf	-nan	5e-05	0.00031437	yes
TCONS_00017864	"u"	-	XLOC_006342	-	chr10:99248981-99249219	SSC	FGSC	OK	6.88017	0	inf	-nan	5e-05	0.00031437	yes
TCONS_00017876	"x"	ENSMUST00000103855.1	XLOC_006354	Gm22918	chr10:100139438-100144512	SSC	FGSC	OK	10.0039	0.335182	4.89948	-16.4363	5e-05	0.00031437	yes
TCONS_00017941	"u"	-	XLOC_006385	-	chr10:107426904-107428024	SSC	FGSC	OK	0	0.556336	-inf	-nan	5e-05	0.00031437	yes
TCONS_00017942	"u"	-	XLOC_006386	-	chr10:107429668-107430697	SSC	FGSC	OK	0	0.601638	-inf	-nan	5e-05	0.00031437	yes
TCONS_00017943	"u"	-	XLOC_006387	-	chr10:107431012-107431847	SSC	FGSC	OK	0	1.00686	-inf	-nan	5e-05	0.00031437	yes
TCONS_00017965	"u"	-	XLOC_006402	-	chr10:108295394-108295684	SSC	FGSC	OK	2.39298	0	inf	-nan	5e-05	0.00031437	yes
TCONS_00018027	"u"	-	XLOC_006429	-	chr10:112896203-112896567	SSC	FGSC	OK	1.30547	0	inf	-nan	5e-05	0.00031437	yes
TCONS_00018185	"u"	-	XLOC_006490	-	chr10:118619001-118619475	SSC	FGSC	OK	0.702285	0	inf	-nan	5e-05	0.00031437	yes
TCONS_00018188	"u"	-	XLOC_006492	-	chr10:118993809-118994171	SSC	FGSC	OK	0	1.34575	-inf	-nan	5e-05	0.00031437	yes
TCONS_00018207	"u"	-	XLOC_006502	-	chr10:119280018-119281066	SSC	FGSC	OK	0	0.624317	-inf	-nan	5e-05	0.00031437	yes
TCONS_00018240	"u"	-	XLOC_006518	-	chr10:120656245-120656932	SSC	FGSC	OK	0.726303	0	inf	-nan	5e-05	0.00031437	yes
TCONS_00018333	"u"	-	XLOC_006568	-	chr10:123106281-123111085	SSC	FGSC	OK	0.185148	1.10279	-2.57441	6.09995	5e-05	0.00031437	yes
TCONS_00018338	"u"	-	XLOC_006570	-	chr10:125219696-125223855	SSC	FGSC	OK	0.246392	1.24139	-2.33292	6.31734	5e-05	0.00031437	yes
TCONS_00018507	"u"	-	XLOC_006643	-	chr10:128456798-128457214	SSC	FGSC	OK	0	0.849866	-inf	-nan	5e-05	0.00031437	yes
TCONS_00018537	"u"	-	XLOC_006653	-	chr10:128614977-128615233	SSC	FGSC	OK	4.25412	0	inf	-nan	5e-05	0.00031437	yes
TCONS_00018569	"u"	-	XLOC_006661	-	chr10:128772031-128772283	SSC	FGSC	OK	7.41084	0	inf	-nan	5e-05	0.00031437	yes
TCONS_00018620	"u"	-	XLOC_006694	-	chr10:129934360-129935525	SSC	FGSC	OK	0	0.604113	-inf	-nan	5e-05	0.00031437	yes
TCONS_00018634	"u"	-	XLOC_006704	-	chr10:130238470-130241088	SSC	FGSC	OK	0.603021	0	inf	-nan	5e-05	0.00031437	yes
TCONS_00018635	"u"	-	XLOC_006705	-	chr10:130242336-130243285	SSC	FGSC	OK	0.602761	0	inf	-nan	5e-05	0.00031437	yes
TCONS_00018636	"u"	-	XLOC_006706	-	chr10:130243370-130243934	SSC	FGSC	OK	0.878406	0	inf	-nan	5e-05	0.00031437	yes
TCONS_00018637	"u"	-	XLOC_006707	-	chr10:130244150-130245263	SSC	FGSC	OK	0.797874	0	inf	-nan	5e-05	0.00031437	yes
TCONS_00018638	"u"	-	XLOC_006708	-	chr10:130246047-130246789	SSC	FGSC	OK	1.05069	0	inf	-nan	5e-05	0.00031437	yes
TCONS_00018640	"u"	-	XLOC_006710	-	chr10:130249787-130253006	SSC	FGSC	OK	1.0819	0	inf	-nan	5e-05	0.00031437	yes
TCONS_00018641	"u"	-	XLOC_006711	-	chr10:130253157-130253904	SSC	FGSC	OK	1.5002	0	inf	-nan	5e-05	0.00031437	yes
TCONS_00018903	"u"	-	XLOC_006785	-	chr11:5516823-5517336	SSC	FGSC	OK	1.06783	0	inf	-nan	5e-05	0.00031437	yes
TCONS_00019019	"u"	-	XLOC_006829	-	chr11:7216217-7220113	SSC	FGSC	OK	0.248491	0.818743	-1.72021	3.66913	5e-05	0.00031437	yes
TCONS_00019021	"u"	-	XLOC_006830	-	chr11:7220456-7262568	SSC	FGSC	OK	0.148473	1.15072	-2.95427	3.6936	5e-05	0.00031437	yes
TCONS_00019022	"u"	-	XLOC_006831	-	chr11:7220456-7262568	SSC	FGSC	OK	0.100884	0.647921	-2.68311	3.44637	5e-05	0.00031437	yes
TCONS_00019030	"u"	-	XLOC_006838	-	chr11:7526004-7526786	SSC	FGSC	OK	1.1784	0	inf	-nan	5e-05	0.00031437	yes
TCONS_00019224	"u"	-	XLOC_006926	-	chr11:20934386-20936017	SSC	FGSC	OK	0	2.04504	-inf	-nan	5e-05	0.00031437	yes
TCONS_00019233	"u"	-	XLOC_006930	-	chr11:21153624-21162346	SSC	FGSC	OK	0.666119	0.425754	0.64576	-2.44895	5e-05	0.00031437	yes
TCONS_00019344	"x"	ENSMUST00000157116.1	XLOC_006962	Gm23827	chr11:23736846-23777888	SSC	FGSC	OK	0.488938	1.45869	-1.57695	4.31861	5e-05	0.00031437	yes
TCONS_00019345	"u"	-	XLOC_006963	-	chr11:23778014-23784101	SSC	FGSC	OK	0.115542	0.721628	-2.64284	5.55726	5e-05	0.00031437	yes
TCONS_00019358	"u"	-	XLOC_006968	-	chr11:24411269-24412224	SSC	FGSC	OK	0	1.70596	-inf	-nan	5e-05	0.00031437	yes
TCONS_00019359	"u"	-	XLOC_006969	-	chr11:24412300-24415038	SSC	FGSC	OK	0	0.649975	-inf	-nan	5e-05	0.00031437	yes
TCONS_00019580	"u"	-	XLOC_007057	-	chr11:33515213-33516340	SSC	FGSC	OK	0	0.626783	-inf	-nan	5e-05	0.00031437	yes
TCONS_00019596	"u"	-	XLOC_007066	-	chr11:34833735-34835690	SSC	FGSC	OK	0.416473	1.79551	-2.1081	5.02671	5e-05	0.00031437	yes
TCONS_00019630	"u"	-	XLOC_007090	-	chr11:37481699-37482935	SSC	FGSC	OK	0	24.0232	-inf	-nan	5e-05	0.00031437	yes
TCONS_00019632	"u"	-	XLOC_007092	-	chr11:37491610-37493841	SSC	FGSC	OK	0	0.516427	-inf	-nan	5e-05	0.00031437	yes
TCONS_00019633	"u"	-	XLOC_007093	-	chr11:37494214-37494949	SSC	FGSC	OK	0	0.575632	-inf	-nan	5e-05	0.00031437	yes
TCONS_00019635	"u"	-	XLOC_007095	-	chr11:37760610-37761160	SSC	FGSC	OK	0	0.676068	-inf	-nan	5e-05	0.00031437	yes
TCONS_00019832	"u"	-	XLOC_007174	-	chr11:48819443-48820032	SSC	FGSC	OK	7.52958	0.498399	3.9172	-5.91292	5e-05	0.00031437	yes
TCONS_00020241	"x"	ENSMUST00000127858.1	XLOC_007297	Il4	chr11:53602055-53618669	SSC	FGSC	OK	2.73704	16.818	-2.61932	14.5659	5e-05	0.00031437	yes
TCONS_00020268	"u"	-	XLOC_007308	-	chr11:53780793-53782665	SSC	FGSC	OK	1.48627	0.224242	2.72856	-4.28761	5e-05	0.00031437	yes
TCONS_00020301	"u"	-	XLOC_007317	-	chr11:54260090-54260521	SSC	FGSC	OK	0	1.37195	-inf	-nan	5e-05	0.00031437	yes
TCONS_00020302	"u"	-	XLOC_007318	-	chr11:54260772-54261862	SSC	FGSC	OK	0	0.847536	-inf	-nan	5e-05	0.00031437	yes
TCONS_00020367	"u"	-	XLOC_007338	-	chr11:54813418-54819656	SSC	FGSC	OK	0	0.685933	-inf	-nan	5e-05	0.00031437	yes
TCONS_00020435	"x"	ENSMUST00000137124.1	XLOC_007374	Gm12248	chr11:58062274-58074561	SSC	FGSC	OK	0.928826	0.568882	0.70728	-2.46677	5e-05	0.00031437	yes
TCONS_00020563	"u"	-	XLOC_007440	-	chr11:59624373-59625561	SSC	FGSC	OK	0	9.00275	-inf	-nan	5e-05	0.00031437	yes
TCONS_00020566	"u"	-	XLOC_007443	-	chr11:59631735-59632484	SSC	FGSC	OK	0	2.56626	-inf	-nan	5e-05	0.00031437	yes
TCONS_00020567	"u"	-	XLOC_007444	-	chr11:59632584-59634817	SSC	FGSC	OK	0	1.46051	-inf	-nan	5e-05	0.00031437	yes
TCONS_00020569	"u"	-	XLOC_007446	-	chr11:59635995-59637442	SSC	FGSC	OK	0	1.60486	-inf	-nan	5e-05	0.00031437	yes
TCONS_00020570	"u"	-	XLOC_007447	-	chr11:59637630-59639014	SSC	FGSC	OK	0	0.818807	-inf	-nan	5e-05	0.00031437	yes
TCONS_00020676	"u"	-	XLOC_007485	-	chr11:60972468-60972996	SSC	FGSC	OK	11.3993	0.746137	3.93335	-7.22139	5e-05	0.00031437	yes
TCONS_00020696	"u"	-	XLOC_007491	-	chr11:61432421-61432837	SSC	FGSC	OK	1.73375	0	inf	-nan	5e-05	0.00031437	yes
TCONS_00020712	"u"	-	XLOC_007496	-	chr11:61593655-61594217	SSC	FGSC	OK	0	3.62027	-inf	-nan	5e-05	0.00031437	yes
TCONS_00020871	"u"	-	XLOC_007561	-	chr11:66567082-66567699	SSC	FGSC	OK	2.37311	0	inf	-nan	5e-05	0.00031437	yes
TCONS_00021006	"u"	-	XLOC_007592	-	chr11:68962199-68962492	SSC	FGSC	OK	3.02473	0	inf	-nan	5e-05	0.00031437	yes
TCONS_00021094	"u"	-	XLOC_007607	-	chr11:69242783-69243175	SSC	FGSC	OK	1.11742	0	inf	-nan	5e-05	0.00031437	yes
TCONS_00021333	"u"	-	XLOC_007657	-	chr11:70411451-70411802	SSC	FGSC	OK	1.35041	0	inf	-nan	5e-05	0.00031437	yes
TCONS_00021496	"u"	-	XLOC_007682	-	chr11:71484868-71485559	SSC	FGSC	OK	0	0.800179	-inf	-nan	5e-05	0.00031437	yes
TCONS_00021522	"u"	-	XLOC_007691	-	chr11:72279227-72280562	SSC	FGSC	OK	0	0.521424	-inf	-nan	5e-05	0.00031437	yes
TCONS_00021549	"u"	-	XLOC_007700	-	chr11:72492627-72493209	SSC	FGSC	OK	0.662194	0	inf	-nan	5e-05	0.00031437	yes
TCONS_00021550	"u"	-	XLOC_007701	-	chr11:72555607-72556263	SSC	FGSC	OK	0.887793	0	inf	-nan	5e-05	0.00031437	yes
TCONS_00021780	"u"	-	XLOC_007772	-	chr11:75579999-75580681	SSC	FGSC	OK	0.813245	0	inf	-nan	5e-05	0.00031437	yes
TCONS_00021968	"u"	-	XLOC_007812	-	chr11:77869220-77869980	SSC	FGSC	OK	0.81826	0	inf	-nan	5e-05	0.00031437	yes
TCONS_00021969	"u"	-	XLOC_007813	-	chr11:77870792-77871428	SSC	FGSC	OK	0.624578	0	inf	-nan	5e-05	0.00031437	yes
TCONS_00022143	"u"	-	XLOC_007853	-	chr11:79322539-79325186	SSC	FGSC	OK	0	2.94646	-inf	-nan	5e-05	0.00031437	yes
TCONS_00022547	"u"	-	XLOC_007984	-	chr11:86454577-86455012	SSC	FGSC	OK	3.49828	0	inf	-nan	5e-05	0.00031437	yes
TCONS_00022563	"u"	-	XLOC_007988	-	chr11:86757866-86759433	SSC	FGSC	OK	1.90334	3.81405	-1.00279	4.00155	5e-05	0.00031437	yes
TCONS_00022564	"u"	-	XLOC_007989	-	chr11:86760470-86762651	SSC	FGSC	OK	0.244728	1.42969	-2.54645	4.61567	5e-05	0.00031437	yes
TCONS_00022566	"u"	-	XLOC_007991	-	chr11:86823017-86823502	SSC	FGSC	OK	0	0.955857	-inf	-nan	5e-05	0.00031437	yes
TCONS_00022567	"u"	-	XLOC_007992	-	chr11:86824317-86824597	SSC	FGSC	OK	0	1.69686	-inf	-nan	5e-05	0.00031437	yes
TCONS_00022599	"u"	-	XLOC_008006	-	chr11:87559634-87560153	SSC	FGSC	OK	1.07015	0	inf	-nan	5e-05	0.00031437	yes
TCONS_00022766	"u"	-	XLOC_008044	-	chr11:89071204-89071407	SSC	FGSC	OK	34.498	0	inf	-nan	5e-05	0.00031437	yes
TCONS_00022795	"u"	-	XLOC_008058	-	chr11:91931409-91932193	SSC	FGSC	OK	0	0.683065	-inf	-nan	5e-05	0.00031437	yes
TCONS_00022996	"u"	-	XLOC_008128	-	chr11:96076107-96077424	SSC	FGSC	OK	5.66574	1.09835	2.36693	-7.08721	5e-05	0.00031437	yes
TCONS_00023032	"u"	-	XLOC_008141	-	chr11:96315066-96315641	SSC	FGSC	OK	0.803068	0	inf	-nan	5e-05	0.00031437	yes
TCONS_00023168	"x"	ENSMUST00000018681.8	XLOC_008184	Pcgf2	chr11:97688822-97702197	SSC	FGSC	OK	1.62174	0.412013	1.97678	-4.18536	5e-05	0.00031437	yes
TCONS_00023224	"u"	-	XLOC_008201	-	chr11:98073402-98078027	SSC	FGSC	OK	1.19728	0.474033	1.3367	-4.48673	5e-05	0.00031437	yes
TCONS_00023481	"u"	-	XLOC_008287	-	chr11:100979147-100979665	SSC	FGSC	OK	1.08947	0	inf	-nan	5e-05	0.00031437	yes
TCONS_00023708	"u"	-	XLOC_008343	-	chr11:102296925-102300153	SSC	FGSC	OK	0.560385	1.10596	-0.980807	2.471	5e-05	0.00031437	yes
TCONS_00023746	"u"	-	XLOC_008354	-	chr11:102567811-102568106	SSC	FGSC	OK	138.083	20.3435	2.7629	-23.9617	5e-05	0.00031437	yes
TCONS_00023860	"u"	-	XLOC_008387	-	chr11:104125821-104127142	SSC	FGSC	OK	0	0.606389	-inf	-nan	5e-05	0.00031437	yes
TCONS_00024067	"u"	-	XLOC_008436	-	chr11:107005267-107005534	SSC	FGSC	OK	5.87962	0	inf	-nan	5e-05	0.00031437	yes
TCONS_00024266	"u"	-	XLOC_008511	-	chr11:114453223-114456379	SSC	FGSC	OK	0	0.773253	-inf	-nan	5e-05	0.00031437	yes
TCONS_00024966	"u"	-	XLOC_008686	-	chr11:120581664-120584773	SSC	FGSC	OK	0.825046	1.70993	-1.05139	3.84642	5e-05	0.00031437	yes
TCONS_00025335	"u"	-	XLOC_008775	-	chr11:4861333-4861923	SSC	FGSC	OK	0	0.943634	-inf	-nan	5e-05	0.00031437	yes
TCONS_00025498	"u"	-	XLOC_008815	-	chr11:6251088-6256073	SSC	FGSC	OK	0.571257	1.31062	-1.19804	4.39263	5e-05	0.00031437	yes
TCONS_00025591	"u"	-	XLOC_008848	-	chr11:7745856-7746413	SSC	FGSC	OK	0	0.876017	-inf	-nan	5e-05	0.00031437	yes
TCONS_00025731	"u"	-	XLOC_008903	-	chr11:14691819-14715650	SSC	FGSC	OK	0	1.09992	-inf	-nan	5e-05	0.00031437	yes
TCONS_00025733	"u"	-	XLOC_008905	-	chr11:14691819-14715650	SSC	FGSC	OK	0	0.868645	-inf	-nan	5e-05	0.00031437	yes
TCONS_00025735	"u"	-	XLOC_008907	-	chr11:14691819-14715650	SSC	FGSC	OK	0	0.737555	-inf	-nan	5e-05	0.00031437	yes
TCONS_00025828	"u"	-	XLOC_008948	-	chr11:20138954-20139370	SSC	FGSC	OK	0	1.0121	-inf	-nan	5e-05	0.00031437	yes
TCONS_00026059	"x"	ENSMUST00000152849.1	XLOC_009049	Gm12081	chr11:28360361-28365753	SSC	FGSC	OK	0	0.452814	-inf	-nan	5e-05	0.00031437	yes
TCONS_00026073	"u"	-	XLOC_009053	-	chr11:29166554-29168127	SSC	FGSC	OK	0.489943	1.64422	-1.74671	4.02394	5e-05	0.00031437	yes
TCONS_00026229	"u"	-	XLOC_009109	-	chr11:32640045-32642235	SSC	FGSC	OK	1.05011	1.92118	-0.871457	2.97299	5e-05	0.00031437	yes
TCONS_00026236	"u"	-	XLOC_009115	-	chr11:33010916-33011304	SSC	FGSC	OK	3.7847	0	inf	-nan	5e-05	0.00031437	yes
TCONS_00026316	"u"	-	XLOC_009136	-	chr11:35993084-35994865	SSC	FGSC	OK	0	0.869191	-inf	-nan	5e-05	0.00031437	yes
TCONS_00026349	"u"	-	XLOC_009157	-	chr11:40355590-40356928	SSC	FGSC	OK	0	0.661816	-inf	-nan	5e-05	0.00031437	yes
TCONS_00026503	"u"	-	XLOC_009222	-	chr11:46803212-46803766	SSC	FGSC	OK	0	0.953574	-inf	-nan	5e-05	0.00031437	yes
TCONS_00026527	"u"	-	XLOC_009237	-	chr11:48766571-48795520	SSC	FGSC	OK	0.158925	0.933826	-2.55481	3.80114	5e-05	0.00031437	yes
TCONS_00026539	"u"	-	XLOC_009244	-	chr11:48856789-48857055	SSC	FGSC	OK	20.9188	3.98314	2.39282	-9.61748	5e-05	0.00031437	yes
TCONS_00026594	"x"	ENSMUST00000076006.4	XLOC_009263	Scgb3a1	chr11:49663002-49666611	SSC	FGSC	OK	0.521797	0.158928	1.71512	-2.84666	5e-05	0.00031437	yes
TCONS_00026643	"u"	-	XLOC_009280	-	chr11:50360699-50361453	SSC	FGSC	OK	1.23572	0	inf	-nan	5e-05	0.00031437	yes
TCONS_00026644	"u"	-	XLOC_009281	-	chr11:50365207-50365427	SSC	FGSC	OK	4.99986	0	inf	-nan	5e-05	0.00031437	yes
TCONS_00026829	"u"	-	XLOC_009342	-	chr11:53768169-53769972	SSC	FGSC	OK	1.21809	0.350241	1.7982	-3.44634	5e-05	0.00031437	yes
TCONS_00026996	"u"	-	XLOC_009405	-	chr11:58255073-58255829	SSC	FGSC	OK	0.805311	0	inf	-nan	5e-05	0.00031437	yes
TCONS_00027127	"u"	-	XLOC_009457	-	chr11:59617057-59617912	SSC	FGSC	OK	0	0.60518	-inf	-nan	5e-05	0.00031437	yes
TCONS_00027130	"u"	-	XLOC_009460	-	chr11:59620679-59621550	SSC	FGSC	OK	0	0.750253	-inf	-nan	5e-05	0.00031437	yes
TCONS_00027131	"u"	-	XLOC_009461	-	chr11:59621800-59622791	SSC	FGSC	OK	0	0.985667	-inf	-nan	5e-05	0.00031437	yes
TCONS_00027224	"u"	-	XLOC_009481	-	chr11:60531101-60535979	SSC	FGSC	OK	0.1149	1.19733	-3.38137	6.25973	5e-05	0.00031437	yes
TCONS_00027326	"u"	-	XLOC_009518	-	chr11:61379799-61380631	SSC	FGSC	OK	1.06098	0	inf	-nan	5e-05	0.00031437	yes
TCONS_00027329	"u"	-	XLOC_009521	-	chr11:61385580-61386608	SSC	FGSC	OK	0.738514	0	inf	-nan	5e-05	0.00031437	yes
TCONS_00027330	"u"	-	XLOC_009522	-	chr11:61387330-61388042	SSC	FGSC	OK	0.80598	0	inf	-nan	5e-05	0.00031437	yes
TCONS_00027331	"u"	-	XLOC_009523	-	chr11:61388906-61389587	SSC	FGSC	OK	0.801558	0	inf	-nan	5e-05	0.00031437	yes
TCONS_00027403	"u"	-	XLOC_009542	-	chr11:61766754-61772566	SSC	FGSC	OK	0.380106	0.691227	-0.862757	2.81362	5e-05	0.00031437	yes
TCONS_00027477	"u"	-	XLOC_009558	-	chr11:62684274-62684668	SSC	FGSC	OK	2.37501	0	inf	-nan	5e-05	0.00031437	yes
TCONS_00027478	"u"	-	XLOC_009559	-	chr11:62689612-62689997	SSC	FGSC	OK	1.61979	0	inf	-nan	5e-05	0.00031437	yes
TCONS_00027493	"u"	-	XLOC_009561	-	chr11:62745515-62746084	SSC	FGSC	OK	8.28839	0.943762	3.1346	-6.59714	5e-05	0.00031437	yes
TCONS_00027689	"u"	-	XLOC_009629	-	chr11:69177135-69177343	SSC	FGSC	OK	10.1544	0	inf	-nan	5e-05	0.00031437	yes
TCONS_00028005	"u"	-	XLOC_009701	-	chr11:70364350-70368243	SSC	FGSC	OK	0.229042	0.917163	-2.00157	4.63971	5e-05	0.00031437	yes
TCONS_00028023	"u"	-	XLOC_009712	-	chr11:70474715-70475292	SSC	FGSC	OK	1.71745	0	inf	-nan	5e-05	0.00031437	yes
TCONS_00028038	"u"	-	XLOC_009723	-	chr11:70634131-70636052	SSC	FGSC	OK	0.632601	2.87974	-2.18657	6.22978	5e-05	0.00031437	yes
TCONS_00028040	"x"	ENSMUST00000055184.6	XLOC_009725	Gp1ba	chr11:70636646-70644017	SSC	FGSC	OK	2.34698	6.67242	-1.5074	4.52644	5e-05	0.00031437	yes
TCONS_00028200	"u"	-	XLOC_009764	-	chr11:72430365-72431024	SSC	FGSC	OK	1.34735	0	inf	-nan	5e-05	0.00031437	yes
TCONS_00028528	"u"	-	XLOC_009870	-	chr11:77609749-77609999	SSC	FGSC	OK	196.748	0	inf	-nan	5e-05	0.00031437	yes
TCONS_00028635	"u"	-	XLOC_009914	-	chr11:79258724-79259344	SSC	FGSC	OK	0	0.715927	-inf	-nan	5e-05	0.00031437	yes
TCONS_00028637	"u"	-	XLOC_009916	-	chr11:79300144-79300880	SSC	FGSC	OK	0	0.698609	-inf	-nan	5e-05	0.00031437	yes
TCONS_00028643	"u"	-	XLOC_009920	-	chr11:79310779-79311506	SSC	FGSC	OK	0	1.36842	-inf	-nan	5e-05	0.00031437	yes
TCONS_00028665	"u"	-	XLOC_009933	-	chr11:79698974-79704071	SSC	FGSC	OK	0.81367	0.370887	1.13346	-3.54099	5e-05	0.00031437	yes
TCONS_00028971	"u"	-	XLOC_010021	-	chr11:86569491-86569875	SSC	FGSC	OK	0.788831	0	inf	-nan	5e-05	0.00031437	yes
TCONS_00029039	"u"	-	XLOC_010043	-	chr11:87747139-87747403	SSC	FGSC	OK	2.31936	0	inf	-nan	5e-05	0.00031437	yes
TCONS_00029167	"u"	-	XLOC_010094	-	chr11:91523998-91525338	SSC	FGSC	OK	0.808147	0	inf	-nan	5e-05	0.00031437	yes
TCONS_00029170	"u"	-	XLOC_010097	-	chr11:91536607-91537493	SSC	FGSC	OK	0.637455	0	inf	-nan	5e-05	0.00031437	yes
TCONS_00029171	"u"	-	XLOC_010098	-	chr11:91539068-91539746	SSC	FGSC	OK	0.645705	0	inf	-nan	5e-05	0.00031437	yes
TCONS_00029172	"u"	-	XLOC_010099	-	chr11:91539837-91541717	SSC	FGSC	OK	0.761137	0	inf	-nan	5e-05	0.00031437	yes
TCONS_00029173	"u"	-	XLOC_010100	-	chr11:91541842-91542400	SSC	FGSC	OK	1.055	0	inf	-nan	5e-05	0.00031437	yes
TCONS_00029213	"u"	-	XLOC_010125	-	chr11:93993748-93995974	SSC	FGSC	OK	0.717284	2.17394	-1.5997	4.76134	5e-05	0.00031437	yes
TCONS_00029391	"u"	-	XLOC_010170	-	chr11:95649667-95649906	SSC	FGSC	OK	3.9896	0	inf	-nan	5e-05	0.00031437	yes
TCONS_00029646	"u"	-	XLOC_010244	-	chr11:98054976-98055328	SSC	FGSC	OK	4.11554	0	inf	-nan	5e-05	0.00031437	yes
TCONS_00029696	"u"	-	XLOC_010259	-	chr11:98439510-98440063	SSC	FGSC	OK	1.10493	0	inf	-nan	5e-05	0.00031437	yes
TCONS_00030115	"u"	-	XLOC_010399	-	chr11:101702812-101703129	SSC	FGSC	OK	4.05015	0	inf	-nan	5e-05	0.00031437	yes
TCONS_00030284	"u"	-	XLOC_010428	-	chr11:102429941-102430233	SSC	FGSC	OK	2.02931	0	inf	-nan	5e-05	0.00031437	yes
TCONS_00030320	"u"	-	XLOC_010435	-	chr11:102567315-102567788	SSC	FGSC	OK	7.29295	0	inf	-nan	5e-05	0.00031437	yes
TCONS_00030517	"u"	-	XLOC_010495	-	chr11:105170768-105175304	SSC	FGSC	OK	0.166269	0.566421	-1.76835	3.68847	5e-05	0.00031437	yes
TCONS_00030682	"u"	-	XLOC_010534	-	chr11:107013470-107013831	SSC	FGSC	OK	34.3741	2.36286	3.86272	-11.8666	5e-05	0.00031437	yes
TCONS_00030683	"u"	-	XLOC_010535	-	chr11:107015432-107015977	SSC	FGSC	OK	60.7603	0.55252	6.78096	-10.7102	5e-05	0.00031437	yes
TCONS_00030737	"u"	-	XLOC_010553	-	chr11:108419100-108423268	SSC	FGSC	OK	0.0817915	1.24364	-3.92647	6.18406	5e-05	0.00031437	yes
TCONS_00030826	"u"	-	XLOC_010581	-	chr11:112430485-112430718	SSC	FGSC	OK	0	4.94168	-inf	-nan	5e-05	0.00031437	yes
TCONS_00030914	"u"	-	XLOC_010599	-	chr11:114406788-114407388	SSC	FGSC	OK	0	0.770994	-inf	-nan	5e-05	0.00031437	yes
TCONS_00031450	"j"	ENSMUST00000144096.1	XLOC_010724	Gm11755	chr11:119122720-119139306	SSC	FGSC	OK	0.457044	0	inf	-nan	5e-05	0.00031437	yes
TCONS_00031576	"u"	-	XLOC_010756	-	chr11:120295537-120295864	SSC	FGSC	OK	1.22212	0	inf	-nan	5e-05	0.00031437	yes
TCONS_00031650	"u"	-	XLOC_010781	-	chr11:120557267-120557743	SSC	FGSC	OK	1.09754	0	inf	-nan	5e-05	0.00031437	yes
TCONS_00031659	"u"	-	XLOC_010786	-	chr11:120586824-120588211	SSC	FGSC	OK	1.194	3.53152	-1.56449	5.07347	5e-05	0.00031437	yes
TCONS_00031661	"u"	-	XLOC_010787	-	chr11:120588307-120589876	SSC	FGSC	OK	1.81037	3.93862	-1.12141	3.43667	5e-05	0.00031437	yes
TCONS_00031927	"u"	-	XLOC_010847	-	chr12:3787335-3789341	SSC	FGSC	OK	1.28383	0.365966	1.81067	-3.69883	5e-05	0.00031437	yes
TCONS_00032046	"u"	-	XLOC_010892	-	chr12:8500181-8501696	SSC	FGSC	OK	1.51835	0.536596	1.5006	-3.25066	5e-05	0.00031437	yes
TCONS_00032078	"u"	-	XLOC_010895	-	chr12:8756891-8757478	SSC	FGSC	OK	0.803058	0	inf	-nan	5e-05	0.00031437	yes
TCONS_00032147	"u"	-	XLOC_010932	-	chr12:12994416-12994855	SSC	FGSC	OK	0	0.741406	-inf	-nan	5e-05	0.00031437	yes
TCONS_00032158	"u"	-	XLOC_010940	-	chr12:15173849-15178516	SSC	FGSC	OK	0	0.627071	-inf	-nan	5e-05	0.00031437	yes
TCONS_00032160	"u"	-	XLOC_010941	-	chr12:15178598-15180110	SSC	FGSC	OK	0	0.611191	-inf	-nan	5e-05	0.00031437	yes
TCONS_00032162	"u"	-	XLOC_010943	-	chr12:15657056-15657702	SSC	FGSC	OK	0.791161	0	inf	-nan	5e-05	0.00031437	yes
TCONS_00032219	"u"	-	XLOC_010977	-	chr12:17938694-17939824	SSC	FGSC	OK	0.591767	0	inf	-nan	5e-05	0.00031437	yes
TCONS_00032330	"u"	-	XLOC_011051	-	chr12:21566736-21566984	SSC	FGSC	OK	0	2.58091	-inf	-nan	5e-05	0.00031437	yes
TCONS_00032367	"u"	-	XLOC_011065	-	chr12:25099471-25104954	SSC	FGSC	OK	0.0867688	1.7315	-4.3187	7.43511	5e-05	0.00031437	yes
TCONS_00032368	"u"	-	XLOC_011066	-	chr12:25105199-25106396	SSC	FGSC	OK	0	0.597867	-inf	-nan	5e-05	0.00031437	yes
TCONS_00032375	"u"	-	XLOC_011073	-	chr12:26055770-26056367	SSC	FGSC	OK	0	0.792869	-inf	-nan	5e-05	0.00031437	yes
TCONS_00032395	"u"	-	XLOC_011088	-	chr12:29004905-29005284	SSC	FGSC	OK	0	0.964463	-inf	-nan	5e-05	0.00031437	yes
TCONS_00032397	"u"	-	XLOC_011090	-	chr12:29524844-29526384	SSC	FGSC	OK	0	2.2076	-inf	-nan	5e-05	0.00031437	yes
TCONS_00032398	"u"	-	XLOC_011091	-	chr12:29526471-29527913	SSC	FGSC	OK	0	1.77673	-inf	-nan	5e-05	0.00031437	yes
TCONS_00032432	"u"	-	XLOC_011105	-	chr12:31173420-31173813	SSC	FGSC	OK	0.882317	0	inf	-nan	5e-05	0.00031437	yes
TCONS_00032522	"u"	-	XLOC_011137	-	chr12:35173247-35183914	SSC	FGSC	OK	0.0329233	3.75236	-6.83255	10.412	5e-05	0.00031437	yes
TCONS_00032523	"u"	-	XLOC_011138	-	chr12:35183970-35191567	SSC	FGSC	OK	0.0393408	3.58785	-6.51095	8.81125	5e-05	0.00031437	yes
TCONS_00032524	"u"	-	XLOC_011139	-	chr12:35191623-35194057	SSC	FGSC	OK	0	1.5671	-inf	-nan	5e-05	0.00031437	yes
TCONS_00032533	"u"	-	XLOC_011143	-	chr12:35262868-35264878	SSC	FGSC	OK	0	0.646093	-inf	-nan	5e-05	0.00031437	yes
TCONS_00032534	"u"	-	XLOC_011144	-	chr12:35265013-35267728	SSC	FGSC	OK	0	0.666251	-inf	-nan	5e-05	0.00031437	yes
TCONS_00032536	"u"	-	XLOC_011146	-	chr12:35269155-35269808	SSC	FGSC	OK	0	0.742762	-inf	-nan	5e-05	0.00031437	yes
TCONS_00032539	"u"	-	XLOC_011149	-	chr12:35286775-35291580	SSC	FGSC	OK	0	0.666916	-inf	-nan	5e-05	0.00031437	yes
TCONS_00032540	"u"	-	XLOC_011150	-	chr12:35291894-35292954	SSC	FGSC	OK	0	0.5613	-inf	-nan	5e-05	0.00031437	yes
TCONS_00032544	"u"	-	XLOC_011154	-	chr12:35303618-35304281	SSC	FGSC	OK	0	0.680045	-inf	-nan	5e-05	0.00031437	yes
TCONS_00032599	"u"	-	XLOC_011173	-	chr12:39883604-39884026	SSC	FGSC	OK	0.846577	0	inf	-nan	5e-05	0.00031437	yes
TCONS_00032625	"x"	ENSMUST00000043884.4	XLOC_011190	Lrrn3	chr12:41024083-41955588	SSC	FGSC	OK	0.237692	1.08894	-2.19575	3.46805	5e-05	0.00031437	yes
TCONS_00032626	"x"	ENSMUST00000043884.4	XLOC_011191	Lrrn3	chr12:41024083-41955588	SSC	FGSC	OK	0.34283	1.33889	-1.96547	3.63211	5e-05	0.00031437	yes
TCONS_00032638	"u"	-	XLOC_011199	-	chr12:44216945-44217608	SSC	FGSC	OK	0	0.650797	-inf	-nan	5e-05	0.00031437	yes
TCONS_00032665	"u"	-	XLOC_011209	-	chr12:46252070-46253005	SSC	FGSC	OK	0	9.84948	-inf	-nan	5e-05	0.00031437	yes
TCONS_00032667	"u"	-	XLOC_011211	-	chr12:46265495-46265919	SSC	FGSC	OK	0	1.45096	-inf	-nan	5e-05	0.00031437	yes
TCONS_00032726	"u"	-	XLOC_011237	-	chr12:52333869-52338861	SSC	FGSC	OK	0.0671636	0.644545	-3.26253	4.61727	5e-05	0.00031437	yes
TCONS_00032749	"u"	-	XLOC_011255	-	chr12:52621432-52630200	SSC	FGSC	OK	0	0.509364	-inf	-nan	5e-05	0.00031437	yes
TCONS_00032761	"u"	-	XLOC_011259	-	chr12:54290017-54291517	SSC	FGSC	OK	0	0.550761	-inf	-nan	5e-05	0.00031437	yes
TCONS_00032902	"u"	-	XLOC_011322	-	chr12:62967016-62968806	SSC	FGSC	OK	0	0.499881	-inf	-nan	5e-05	0.00031437	yes
TCONS_00032904	"u"	-	XLOC_011324	-	chr12:64666625-64667144	SSC	FGSC	OK	0.916258	0	inf	-nan	5e-05	0.00031437	yes
TCONS_00032905	"u"	-	XLOC_011325	-	chr12:64675283-64676300	SSC	FGSC	OK	0.881876	0	inf	-nan	5e-05	0.00031437	yes
TCONS_00032949	"u"	-	XLOC_011348	-	chr12:65964264-65964778	SSC	FGSC	OK	0	0.904963	-inf	-nan	5e-05	0.00031437	yes
TCONS_00032951	"u"	-	XLOC_011350	-	chr12:65966211-65967233	SSC	FGSC	OK	0	0.607002	-inf	-nan	5e-05	0.00031437	yes
TCONS_00032954	"u"	-	XLOC_011352	-	chr12:66284449-66285895	SSC	FGSC	OK	2.51344	1.19627	1.07112	-3.38473	5e-05	0.00031437	yes
TCONS_00033048	"u"	-	XLOC_011387	-	chr12:71599376-71600024	SSC	FGSC	OK	0	0.599071	-inf	-nan	5e-05	0.00031437	yes
TCONS_00033083	"u"	-	XLOC_011394	-	chr12:72797503-72799892	SSC	FGSC	OK	1.11475	0.411557	1.43755	-3.4932	5e-05	0.00031437	yes
TCONS_00033148	"u"	-	XLOC_011416	-	chr12:75669657-75674124	SSC	FGSC	OK	0.842872	0.457283	0.882227	-2.84468	5e-05	0.00031437	yes
TCONS_00033234	"u"	-	XLOC_011442	-	chr12:77570882-77572640	SSC	FGSC	OK	0	0.689733	-inf	-nan	5e-05	0.00031437	yes
TCONS_00033413	"j"	ENSMUST00000185665.1	XLOC_011554	Rgs6	chr12:82616771-83162056	SSC	FGSC	OK	0.0992449	1.24434	-3.64825	7.47443	5e-05	0.00031437	yes
TCONS_00033776	"u"	-	XLOC_011668	-	chr12:97124231-97131780	SSC	FGSC	OK	1.98977	0	inf	-nan	5e-05	0.00031437	yes
TCONS_00033784	"u"	-	XLOC_011675	-	chr12:98184952-98188377	SSC	FGSC	OK	0	0.532927	-inf	-nan	5e-05	0.00031437	yes
TCONS_00033859	"u"	-	XLOC_011698	-	chr12:100212862-100215998	SSC	FGSC	OK	0.419627	1.01412	-1.27305	3.41974	5e-05	0.00031437	yes
TCONS_00033981	"u"	-	XLOC_011742	-	chr12:104112393-104112611	SSC	FGSC	OK	3.54841	0	inf	-nan	5e-05	0.00031437	yes
TCONS_00034015	"u"	-	XLOC_011757	-	chr12:104686211-104686995	SSC	FGSC	OK	0	0.663472	-inf	-nan	5e-05	0.00031437	yes
TCONS_00034088	"u"	-	XLOC_011784	-	chr12:105848888-105849251	SSC	FGSC	OK	1.27622	0	inf	-nan	5e-05	0.00031437	yes
TCONS_00034120	"u"	-	XLOC_011803	-	chr12:108276606-108277174	SSC	FGSC	OK	0	0.672407	-inf	-nan	5e-05	0.00031437	yes
TCONS_00034149	"u"	-	XLOC_011810	-	chr12:108707562-108707924	SSC	FGSC	OK	0.959015	0	inf	-nan	5e-05	0.00031437	yes
TCONS_00034236	"u"	-	XLOC_011842	-	chr12:109602278-109602605	SSC	FGSC	OK	2.29505	0	inf	-nan	5e-05	0.00031437	yes
TCONS_00034374	"u"	-	XLOC_011889	-	chr12:110298909-110302562	SSC	FGSC	OK	0	0.607193	-inf	-nan	5e-05	0.00031437	yes
TCONS_00034473	"u"	-	XLOC_011935	-	chr12:111563014-111563429	SSC	FGSC	OK	0	1.0225	-inf	-nan	5e-05	0.00031437	yes
TCONS_00034711	"u"	-	XLOC_012051	-	chr12:119777485-119778144	SSC	FGSC	OK	0	0.668765	-inf	-nan	5e-05	0.00031437	yes
TCONS_00034732	"u"	-	XLOC_012062	-	chr12:3792056-3792731	SSC	FGSC	OK	8.29554	0.96372	3.10565	-6.82029	5e-05	0.00031437	yes
TCONS_00034758	"u"	-	XLOC_012070	-	chr12:4580940-4581854	SSC	FGSC	OK	0	0.698609	-inf	-nan	5e-05	0.00031437	yes
TCONS_00034932	"u"	-	XLOC_012201	-	chr12:13955554-13991409	SSC	FGSC	OK	0	1.38367	-inf	-nan	5e-05	0.00031437	yes
TCONS_00035000	"u"	-	XLOC_012222	-	chr12:17248560-17251271	SSC	FGSC	OK	0	1.80133	-inf	-nan	5e-05	0.00031437	yes
TCONS_00035166	"u"	-	XLOC_012313	-	chr12:24720347-24721208	SSC	FGSC	OK	0	0.69055	-inf	-nan	5e-05	0.00031437	yes
TCONS_00035168	"u"	-	XLOC_012314	-	chr12:24721327-24725300	SSC	FGSC	OK	0	1.06597	-inf	-nan	5e-05	0.00031437	yes
TCONS_00035175	"u"	-	XLOC_012320	-	chr12:24826746-24830421	SSC	FGSC	OK	1.25035	0.387066	1.69168	-4.98904	5e-05	0.00031437	yes
TCONS_00035180	"u"	-	XLOC_012324	-	chr12:26028630-26029448	SSC	FGSC	OK	0	0.552813	-inf	-nan	5e-05	0.00031437	yes
TCONS_00035182	"u"	-	XLOC_012326	-	chr12:26042098-26048496	SSC	FGSC	OK	0	0.586338	-inf	-nan	5e-05	0.00031437	yes
TCONS_00035183	"u"	-	XLOC_012327	-	chr12:26042098-26048496	SSC	FGSC	OK	0	0.748336	-inf	-nan	5e-05	0.00031437	yes
TCONS_00035252	"u"	-	XLOC_012367	-	chr12:29517204-29517618	SSC	FGSC	OK	0	0.899598	-inf	-nan	5e-05	0.00031437	yes
TCONS_00035290	"u"	-	XLOC_012387	-	chr12:31262568-31263715	SSC	FGSC	OK	3.69209	0.470331	2.97269	-5.99298	5e-05	0.00031437	yes
TCONS_00035383	"u"	-	XLOC_012429	-	chr12:33612453-33613096	SSC	FGSC	OK	0.979244	0	inf	-nan	5e-05	0.00031437	yes
TCONS_00035387	"u"	-	XLOC_012433	-	chr12:33624657-33625564	SSC	FGSC	OK	0.712013	0	inf	-nan	5e-05	0.00031437	yes
TCONS_00035406	"u"	-	XLOC_012447	-	chr12:34548986-34554881	SSC	FGSC	OK	0.155549	0.686037	-2.14092	5.1825	5e-05	0.00031437	yes
TCONS_00035409	"u"	-	XLOC_012450	-	chr12:34560054-34565873	SSC	FGSC	OK	0.0886547	0.623766	-2.81474	5.23417	5e-05	0.00031437	yes
TCONS_00035416	"u"	-	XLOC_012457	-	chr12:34582467-34590344	SSC	FGSC	OK	0.160998	0.900653	-2.48393	7.04543	5e-05	0.00031437	yes
TCONS_00035418	"u"	-	XLOC_012459	-	chr12:34593077-34599133	SSC	FGSC	OK	0.24442	0.996932	-2.02814	6.34989	5e-05	0.00031437	yes
TCONS_00035419	"u"	-	XLOC_012460	-	chr12:34599224-34613542	SSC	FGSC	OK	0.150876	0.873564	-2.53355	9.16651	5e-05	0.00031437	yes
TCONS_00035422	"u"	-	XLOC_012463	-	chr12:34618518-34623041	SSC	FGSC	OK	0.166259	0.800939	-2.26826	5.0003	5e-05	0.00031437	yes
TCONS_00035433	"u"	-	XLOC_012469	-	chr12:34641876-34650144	SSC	FGSC	OK	0.191334	0.816541	-2.09344	4.10842	5e-05	0.00031437	yes
TCONS_00035434	"u"	-	XLOC_012470	-	chr12:34650343-34652994	SSC	FGSC	OK	0.158225	0.799831	-2.33772	3.72684	5e-05	0.00031437	yes
TCONS_00035445	"u"	-	XLOC_012481	-	chr12:34671054-34674665	SSC	FGSC	OK	0.133211	0.652886	-2.29312	3.92273	5e-05	0.00031437	yes
TCONS_00035447	"u"	-	XLOC_012483	-	chr12:34677891-34682132	SSC	FGSC	OK	0.144644	0.918546	-2.66684	5.39574	5e-05	0.00031437	yes
TCONS_00035448	"u"	-	XLOC_012484	-	chr12:34682281-34693984	SSC	FGSC	OK	0.277665	1.50775	-2.44098	10.4712	5e-05	0.00031437	yes
TCONS_00035449	"u"	-	XLOC_012485	-	chr12:34694485-34709613	SSC	FGSC	OK	0.236237	1.20475	-2.35042	10.2868	5e-05	0.00031437	yes
TCONS_00035453	"u"	-	XLOC_012489	-	chr12:34731252-34733515	SSC	FGSC	OK	0.276904	1.56114	-2.49514	5.23561	5e-05	0.00031437	yes
TCONS_00035454	"u"	-	XLOC_012490	-	chr12:34739838-34744449	SSC	FGSC	OK	0.171589	1.8903	-3.46159	8.18565	5e-05	0.00031437	yes
TCONS_00035462	"u"	-	XLOC_012498	-	chr12:34788515-34796395	SSC	FGSC	OK	0.158909	1.27722	-3.00673	8.71485	5e-05	0.00031437	yes
TCONS_00035486	"u"	-	XLOC_012516	-	chr12:35149787-35150644	SSC	FGSC	OK	0	1.21839	-inf	-nan	5e-05	0.00031437	yes
TCONS_00035508	"u"	-	XLOC_012527	-	chr12:39979128-39980733	SSC	FGSC	OK	0	0.498933	-inf	-nan	5e-05	0.00031437	yes
TCONS_00035521	"u"	-	XLOC_012532	-	chr12:40158210-40158625	SSC	FGSC	OK	1.04132	0	inf	-nan	5e-05	0.00031437	yes
TCONS_00035553	"u"	-	XLOC_012548	-	chr12:43556967-43559143	SSC	FGSC	OK	0	0.604602	-inf	-nan	5e-05	0.00031437	yes
TCONS_00035554	"u"	-	XLOC_012549	-	chr12:43559386-43562688	SSC	FGSC	OK	0	0.750849	-inf	-nan	5e-05	0.00031437	yes
TCONS_00035767	"u"	-	XLOC_012665	-	chr12:60362361-60363163	SSC	FGSC	OK	0	2.02754	-inf	-nan	5e-05	0.00031437	yes
TCONS_00035772	"u"	-	XLOC_012670	-	chr12:63199801-63200756	SSC	FGSC	OK	0	0.859715	-inf	-nan	5e-05	0.00031437	yes
TCONS_00035830	"u"	-	XLOC_012703	-	chr12:69464869-69468572	SSC	FGSC	OK	0	0.609224	-inf	-nan	5e-05	0.00031437	yes
TCONS_00035832	"u"	-	XLOC_012705	-	chr12:69473623-69473952	SSC	FGSC	OK	0	1.08649	-inf	-nan	5e-05	0.00031437	yes
TCONS_00035937	"u"	-	XLOC_012752	-	chr12:72873999-72874633	SSC	FGSC	OK	0	0.775072	-inf	-nan	5e-05	0.00031437	yes
TCONS_00035987	"u"	-	XLOC_012776	-	chr12:75808921-75809564	SSC	FGSC	OK	0.623929	0	inf	-nan	5e-05	0.00031437	yes
TCONS_00035991	"u"	-	XLOC_012780	-	chr12:75813348-75816542	SSC	FGSC	OK	1.81104	0.277923	2.70406	-6.32979	5e-05	0.00031437	yes
TCONS_00036046	"u"	-	XLOC_012805	-	chr12:78054809-78056404	SSC	FGSC	OK	0	0.623469	-inf	-nan	5e-05	0.00031437	yes
TCONS_00036094	"x"	ENSMUST00000181323.1	XLOC_012829	Gm26669	chr12:80107759-80132973	SSC	FGSC	OK	6.10945	0.501103	3.60786	-5.02329	5e-05	0.00031437	yes
TCONS_00036114	"u"	-	XLOC_012838	-	chr12:80449338-80461625	SSC	FGSC	OK	0.162422	2.19221	-3.75457	5.90058	5e-05	0.00031437	yes
TCONS_00036129	"u"	-	XLOC_012852	-	chr12:80765765-80766035	SSC	FGSC	OK	5.42814	0	inf	-nan	5e-05	0.00031437	yes
TCONS_00036142	"u"	-	XLOC_012860	-	chr12:81345530-81345989	SSC	FGSC	OK	0	0.783099	-inf	-nan	5e-05	0.00031437	yes
TCONS_00036188	"u"	-	XLOC_012876	-	chr12:81788138-81788421	SSC	FGSC	OK	2.08511	0	inf	-nan	5e-05	0.00031437	yes
TCONS_00036192	"u"	-	XLOC_012880	-	chr12:82563096-82565897	SSC	FGSC	OK	0.160944	0.956516	-2.57123	4.06934	5e-05	0.00031437	yes
TCONS_00036251	"u"	-	XLOC_012906	-	chr12:84274782-84275486	SSC	FGSC	OK	0	1.38184	-inf	-nan	5e-05	0.00031437	yes
TCONS_00036334	"u"	-	XLOC_012933	-	chr12:85650226-85650753	SSC	FGSC	OK	0	1.15931	-inf	-nan	5e-05	0.00031437	yes
TCONS_00036362	"u"	-	XLOC_012945	-	chr12:86944725-86945117	SSC	FGSC	OK	0	1.82832	-inf	-nan	5e-05	0.00031437	yes
TCONS_00036501	"u"	-	XLOC_012997	-	chr12:98166612-98169630	SSC	FGSC	OK	0	0.52315	-inf	-nan	5e-05	0.00031437	yes
TCONS_00036519	"x"	ENSMUST00000185441.1	XLOC_013009	RP24-69I6.1	chr12:99190077-99194744	SSC	FGSC	OK	13.6412	7.3377	0.894567	-4.11716	5e-05	0.00031437	yes
TCONS_00036571	"u"	-	XLOC_013044	-	chr12:99645452-99645676	SSC	FGSC	OK	85.4052	21.8077	1.96948	-18.4917	5e-05	0.00031437	yes
TCONS_00036634	"u"	-	XLOC_013069	-	chr12:101631630-101635099	SSC	FGSC	OK	0.178013	0.758739	-2.09162	4.15808	5e-05	0.00031437	yes
TCONS_00036672	"x"	ENSMUST00000047357.8	XLOC_013078	Cpsf2	chr12:101968096-102006423	SSC	FGSC	OK	13.9652	49.4918	-1.82535	5.43917	5e-05	0.00031437	yes
TCONS_00036870	"u"	-	XLOC_013157	-	chr12:108756713-108757019	SSC	FGSC	OK	1.32504	0	inf	-nan	5e-05	0.00031437	yes
TCONS_00036912	"u"	-	XLOC_013176	-	chr12:109933024-109933345	SSC	FGSC	OK	0	6.88587	-inf	-nan	5e-05	0.00031437	yes
TCONS_00036916	"u"	-	XLOC_013178	-	chr12:110286526-110298624	SSC	FGSC	OK	0	0.663909	-inf	-nan	5e-05	0.00031437	yes
TCONS_00036933	"u"	-	XLOC_013191	-	chr12:110588179-110593526	SSC	FGSC	OK	1.58657	2.8246	-0.83213	3.3779	5e-05	0.00031437	yes
TCONS_00036994	"u"	-	XLOC_013222	-	chr12:111697947-111698471	SSC	FGSC	OK	0	0.647108	-inf	-nan	5e-05	0.00031437	yes
TCONS_00037023	"u"	-	XLOC_013236	-	chr12:111969990-111971160	SSC	FGSC	OK	0	0.900594	-inf	-nan	5e-05	0.00031437	yes
TCONS_00037030	"u"	-	XLOC_013238	-	chr12:112392723-112394398	SSC	FGSC	OK	0.998939	0	inf	-nan	5e-05	0.00031437	yes
TCONS_00037418	"o"	ENSMUST00000181427.1	XLOC_013488	Gm26601	chr13:9276500-9668928	SSC	FGSC	OK	0.50132	1.40172	-1.48339	3.42901	5e-05	0.00031437	yes
TCONS_00037449	"o"	ENSMUST00000104944.2	XLOC_013509	Gm2399	chr13:12702361-12711742	SSC	FGSC	OK	0.531671	0.0338702	3.97244	-5.40059	5e-05	0.00031437	yes
TCONS_00037452	"u"	-	XLOC_013512	-	chr13:12723002-12723613	SSC	FGSC	OK	0.799099	0	inf	-nan	5e-05	0.00031437	yes
TCONS_00037460	"u"	-	XLOC_013520	-	chr13:12761464-12762076	SSC	FGSC	OK	0.782927	0	inf	-nan	5e-05	0.00031437	yes
TCONS_00037464	"u"	-	XLOC_013524	-	chr13:12802154-12802943	SSC	FGSC	OK	0.711909	0	inf	-nan	5e-05	0.00031437	yes
TCONS_00037467	"u"	-	XLOC_013527	-	chr13:12822164-12822816	SSC	FGSC	OK	0.872038	0	inf	-nan	5e-05	0.00031437	yes
TCONS_00037523	"x"	ENSMUST00000158999.1	XLOC_013561	Gm25444	chr13:14627083-14629300	SSC	FGSC	OK	0.761897	1.5379	-1.01329	2.99637	5e-05	0.00031437	yes
TCONS_00037531	"u"	-	XLOC_013568	-	chr13:14852312-14852771	SSC	FGSC	OK	0	1.05609	-inf	-nan	5e-05	0.00031437	yes
TCONS_00037563	"u"	-	XLOC_013587	-	chr13:17708718-17713881	SSC	FGSC	OK	0.893721	0.294532	1.6014	-4.09825	5e-05	0.00031437	yes
TCONS_00037570	"u"	-	XLOC_013593	-	chr13:17810571-17810981	SSC	FGSC	OK	0	0.960669	-inf	-nan	5e-05	0.00031437	yes
TCONS_00037577	"u"	-	XLOC_013599	-	chr13:18076095-18077624	SSC	FGSC	OK	0	0.568675	-inf	-nan	5e-05	0.00031437	yes
TCONS_00037578	"u"	-	XLOC_013600	-	chr13:18077774-18079102	SSC	FGSC	OK	0	0.654765	-inf	-nan	5e-05	0.00031437	yes
TCONS_00037581	"u"	-	XLOC_013603	-	chr13:18087303-18088208	SSC	FGSC	OK	0	0.599765	-inf	-nan	5e-05	0.00031437	yes
TCONS_00037583	"u"	-	XLOC_013605	-	chr13:18090769-18091449	SSC	FGSC	OK	0	0.86811	-inf	-nan	5e-05	0.00031437	yes
TCONS_00037588	"u"	-	XLOC_013610	-	chr13:18877284-18877903	SSC	FGSC	OK	0	0.644864	-inf	-nan	5e-05	0.00031437	yes
TCONS_00037640	"u"	-	XLOC_013640	-	chr13:21210484-21211348	SSC	FGSC	OK	0	0.590294	-inf	-nan	5e-05	0.00031437	yes
TCONS_00037650	"u"	-	XLOC_013647	-	chr13:21372308-21376259	SSC	FGSC	OK	0.0779849	0.811511	-3.37934	4.59307	5e-05	0.00031437	yes
TCONS_00037657	"u"	-	XLOC_013652	-	chr13:21652838-21653063	SSC	FGSC	OK	0	9.98435	-inf	-nan	5e-05	0.00031437	yes
TCONS_00037678	"u"	-	XLOC_013668	-	chr13:21918903-21919512	SSC	FGSC	OK	26.2346	3.44186	2.93021	-12.5189	5e-05	0.00031437	yes
TCONS_00037896	"u"	-	XLOC_013790	-	chr13:25482417-25483002	SSC	FGSC	OK	0	0.590562	-inf	-nan	5e-05	0.00031437	yes
TCONS_00037959	"u"	-	XLOC_013830	-	chr13:30521210-30522069	SSC	FGSC	OK	0	0.63672	-inf	-nan	5e-05	0.00031437	yes
TCONS_00038022	"u"	-	XLOC_013881	-	chr13:33754767-33755214	SSC	FGSC	OK	1.37848	0	inf	-nan	5e-05	0.00031437	yes
TCONS_00038228	"u"	-	XLOC_013968	-	chr13:43560810-43561058	SSC	FGSC	OK	0	2.39987	-inf	-nan	5e-05	0.00031437	yes
TCONS_00038244	"u"	-	XLOC_013978	-	chr13:44235288-44235988	SSC	FGSC	OK	0	0.668381	-inf	-nan	5e-05	0.00031437	yes
TCONS_00038246	"u"	-	XLOC_013980	-	chr13:44239192-44240404	SSC	FGSC	OK	0	0.56039	-inf	-nan	5e-05	0.00031437	yes
TCONS_00038294	"u"	-	XLOC_013999	-	chr13:45281134-45284122	SSC	FGSC	OK	0	0.626253	-inf	-nan	5e-05	0.00031437	yes
TCONS_00038296	"u"	-	XLOC_014001	-	chr13:45286577-45287862	SSC	FGSC	OK	0	0.592657	-inf	-nan	5e-05	0.00031437	yes
TCONS_00038297	"u"	-	XLOC_014002	-	chr13:45287928-45292541	SSC	FGSC	OK	0	0.65125	-inf	-nan	5e-05	0.00031437	yes
TCONS_00038298	"x"	ENSMUST00000157578.1	XLOC_014003	Gm23755	chr13:45293751-45294996	SSC	FGSC	OK	0	0.610664	-inf	-nan	5e-05	0.00031437	yes
TCONS_00038299	"u"	-	XLOC_014004	-	chr13:45295344-45297200	SSC	FGSC	OK	0	0.51147	-inf	-nan	5e-05	0.00031437	yes
TCONS_00038357	"u"	-	XLOC_014032	-	chr13:48310261-48311032	SSC	FGSC	OK	7.4217	0	inf	-nan	5e-05	0.00031437	yes
TCONS_00038369	"u"	-	XLOC_014041	-	chr13:48975239-48975688	SSC	FGSC	OK	0	0.915526	-inf	-nan	5e-05	0.00031437	yes
TCONS_00038512	"u"	-	XLOC_014106	-	chr13:51274553-51276170	SSC	FGSC	OK	0	0.680662	-inf	-nan	5e-05	0.00031437	yes
TCONS_00038678	"u"	-	XLOC_014164	-	chr13:55335719-55339952	SSC	FGSC	OK	0.132017	0.642345	-2.28263	4.08032	5e-05	0.00031437	yes
TCONS_00038767	"u"	-	XLOC_014204	-	chr13:58130721-58141062	SSC	FGSC	OK	0.0665818	0.712268	-3.41922	3.93498	5e-05	0.00031437	yes
TCONS_00038792	"u"	-	XLOC_014218	-	chr13:58695883-58696133	SSC	FGSC	OK	3.2268	0	inf	-nan	5e-05	0.00031437	yes
TCONS_00038866	"u"	-	XLOC_014251	-	chr13:61757420-61759032	SSC	FGSC	OK	0.627737	0	inf	-nan	5e-05	0.00031437	yes
TCONS_00038876	"u"	-	XLOC_014260	-	chr13:61797364-61797973	SSC	FGSC	OK	0	0.711241	-inf	-nan	5e-05	0.00031437	yes
TCONS_00038893	"o"	ENSMUST00000071632.3	XLOC_014272	Gm20563	chr13:62005541-62008540	SSC	FGSC	OK	0	1.89294	-inf	-nan	5e-05	0.00031437	yes
TCONS_00038938	"u"	-	XLOC_014304	-	chr13:62239175-62246927	SSC	FGSC	OK	0.381495	1.22113	-1.67848	6.7759	5e-05	0.00031437	yes
TCONS_00039033	"u"	-	XLOC_014362	-	chr13:64460359-64460682	SSC	FGSC	OK	3.72151	0	inf	-nan	5e-05	0.00031437	yes
TCONS_00039054	"u"	-	XLOC_014371	-	chr13:65306801-65307325	SSC	FGSC	OK	0.768983	0	inf	-nan	5e-05	0.00031437	yes
TCONS_00039065	"u"	-	XLOC_014378	-	chr13:65507190-65507702	SSC	FGSC	OK	0.791245	0	inf	-nan	5e-05	0.00031437	yes
TCONS_00039118	"x"	ENSMUST00000183599.1	XLOC_014425	Gm27501	chr13:66563627-66592828	SSC	FGSC	OK	1.34953	0.179144	2.91327	-5.12275	5e-05	0.00031437	yes
TCONS_00039212	"u"	-	XLOC_014478	-	chr13:70996310-70997230	SSC	FGSC	OK	0	0.599445	-inf	-nan	5e-05	0.00031437	yes
TCONS_00039216	"u"	-	XLOC_014482	-	chr13:72392759-72401563	SSC	FGSC	OK	0	2.58176	-inf	-nan	5e-05	0.00031437	yes
TCONS_00039252	"u"	-	XLOC_014495	-	chr13:73733029-73739939	SSC	FGSC	OK	1.35341	0.27356	2.30667	-7.62258	5e-05	0.00031437	yes
TCONS_00039377	"u"	-	XLOC_014556	-	chr13:79264255-79264723	SSC	FGSC	OK	0	1.50915	-inf	-nan	5e-05	0.00031437	yes
TCONS_00039420	"u"	-	XLOC_014571	-	chr13:84014621-84016551	SSC	FGSC	OK	0	0.572519	-inf	-nan	5e-05	0.00031437	yes
TCONS_00039476	"u"	-	XLOC_014599	-	chr13:90928576-90931677	SSC	FGSC	OK	0.229227	1.12944	-2.30076	4.65337	5e-05	0.00031437	yes
TCONS_00039652	"u"	-	XLOC_014679	-	chr13:96733794-96734552	SSC	FGSC	OK	0	1.7158	-inf	-nan	5e-05	0.00031437	yes
TCONS_00039653	"u"	-	XLOC_014680	-	chr13:96735097-96736502	SSC	FGSC	OK	0	0.884123	-inf	-nan	5e-05	0.00031437	yes
TCONS_00039654	"u"	-	XLOC_014681	-	chr13:96736847-96737627	SSC	FGSC	OK	0	1.13803	-inf	-nan	5e-05	0.00031437	yes
TCONS_00039655	"u"	-	XLOC_014682	-	chr13:96738181-96738935	SSC	FGSC	OK	0	0.975763	-inf	-nan	5e-05	0.00031437	yes
TCONS_00039656	"u"	-	XLOC_014683	-	chr13:96739440-96739764	SSC	FGSC	OK	0	1.24632	-inf	-nan	5e-05	0.00031437	yes
TCONS_00039658	"u"	-	XLOC_014685	-	chr13:96742067-96743508	SSC	FGSC	OK	0	0.984639	-inf	-nan	5e-05	0.00031437	yes
TCONS_00039659	"u"	-	XLOC_014686	-	chr13:96743590-96745065	SSC	FGSC	OK	0	0.836587	-inf	-nan	5e-05	0.00031437	yes
TCONS_00039823	"u"	-	XLOC_014744	-	chr13:103412690-103413245	SSC	FGSC	OK	0	0.72468	-inf	-nan	5e-05	0.00031437	yes
TCONS_00039826	"u"	-	XLOC_014747	-	chr13:103774843-103775676	SSC	FGSC	OK	0.515513	3.13078	-2.60244	4.46116	5e-05	0.00031437	yes
TCONS_00039864	"u"	-	XLOC_014765	-	chr13:104598249-104598589	SSC	FGSC	OK	7.20921	0	inf	-nan	5e-05	0.00031437	yes
TCONS_00039897	"u"	-	XLOC_014782	-	chr13:107221571-107230511	SSC	FGSC	OK	0.0862505	0.506569	-2.55415	5.53699	5e-05	0.00031437	yes
TCONS_00040000	"u"	-	XLOC_014816	-	chr13:112101468-112101687	SSC	FGSC	OK	5.50366	0	inf	-nan	5e-05	0.00031437	yes
TCONS_00040004	"u"	-	XLOC_014820	-	chr13:112215577-112222866	SSC	FGSC	OK	0.593229	0	inf	-nan	5e-05	0.00031437	yes
TCONS_00040208	"x"	ENSMUST00000190368.1	XLOC_014895	RP23-131H5.1	chr13:6395715-6398258	SSC	FGSC	OK	0	0.531232	-inf	-nan	5e-05	0.00031437	yes
TCONS_00040211	"u"	-	XLOC_014897	-	chr13:6401732-6435829	SSC	FGSC	OK	0	0.573454	-inf	-nan	5e-05	0.00031437	yes
TCONS_00040373	"u"	-	XLOC_014951	-	chr13:12614377-12615627	SSC	FGSC	OK	2.27637	0.792892	1.52154	-3.79778	5e-05	0.00031437	yes
TCONS_00040413	"u"	-	XLOC_014974	-	chr13:14201077-14201703	SSC	FGSC	OK	0	1.04781	-inf	-nan	5e-05	0.00031437	yes
TCONS_00040422	"u"	-	XLOC_014981	-	chr13:16440579-16441153	SSC	FGSC	OK	1.02193	0	inf	-nan	5e-05	0.00031437	yes
TCONS_00040449	"u"	-	XLOC_014995	-	chr13:18056074-18056472	SSC	FGSC	OK	1.14899	0	inf	-nan	5e-05	0.00031437	yes
TCONS_00040482	"u"	-	XLOC_015010	-	chr13:19996348-20016555	SSC	FGSC	OK	0.84281	0.114658	2.87787	-5.13508	5e-05	0.00031437	yes
TCONS_00040566	"u"	-	XLOC_015068	-	chr13:21936499-21938178	SSC	FGSC	OK	84.4767	5.44838	3.95465	-6.18687	5e-05	0.00031437	yes
TCONS_00040577	"x"	ENSMUST00000146121.1	XLOC_015075	Gm11292	chr13:22026698-22032438	SSC	FGSC	OK	12.3411	1.13409	3.44387	-7.7496	5e-05	0.00031437	yes
TCONS_00040623	"u"	-	XLOC_015120	-	chr13:23270256-23270507	SSC	FGSC	OK	6.20786	0	inf	-nan	5e-05	0.00031437	yes
TCONS_00040975	"u"	-	XLOC_015293	-	chr13:34136629-34139876	SSC	FGSC	OK	0	1.36893	-inf	-nan	5e-05	0.00031437	yes
TCONS_00040976	"u"	-	XLOC_015294	-	chr13:34140148-34140606	SSC	FGSC	OK	0	3.43849	-inf	-nan	5e-05	0.00031437	yes
TCONS_00041068	"u"	-	XLOC_015328	-	chr13:38784872-38785425	SSC	FGSC	OK	0.714544	0	inf	-nan	5e-05	0.00031437	yes
TCONS_00041118	"u"	-	XLOC_015351	-	chr13:41993163-41998413	SSC	FGSC	OK	0	0.550713	-inf	-nan	5e-05	0.00031437	yes
TCONS_00041142	"u"	-	XLOC_015369	-	chr13:43782911-43783162	SSC	FGSC	OK	2.34457	0	inf	-nan	5e-05	0.00031437	yes
TCONS_00041197	"u"	-	XLOC_015401	-	chr13:47003883-47004683	SSC	FGSC	OK	0	0.586883	-inf	-nan	5e-05	0.00031437	yes
TCONS_00041237	"o"	ENSMUST00000181490.2	XLOC_015416	6720427I07Rik	chr13:48530237-48545785	SSC	FGSC	OK	3.97817	5.38076	-0.435704	2.56472	5e-05	0.00031437	yes
TCONS_00041342	"u"	-	XLOC_015473	-	chr13:51097807-51099517	SSC	FGSC	OK	0.562731	3.91888	-2.79992	7.20213	5e-05	0.00031437	yes
TCONS_00041350	"u"	-	XLOC_015479	-	chr13:51640863-51641466	SSC	FGSC	OK	0	0.888578	-inf	-nan	5e-05	0.00031437	yes
TCONS_00041545	"u"	-	XLOC_015542	-	chr13:55492536-55493135	SSC	FGSC	OK	0.754858	0	inf	-nan	5e-05	0.00031437	yes
TCONS_00041848	"u"	-	XLOC_015667	-	chr13:62570641-62571266	SSC	FGSC	OK	0.676713	0	inf	-nan	5e-05	0.00031437	yes
TCONS_00041933	"x"	ENSMUST00000021926.6	XLOC_015705	Ercc6l2	chr13:63809424-63900405	SSC	FGSC	OK	0.376754	2.35448	-2.64372	3.91949	5e-05	0.00031437	yes
TCONS_00041963	"u"	-	XLOC_015713	-	chr13:64319792-64320382	SSC	FGSC	OK	1.12428	0	inf	-nan	5e-05	0.00031437	yes
TCONS_00041992	"u"	-	XLOC_015727	-	chr13:65239442-65256673	SSC	FGSC	OK	0.593166	2.21121	-1.89833	2.8627	5e-05	0.00031437	yes
TCONS_00041997	"u"	-	XLOC_015732	-	chr13:65271020-65271506	SSC	FGSC	OK	0.828597	0	inf	-nan	5e-05	0.00031437	yes
TCONS_00042000	"u"	-	XLOC_015735	-	chr13:65276487-65278753	SSC	FGSC	OK	0.973484	0.259613	1.9068	-3.52418	5e-05	0.00031437	yes
TCONS_00042001	"u"	-	XLOC_015736	-	chr13:65326301-65327008	SSC	FGSC	OK	0.650315	0	inf	-nan	5e-05	0.00031437	yes
TCONS_00042003	"u"	-	XLOC_015738	-	chr13:65332668-65335292	SSC	FGSC	OK	0.853317	0.11309	2.91562	-3.78543	5e-05	0.00031437	yes
TCONS_00042009	"u"	-	XLOC_015744	-	chr13:65391844-65394960	SSC	FGSC	OK	0.608485	0.100445	2.59881	-3.38335	5e-05	0.00031437	yes
TCONS_00042050	"u"	-	XLOC_015778	-	chr13:66399426-66400393	SSC	FGSC	OK	0.633854	0	inf	-nan	5e-05	0.00031437	yes
TCONS_00042257	"u"	-	XLOC_015865	-	chr13:73594873-73599897	SSC	FGSC	OK	0.14608	0.484623	-1.7301	3.42229	5e-05	0.00031437	yes
TCONS_00042336	"u"	-	XLOC_015895	-	chr13:74436950-74437468	SSC	FGSC	OK	1.12763	0	inf	-nan	5e-05	0.00031437	yes
TCONS_00042367	"u"	-	XLOC_015915	-	chr13:74556027-74565334	SSC	FGSC	OK	1.28558	0.205415	2.6458	-3.58652	5e-05	0.00031437	yes
TCONS_00042447	"u"	-	XLOC_015954	-	chr13:80478965-80489110	SSC	FGSC	OK	0	0.504041	-inf	-nan	5e-05	0.00031437	yes
TCONS_00042448	"u"	-	XLOC_015955	-	chr13:80478965-80489110	SSC	FGSC	OK	0	0.693512	-inf	-nan	5e-05	0.00031437	yes
TCONS_00042454	"u"	-	XLOC_015958	-	chr13:80489915-80490413	SSC	FGSC	OK	0	0.796155	-inf	-nan	5e-05	0.00031437	yes
TCONS_00042512	"u"	-	XLOC_015981	-	chr13:86038023-86042484	SSC	FGSC	OK	0.461926	0.968446	-1.06801	3.53782	5e-05	0.00031437	yes
TCONS_00042519	"u"	-	XLOC_015985	-	chr13:87812818-87813538	SSC	FGSC	OK	0	0.561306	-inf	-nan	5e-05	0.00031437	yes
TCONS_00042520	"u"	-	XLOC_015986	-	chr13:87816140-87817357	SSC	FGSC	OK	0	0.716778	-inf	-nan	5e-05	0.00031437	yes
TCONS_00042522	"u"	-	XLOC_015988	-	chr13:87826299-87830972	SSC	FGSC	OK	0	1.00317	-inf	-nan	5e-05	0.00031437	yes
TCONS_00042528	"u"	-	XLOC_015994	-	chr13:87858295-87858923	SSC	FGSC	OK	0	0.666245	-inf	-nan	5e-05	0.00031437	yes
TCONS_00042529	"u"	-	XLOC_015995	-	chr13:87859260-87864014	SSC	FGSC	OK	0	0.679039	-inf	-nan	5e-05	0.00031437	yes
TCONS_00042531	"u"	-	XLOC_015996	-	chr13:87859260-87864014	SSC	FGSC	OK	0	0.602039	-inf	-nan	5e-05	0.00031437	yes
TCONS_00042532	"u"	-	XLOC_015997	-	chr13:87864281-87865832	SSC	FGSC	OK	0	1.00355	-inf	-nan	5e-05	0.00031437	yes
TCONS_00042533	"u"	-	XLOC_015998	-	chr13:87866078-87869151	SSC	FGSC	OK	0	2.19453	-inf	-nan	5e-05	0.00031437	yes
TCONS_00042536	"u"	-	XLOC_016001	-	chr13:89496288-89497735	SSC	FGSC	OK	0	0.887879	-inf	-nan	5e-05	0.00031437	yes
TCONS_00042564	"u"	-	XLOC_016010	-	chr13:90466663-90502884	SSC	FGSC	OK	0	0.961995	-inf	-nan	5e-05	0.00031437	yes
TCONS_00042787	"u"	-	XLOC_016086	-	chr13:97817366-97817866	SSC	FGSC	OK	0.752596	0	inf	-nan	5e-05	0.00031437	yes
TCONS_00042789	"u"	-	XLOC_016088	-	chr13:97820075-97820516	SSC	FGSC	OK	2.22649	0	inf	-nan	5e-05	0.00031437	yes
TCONS_00042994	"u"	-	XLOC_016150	-	chr13:103732670-103732893	SSC	FGSC	OK	2.92786	0	inf	-nan	5e-05	0.00031437	yes
TCONS_00043070	"x"	ENSMUST00000145661.2	XLOC_016186	Srek1ip1	chr13:104631139-104839274	SSC	FGSC	OK	0.939272	5.53981	-2.56022	4.1362	5e-05	0.00031437	yes
TCONS_00043091	"u"	-	XLOC_016193	-	chr13:106164260-106167043	SSC	FGSC	OK	0	0.607271	-inf	-nan	5e-05	0.00031437	yes
TCONS_00043092	"u"	-	XLOC_016194	-	chr13:106344979-106345735	SSC	FGSC	OK	0	0.608167	-inf	-nan	5e-05	0.00031437	yes
TCONS_00043131	"u"	-	XLOC_016206	-	chr13:108042116-108044340	SSC	FGSC	OK	4.7938	0.307621	3.96194	-8.41705	5e-05	0.00031437	yes
TCONS_00043135	"u"	-	XLOC_016208	-	chr13:108294435-108295039	SSC	FGSC	OK	0	0.840226	-inf	-nan	5e-05	0.00031437	yes
TCONS_00043144	"u"	-	XLOC_016215	-	chr13:111057662-111058112	SSC	FGSC	OK	0	0.831674	-inf	-nan	5e-05	0.00031437	yes
TCONS_00043177	"u"	-	XLOC_016234	-	chr13:112188328-112189331	SSC	FGSC	OK	0.685279	0	inf	-nan	5e-05	0.00031437	yes
TCONS_00043505	"u"	-	XLOC_016403	-	chr14:9380306-9380599	SSC	FGSC	OK	0	8.46922	-inf	-nan	5e-05	0.00031437	yes
TCONS_00043506	"u"	-	XLOC_016404	-	chr14:9380735-9383406	SSC	FGSC	OK	0	4.07758	-inf	-nan	5e-05	0.00031437	yes
TCONS_00043507	"u"	-	XLOC_016405	-	chr14:9384072-9385489	SSC	FGSC	OK	0	2.14828	-inf	-nan	5e-05	0.00031437	yes
TCONS_00043510	"u"	-	XLOC_016407	-	chr14:9391135-9391634	SSC	FGSC	OK	0	0.725127	-inf	-nan	5e-05	0.00031437	yes
TCONS_00043526	"u"	-	XLOC_016421	-	chr14:11199617-11200190	SSC	FGSC	OK	0	0.839761	-inf	-nan	5e-05	0.00031437	yes
TCONS_00043531	"u"	-	XLOC_016426	-	chr14:11230968-11231571	SSC	FGSC	OK	0	0.73962	-inf	-nan	5e-05	0.00031437	yes
TCONS_00043563	"u"	-	XLOC_016436	-	chr14:12318860-12319631	SSC	FGSC	OK	0	0.685234	-inf	-nan	5e-05	0.00031437	yes
TCONS_00043645	"u"	-	XLOC_016472	-	chr14:17021427-17022332	SSC	FGSC	OK	0	0.48953	-inf	-nan	5e-05	0.00031437	yes
TCONS_00043686	"u"	-	XLOC_016491	-	chr14:20018526-20019039	SSC	FGSC	OK	1.40225	0	inf	-nan	5e-05	0.00031437	yes
TCONS_00043802	"u"	-	XLOC_016528	-	chr14:24512743-24525820	SSC	FGSC	OK	0.129069	0.585273	-2.18097	5.20112	5e-05	0.00031437	yes
TCONS_00043809	"u"	-	XLOC_016535	-	chr14:24557602-24559616	SSC	FGSC	OK	0.161089	1.28058	-2.99087	4.23678	5e-05	0.00031437	yes
TCONS_00043949	"u"	-	XLOC_016583	-	chr14:27181578-27182665	SSC	FGSC	OK	0.645593	0	inf	-nan	5e-05	0.00031437	yes
TCONS_00043958	"u"	-	XLOC_016592	-	chr14:27222579-27223418	SSC	FGSC	OK	0.712561	0	inf	-nan	5e-05	0.00031437	yes
TCONS_00044037	"u"	-	XLOC_016619	-	chr14:30697852-30700354	SSC	FGSC	OK	0.160274	1.00312	-2.64589	4.09346	5e-05	0.00031437	yes
TCONS_00044366	"u"	-	XLOC_016739	-	chr14:41592106-41593426	SSC	FGSC	OK	0.60956	0	inf	-nan	5e-05	0.00031437	yes
TCONS_00044367	"u"	-	XLOC_016740	-	chr14:41594378-41595082	SSC	FGSC	OK	0.659086	0	inf	-nan	5e-05	0.00031437	yes
TCONS_00044460	"u"	-	XLOC_016805	-	chr14:44348751-44350316	SSC	FGSC	OK	0	0.685731	-inf	-nan	5e-05	0.00031437	yes
TCONS_00044638	"u"	-	XLOC_016872	-	chr14:49193890-49200334	SSC	FGSC	OK	0.863258	2.74667	-1.66982	7.96814	5e-05	0.00031437	yes
TCONS_00044639	"u"	-	XLOC_016873	-	chr14:49200416-49205055	SSC	FGSC	OK	0.542542	1.32543	-1.28865	4.79827	5e-05	0.00031437	yes
TCONS_00044688	"u"	-	XLOC_016911	-	chr14:50931062-50931703	SSC	FGSC	OK	1.41971	5.04762	-1.83001	4.65229	5e-05	0.00031437	yes
TCONS_00044704	"u"	-	XLOC_016923	-	chr14:51089487-51089838	SSC	FGSC	OK	43.7047	8.87059	2.30069	-13.7789	5e-05	0.00031437	yes
TCONS_00044813	"u"	-	XLOC_016950	-	chr14:52022514-52025143	SSC	FGSC	OK	0.305163	1.03589	-1.76322	3.90409	5e-05	0.00031437	yes
TCONS_00045143	"u"	-	XLOC_017172	-	chr14:55214588-55214965	SSC	FGSC	OK	2.27014	0	inf	-nan	5e-05	0.00031437	yes
TCONS_00045374	"u"	-	XLOC_017256	-	chr14:60252381-60253002	SSC	FGSC	OK	1.01907	11.8977	-3.54536	8.05514	5e-05	0.00031437	yes
TCONS_00045635	"u"	-	XLOC_017354	-	chr14:68812813-68817628	SSC	FGSC	OK	0	0.872747	-inf	-nan	5e-05	0.00031437	yes
TCONS_00045671	"u"	-	XLOC_017370	-	chr14:70075451-70076217	SSC	FGSC	OK	0.645302	0	inf	-nan	5e-05	0.00031437	yes
TCONS_00045674	"u"	-	XLOC_017372	-	chr14:70093773-70094510	SSC	FGSC	OK	0.538444	0	inf	-nan	5e-05	0.00031437	yes
TCONS_00045711	"u"	-	XLOC_017386	-	chr14:70790457-70805025	SSC	FGSC	OK	0.0593139	2.57329	-5.4391	5.82006	5e-05	0.00031437	yes
TCONS_00045927	"u"	-	XLOC_017456	-	chr14:78823422-78825450	SSC	FGSC	OK	0	5.80359	-inf	-nan	5e-05	0.00031437	yes
TCONS_00045928	"u"	-	XLOC_017457	-	chr14:78825541-78826330	SSC	FGSC	OK	0	1.93686	-inf	-nan	5e-05	0.00031437	yes
TCONS_00045929	"u"	-	XLOC_017458	-	chr14:78826530-78826935	SSC	FGSC	OK	0	3.91243	-inf	-nan	5e-05	0.00031437	yes
TCONS_00045930	"u"	-	XLOC_017459	-	chr14:78827017-78827290	SSC	FGSC	OK	0	8.54173	-inf	-nan	5e-05	0.00031437	yes
TCONS_00045931	"u"	-	XLOC_017460	-	chr14:78827340-78827812	SSC	FGSC	OK	0	2.39906	-inf	-nan	5e-05	0.00031437	yes
TCONS_00045932	"u"	-	XLOC_017461	-	chr14:78827917-78828185	SSC	FGSC	OK	0	3.2978	-inf	-nan	5e-05	0.00031437	yes
TCONS_00045933	"u"	-	XLOC_017462	-	chr14:78829041-78845908	SSC	FGSC	OK	0	1.72495	-inf	-nan	5e-05	0.00031437	yes
TCONS_00045935	"u"	-	XLOC_017464	-	chr14:78829041-78845908	SSC	FGSC	OK	0	0.927998	-inf	-nan	5e-05	0.00031437	yes
TCONS_00045936	"u"	-	XLOC_017465	-	chr14:78829041-78845908	SSC	FGSC	OK	0	0.748688	-inf	-nan	5e-05	0.00031437	yes
TCONS_00045941	"u"	-	XLOC_017462	-	chr14:78829041-78845908	SSC	FGSC	OK	0	0.457613	-inf	-nan	5e-05	0.00031437	yes
TCONS_00045942	"u"	-	XLOC_017470	-	chr14:78846073-78846983	SSC	FGSC	OK	0	1.04709	-inf	-nan	5e-05	0.00031437	yes
TCONS_00046000	"u"	-	XLOC_017501	-	chr14:87819127-87819596	SSC	FGSC	OK	0	0.948887	-inf	-nan	5e-05	0.00031437	yes
TCONS_00046003	"u"	-	XLOC_017504	-	chr14:87831859-87834747	SSC	FGSC	OK	0	0.63091	-inf	-nan	5e-05	0.00031437	yes
TCONS_00046007	"u"	-	XLOC_017506	-	chr14:87835016-87862726	SSC	FGSC	OK	0	0.865314	-inf	-nan	5e-05	0.00031437	yes
TCONS_00046023	"u"	-	XLOC_017518	-	chr14:92411885-92412342	SSC	FGSC	OK	0	0.855167	-inf	-nan	5e-05	0.00031437	yes
TCONS_00046028	"u"	-	XLOC_017523	-	chr14:95504954-95508747	SSC	FGSC	OK	0	4.57032	-inf	-nan	5e-05	0.00031437	yes
TCONS_00046029	"u"	-	XLOC_017524	-	chr14:95508979-95509952	SSC	FGSC	OK	0	3.67515	-inf	-nan	5e-05	0.00031437	yes
TCONS_00046031	"u"	-	XLOC_017526	-	chr14:95511255-95512085	SSC	FGSC	OK	0	1.78578	-inf	-nan	5e-05	0.00031437	yes
TCONS_00046032	"u"	-	XLOC_017527	-	chr14:95512292-95512656	SSC	FGSC	OK	0	1.48983	-inf	-nan	5e-05	0.00031437	yes
TCONS_00046033	"u"	-	XLOC_017528	-	chr14:95513139-95513409	SSC	FGSC	OK	0	2.06437	-inf	-nan	5e-05	0.00031437	yes
TCONS_00046034	"u"	-	XLOC_017529	-	chr14:95513808-95514528	SSC	FGSC	OK	0	1.00803	-inf	-nan	5e-05	0.00031437	yes
TCONS_00046035	"u"	-	XLOC_017530	-	chr14:95514821-95515705	SSC	FGSC	OK	0	1.01128	-inf	-nan	5e-05	0.00031437	yes
TCONS_00046037	"u"	-	XLOC_017532	-	chr14:95517786-95519206	SSC	FGSC	OK	0	1.20956	-inf	-nan	5e-05	0.00031437	yes
TCONS_00046038	"u"	-	XLOC_017533	-	chr14:95519317-95521943	SSC	FGSC	OK	0	0.908407	-inf	-nan	5e-05	0.00031437	yes
TCONS_00046039	"u"	-	XLOC_017534	-	chr14:95522317-95525301	SSC	FGSC	OK	0	1.01953	-inf	-nan	5e-05	0.00031437	yes
TCONS_00046040	"u"	-	XLOC_017534	-	chr14:95522317-95525301	SSC	FGSC	OK	0	0.604837	-inf	-nan	5e-05	0.00031437	yes
TCONS_00046042	"u"	-	XLOC_017536	-	chr14:95527318-95529001	SSC	FGSC	OK	0	0.630305	-inf	-nan	5e-05	0.00031437	yes
TCONS_00046043	"u"	-	XLOC_017537	-	chr14:95529203-95529751	SSC	FGSC	OK	0	0.758331	-inf	-nan	5e-05	0.00031437	yes
TCONS_00046053	"u"	-	XLOC_017545	-	chr14:97496095-97517807	SSC	FGSC	OK	0	1.7351	-inf	-nan	5e-05	0.00031437	yes
TCONS_00046058	"u"	-	XLOC_017550	-	chr14:98956463-98956815	SSC	FGSC	OK	0	2.04129	-inf	-nan	5e-05	0.00031437	yes
TCONS_00046059	"u"	-	XLOC_017551	-	chr14:98958011-98958599	SSC	FGSC	OK	0	0.763005	-inf	-nan	5e-05	0.00031437	yes
TCONS_00046061	"u"	-	XLOC_017553	-	chr14:98960815-98961524	SSC	FGSC	OK	0	0.72347	-inf	-nan	5e-05	0.00031437	yes
TCONS_00046084	"o"	ENSMUST00000158416.1	XLOC_017566	Gm26173	chr14:101279020-101291672	SSC	FGSC	OK	0	0.984566	-inf	-nan	5e-05	0.00031437	yes
TCONS_00046086	"u"	-	XLOC_017567	-	chr14:101279020-101291672	SSC	FGSC	OK	0	0.846772	-inf	-nan	5e-05	0.00031437	yes
TCONS_00046089	"u"	-	XLOC_017570	-	chr14:101279020-101291672	SSC	FGSC	OK	0	0.838139	-inf	-nan	5e-05	0.00031437	yes
TCONS_00046232	"o"	ENSMUST00000134140.2	XLOC_017654	Mir17hg	chr14:115040439-115062652	SSC	FGSC	OK	1.83087	4.16916	-1.18723	6.12598	5e-05	0.00031437	yes
TCONS_00046246	"u"	-	XLOC_017659	-	chr14:115073131-115079014	SSC	FGSC	OK	0.0402041	0.527445	-3.71361	4.50864	5e-05	0.00031437	yes
TCONS_00046594	"u"	-	XLOC_017832	-	chr14:9378733-9379027	SSC	FGSC	OK	0	1.73952	-inf	-nan	5e-05	0.00031437	yes
TCONS_00046606	"x"	ENSMUST00000083394.1	XLOC_017836	Gm22053	chr14:9550091-11162035	SSC	FGSC	OK	0.0281529	1.61659	-5.84352	6.26443	5e-05	0.00031437	yes
TCONS_00046608	"u"	-	XLOC_017838	-	chr14:11188061-11191593	SSC	FGSC	OK	0	0.855864	-inf	-nan	5e-05	0.00031437	yes
TCONS_00046828	"x"	ENSMUST00000158248.1	XLOC_017911	Gm25864	chr14:21450313-21451977	SSC	FGSC	OK	0	0.613362	-inf	-nan	5e-05	0.00031437	yes
TCONS_00046859	"u"	-	XLOC_017923	-	chr14:23168898-23169460	SSC	FGSC	OK	1.59727	0	inf	-nan	5e-05	0.00031437	yes
TCONS_00046912	"u"	-	XLOC_017937	-	chr14:24914493-24915855	SSC	FGSC	OK	0	0.542875	-inf	-nan	5e-05	0.00031437	yes
TCONS_00046913	"u"	-	XLOC_017938	-	chr14:24916231-24922392	SSC	FGSC	OK	0	0.700388	-inf	-nan	5e-05	0.00031437	yes
TCONS_00047053	"u"	-	XLOC_017996	-	chr14:30712021-30712380	SSC	FGSC	OK	0	1.00707	-inf	-nan	5e-05	0.00031437	yes
TCONS_00047772	"x"	ENSMUST00000083919.1	XLOC_018325	Gm22354	chr14:52066641-52069940	SSC	FGSC	OK	0.451554	0.861395	-0.931776	2.48833	5e-05	0.00031437	yes
TCONS_00048099	"u"	-	XLOC_018415	-	chr14:56195151-56195594	SSC	FGSC	OK	0	1.62246	-inf	-nan	5e-05	0.00031437	yes
TCONS_00048111	"u"	-	XLOC_018421	-	chr14:56665611-56668189	SSC	FGSC	OK	0.231255	1.47132	-2.66956	4.13614	5e-05	0.00031437	yes
TCONS_00048157	"x"	ENSMUST00000122063.2	XLOC_018442	Ift88	chr14:57424061-57543165	SSC	FGSC	OK	0.921281	4.48092	-2.28208	5.83793	5e-05	0.00031437	yes
TCONS_00048203	"u"	-	XLOC_018452	-	chr14:58023644-58024628	SSC	FGSC	OK	0	0.689518	-inf	-nan	5e-05	0.00031437	yes
TCONS_00048205	"u"	-	XLOC_018454	-	chr14:58126100-58126386	SSC	FGSC	OK	2.52686	0	inf	-nan	5e-05	0.00031437	yes
TCONS_00048211	"u"	-	XLOC_018459	-	chr14:58996258-58996681	SSC	FGSC	OK	0	0.933755	-inf	-nan	5e-05	0.00031437	yes
TCONS_00048411	"x"	ENSMUST00000022528.4	XLOC_018542	Pinx1	chr14:63821774-63919861	SSC	FGSC	OK	0.268507	1.75689	-2.70999	3.50025	5e-05	0.00031437	yes
TCONS_00048457	"u"	-	XLOC_018572	-	chr14:65149984-65152668	SSC	FGSC	OK	0	0.791888	-inf	-nan	5e-05	0.00031437	yes
TCONS_00048767	"u"	-	XLOC_018697	-	chr14:75822540-75822979	SSC	FGSC	OK	1.5697	0	inf	-nan	5e-05	0.00031437	yes
TCONS_00048778	"u"	-	XLOC_018705	-	chr14:76184913-76185178	SSC	FGSC	OK	7.39086	0	inf	-nan	5e-05	0.00031437	yes
TCONS_00048812	"u"	-	XLOC_018730	-	chr14:77820273-77824634	SSC	FGSC	OK	0.402776	1.07289	-1.41346	3.56462	5e-05	0.00031437	yes
TCONS_00048886	"u"	-	XLOC_018767	-	chr14:82908870-82909952	SSC	FGSC	OK	0.69879	0	inf	-nan	5e-05	0.00031437	yes
TCONS_00048890	"u"	-	XLOC_018771	-	chr14:82919335-82921343	SSC	FGSC	OK	0.803632	0	inf	-nan	5e-05	0.00031437	yes
TCONS_00048892	"u"	-	XLOC_018773	-	chr14:82924486-82925825	SSC	FGSC	OK	0.892501	0	inf	-nan	5e-05	0.00031437	yes
TCONS_00048893	"u"	-	XLOC_018774	-	chr14:82928717-82929099	SSC	FGSC	OK	1.61364	0	inf	-nan	5e-05	0.00031437	yes
TCONS_00048894	"u"	-	XLOC_018775	-	chr14:82930168-82930845	SSC	FGSC	OK	1.08536	0	inf	-nan	5e-05	0.00031437	yes
TCONS_00048895	"u"	-	XLOC_018776	-	chr14:82931723-82933574	SSC	FGSC	OK	1.01813	0	inf	-nan	5e-05	0.00031437	yes
TCONS_00048898	"u"	-	XLOC_018779	-	chr14:82938741-82940151	SSC	FGSC	OK	0.990162	0	inf	-nan	5e-05	0.00031437	yes
TCONS_00048902	"u"	-	XLOC_018781	-	chr14:82945838-82946797	SSC	FGSC	OK	0.628719	0	inf	-nan	5e-05	0.00031437	yes
TCONS_00048903	"u"	-	XLOC_018782	-	chr14:82946904-82974556	SSC	FGSC	OK	2.20321	0	inf	-nan	5e-05	0.00031437	yes
TCONS_00048915	"u"	-	XLOC_018792	-	chr14:90502818-90503575	SSC	FGSC	OK	0	0.797873	-inf	-nan	5e-05	0.00031437	yes
TCONS_00048929	"u"	-	XLOC_018802	-	chr14:97021399-97021745	SSC	FGSC	OK	1.85906	0	inf	-nan	5e-05	0.00031437	yes
TCONS_00048933	"u"	-	XLOC_018806	-	chr14:97042803-97043281	SSC	FGSC	OK	1.28964	0	inf	-nan	5e-05	0.00031437	yes
TCONS_00048938	"u"	-	XLOC_018809	-	chr14:97320661-97323332	SSC	FGSC	OK	0	0.57019	-inf	-nan	5e-05	0.00031437	yes
TCONS_00048939	"u"	-	XLOC_018810	-	chr14:97323697-97323991	SSC	FGSC	OK	0	1.93077	-inf	-nan	5e-05	0.00031437	yes
TCONS_00048940	"u"	-	XLOC_018811	-	chr14:97324198-97324552	SSC	FGSC	OK	0	1.64808	-inf	-nan	5e-05	0.00031437	yes
TCONS_00048941	"u"	-	XLOC_018812	-	chr14:97325298-97325928	SSC	FGSC	OK	0	0.639754	-inf	-nan	5e-05	0.00031437	yes
TCONS_00048946	"u"	-	XLOC_018817	-	chr14:97382513-97398448	SSC	FGSC	OK	0	0.551357	-inf	-nan	5e-05	0.00031437	yes
TCONS_00048947	"u"	-	XLOC_018818	-	chr14:97382513-97398448	SSC	FGSC	OK	0	0.954	-inf	-nan	5e-05	0.00031437	yes
TCONS_00048948	"u"	-	XLOC_018815	-	chr14:97382513-97398448	SSC	FGSC	OK	0	1.17844	-inf	-nan	5e-05	0.00031437	yes
TCONS_00048949	"u"	-	XLOC_018819	-	chr14:97496095-97517807	SSC	FGSC	OK	0	1.05134	-inf	-nan	5e-05	0.00031437	yes
TCONS_00048950	"u"	-	XLOC_018820	-	chr14:97496095-97517807	SSC	FGSC	OK	0	1.47207	-inf	-nan	5e-05	0.00031437	yes
TCONS_00048952	"u"	-	XLOC_018819	-	chr14:97496095-97517807	SSC	FGSC	OK	0	4.98709	-inf	-nan	5e-05	0.00031437	yes
TCONS_00048960	"u"	-	XLOC_018826	-	chr14:98614239-98614895	SSC	FGSC	OK	0	0.703086	-inf	-nan	5e-05	0.00031437	yes
TCONS_00048961	"u"	-	XLOC_018827	-	chr14:98615437-98615952	SSC	FGSC	OK	0	1.08717	-inf	-nan	5e-05	0.00031437	yes
TCONS_00048964	"u"	-	XLOC_018830	-	chr14:98941553-98942277	SSC	FGSC	OK	0	0.66469	-inf	-nan	5e-05	0.00031437	yes
TCONS_00048967	"u"	-	XLOC_018833	-	chr14:98949148-98949469	SSC	FGSC	OK	0	1.58254	-inf	-nan	5e-05	0.00031437	yes
TCONS_00048970	"u"	-	XLOC_018836	-	chr14:98954198-98954775	SSC	FGSC	OK	0	0.675922	-inf	-nan	5e-05	0.00031437	yes
TCONS_00048985	"u"	-	XLOC_018848	-	chr14:99866258-99868944	SSC	FGSC	OK	1.63546	0.153838	3.41021	-5.55809	5e-05	0.00031437	yes
TCONS_00048998	"u"	-	XLOC_018857	-	chr14:100258406-100259105	SSC	FGSC	OK	0.672041	0	inf	-nan	5e-05	0.00031437	yes
TCONS_00049116	"u"	-	XLOC_018913	-	chr14:106002007-106002678	SSC	FGSC	OK	0	0.693822	-inf	-nan	5e-05	0.00031437	yes
TCONS_00049117	"u"	-	XLOC_018914	-	chr14:106005081-106005563	SSC	FGSC	OK	0	1.98835	-inf	-nan	5e-05	0.00031437	yes
TCONS_00049128	"u"	-	XLOC_018924	-	chr14:108291088-108300611	SSC	FGSC	OK	0	0.677658	-inf	-nan	5e-05	0.00031437	yes
TCONS_00049140	"u"	-	XLOC_018935	-	chr14:114323246-114323575	SSC	FGSC	OK	3.73559	0	inf	-nan	5e-05	0.00031437	yes
TCONS_00049215	"u"	-	XLOC_018964	-	chr14:120473167-120478333	SSC	FGSC	OK	0.585122	1.88994	-1.69153	6.81394	5e-05	0.00031437	yes
TCONS_00049251	"u"	-	XLOC_018986	-	chr14:121518584-121519168	SSC	FGSC	OK	0	0.815651	-inf	-nan	5e-05	0.00031437	yes
TCONS_00049354	"u"	-	XLOC_019030	-	chr15:4258050-4258755	SSC	FGSC	OK	0.800783	0	inf	-nan	5e-05	0.00031437	yes
TCONS_00049355	"u"	-	XLOC_019031	-	chr15:4259572-4260157	SSC	FGSC	OK	0.954694	0	inf	-nan	5e-05	0.00031437	yes
TCONS_00049358	"u"	-	XLOC_019034	-	chr15:4266389-4268276	SSC	FGSC	OK	0.653301	0	inf	-nan	5e-05	0.00031437	yes
TCONS_00049359	"u"	-	XLOC_019035	-	chr15:4268944-4269880	SSC	FGSC	OK	0.646033	0	inf	-nan	5e-05	0.00031437	yes
TCONS_00049361	"u"	-	XLOC_019037	-	chr15:4270777-4271321	SSC	FGSC	OK	0.8642	0	inf	-nan	5e-05	0.00031437	yes
TCONS_00049362	"u"	-	XLOC_019038	-	chr15:4275263-4275707	SSC	FGSC	OK	1.07611	0	inf	-nan	5e-05	0.00031437	yes
TCONS_00049363	"u"	-	XLOC_019039	-	chr15:4291156-4291859	SSC	FGSC	OK	0.883153	0	inf	-nan	5e-05	0.00031437	yes
TCONS_00049367	"u"	-	XLOC_019043	-	chr15:4307168-4307756	SSC	FGSC	OK	0.634939	0	inf	-nan	5e-05	0.00031437	yes
TCONS_00049369	"u"	-	XLOC_019045	-	chr15:4313608-4314015	SSC	FGSC	OK	1.01083	0	inf	-nan	5e-05	0.00031437	yes
TCONS_00049379	"u"	-	XLOC_019052	-	chr15:4578505-4579048	SSC	FGSC	OK	0.843154	0	inf	-nan	5e-05	0.00031437	yes
TCONS_00049396	"u"	-	XLOC_019061	-	chr15:5136582-5138857	SSC	FGSC	OK	0.123999	1.21977	-3.2982	4.28203	5e-05	0.00031437	yes
TCONS_00049647	"u"	-	XLOC_019142	-	chr15:21777396-21786317	SSC	FGSC	OK	0	1.91708	-inf	-nan	5e-05	0.00031437	yes
TCONS_00049648	"u"	-	XLOC_019142	-	chr15:21777396-21786317	SSC	FGSC	OK	0	0.602146	-inf	-nan	5e-05	0.00031437	yes
TCONS_00049651	"u"	-	XLOC_019143	-	chr15:21787179-21790296	SSC	FGSC	OK	0	0.627966	-inf	-nan	5e-05	0.00031437	yes
TCONS_00049655	"u"	-	XLOC_019147	-	chr15:21799693-21800403	SSC	FGSC	OK	0	0.647517	-inf	-nan	5e-05	0.00031437	yes
TCONS_00049657	"u"	-	XLOC_019149	-	chr15:22109242-22109773	SSC	FGSC	OK	0.862478	0	inf	-nan	5e-05	0.00031437	yes
TCONS_00049700	"u"	-	XLOC_019161	-	chr15:26002890-26011662	SSC	FGSC	OK	0.190405	0.722561	-1.92405	5.99781	5e-05	0.00031437	yes
TCONS_00049709	"u"	-	XLOC_019170	-	chr15:26035084-26035575	SSC	FGSC	OK	0	0.711306	-inf	-nan	5e-05	0.00031437	yes
TCONS_00049728	"u"	-	XLOC_019178	-	chr15:28799588-28806890	SSC	FGSC	OK	0	0.667848	-inf	-nan	5e-05	0.00031437	yes
TCONS_00049764	"u"	-	XLOC_019191	-	chr15:32135172-32139990	SSC	FGSC	OK	0	0.956415	-inf	-nan	5e-05	0.00031437	yes
TCONS_00049851	"u"	-	XLOC_019234	-	chr15:38079028-38113026	SSC	FGSC	OK	1.3119	0.507752	1.36947	-3.34638	5e-05	0.00031437	yes
TCONS_00049873	"u"	-	XLOC_019255	-	chr15:38695783-38703749	SSC	FGSC	OK	0.360727	0.961769	-1.41478	5.26453	5e-05	0.00031437	yes
TCONS_00049885	"u"	-	XLOC_019266	-	chr15:39050328-39051715	SSC	FGSC	OK	0	0.624312	-inf	-nan	5e-05	0.00031437	yes
TCONS_00049886	"u"	-	XLOC_019267	-	chr15:39051968-39053458	SSC	FGSC	OK	0	0.636048	-inf	-nan	5e-05	0.00031437	yes
TCONS_00049957	"u"	-	XLOC_019301	-	chr15:45480260-45482039	SSC	FGSC	OK	0.643325	0	inf	-nan	5e-05	0.00031437	yes
TCONS_00049969	"u"	-	XLOC_019309	-	chr15:49540668-49541280	SSC	FGSC	OK	0	5.51285	-inf	-nan	5e-05	0.00031437	yes
TCONS_00049970	"u"	-	XLOC_019310	-	chr15:49541526-49541919	SSC	FGSC	OK	0	2.03318	-inf	-nan	5e-05	0.00031437	yes
TCONS_00049975	"u"	-	XLOC_019315	-	chr15:49546217-49547592	SSC	FGSC	OK	0	1.70937	-inf	-nan	5e-05	0.00031437	yes
TCONS_00049977	"u"	-	XLOC_019317	-	chr15:49549937-49550705	SSC	FGSC	OK	0	3.62578	-inf	-nan	5e-05	0.00031437	yes
TCONS_00050109	"u"	-	XLOC_019374	-	chr15:59816983-59817427	SSC	FGSC	OK	11.8289	0	inf	-nan	5e-05	0.00031437	yes
TCONS_00050172	"u"	-	XLOC_019393	-	chr15:65178349-65178787	SSC	FGSC	OK	0	0.894575	-inf	-nan	5e-05	0.00031437	yes
TCONS_00050207	"u"	-	XLOC_019412	-	chr15:66665451-66670272	SSC	FGSC	OK	0.333375	0.699275	-1.06871	3.06763	5e-05	0.00031437	yes
TCONS_00050243	"u"	-	XLOC_019426	-	chr15:68259292-68294748	SSC	FGSC	OK	0.0907588	0.75759	-3.06131	7.74996	5e-05	0.00031437	yes
TCONS_00050269	"u"	-	XLOC_019446	-	chr15:73423356-73424053	SSC	FGSC	OK	6.65379	1.45695	2.19122	-5.95113	5e-05	0.00031437	yes
TCONS_00050406	"u"	-	XLOC_019483	-	chr15:75842496-75845917	SSC	FGSC	OK	0.68362	1.49489	-1.12877	3.87294	5e-05	0.00031437	yes
TCONS_00050905	"j"	ENSMUST00000023036.5	XLOC_019629	Rbx1	chr15:81466315-81476370	SSC	FGSC	OK	6.01707	23.3563	-1.95668	4.13072	5e-05	0.00031437	yes
TCONS_00051073	"o"	ENSMUST00000083242.1	XLOC_019668	Rnu12	chr15:83149643-83174966	SSC	FGSC	OK	0.46786	6.99589	-3.90236	4.89884	5e-05	0.00031437	yes
TCONS_00051074	"x"	ENSMUST00000018186.10	XLOC_019669	Cyb5r3	chr15:83149643-83174966	SSC	FGSC	OK	1.05395	9.83207	-3.22169	4.1635	5e-05	0.00031437	yes
TCONS_00051189	"u"	-	XLOC_019708	-	chr15:85634566-85645935	SSC	FGSC	OK	0.714322	3.22287	-2.1737	5.82375	5e-05	0.00031437	yes
TCONS_00051382	"u"	-	XLOC_019780	-	chr15:90192998-90193585	SSC	FGSC	OK	0	0.726404	-inf	-nan	5e-05	0.00031437	yes
TCONS_00051395	"u"	-	XLOC_019788	-	chr15:91653530-91654126	SSC	FGSC	OK	0	0.917044	-inf	-nan	5e-05	0.00031437	yes
TCONS_00051446	"u"	-	XLOC_019803	-	chr15:93145928-93147041	SSC	FGSC	OK	0	0.877374	-inf	-nan	5e-05	0.00031437	yes
TCONS_00051454	"u"	-	XLOC_019811	-	chr15:93336951-93340293	SSC	FGSC	OK	0.315696	1.13447	-1.84541	3.94203	5e-05	0.00031437	yes
TCONS_00051641	"u"	-	XLOC_019890	-	chr15:99668184-99668469	SSC	FGSC	OK	2.59557	0	inf	-nan	5e-05	0.00031437	yes
TCONS_00051771	"u"	-	XLOC_019933	-	chr15:101246358-101247683	SSC	FGSC	OK	2.15516	0.853592	1.33618	-3.53445	5e-05	0.00031437	yes
TCONS_00051792	"u"	-	XLOC_019947	-	chr15:101319467-101319892	SSC	FGSC	OK	0.890482	0	inf	-nan	5e-05	0.00031437	yes
TCONS_00051873	"u"	-	XLOC_019966	-	chr15:102372808-102373181	SSC	FGSC	OK	0.935374	0	inf	-nan	5e-05	0.00031437	yes
TCONS_00052015	"u"	-	XLOC_020012	-	chr15:4234313-4234893	SSC	FGSC	OK	0.799955	0	inf	-nan	5e-05	0.00031437	yes
TCONS_00052016	"u"	-	XLOC_020013	-	chr15:4236527-4237198	SSC	FGSC	OK	0.713787	0	inf	-nan	5e-05	0.00031437	yes
TCONS_00052019	"u"	-	XLOC_020016	-	chr15:4240560-4249269	SSC	FGSC	OK	0.877028	0	inf	-nan	5e-05	0.00031437	yes
TCONS_00052095	"u"	-	XLOC_020044	-	chr15:8724215-8724724	SSC	FGSC	OK	0	1.08145	-inf	-nan	5e-05	0.00031437	yes
TCONS_00052123	"u"	-	XLOC_020058	-	chr15:10418712-10422354	SSC	FGSC	OK	0.167317	0.98134	-2.55217	4.0037	5e-05	0.00031437	yes
TCONS_00052261	"u"	-	XLOC_020121	-	chr15:28790142-28790362	SSC	FGSC	OK	4.36044	0	inf	-nan	5e-05	0.00031437	yes
TCONS_00052304	"u"	-	XLOC_020147	-	chr15:33680092-33680704	SSC	FGSC	OK	0	0.66708	-inf	-nan	5e-05	0.00031437	yes
TCONS_00052355	"u"	-	XLOC_020168	-	chr15:36006965-36007314	SSC	FGSC	OK	1.05396	0	inf	-nan	5e-05	0.00031437	yes
TCONS_00052526	"u"	-	XLOC_020238	-	chr15:39194348-39197420	SSC	FGSC	OK	0.189506	0.828021	-2.12742	4.01329	5e-05	0.00031437	yes
TCONS_00052573	"u"	-	XLOC_020273	-	chr15:46501510-46501713	SSC	FGSC	OK	0	28.9559	-inf	-nan	5e-05	0.00031437	yes
TCONS_00052730	"u"	-	XLOC_020339	-	chr15:58770150-58775108	SSC	FGSC	OK	0.777479	0.469684	0.727114	-2.38236	5e-05	0.00031437	yes
TCONS_00052763	"u"	-	XLOC_020363	-	chr15:60584506-60585095	SSC	FGSC	OK	0	0.724815	-inf	-nan	5e-05	0.00031437	yes
TCONS_00052766	"u"	-	XLOC_020366	-	chr15:60587243-60588628	SSC	FGSC	OK	0	0.534156	-inf	-nan	5e-05	0.00031437	yes
TCONS_00052785	"u"	-	XLOC_020377	-	chr15:62623795-62624385	SSC	FGSC	OK	0	0.607071	-inf	-nan	5e-05	0.00031437	yes
TCONS_00052786	"u"	-	XLOC_020378	-	chr15:62625056-62625692	SSC	FGSC	OK	0	0.797568	-inf	-nan	5e-05	0.00031437	yes
TCONS_00052788	"u"	-	XLOC_020380	-	chr15:62634080-62635077	SSC	FGSC	OK	0	0.898672	-inf	-nan	5e-05	0.00031437	yes
TCONS_00052848	"u"	-	XLOC_020401	-	chr15:65162454-65162888	SSC	FGSC	OK	0	1.23203	-inf	-nan	5e-05	0.00031437	yes
TCONS_00052936	"j"	ENSMUST00000180413.1	XLOC_020431	Gm26621	chr15:68326711-68367095	SSC	FGSC	OK	0.523131	2.30904	-2.14205	3.82906	5e-05	0.00031437	yes
TCONS_00052940	"j"	ENSMUST00000180413.1	XLOC_020431	Gm26621	chr15:68326711-68367095	SSC	FGSC	OK	0.397271	1.99585	-2.32881	3.94711	5e-05	0.00031437	yes
TCONS_00052967	"u"	-	XLOC_020442	-	chr15:73087910-73089544	SSC	FGSC	OK	0.420881	2.16827	-2.36506	4.9645	5e-05	0.00031437	yes
TCONS_00052984	"u"	-	XLOC_020448	-	chr15:73463114-73463520	SSC	FGSC	OK	0.859694	0	inf	-nan	5e-05	0.00031437	yes
TCONS_00053026	"u"	-	XLOC_020470	-	chr15:74424965-74425467	SSC	FGSC	OK	0.770474	0	inf	-nan	5e-05	0.00031437	yes
TCONS_00053697	"u"	-	XLOC_020660	-	chr15:80585424-80585942	SSC	FGSC	OK	0.77461	0	inf	-nan	5e-05	0.00031437	yes
TCONS_00053779	"u"	-	XLOC_020694	-	chr15:82218302-82218581	SSC	FGSC	OK	2.09724	0	inf	-nan	5e-05	0.00031437	yes
TCONS_00054014	"u"	-	XLOC_020795	-	chr15:86212807-86498503	SSC	FGSC	OK	8.31214	1.8522	2.16598	-3.6452	5e-05	0.00031437	yes
TCONS_00054185	"u"	-	XLOC_020837	-	chr15:89742216-89742505	SSC	FGSC	OK	2.62744	0	inf	-nan	5e-05	0.00031437	yes
TCONS_00054188	"u"	-	XLOC_020840	-	chr15:89976109-89996009	SSC	FGSC	OK	0	1.00829	-inf	-nan	5e-05	0.00031437	yes
TCONS_00054191	"u"	-	XLOC_020843	-	chr15:90191270-90192653	SSC	FGSC	OK	0	0.585239	-inf	-nan	5e-05	0.00031437	yes
TCONS_00054231	"u"	-	XLOC_020861	-	chr15:92780551-92780987	SSC	FGSC	OK	0	0.774515	-inf	-nan	5e-05	0.00031437	yes
TCONS_00054240	"u"	-	XLOC_020870	-	chr15:92820199-92823601	SSC	FGSC	OK	0.110666	1.08703	-3.2961	5.22901	5e-05	0.00031437	yes
TCONS_00054258	"u"	-	XLOC_020888	-	chr15:92964914-92965314	SSC	FGSC	OK	0	0.8241	-inf	-nan	5e-05	0.00031437	yes
TCONS_00054271	"u"	-	XLOC_020899	-	chr15:92994567-92995294	SSC	FGSC	OK	0	0.622145	-inf	-nan	5e-05	0.00031437	yes
TCONS_00054277	"u"	-	XLOC_020905	-	chr15:93012631-93013391	SSC	FGSC	OK	0	0.825709	-inf	-nan	5e-05	0.00031437	yes
TCONS_00054288	"u"	-	XLOC_020914	-	chr15:93050592-93052035	SSC	FGSC	OK	0	0.624848	-inf	-nan	5e-05	0.00031437	yes
TCONS_00054299	"u"	-	XLOC_020921	-	chr15:93110919-93112652	SSC	FGSC	OK	0	1.82609	-inf	-nan	5e-05	0.00031437	yes
TCONS_00054379	"u"	-	XLOC_020956	-	chr15:95582728-95587108	SSC	FGSC	OK	0.545981	1.48569	-1.44422	5.44251	5e-05	0.00031437	yes
TCONS_00054409	"u"	-	XLOC_020969	-	chr15:96464577-96464950	SSC	FGSC	OK	1.35881	0	inf	-nan	5e-05	0.00031437	yes
TCONS_00054544	"u"	-	XLOC_020996	-	chr15:98174955-98175298	SSC	FGSC	OK	4.75842	0	inf	-nan	5e-05	0.00031437	yes
TCONS_00054629	"u"	-	XLOC_021024	-	chr15:98884173-98884572	SSC	FGSC	OK	5.32841	0	inf	-nan	5e-05	0.00031437	yes
TCONS_00055119	"u"	-	XLOC_021215	-	chr16:4792732-4793257	SSC	FGSC	OK	0	0.655991	-inf	-nan	5e-05	0.00031437	yes
TCONS_00055173	"u"	-	XLOC_021234	-	chr16:5292819-5293272	SSC	FGSC	OK	0	0.733191	-inf	-nan	5e-05	0.00031437	yes
TCONS_00055184	"u"	-	XLOC_021245	-	chr16:5843890-5844433	SSC	FGSC	OK	0	0.855967	-inf	-nan	5e-05	0.00031437	yes
TCONS_00055186	"u"	-	XLOC_021247	-	chr16:5846432-5847095	SSC	FGSC	OK	0	0.729787	-inf	-nan	5e-05	0.00031437	yes
TCONS_00055199	"u"	-	XLOC_021260	-	chr16:5881138-5881673	SSC	FGSC	OK	0	0.658674	-inf	-nan	5e-05	0.00031437	yes
TCONS_00055207	"u"	-	XLOC_021268	-	chr16:5918801-5919324	SSC	FGSC	OK	0	0.686922	-inf	-nan	5e-05	0.00031437	yes
TCONS_00055228	"u"	-	XLOC_021288	-	chr16:6050607-6050917	SSC	FGSC	OK	0	1.61596	-inf	-nan	5e-05	0.00031437	yes
TCONS_00055257	"u"	-	XLOC_021317	-	chr16:6360544-6360898	SSC	FGSC	OK	1.05811	0	inf	-nan	5e-05	0.00031437	yes
TCONS_00055272	"u"	-	XLOC_021332	-	chr16:6510712-6511476	SSC	FGSC	OK	0.603426	0	inf	-nan	5e-05	0.00031437	yes
TCONS_00055273	"u"	-	XLOC_021333	-	chr16:6514101-6514725	SSC	FGSC	OK	0.606116	0	inf	-nan	5e-05	0.00031437	yes
TCONS_00055274	"u"	-	XLOC_021334	-	chr16:6533359-6534590	SSC	FGSC	OK	0.652308	0	inf	-nan	5e-05	0.00031437	yes
TCONS_00055277	"u"	-	XLOC_021337	-	chr16:6541989-6542541	SSC	FGSC	OK	0.73688	0	inf	-nan	5e-05	0.00031437	yes
TCONS_00055290	"u"	-	XLOC_021350	-	chr16:6589002-6589516	SSC	FGSC	OK	1.08836	0	inf	-nan	5e-05	0.00031437	yes
TCONS_00055297	"u"	-	XLOC_021357	-	chr16:6692310-6692675	SSC	FGSC	OK	1.15213	0	inf	-nan	5e-05	0.00031437	yes
TCONS_00055343	"u"	-	XLOC_021377	-	chr16:8866721-8872149	SSC	FGSC	OK	0.848314	0.451234	0.910723	-3.08048	5e-05	0.00031437	yes
TCONS_00055369	"u"	-	XLOC_021395	-	chr16:10261660-10267856	SSC	FGSC	OK	0.644107	0.230964	1.47963	-4.15818	5e-05	0.00031437	yes
TCONS_00055474	"o"	ENSMUST00000103784.2	XLOC_021441	Mir193b	chr16:13447957-13453693	SSC	FGSC	OK	1.14504	0.116665	3.29495	-6.42051	5e-05	0.00031437	yes
TCONS_00055605	"u"	-	XLOC_021486	-	chr16:16612623-16615364	SSC	FGSC	OK	0.955961	0.460627	1.05336	-2.70522	5e-05	0.00031437	yes
TCONS_00056213	"u"	-	XLOC_021626	-	chr16:23127794-23128520	SSC	FGSC	OK	1.22074	5.15435	-2.07804	5.21866	5e-05	0.00031437	yes
TCONS_00056214	"u"	-	XLOC_021627	-	chr16:23128573-23129853	SSC	FGSC	OK	0.797791	3.18764	-1.9984	5.16228	5e-05	0.00031437	yes
TCONS_00056215	"u"	-	XLOC_021628	-	chr16:23130150-23131731	SSC	FGSC	OK	0.563351	2.27035	-2.01081	4.64648	5e-05	0.00031437	yes
TCONS_00056463	"u"	-	XLOC_021716	-	chr16:32697632-32697873	SSC	FGSC	OK	2.53127	0	inf	-nan	5e-05	0.00031437	yes
TCONS_00056849	"u"	-	XLOC_021825	-	chr16:42570342-42573839	SSC	FGSC	OK	0	0.576156	-inf	-nan	5e-05	0.00031437	yes
TCONS_00057028	"u"	-	XLOC_021869	-	chr16:46650350-46651276	SSC	FGSC	OK	0	2.57922	-inf	-nan	5e-05	0.00031437	yes
TCONS_00057051	"u"	-	XLOC_021885	-	chr16:48696023-48696450	SSC	FGSC	OK	1.51801	0	inf	-nan	5e-05	0.00031437	yes
TCONS_00057071	"u"	-	XLOC_021896	-	chr16:49413362-49414260	SSC	FGSC	OK	0	0.485064	-inf	-nan	5e-05	0.00031437	yes
TCONS_00057080	"u"	-	XLOC_021904	-	chr16:49571542-49573750	SSC	FGSC	OK	0	1.30195	-inf	-nan	5e-05	0.00031437	yes
TCONS_00057105	"u"	-	XLOC_021912	-	chr16:51756069-51756669	SSC	FGSC	OK	0	1.02253	-inf	-nan	5e-05	0.00031437	yes
TCONS_00057111	"u"	-	XLOC_021914	-	chr16:53604495-53605435	SSC	FGSC	OK	0	1.17753	-inf	-nan	5e-05	0.00031437	yes
TCONS_00057112	"u"	-	XLOC_021915	-	chr16:53605502-53606103	SSC	FGSC	OK	0	0.799381	-inf	-nan	5e-05	0.00031437	yes
TCONS_00057119	"u"	-	XLOC_021922	-	chr16:55700507-55702792	SSC	FGSC	OK	0	1.09456	-inf	-nan	5e-05	0.00031437	yes
TCONS_00057160	"u"	-	XLOC_021938	-	chr16:57233295-57233606	SSC	FGSC	OK	1.3276	0	inf	-nan	5e-05	0.00031437	yes
TCONS_00057169	"u"	-	XLOC_021945	-	chr16:58351047-58352355	SSC	FGSC	OK	2.23881	0	inf	-nan	5e-05	0.00031437	yes
TCONS_00057276	"u"	-	XLOC_021989	-	chr16:73688222-73688686	SSC	FGSC	OK	0	0.8273	-inf	-nan	5e-05	0.00031437	yes
TCONS_00057309	"x"	ENSMUST00000114231.1	XLOC_022004	Gm11146	chr16:77236316-77691403	SSC	FGSC	OK	2.13531	0.139797	3.93304	-5.51216	5e-05	0.00031437	yes
TCONS_00057313	"u"	-	XLOC_022006	-	chr16:77694020-77694818	SSC	FGSC	OK	0.852804	0	inf	-nan	5e-05	0.00031437	yes
TCONS_00057314	"u"	-	XLOC_022007	-	chr16:77695465-77696340	SSC	FGSC	OK	0.701357	0	inf	-nan	5e-05	0.00031437	yes
TCONS_00057316	"u"	-	XLOC_022009	-	chr16:77700444-77701311	SSC	FGSC	OK	0.716401	0	inf	-nan	5e-05	0.00031437	yes
TCONS_00057317	"u"	-	XLOC_022010	-	chr16:77701810-77702935	SSC	FGSC	OK	0.595526	0	inf	-nan	5e-05	0.00031437	yes
TCONS_00057318	"u"	-	XLOC_022011	-	chr16:77703045-77703554	SSC	FGSC	OK	0.814897	0	inf	-nan	5e-05	0.00031437	yes
TCONS_00057335	"u"	-	XLOC_022025	-	chr16:79199039-79201820	SSC	FGSC	OK	0	0.747184	-inf	-nan	5e-05	0.00031437	yes
TCONS_00057339	"u"	-	XLOC_022026	-	chr16:79202170-79204561	SSC	FGSC	OK	0	0.739823	-inf	-nan	5e-05	0.00031437	yes
TCONS_00057340	"u"	-	XLOC_022027	-	chr16:79204612-79205350	SSC	FGSC	OK	0	1.16153	-inf	-nan	5e-05	0.00031437	yes
TCONS_00057342	"u"	-	XLOC_022029	-	chr16:79207376-79208527	SSC	FGSC	OK	0	0.57737	-inf	-nan	5e-05	0.00031437	yes
TCONS_00057343	"u"	-	XLOC_022030	-	chr16:79855729-79857887	SSC	FGSC	OK	0	0.700423	-inf	-nan	5e-05	0.00031437	yes
TCONS_00057349	"u"	-	XLOC_022036	-	chr16:80272309-80273364	SSC	FGSC	OK	0	2.13842	-inf	-nan	5e-05	0.00031437	yes
TCONS_00057350	"u"	-	XLOC_022037	-	chr16:80273416-80275010	SSC	FGSC	OK	0	0.725021	-inf	-nan	5e-05	0.00031437	yes
TCONS_00057351	"u"	-	XLOC_022038	-	chr16:80275061-80276130	SSC	FGSC	OK	0	0.543082	-inf	-nan	5e-05	0.00031437	yes
TCONS_00057367	"u"	-	XLOC_022050	-	chr16:84740604-84741380	SSC	FGSC	OK	0	0.705572	-inf	-nan	5e-05	0.00031437	yes
TCONS_00057432	"u"	-	XLOC_022074	-	chr16:88535994-88536552	SSC	FGSC	OK	0	0.838233	-inf	-nan	5e-05	0.00031437	yes
TCONS_00057435	"u"	-	XLOC_022077	-	chr16:88537761-88554386	SSC	FGSC	OK	0	0.480091	-inf	-nan	5e-05	0.00031437	yes
TCONS_00057453	"u"	-	XLOC_022093	-	chr16:89643150-89645204	SSC	FGSC	OK	0	0.826756	-inf	-nan	5e-05	0.00031437	yes
TCONS_00057459	"u"	-	XLOC_022099	-	chr16:90139734-90145549	SSC	FGSC	OK	0.841698	0.170833	2.30071	-3.06839	5e-05	0.00031437	yes
TCONS_00057624	"u"	-	XLOC_022159	-	chr16:92193731-92194887	SSC	FGSC	OK	0	0.552744	-inf	-nan	5e-05	0.00031437	yes
TCONS_00057650	"u"	-	XLOC_022178	-	chr16:93078777-93079680	SSC	FGSC	OK	0	0.597399	-inf	-nan	5e-05	0.00031437	yes
TCONS_00057737	"u"	-	XLOC_022202	-	chr16:94495409-94497457	SSC	FGSC	OK	0.26791	1.81293	-2.7585	5.18183	5e-05	0.00031437	yes
TCONS_00058036	"u"	-	XLOC_022298	-	chr16:5792831-5793432	SSC	FGSC	OK	0	0.671888	-inf	-nan	5e-05	0.00031437	yes
TCONS_00058039	"u"	-	XLOC_022301	-	chr16:5801585-5801966	SSC	FGSC	OK	0	1.24859	-inf	-nan	5e-05	0.00031437	yes
TCONS_00058048	"u"	-	XLOC_022309	-	chr16:7919750-7919985	SSC	FGSC	OK	2.69509	0	inf	-nan	5e-05	0.00031437	yes
TCONS_00058226	"u"	-	XLOC_022376	-	chr16:11965664-11966145	SSC	FGSC	OK	2.32115	0	inf	-nan	5e-05	0.00031437	yes
TCONS_00058228	"u"	-	XLOC_022378	-	chr16:12460847-12462490	SSC	FGSC	OK	0	0.488962	-inf	-nan	5e-05	0.00031437	yes
TCONS_00058231	"u"	-	XLOC_022381	-	chr16:13252453-13255566	SSC	FGSC	OK	0.381565	0.995737	-1.38384	3.54357	5e-05	0.00031437	yes
TCONS_00058322	"u"	-	XLOC_022415	-	chr16:16301044-16301707	SSC	FGSC	OK	0	0.703341	-inf	-nan	5e-05	0.00031437	yes
TCONS_00058331	"u"	-	XLOC_022419	-	chr16:16409993-16410428	SSC	FGSC	OK	0	0.991729	-inf	-nan	5e-05	0.00031437	yes
TCONS_00058407	"u"	-	XLOC_022438	-	chr16:17222231-17222449	SSC	FGSC	OK	64.3341	5.61778	3.51751	-18.6071	5e-05	0.00031437	yes
TCONS_00058460	"u"	-	XLOC_022453	-	chr16:17611442-17612115	SSC	FGSC	OK	0	1.74036	-inf	-nan	5e-05	0.00031437	yes
TCONS_00058471	"u"	-	XLOC_022459	-	chr16:17812247-17813591	SSC	FGSC	OK	0	0.666207	-inf	-nan	5e-05	0.00031437	yes
TCONS_00058722	"u"	-	XLOC_022544	-	chr16:22231685-22235155	SSC	FGSC	OK	0.74102	0.349263	1.0852	-2.68482	5e-05	0.00031437	yes
TCONS_00058814	"u"	-	XLOC_022587	-	chr16:27932943-27933633	SSC	FGSC	OK	0	1.26408	-inf	-nan	5e-05	0.00031437	yes
TCONS_00058848	"u"	-	XLOC_022597	-	chr16:30059985-30063778	SSC	FGSC	OK	0.313631	0.889301	-1.5036	3.92839	5e-05	0.00031437	yes
TCONS_00058899	"u"	-	XLOC_022610	-	chr16:30868376-30869034	SSC	FGSC	OK	1.77385	0	inf	-nan	5e-05	0.00031437	yes
TCONS_00058955	"u"	-	XLOC_022642	-	chr16:31657419-31663211	SSC	FGSC	OK	0.256512	0.828605	-1.69166	4.90156	5e-05	0.00031437	yes
TCONS_00059012	"u"	-	XLOC_022659	-	chr16:32276473-32276822	SSC	FGSC	OK	0	0.974512	-inf	-nan	5e-05	0.00031437	yes
TCONS_00059013	"u"	-	XLOC_022660	-	chr16:32318645-32318895	SSC	FGSC	OK	3.79924	0	inf	-nan	5e-05	0.00031437	yes
TCONS_00059041	"u"	-	XLOC_022673	-	chr16:33243317-33249867	SSC	FGSC	OK	0.826742	0.503074	0.716666	-2.65841	5e-05	0.00031437	yes
TCONS_00059449	"u"	-	XLOC_022802	-	chr16:46633564-46634183	SSC	FGSC	OK	0	0.795988	-inf	-nan	5e-05	0.00031437	yes
TCONS_00059451	"u"	-	XLOC_022804	-	chr16:46637762-46640223	SSC	FGSC	OK	0	0.518878	-inf	-nan	5e-05	0.00031437	yes
TCONS_00059452	"u"	-	XLOC_022805	-	chr16:46640585-46641579	SSC	FGSC	OK	0	1.05091	-inf	-nan	5e-05	0.00031437	yes
TCONS_00059453	"u"	-	XLOC_022806	-	chr16:46641735-46642666	SSC	FGSC	OK	0	1.35775	-inf	-nan	5e-05	0.00031437	yes
TCONS_00059758	"u"	-	XLOC_022957	-	chr16:66309124-66309542	SSC	FGSC	OK	0	0.83782	-inf	-nan	5e-05	0.00031437	yes
TCONS_00059767	"u"	-	XLOC_022960	-	chr16:68136884-68137338	SSC	FGSC	OK	0	1.17517	-inf	-nan	5e-05	0.00031437	yes
TCONS_00059800	"u"	-	XLOC_022975	-	chr16:75615206-75617249	SSC	FGSC	OK	0	0.488416	-inf	-nan	5e-05	0.00031437	yes
TCONS_00059803	"u"	-	XLOC_022978	-	chr16:75632250-75632622	SSC	FGSC	OK	0	1.66272	-inf	-nan	5e-05	0.00031437	yes
TCONS_00059804	"u"	-	XLOC_022979	-	chr16:75632968-75634968	SSC	FGSC	OK	0	0.820631	-inf	-nan	5e-05	0.00031437	yes
TCONS_00059809	"u"	-	XLOC_022983	-	chr16:75646959-75647660	SSC	FGSC	OK	0	1.54854	-inf	-nan	5e-05	0.00031437	yes
TCONS_00059812	"u"	-	XLOC_022986	-	chr16:75655976-75657904	SSC	FGSC	OK	0	1.33336	-inf	-nan	5e-05	0.00031437	yes
TCONS_00059813	"u"	-	XLOC_022987	-	chr16:75658310-75660764	SSC	FGSC	OK	0	1.12569	-inf	-nan	5e-05	0.00031437	yes
TCONS_00059868	"u"	-	XLOC_023010	-	chr16:79834003-79835280	SSC	FGSC	OK	0	0.850207	-inf	-nan	5e-05	0.00031437	yes
TCONS_00059869	"u"	-	XLOC_023011	-	chr16:79836262-79838657	SSC	FGSC	OK	0	0.758918	-inf	-nan	5e-05	0.00031437	yes
TCONS_00059873	"u"	-	XLOC_023015	-	chr16:79850531-79853199	SSC	FGSC	OK	0	5.0607	-inf	-nan	5e-05	0.00031437	yes
TCONS_00059875	"u"	-	XLOC_023017	-	chr16:79855729-79857887	SSC	FGSC	OK	0	0.522922	-inf	-nan	5e-05	0.00031437	yes
TCONS_00059880	"u"	-	XLOC_023022	-	chr16:82598033-82601268	SSC	FGSC	OK	0	0.648422	-inf	-nan	5e-05	0.00031437	yes
TCONS_00059928	"u"	-	XLOC_023033	-	chr16:87077063-87078763	SSC	FGSC	OK	0	0.621046	-inf	-nan	5e-05	0.00031437	yes
TCONS_00060073	"u"	-	XLOC_023120	-	chr16:90114136-90114652	SSC	FGSC	OK	0.888817	0	inf	-nan	5e-05	0.00031437	yes
TCONS_00060083	"u"	-	XLOC_023130	-	chr16:90139734-90145549	SSC	FGSC	OK	2.5848	0.648146	1.99566	-6.04023	5e-05	0.00031437	yes
TCONS_00060333	"u"	-	XLOC_023222	-	chr16:95356007-95356836	SSC	FGSC	OK	0.55138	0	inf	-nan	5e-05	0.00031437	yes
TCONS_00060394	"u"	-	XLOC_023237	-	chr16:96115972-96116302	SSC	FGSC	OK	3.12226	0	inf	-nan	5e-05	0.00031437	yes
TCONS_00060418	"u"	-	XLOC_023243	-	chr16:97222589-97223604	SSC	FGSC	OK	0	0.576509	-inf	-nan	5e-05	0.00031437	yes
TCONS_00060508	"u"	-	XLOC_023284	-	chr17:3291614-3308587	SSC	FGSC	OK	0.710305	0	inf	-nan	5e-05	0.00031437	yes
TCONS_00060658	"u"	-	XLOC_023331	-	chr17:8148587-8156990	SSC	FGSC	OK	0.0858082	0.47149	-2.45804	4.78198	5e-05	0.00031437	yes
TCONS_00060728	"u"	-	XLOC_023344	-	chr17:9188833-9192418	SSC	FGSC	OK	0	1.09389	-inf	-nan	5e-05	0.00031437	yes
TCONS_00060729	"u"	-	XLOC_023345	-	chr17:9192565-9192897	SSC	FGSC	OK	0	55.6397	-inf	-nan	5e-05	0.00031437	yes
TCONS_00060730	"u"	-	XLOC_023346	-	chr17:9193889-9194585	SSC	FGSC	OK	0	34.0505	-inf	-nan	5e-05	0.00031437	yes
TCONS_00060733	"u"	-	XLOC_023349	-	chr17:9209655-9213366	SSC	FGSC	OK	0	4.5399	-inf	-nan	5e-05	0.00031437	yes
TCONS_00060734	"u"	-	XLOC_023350	-	chr17:9214154-9223756	SSC	FGSC	OK	0	1.98611	-inf	-nan	5e-05	0.00031437	yes
TCONS_00060735	"u"	-	XLOC_023350	-	chr17:9214154-9223756	SSC	FGSC	OK	0	6.39968	-inf	-nan	5e-05	0.00031437	yes
TCONS_00060736	"u"	-	XLOC_023351	-	chr17:9214154-9223756	SSC	FGSC	OK	0	6.10888	-inf	-nan	5e-05	0.00031437	yes
TCONS_00060737	"u"	-	XLOC_023352	-	chr17:9214154-9223756	SSC	FGSC	OK	0	4.39714	-inf	-nan	5e-05	0.00031437	yes
TCONS_00060738	"u"	-	XLOC_023353	-	chr17:9214154-9223756	SSC	FGSC	OK	0	3.60598	-inf	-nan	5e-05	0.00031437	yes
TCONS_00060739	"u"	-	XLOC_023354	-	chr17:9214154-9223756	SSC	FGSC	OK	0	3.57951	-inf	-nan	5e-05	0.00031437	yes
TCONS_00060741	"u"	-	XLOC_023356	-	chr17:9233489-9237424	SSC	FGSC	OK	0	0.787875	-inf	-nan	5e-05	0.00031437	yes
TCONS_00060742	"u"	-	XLOC_023357	-	chr17:9237592-9238337	SSC	FGSC	OK	0	0.686379	-inf	-nan	5e-05	0.00031437	yes
TCONS_00060743	"u"	-	XLOC_023358	-	chr17:9239309-9243005	SSC	FGSC	OK	0	0.619348	-inf	-nan	5e-05	0.00031437	yes
TCONS_00060744	"u"	-	XLOC_023359	-	chr17:9243237-9244554	SSC	FGSC	OK	0	0.615007	-inf	-nan	5e-05	0.00031437	yes
TCONS_00060748	"u"	-	XLOC_023363	-	chr17:9253026-9253574	SSC	FGSC	OK	0	0.678659	-inf	-nan	5e-05	0.00031437	yes
TCONS_00060749	"u"	-	XLOC_023364	-	chr17:9255030-9256136	SSC	FGSC	OK	0	0.54028	-inf	-nan	5e-05	0.00031437	yes
TCONS_00060750	"u"	-	XLOC_023365	-	chr17:9258388-9259371	SSC	FGSC	OK	0	0.648062	-inf	-nan	5e-05	0.00031437	yes
TCONS_00060751	"u"	-	XLOC_023366	-	chr17:9259426-9261409	SSC	FGSC	OK	0	0.566046	-inf	-nan	5e-05	0.00031437	yes
TCONS_00060770	"j"	ENSMUST00000097413.4	XLOC_023373	Park2	chr17:10840340-12063361	SSC	FGSC	OK	0.145271	1.33018	-3.1948	6.74092	5e-05	0.00031437	yes
TCONS_00060789	"u"	-	XLOC_023377	-	chr17:12222588-12223254	SSC	FGSC	OK	0.699364	0	inf	-nan	5e-05	0.00031437	yes
TCONS_00060892	"u"	-	XLOC_023427	-	chr17:14763819-14777555	SSC	FGSC	OK	0	0.5278	-inf	-nan	5e-05	0.00031437	yes
TCONS_00061059	"u"	-	XLOC_023509	-	chr17:17868014-17868660	SSC	FGSC	OK	0.641224	0	inf	-nan	5e-05	0.00031437	yes
TCONS_00061061	"u"	-	XLOC_023511	-	chr17:17870339-17870588	SSC	FGSC	OK	2.10617	0	inf	-nan	5e-05	0.00031437	yes
TCONS_00061196	"u"	-	XLOC_023590	-	chr17:22401593-22401925	SSC	FGSC	OK	0	1.30907	-inf	-nan	5e-05	0.00031437	yes
TCONS_00061240	"u"	-	XLOC_023624	-	chr17:23546134-23546625	SSC	FGSC	OK	31.4955	1.67711	4.2311	-11.3515	5e-05	0.00031437	yes
TCONS_00061581	"u"	-	XLOC_023726	-	chr17:26126701-26133399	SSC	FGSC	OK	1.38004	0.889735	0.633266	-2.54682	5e-05	0.00031437	yes
TCONS_00061752	"u"	-	XLOC_023780	-	chr17:27820757-27822657	SSC	FGSC	OK	0.60544	1.74679	-1.52865	3.94484	5e-05	0.00031437	yes
TCONS_00061986	"x"	ENSMUST00000079924.5	XLOC_023830	Btbd9	chr17:30215523-30582940	SSC	FGSC	OK	0.959856	4.65959	-2.27931	4.73435	5e-05	0.00031437	yes
TCONS_00062923	"u"	-	XLOC_024105	-	chr17:38016531-38017724	SSC	FGSC	OK	0.666058	0	inf	-nan	5e-05	0.00031437	yes
TCONS_00062948	"o"	ENSMUST00000182520.1	XLOC_024123	Gm26917	chr17:39842995-39848831	SSC	FGSC	OK	51.5749	12.7798	2.01281	-4.04177	5e-05	0.00031437	yes
TCONS_00063012	"u"	-	XLOC_024154	-	chr17:44127822-44129113	SSC	FGSC	OK	0	0.467592	-inf	-nan	5e-05	0.00031437	yes
TCONS_00063025	"u"	-	XLOC_024163	-	chr17:45129388-45129810	SSC	FGSC	OK	0	0.824644	-inf	-nan	5e-05	0.00031437	yes
TCONS_00063057	"u"	-	XLOC_024184	-	chr17:46110439-46110687	SSC	FGSC	OK	6.52946	0	inf	-nan	5e-05	0.00031437	yes
TCONS_00063113	"u"	-	XLOC_024195	-	chr17:46341952-46342835	SSC	FGSC	OK	2.36802	0	inf	-nan	5e-05	0.00031437	yes
TCONS_00063162	"u"	-	XLOC_024212	-	chr17:47140011-47140427	SSC	FGSC	OK	1.15201	0	inf	-nan	5e-05	0.00031437	yes
TCONS_00063275	"u"	-	XLOC_024227	-	chr17:48060257-48060555	SSC	FGSC	OK	1.77063	0	inf	-nan	5e-05	0.00031437	yes
TCONS_00063277	"u"	-	XLOC_024229	-	chr17:48097959-48098646	SSC	FGSC	OK	1.30729	0	inf	-nan	5e-05	0.00031437	yes
TCONS_00063331	"u"	-	XLOC_024245	-	chr17:49107993-49108660	SSC	FGSC	OK	0	0.637413	-inf	-nan	5e-05	0.00031437	yes
TCONS_00063358	"u"	-	XLOC_024251	-	chr17:50222846-50223201	SSC	FGSC	OK	1.08715	0	inf	-nan	5e-05	0.00031437	yes
TCONS_00063413	"u"	-	XLOC_024278	-	chr17:54450785-54453839	SSC	FGSC	OK	0	0.989111	-inf	-nan	5e-05	0.00031437	yes
TCONS_00063420	"u"	-	XLOC_024283	-	chr17:54768297-54792069	SSC	FGSC	OK	0	0.65913	-inf	-nan	5e-05	0.00031437	yes
TCONS_00063421	"u"	-	XLOC_024284	-	chr17:54768297-54792069	SSC	FGSC	OK	0	0.481688	-inf	-nan	5e-05	0.00031437	yes
TCONS_00063592	"u"	-	XLOC_024346	-	chr17:59110689-59112216	SSC	FGSC	OK	2.03247	0	inf	-nan	5e-05	0.00031437	yes
TCONS_00063599	"u"	-	XLOC_024353	-	chr17:60804789-60805403	SSC	FGSC	OK	0	0.702367	-inf	-nan	5e-05	0.00031437	yes
TCONS_00063603	"u"	-	XLOC_024356	-	chr17:61095364-61096162	SSC	FGSC	OK	0	0.61478	-inf	-nan	5e-05	0.00031437	yes
TCONS_00063621	"u"	-	XLOC_024371	-	chr17:63686487-63687324	SSC	FGSC	OK	0	0.686118	-inf	-nan	5e-05	0.00031437	yes
TCONS_00063655	"u"	-	XLOC_024390	-	chr17:64936653-64937038	SSC	FGSC	OK	0.761637	0	inf	-nan	5e-05	0.00031437	yes
TCONS_00063659	"u"	-	XLOC_024394	-	chr17:65616231-65622388	SSC	FGSC	OK	0.110439	0.644418	-2.54475	5.15783	5e-05	0.00031437	yes
TCONS_00063661	"u"	-	XLOC_024396	-	chr17:65779175-65779574	SSC	FGSC	OK	0.909405	0	inf	-nan	5e-05	0.00031437	yes
TCONS_00063685	"u"	-	XLOC_024401	-	chr17:65890070-65893886	SSC	FGSC	OK	0.15309	0.722225	-2.23807	4.24836	5e-05	0.00031437	yes
TCONS_00063697	"u"	-	XLOC_024406	-	chr17:66163706-66164174	SSC	FGSC	OK	0	0.881397	-inf	-nan	5e-05	0.00031437	yes
TCONS_00063875	"u"	-	XLOC_024471	-	chr17:74503217-74506530	SSC	FGSC	OK	0.218408	0.732285	-1.74538	3.56382	5e-05	0.00031437	yes
TCONS_00064033	"u"	-	XLOC_024533	-	chr17:83634879-83637010	SSC	FGSC	OK	0.977246	0.236336	2.04788	-3.43053	5e-05	0.00031437	yes
TCONS_00064141	"u"	-	XLOC_024577	-	chr17:87528536-87528814	SSC	FGSC	OK	4.35403	0	inf	-nan	5e-05	0.00031437	yes
TCONS_00064194	"u"	-	XLOC_024593	-	chr17:91092952-91095242	SSC	FGSC	OK	0	0.838835	-inf	-nan	5e-05	0.00031437	yes
TCONS_00064200	"u"	-	XLOC_024599	-	chr17:92212225-92219477	SSC	FGSC	OK	0	1.4019	-inf	-nan	5e-05	0.00031437	yes
TCONS_00064288	"u"	-	XLOC_024669	-	chr17:3111899-3112276	SSC	FGSC	OK	3.55409	9.42838	-1.40753	4.87793	5e-05	0.00031437	yes
TCONS_00064296	"u"	-	XLOC_024674	-	chr17:4390084-4390628	SSC	FGSC	OK	0	0.5591	-inf	-nan	5e-05	0.00031437	yes
TCONS_00064340	"u"	-	XLOC_024700	-	chr17:6571395-6571714	SSC	FGSC	OK	0	2.88836	-inf	-nan	5e-05	0.00031437	yes
TCONS_00064413	"u"	-	XLOC_024738	-	chr17:9178798-9180006	SSC	FGSC	OK	0	0.588757	-inf	-nan	5e-05	0.00031437	yes
TCONS_00064414	"u"	-	XLOC_024739	-	chr17:9180293-9182452	SSC	FGSC	OK	0	0.496737	-inf	-nan	5e-05	0.00031437	yes
TCONS_00064415	"u"	-	XLOC_024740	-	chr17:9183484-9188509	SSC	FGSC	OK	0	0.672782	-inf	-nan	5e-05	0.00031437	yes
TCONS_00064416	"u"	-	XLOC_024741	-	chr17:9188833-9192418	SSC	FGSC	OK	0	1.38786	-inf	-nan	5e-05	0.00031437	yes
TCONS_00064427	"u"	-	XLOC_024751	-	chr17:10187307-10203941	SSC	FGSC	OK	1.64616	0.913948	0.84892	-4.48982	5e-05	0.00031437	yes
TCONS_00064569	"u"	-	XLOC_024817	-	chr17:14753367-14754078	SSC	FGSC	OK	0	0.669324	-inf	-nan	5e-05	0.00031437	yes
TCONS_00064571	"u"	-	XLOC_024819	-	chr17:14756677-14757303	SSC	FGSC	OK	0	0.80076	-inf	-nan	5e-05	0.00031437	yes
TCONS_00064654	"u"	-	XLOC_024860	-	chr17:15921188-15922416	SSC	FGSC	OK	0	1.224	-inf	-nan	5e-05	0.00031437	yes
TCONS_00064655	"u"	-	XLOC_024861	-	chr17:15922514-15928030	SSC	FGSC	OK	0	11.4256	-inf	-nan	5e-05	0.00031437	yes
TCONS_00064656	"u"	-	XLOC_024862	-	chr17:15928098-15928825	SSC	FGSC	OK	0	0.720632	-inf	-nan	5e-05	0.00031437	yes
TCONS_00064659	"u"	-	XLOC_024865	-	chr17:17333717-17334207	SSC	FGSC	OK	0	0.970766	-inf	-nan	5e-05	0.00031437	yes
TCONS_00064706	"u"	-	XLOC_024904	-	chr17:21083696-21084327	SSC	FGSC	OK	0	0.773276	-inf	-nan	5e-05	0.00031437	yes
TCONS_00065389	"u"	-	XLOC_025089	-	chr17:26972332-26973036	SSC	FGSC	OK	4.1896	1.00961	2.05302	-4.60329	5e-05	0.00031437	yes
TCONS_00065395	"u"	-	XLOC_025091	-	chr17:27055789-27056073	SSC	FGSC	OK	2.35729	0	inf	-nan	5e-05	0.00031437	yes
TCONS_00065809	"u"	-	XLOC_025211	-	chr17:33083013-33083551	SSC	FGSC	OK	0	0.632754	-inf	-nan	5e-05	0.00031437	yes
TCONS_00065810	"u"	-	XLOC_025212	-	chr17:33083901-33084498	SSC	FGSC	OK	0	0.698783	-inf	-nan	5e-05	0.00031437	yes
TCONS_00065812	"u"	-	XLOC_025214	-	chr17:33111086-33111966	SSC	FGSC	OK	0	0.921083	-inf	-nan	5e-05	0.00031437	yes
TCONS_00066130	"u"	-	XLOC_025285	-	chr17:34930464-34930712	SSC	FGSC	OK	3.9804	0	inf	-nan	5e-05	0.00031437	yes
TCONS_00066133	"j"	ENSMUST00000172501.2	XLOC_025286	1110038B12Rik	chr17:34950237-34952653	SSC	FGSC	OK	5.31835	1.63303	1.70343	-3.92637	5e-05	0.00031437	yes
TCONS_00066307	"u"	-	XLOC_025326	-	chr17:35714184-35714472	SSC	FGSC	OK	3.81153	0	inf	-nan	5e-05	0.00031437	yes
TCONS_00066310	"u"	-	XLOC_025329	-	chr17:35785272-35785679	SSC	FGSC	OK	1.43147	0	inf	-nan	5e-05	0.00031437	yes
TCONS_00066311	"u"	-	XLOC_025330	-	chr17:35812341-35812706	SSC	FGSC	OK	1.23789	0	inf	-nan	5e-05	0.00031437	yes
TCONS_00066602	"u"	-	XLOC_025443	-	chr17:39974255-39974787	SSC	FGSC	OK	0	0.849542	-inf	-nan	5e-05	0.00031437	yes
TCONS_00067275	"u"	-	XLOC_025661	-	chr17:60396324-60397317	SSC	FGSC	OK	0	0.556992	-inf	-nan	5e-05	0.00031437	yes
TCONS_00067276	"u"	-	XLOC_025662	-	chr17:60397908-60398906	SSC	FGSC	OK	0	0.894648	-inf	-nan	5e-05	0.00031437	yes
TCONS_00067430	"u"	-	XLOC_025726	-	chr17:68117485-68118335	SSC	FGSC	OK	0	0.625705	-inf	-nan	5e-05	0.00031437	yes
TCONS_00067431	"u"	-	XLOC_025727	-	chr17:68118631-68119410	SSC	FGSC	OK	0	0.759708	-inf	-nan	5e-05	0.00031437	yes
TCONS_00067433	"u"	-	XLOC_025729	-	chr17:68121846-68122876	SSC	FGSC	OK	0	1.01508	-inf	-nan	5e-05	0.00031437	yes
TCONS_00067444	"u"	-	XLOC_025739	-	chr17:69800966-69804078	SSC	FGSC	OK	0	0.606288	-inf	-nan	5e-05	0.00031437	yes
TCONS_00067519	"x"	ENSMUST00000024854.7	XLOC_025760	Clip4	chr17:71777788-71863954	SSC	FGSC	OK	0.165066	2.91967	-4.1447	6.01945	5e-05	0.00031437	yes
TCONS_00067527	"u"	-	XLOC_025768	-	chr17:73002928-73003335	SSC	FGSC	OK	0.777975	0	inf	-nan	5e-05	0.00031437	yes
TCONS_00067573	"u"	-	XLOC_025797	-	chr17:74713938-74714653	SSC	FGSC	OK	0	0.533815	-inf	-nan	5e-05	0.00031437	yes
TCONS_00067675	"x"	ENSMUST00000068175.5	XLOC_025836	Arhgef33	chr17:80307406-80388688	SSC	FGSC	OK	0.898145	2.96646	-1.72372	3.59603	5e-05	0.00031437	yes
TCONS_00067728	"u"	-	XLOC_025865	-	chr17:83574028-83579322	SSC	FGSC	OK	1.8907	0.434641	2.12103	-7.96544	5e-05	0.00031437	yes
TCONS_00067884	"u"	-	XLOC_025938	-	chr17:88808183-88813146	SSC	FGSC	OK	0.22288	1.67392	-2.90889	6.42097	5e-05	0.00031437	yes
TCONS_00067923	"u"	-	XLOC_025949	-	chr17:93535654-93536821	SSC	FGSC	OK	0	0.625267	-inf	-nan	5e-05	0.00031437	yes
TCONS_00067924	"u"	-	XLOC_025950	-	chr17:93537426-93537791	SSC	FGSC	OK	0	1.58624	-inf	-nan	5e-05	0.00031437	yes
TCONS_00068242	"u"	-	XLOC_026099	-	chr18:14698174-14698832	SSC	FGSC	OK	0.995453	0	inf	-nan	5e-05	0.00031437	yes
TCONS_00068256	"u"	-	XLOC_026108	-	chr18:14919280-14919691	SSC	FGSC	OK	0.836922	0	inf	-nan	5e-05	0.00031437	yes
TCONS_00068264	"u"	-	XLOC_026115	-	chr18:15992761-16008126	SSC	FGSC	OK	0	1.0376	-inf	-nan	5e-05	0.00031437	yes
TCONS_00068265	"u"	-	XLOC_026115	-	chr18:15992761-16008126	SSC	FGSC	OK	0	1.19412	-inf	-nan	5e-05	0.00031437	yes
TCONS_00068269	"u"	-	XLOC_026117	-	chr18:15992761-16008126	SSC	FGSC	OK	0	0.864283	-inf	-nan	5e-05	0.00031437	yes
TCONS_00068271	"u"	-	XLOC_026119	-	chr18:15992761-16008126	SSC	FGSC	OK	0	0.791186	-inf	-nan	5e-05	0.00031437	yes
TCONS_00068272	"u"	-	XLOC_026120	-	chr18:15992761-16008126	SSC	FGSC	OK	0	1.24792	-inf	-nan	5e-05	0.00031437	yes
TCONS_00068276	"u"	-	XLOC_026121	-	chr18:16008473-16015035	SSC	FGSC	OK	0	0.495381	-inf	-nan	5e-05	0.00031437	yes
TCONS_00068331	"u"	-	XLOC_026155	-	chr18:21781813-21785580	SSC	FGSC	OK	0	0.717537	-inf	-nan	5e-05	0.00031437	yes
TCONS_00068333	"u"	-	XLOC_026157	-	chr18:22308571-22312162	SSC	FGSC	OK	0	0.781572	-inf	-nan	5e-05	0.00031437	yes
TCONS_00068346	"u"	-	XLOC_026161	-	chr18:23310074-23353411	SSC	FGSC	OK	1.27032	0	inf	-nan	5e-05	0.00031437	yes
TCONS_00068347	"u"	-	XLOC_026161	-	chr18:23310074-23353411	SSC	FGSC	OK	0.886782	0	inf	-nan	5e-05	0.00031437	yes
TCONS_00068348	"u"	-	XLOC_026161	-	chr18:23310074-23353411	SSC	FGSC	OK	0.533038	0	inf	-nan	5e-05	0.00031437	yes
TCONS_00068353	"u"	-	XLOC_026165	-	chr18:23363702-23364927	SSC	FGSC	OK	0.956705	0	inf	-nan	5e-05	0.00031437	yes
TCONS_00068354	"u"	-	XLOC_026166	-	chr18:23365136-23367092	SSC	FGSC	OK	0.69012	0	inf	-nan	5e-05	0.00031437	yes
TCONS_00068355	"u"	-	XLOC_026167	-	chr18:23367245-23368476	SSC	FGSC	OK	0.912791	0	inf	-nan	5e-05	0.00031437	yes
TCONS_00068356	"u"	-	XLOC_026168	-	chr18:23369703-23369993	SSC	FGSC	OK	2.06099	0	inf	-nan	5e-05	0.00031437	yes
TCONS_00068358	"u"	-	XLOC_026170	-	chr18:23373592-23374104	SSC	FGSC	OK	0.650661	0	inf	-nan	5e-05	0.00031437	yes
TCONS_00068360	"u"	-	XLOC_026172	-	chr18:23376873-23378018	SSC	FGSC	OK	1.04405	0	inf	-nan	5e-05	0.00031437	yes
TCONS_00068361	"u"	-	XLOC_026173	-	chr18:23378284-23378871	SSC	FGSC	OK	1.17152	0	inf	-nan	5e-05	0.00031437	yes
TCONS_00068362	"u"	-	XLOC_026174	-	chr18:23379782-23381808	SSC	FGSC	OK	0.843245	0	inf	-nan	5e-05	0.00031437	yes
TCONS_00068365	"u"	-	XLOC_026177	-	chr18:23387831-23388361	SSC	FGSC	OK	1.01017	0	inf	-nan	5e-05	0.00031437	yes
TCONS_00068367	"u"	-	XLOC_026179	-	chr18:23391656-23392138	SSC	FGSC	OK	0.903218	0	inf	-nan	5e-05	0.00031437	yes
TCONS_00068370	"u"	-	XLOC_026182	-	chr18:23398761-23401937	SSC	FGSC	OK	0.797703	0	inf	-nan	5e-05	0.00031437	yes
TCONS_00068371	"u"	-	XLOC_026183	-	chr18:23401996-23403755	SSC	FGSC	OK	0.988577	0	inf	-nan	5e-05	0.00031437	yes
TCONS_00068376	"u"	-	XLOC_026188	-	chr18:23412725-23414045	SSC	FGSC	OK	0.740608	0	inf	-nan	5e-05	0.00031437	yes
TCONS_00068476	"u"	-	XLOC_026232	-	chr18:27247568-27248273	SSC	FGSC	OK	0	0.65254	-inf	-nan	5e-05	0.00031437	yes
TCONS_00068603	"u"	-	XLOC_026290	-	chr18:34722677-34722948	SSC	FGSC	OK	3.66774	0	inf	-nan	5e-05	0.00031437	yes
TCONS_00068626	"u"	-	XLOC_026302	-	chr18:34957278-34960428	SSC	FGSC	OK	0.576803	1.33526	-1.21097	3.89967	5e-05	0.00031437	yes
TCONS_00068708	"u"	-	XLOC_026327	-	chr18:35816412-35819171	SSC	FGSC	OK	0.829345	0.300713	1.46359	-3.05867	5e-05	0.00031437	yes
TCONS_00068850	"u"	-	XLOC_026387	-	chr18:37575115-37575699	SSC	FGSC	OK	0.765302	0	inf	-nan	5e-05	0.00031437	yes
TCONS_00068851	"u"	-	XLOC_026388	-	chr18:37618914-37619933	SSC	FGSC	OK	1.01249	0	inf	-nan	5e-05	0.00031437	yes
TCONS_00068949	"u"	-	XLOC_026427	-	chr18:40536928-40537464	SSC	FGSC	OK	0.652052	0	inf	-nan	5e-05	0.00031437	yes
TCONS_00068984	"u"	-	XLOC_026447	-	chr18:43508457-43517109	SSC	FGSC	OK	0	3.74405	-inf	-nan	5e-05	0.00031437	yes
TCONS_00069001	"u"	-	XLOC_026460	-	chr18:44375009-44376258	SSC	FGSC	OK	0	0.736763	-inf	-nan	5e-05	0.00031437	yes
TCONS_00069040	"u"	-	XLOC_026480	-	chr18:46461365-46461606	SSC	FGSC	OK	3.09497	0	inf	-nan	5e-05	0.00031437	yes
TCONS_00069086	"u"	-	XLOC_026513	-	chr18:47998174-47998397	SSC	FGSC	OK	18.1966	0	inf	-nan	5e-05	0.00031437	yes
TCONS_00069091	"u"	-	XLOC_026518	-	chr18:48305290-48306421	SSC	FGSC	OK	0	0.632518	-inf	-nan	5e-05	0.00031437	yes
TCONS_00069146	"u"	-	XLOC_026536	-	chr18:50827690-50830209	SSC	FGSC	OK	0	0.696179	-inf	-nan	5e-05	0.00031437	yes
TCONS_00069221	"u"	-	XLOC_026575	-	chr18:55699997-55704254	SSC	FGSC	OK	0	1.67328	-inf	-nan	5e-05	0.00031437	yes
TCONS_00069222	"u"	-	XLOC_026576	-	chr18:55704725-55709737	SSC	FGSC	OK	0	0.939222	-inf	-nan	5e-05	0.00031437	yes
TCONS_00069223	"u"	-	XLOC_026577	-	chr18:55709860-55710519	SSC	FGSC	OK	0	1.10389	-inf	-nan	5e-05	0.00031437	yes
TCONS_00069224	"u"	-	XLOC_026578	-	chr18:55710583-55712366	SSC	FGSC	OK	0	0.669681	-inf	-nan	5e-05	0.00031437	yes
TCONS_00069225	"u"	-	XLOC_026579	-	chr18:55712493-55713938	SSC	FGSC	OK	0	0.830568	-inf	-nan	5e-05	0.00031437	yes
TCONS_00069227	"u"	-	XLOC_026581	-	chr18:55715490-55721207	SSC	FGSC	OK	0	0.585632	-inf	-nan	5e-05	0.00031437	yes
TCONS_00069229	"u"	-	XLOC_026583	-	chr18:55722694-55723856	SSC	FGSC	OK	0	0.613326	-inf	-nan	5e-05	0.00031437	yes
TCONS_00069234	"u"	-	XLOC_026588	-	chr18:55770022-55790431	SSC	FGSC	OK	0	0.717782	-inf	-nan	5e-05	0.00031437	yes
TCONS_00069279	"u"	-	XLOC_026610	-	chr18:58505797-58508488	SSC	FGSC	OK	0	0.792409	-inf	-nan	5e-05	0.00031437	yes
TCONS_00069280	"u"	-	XLOC_026610	-	chr18:58505797-58508488	SSC	FGSC	OK	0	0.520346	-inf	-nan	5e-05	0.00031437	yes
TCONS_00069286	"u"	-	XLOC_026613	-	chr18:58688967-58689347	SSC	FGSC	OK	1.45167	0	inf	-nan	5e-05	0.00031437	yes
TCONS_00069307	"u"	-	XLOC_026622	-	chr18:59954942-59955679	SSC	FGSC	OK	0	0.744266	-inf	-nan	5e-05	0.00031437	yes
TCONS_00069380	"u"	-	XLOC_026646	-	chr18:61595470-61598994	SSC	FGSC	OK	1.18715	0.581378	1.02995	-3.49071	5e-05	0.00031437	yes
TCONS_00069469	"u"	-	XLOC_026688	-	chr18:65562192-65562594	SSC	FGSC	OK	3.47825	0	inf	-nan	5e-05	0.00031437	yes
TCONS_00069709	"j"	ENSMUST00000040284.4	XLOC_026769	BC031181	chr18:75005871-75010119	SSC	FGSC	OK	8.20942	17.8533	-1.12084	2.56611	5e-05	0.00031437	yes
TCONS_00069791	"u"	-	XLOC_026794	-	chr18:77161361-77161699	SSC	FGSC	OK	1.32285	0	inf	-nan	5e-05	0.00031437	yes
TCONS_00069970	"u"	-	XLOC_026874	-	chr18:86676987-86678178	SSC	FGSC	OK	0	0.64576	-inf	-nan	5e-05	0.00031437	yes
TCONS_00070007	"u"	-	XLOC_026895	-	chr18:3260275-3263892	SSC	FGSC	OK	0.556067	0.178623	1.63835	-3.11417	5e-05	0.00031437	yes
TCONS_00070061	"u"	-	XLOC_026897	-	chr18:3721415-3721767	SSC	FGSC	OK	0	9.3645	-inf	-nan	5e-05	0.00031437	yes
TCONS_00070119	"u"	-	XLOC_026915	-	chr18:6186295-6186722	SSC	FGSC	OK	0.831166	0	inf	-nan	5e-05	0.00031437	yes
TCONS_00070214	"u"	-	XLOC_026974	-	chr18:10292891-10293455	SSC	FGSC	OK	0.741838	0	inf	-nan	5e-05	0.00031437	yes
TCONS_00070279	"u"	-	XLOC_027000	-	chr18:12592458-12593212	SSC	FGSC	OK	0	0.553698	-inf	-nan	5e-05	0.00031437	yes
TCONS_00070309	"x"	ENSMUST00000025290.5	XLOC_027003	Impact	chr18:12961153-12992948	SSC	FGSC	OK	0.141106	1.92256	-3.76817	4.13373	5e-05	0.00031437	yes
TCONS_00070329	"u"	-	XLOC_027015	-	chr18:14772155-14774546	SSC	FGSC	OK	0.547302	1.50304	-1.45747	3.21821	5e-05	0.00031437	yes
TCONS_00070348	"u"	-	XLOC_027029	-	chr18:16042851-16046260	SSC	FGSC	OK	0	0.744101	-inf	-nan	5e-05	0.00031437	yes
TCONS_00070387	"u"	-	XLOC_027053	-	chr18:20997840-21000905	SSC	FGSC	OK	0.3024	0.893103	-1.56237	3.57771	5e-05	0.00031437	yes
TCONS_00070493	"u"	-	XLOC_027111	-	chr18:26649986-26651610	SSC	FGSC	OK	0	0.683453	-inf	-nan	5e-05	0.00031437	yes
TCONS_00070509	"u"	-	XLOC_027124	-	chr18:29565675-29566219	SSC	FGSC	OK	0.672535	0	inf	-nan	5e-05	0.00031437	yes
TCONS_00070512	"u"	-	XLOC_027127	-	chr18:29583698-29584104	SSC	FGSC	OK	1.30411	0	inf	-nan	5e-05	0.00031437	yes
TCONS_00070513	"u"	-	XLOC_027128	-	chr18:29585568-29586326	SSC	FGSC	OK	0.594295	0	inf	-nan	5e-05	0.00031437	yes
TCONS_00070521	"u"	-	XLOC_027136	-	chr18:29625084-29626349	SSC	FGSC	OK	0.627684	0	inf	-nan	5e-05	0.00031437	yes
TCONS_00070524	"u"	-	XLOC_027139	-	chr18:29631642-29641462	SSC	FGSC	OK	0.651718	0	inf	-nan	5e-05	0.00031437	yes
TCONS_00070525	"u"	-	XLOC_027139	-	chr18:29631642-29641462	SSC	FGSC	OK	0.72871	0	inf	-nan	5e-05	0.00031437	yes
TCONS_00070526	"u"	-	XLOC_027140	-	chr18:29641541-29643884	SSC	FGSC	OK	0.766018	0	inf	-nan	5e-05	0.00031437	yes
TCONS_00070543	"u"	-	XLOC_027152	-	chr18:29682972-29685051	SSC	FGSC	OK	0.577553	0	inf	-nan	5e-05	0.00031437	yes
TCONS_00070548	"u"	-	XLOC_027157	-	chr18:29699028-29700239	SSC	FGSC	OK	0.64543	0	inf	-nan	5e-05	0.00031437	yes
TCONS_00070550	"u"	-	XLOC_027159	-	chr18:29703641-29704172	SSC	FGSC	OK	1.12052	0	inf	-nan	5e-05	0.00031437	yes
TCONS_00070551	"u"	-	XLOC_027160	-	chr18:29705603-29706589	SSC	FGSC	OK	0.746179	0	inf	-nan	5e-05	0.00031437	yes
TCONS_00070552	"u"	-	XLOC_027161	-	chr18:29707215-29707967	SSC	FGSC	OK	1.01406	0	inf	-nan	5e-05	0.00031437	yes
TCONS_00070554	"u"	-	XLOC_027163	-	chr18:29720116-29720582	SSC	FGSC	OK	1.05554	0	inf	-nan	5e-05	0.00031437	yes
TCONS_00070558	"u"	-	XLOC_027167	-	chr18:30215160-30215546	SSC	FGSC	OK	1.87828	0	inf	-nan	5e-05	0.00031437	yes
TCONS_00070615	"u"	-	XLOC_027204	-	chr18:33394403-33394880	SSC	FGSC	OK	0	0.93656	-inf	-nan	5e-05	0.00031437	yes
TCONS_00070700	"u"	-	XLOC_027237	-	chr18:35542498-35542879	SSC	FGSC	OK	1.81525	0	inf	-nan	5e-05	0.00031437	yes
TCONS_00070947	"u"	-	XLOC_027330	-	chr18:44930933-45015901	SSC	FGSC	OK	0	0.670557	-inf	-nan	5e-05	0.00031437	yes
TCONS_00070948	"u"	-	XLOC_027331	-	chr18:44930933-45015901	SSC	FGSC	OK	0	0.7077	-inf	-nan	5e-05	0.00031437	yes
TCONS_00070997	"u"	-	XLOC_027361	-	chr18:46685623-46686168	SSC	FGSC	OK	0	0.700239	-inf	-nan	5e-05	0.00031437	yes
TCONS_00071018	"u"	-	XLOC_027367	-	chr18:48202152-48202718	SSC	FGSC	OK	0	0.690307	-inf	-nan	5e-05	0.00031437	yes
TCONS_00071019	"u"	-	XLOC_027368	-	chr18:48202910-48205396	SSC	FGSC	OK	0	1.26863	-inf	-nan	5e-05	0.00031437	yes
TCONS_00071056	"u"	-	XLOC_027392	-	chr18:53226770-53227015	SSC	FGSC	OK	0	2.01088	-inf	-nan	5e-05	0.00031437	yes
TCONS_00071063	"u"	-	XLOC_027394	-	chr18:53451475-53458931	SSC	FGSC	OK	0	1.15105	-inf	-nan	5e-05	0.00031437	yes
TCONS_00071074	"u"	-	XLOC_027401	-	chr18:53855706-53860700	SSC	FGSC	OK	0.0797259	0.468092	-2.55367	3.78667	5e-05	0.00031437	yes
TCONS_00071083	"u"	-	XLOC_027408	-	chr18:55681666-55682933	SSC	FGSC	OK	0	0.605839	-inf	-nan	5e-05	0.00031437	yes
TCONS_00071145	"u"	-	XLOC_027434	-	chr18:58687046-58687650	SSC	FGSC	OK	0.958099	0	inf	-nan	5e-05	0.00031437	yes
TCONS_00071293	"u"	-	XLOC_027496	-	chr18:63427976-63432213	SSC	FGSC	OK	0	0.791263	-inf	-nan	5e-05	0.00031437	yes
TCONS_00071296	"u"	-	XLOC_027499	-	chr18:63649236-63649743	SSC	FGSC	OK	0	0.70339	-inf	-nan	5e-05	0.00031437	yes
TCONS_00071298	"u"	-	XLOC_027501	-	chr18:63654472-63658943	SSC	FGSC	OK	0.21877	1.48033	-2.75843	6.58545	5e-05	0.00031437	yes
TCONS_00071306	"u"	-	XLOC_027505	-	chr18:64130327-64131572	SSC	FGSC	OK	0	0.604833	-inf	-nan	5e-05	0.00031437	yes
TCONS_00071307	"u"	-	XLOC_027506	-	chr18:64132741-64136462	SSC	FGSC	OK	0	1.16654	-inf	-nan	5e-05	0.00031437	yes
TCONS_00071357	"u"	-	XLOC_027531	-	chr18:65577977-65579390	SSC	FGSC	OK	0.285958	1.66214	-2.53916	4.08119	5e-05	0.00031437	yes
TCONS_00071437	"u"	-	XLOC_027569	-	chr18:69124220-69126311	SSC	FGSC	OK	0	0.751273	-inf	-nan	5e-05	0.00031437	yes
TCONS_00071484	"u"	-	XLOC_027593	-	chr18:73567347-73568310	SSC	FGSC	OK	0	0.572727	-inf	-nan	5e-05	0.00031437	yes
TCONS_00071512	"u"	-	XLOC_027603	-	chr18:73893603-73893865	SSC	FGSC	OK	3.482	0	inf	-nan	5e-05	0.00031437	yes
TCONS_00071578	"u"	-	XLOC_027635	-	chr18:77062413-77065161	SSC	FGSC	OK	0.643354	1.92882	-1.58403	5.13192	5e-05	0.00031437	yes
TCONS_00071594	"u"	-	XLOC_027639	-	chr18:77629302-77629718	SSC	FGSC	OK	1.20369	0	inf	-nan	5e-05	0.00031437	yes
TCONS_00071624	"u"	-	XLOC_027652	-	chr18:78689833-78690962	SSC	FGSC	OK	0	0.567383	-inf	-nan	5e-05	0.00031437	yes
TCONS_00071625	"u"	-	XLOC_027653	-	chr18:78691590-78692983	SSC	FGSC	OK	0	0.508852	-inf	-nan	5e-05	0.00031437	yes
TCONS_00071626	"u"	-	XLOC_027654	-	chr18:78694310-78695585	SSC	FGSC	OK	0	0.659521	-inf	-nan	5e-05	0.00031437	yes
TCONS_00071632	"u"	-	XLOC_027659	-	chr18:79506626-79507465	SSC	FGSC	OK	0	0.803267	-inf	-nan	5e-05	0.00031437	yes
TCONS_00071786	"u"	-	XLOC_027739	-	chr18:32107466-32108525	SSC	FGSC	OK	1.79097	26.7353	-3.89994	14.4569	5e-05	0.00031437	yes
TCONS_00071951	"u"	-	XLOC_027775	-	chr19:4179994-4183761	SSC	FGSC	OK	0.185123	0.670998	-1.85782	3.62428	5e-05	0.00031437	yes
TCONS_00072150	"u"	-	XLOC_027859	-	chr19:6098756-6100747	SSC	FGSC	OK	0.495724	1.76857	-1.83497	4.36002	5e-05	0.00031437	yes
TCONS_00072404	"j"	ENSMUST00000180819.1	XLOC_027918	Snhg1	chr19:8706881-8726442	SSC	FGSC	OK	64.1385	30.38	1.07807	-3.52206	5e-05	0.00031437	yes
TCONS_00072538	"u"	-	XLOC_027944	-	chr19:9904456-9904916	SSC	FGSC	OK	0	0.867095	-inf	-nan	5e-05	0.00031437	yes
TCONS_00072671	"u"	-	XLOC_027995	-	chr19:12002235-12002851	SSC	FGSC	OK	6.71363	1.44269	2.21834	-5.7474	5e-05	0.00031437	yes
TCONS_00072710	"u"	-	XLOC_028011	-	chr19:12796199-12797172	SSC	FGSC	OK	1.26787	4.9038	-1.95149	6.09162	5e-05	0.00031437	yes
TCONS_00072755	"u"	-	XLOC_028056	-	chr19:15733571-15734307	SSC	FGSC	OK	0	0.669642	-inf	-nan	5e-05	0.00031437	yes
TCONS_00072817	"u"	-	XLOC_028089	-	chr19:20492174-20495756	SSC	FGSC	OK	1.88082	0	inf	-nan	5e-05	0.00031437	yes
TCONS_00072818	"u"	-	XLOC_028089	-	chr19:20492174-20495756	SSC	FGSC	OK	4.00999	0	inf	-nan	5e-05	0.00031437	yes
TCONS_00072819	"u"	-	XLOC_028090	-	chr19:20553095-20565258	SSC	FGSC	OK	12.7007	0	inf	-nan	5e-05	0.00031437	yes
TCONS_00072833	"u"	-	XLOC_028095	-	chr19:21285049-21286368	SSC	FGSC	OK	2.00491	4.20363	-1.0681	4.3114	5e-05	0.00031437	yes
TCONS_00072883	"u"	-	XLOC_028123	-	chr19:23734581-23735738	SSC	FGSC	OK	0	0.646442	-inf	-nan	5e-05	0.00031437	yes
TCONS_00073529	"u"	-	XLOC_028399	-	chr19:45721573-45722126	SSC	FGSC	OK	2.09381	0	inf	-nan	5e-05	0.00031437	yes
TCONS_00073556	"u"	-	XLOC_028405	-	chr19:46089075-46089792	SSC	FGSC	OK	22.9714	1.48965	3.94679	-11.1538	5e-05	0.00031437	yes
TCONS_00073666	"u"	-	XLOC_028438	-	chr19:49468175-49468807	SSC	FGSC	OK	0	0.636018	-inf	-nan	5e-05	0.00031437	yes
TCONS_00073667	"u"	-	XLOC_028439	-	chr19:49475412-49477173	SSC	FGSC	OK	0	0.837713	-inf	-nan	5e-05	0.00031437	yes
TCONS_00073688	"u"	-	XLOC_028452	-	chr19:53394866-53396848	SSC	FGSC	OK	0.348547	1.35331	-1.95707	3.96267	5e-05	0.00031437	yes
TCONS_00073818	"u"	-	XLOC_028497	-	chr19:56823093-56824966	SSC	FGSC	OK	0.497536	2.09243	-2.07231	5.05342	5e-05	0.00031437	yes
TCONS_00073944	"u"	-	XLOC_028557	-	chr19:3229861-3230315	SSC	FGSC	OK	0	1.33662	-inf	-nan	5e-05	0.00031437	yes
TCONS_00074309	"u"	-	XLOC_028657	-	chr19:5786051-5786325	SSC	FGSC	OK	2.61945	0	inf	-nan	5e-05	0.00031437	yes
TCONS_00074514	"u"	-	XLOC_028707	-	chr19:7055865-7056231	SSC	FGSC	OK	2.21739	0	inf	-nan	5e-05	0.00031437	yes
TCONS_00074860	"u"	-	XLOC_028829	-	chr19:12011434-12011739	SSC	FGSC	OK	2.64961	0	inf	-nan	5e-05	0.00031437	yes
TCONS_00074947	"u"	-	XLOC_028894	-	chr19:16613268-16614175	SSC	FGSC	OK	1.34685	7.25321	-2.42904	7.39463	5e-05	0.00031437	yes
TCONS_00074966	"u"	-	XLOC_028904	-	chr19:18371386-18377272	SSC	FGSC	OK	0	1.32385	-inf	-nan	5e-05	0.00031437	yes
TCONS_00074967	"u"	-	XLOC_028905	-	chr19:18377374-18392492	SSC	FGSC	OK	0	2.05477	-inf	-nan	5e-05	0.00031437	yes
TCONS_00074970	"u"	-	XLOC_028908	-	chr19:18393985-18394471	SSC	FGSC	OK	0	1.62524	-inf	-nan	5e-05	0.00031437	yes
TCONS_00075071	"x"	ENSMUST00000057243.4	XLOC_028949	Tmem252	chr19:24674007-24682904	SSC	FGSC	OK	0.847983	0.139344	2.60539	-3.84196	5e-05	0.00031437	yes
TCONS_00075082	"u"	-	XLOC_028956	-	chr19:24909502-24912366	SSC	FGSC	OK	0.308852	0.86221	-1.48112	3.35251	5e-05	0.00031437	yes
TCONS_00075136	"u"	-	XLOC_028979	-	chr19:28085705-28085994	SSC	FGSC	OK	3.7459	0	inf	-nan	5e-05	0.00031437	yes
TCONS_00075137	"u"	-	XLOC_028980	-	chr19:28144803-28145795	SSC	FGSC	OK	0	0.76946	-inf	-nan	5e-05	0.00031437	yes
TCONS_00075139	"u"	-	XLOC_028982	-	chr19:28209351-28209992	SSC	FGSC	OK	0	1.57358	-inf	-nan	5e-05	0.00031437	yes
TCONS_00075236	"u"	-	XLOC_029009	-	chr19:30028692-30030362	SSC	FGSC	OK	0.662696	3.26704	-2.30156	6.16094	5e-05	0.00031437	yes
TCONS_00075242	"u"	-	XLOC_029013	-	chr19:30478811-30481319	SSC	FGSC	OK	0	0.770187	-inf	-nan	5e-05	0.00031437	yes
TCONS_00075243	"u"	-	XLOC_029014	-	chr19:30481900-30482387	SSC	FGSC	OK	0	0.962792	-inf	-nan	5e-05	0.00031437	yes
TCONS_00075295	"u"	-	XLOC_029025	-	chr19:32450519-32451931	SSC	FGSC	OK	0	0.478941	-inf	-nan	5e-05	0.00031437	yes
TCONS_00075310	"u"	-	XLOC_029037	-	chr19:32736086-32736402	SSC	FGSC	OK	2.83761	0	inf	-nan	5e-05	0.00031437	yes
TCONS_00075523	"u"	-	XLOC_029132	-	chr19:40448473-40448795	SSC	FGSC	OK	1.60009	0	inf	-nan	5e-05	0.00031437	yes
TCONS_00075542	"u"	-	XLOC_029151	-	chr19:40511857-40513855	SSC	FGSC	OK	1.50674	0.683228	1.14099	-3.16887	5e-05	0.00031437	yes
TCONS_00075603	"u"	-	XLOC_029173	-	chr19:41897132-41897426	SSC	FGSC	OK	6.23206	0	inf	-nan	5e-05	0.00031437	yes
TCONS_00075685	"u"	-	XLOC_029190	-	chr19:43388607-43392401	SSC	FGSC	OK	0.350421	1.13518	-1.69576	4.80573	5e-05	0.00031437	yes
TCONS_00075686	"u"	-	XLOC_029191	-	chr19:43392464-43399987	SSC	FGSC	OK	0.27244	0.931493	-1.77361	6.22121	5e-05	0.00031437	yes
TCONS_00075690	"u"	-	XLOC_029195	-	chr19:43407626-43411728	SSC	FGSC	OK	0.170016	0.7633	-2.16658	4.75252	5e-05	0.00031437	yes
TCONS_00075692	"u"	-	XLOC_029197	-	chr19:43415114-43417756	SSC	FGSC	OK	0.229737	1.04536	-2.18594	4.42211	5e-05	0.00031437	yes
TCONS_00075693	"u"	-	XLOC_029198	-	chr19:43417949-43424713	SSC	FGSC	OK	0.309303	1.20497	-1.9619	6.87628	5e-05	0.00031437	yes
TCONS_00075695	"u"	-	XLOC_029200	-	chr19:43425774-43427872	SSC	FGSC	OK	3.4942	9.149	-1.38865	4.5121	5e-05	0.00031437	yes
TCONS_00075696	"u"	-	XLOC_029200	-	chr19:43425774-43427872	SSC	FGSC	OK	0.431655	1.69	-1.96907	3.38065	5e-05	0.00031437	yes
TCONS_00075796	"u"	-	XLOC_029224	-	chr19:44926866-44927137	SSC	FGSC	OK	0	2.02401	-inf	-nan	5e-05	0.00031437	yes
TCONS_00075807	"u"	-	XLOC_029232	-	chr19:45087933-45088205	SSC	FGSC	OK	12.4009	0	inf	-nan	5e-05	0.00031437	yes
TCONS_00075809	"u"	-	XLOC_029234	-	chr19:45183259-45183682	SSC	FGSC	OK	0	1.37753	-inf	-nan	5e-05	0.00031437	yes
TCONS_00075996	"u"	-	XLOC_029293	-	chr19:51250458-51250899	SSC	FGSC	OK	0	0.925807	-inf	-nan	5e-05	0.00031437	yes
TCONS_00076022	"j"	ENSMUST00000025997.5	XLOC_029302	Smndc1	chr19:53379213-53390704	SSC	FGSC	OK	5.70485	9.78006	-0.777655	2.88034	5e-05	0.00031437	yes
TCONS_00076038	"u"	-	XLOC_029315	-	chr19:55001581-55002034	SSC	FGSC	OK	0	0.92342	-inf	-nan	5e-05	0.00031437	yes
TCONS_00076039	"u"	-	XLOC_029316	-	chr19:55003306-55011042	SSC	FGSC	OK	0	0.490135	-inf	-nan	5e-05	0.00031437	yes
TCONS_00076161	"u"	-	XLOC_029343	-	chr19:58473604-58474061	SSC	FGSC	OK	1.21838	0	inf	-nan	5e-05	0.00031437	yes
TCONS_00076213	"u"	-	XLOC_029380	-	chr19:60180402-60192348	SSC	FGSC	OK	0.890912	1.33424	-0.582667	2.97013	5e-05	0.00031437	yes
TCONS_00076220	"u"	-	XLOC_029383	-	chr19:60270607-60271177	SSC	FGSC	OK	0	0.638481	-inf	-nan	5e-05	0.00031437	yes
TCONS_00076271	"u"	-	XLOC_029410	-	chr19:61166325-61166833	SSC	FGSC	OK	0	0.860445	-inf	-nan	5e-05	0.00031437	yes
TCONS_00076434	"u"	-	XLOC_029454	-	chr2:6459645-6464298	SSC	FGSC	OK	0.612709	0.281516	1.12198	-2.89834	5e-05	0.00031437	yes
TCONS_00076603	"u"	-	XLOC_029585	-	chr2:10667969-10669204	SSC	FGSC	OK	0	0.532729	-inf	-nan	5e-05	0.00031437	yes
TCONS_00076620	"u"	-	XLOC_029598	-	chr2:11441388-11441794	SSC	FGSC	OK	0	0.799644	-inf	-nan	5e-05	0.00031437	yes
TCONS_00076621	"u"	-	XLOC_029599	-	chr2:11441846-11442532	SSC	FGSC	OK	0	0.882016	-inf	-nan	5e-05	0.00031437	yes
TCONS_00076622	"u"	-	XLOC_029600	-	chr2:11442659-11443950	SSC	FGSC	OK	0	0.46952	-inf	-nan	5e-05	0.00031437	yes
TCONS_00076753	"u"	-	XLOC_029638	-	chr2:15094329-15094735	SSC	FGSC	OK	1.49844	0	inf	-nan	5e-05	0.00031437	yes
TCONS_00076779	"u"	-	XLOC_029653	-	chr2:16758420-16759414	SSC	FGSC	OK	0.699178	0	inf	-nan	5e-05	0.00031437	yes
TCONS_00076788	"u"	-	XLOC_029662	-	chr2:17881766-17882864	SSC	FGSC	OK	0	1.25002	-inf	-nan	5e-05	0.00031437	yes
TCONS_00076789	"u"	-	XLOC_029663	-	chr2:17883856-17888631	SSC	FGSC	OK	0	0.683011	-inf	-nan	5e-05	0.00031437	yes
TCONS_00076817	"u"	-	XLOC_029672	-	chr2:18412614-18413017	SSC	FGSC	OK	2.69403	0	inf	-nan	5e-05	0.00031437	yes
TCONS_00076936	"u"	-	XLOC_029713	-	chr2:21218618-21223681	SSC	FGSC	OK	0.12502	0.753538	-2.59152	5.1313	5e-05	0.00031437	yes
TCONS_00077448	"u"	-	XLOC_029847	-	chr2:27442488-27444219	SSC	FGSC	OK	1.32106	3.01206	-1.18905	3.99011	5e-05	0.00031437	yes
TCONS_00077533	"u"	-	XLOC_029866	-	chr2:28592490-28592699	SSC	FGSC	OK	6.93927	0	inf	-nan	5e-05	0.00031437	yes
TCONS_00077566	"u"	-	XLOC_029876	-	chr2:29059377-29059702	SSC	FGSC	OK	2.23335	0	inf	-nan	5e-05	0.00031437	yes
TCONS_00078263	"u"	-	XLOC_030005	-	chr2:33701964-33702613	SSC	FGSC	OK	0	0.720711	-inf	-nan	5e-05	0.00031437	yes
TCONS_00078274	"u"	-	XLOC_030011	-	chr2:34375345-34375854	SSC	FGSC	OK	0	1.23214	-inf	-nan	5e-05	0.00031437	yes
TCONS_00078304	"u"	-	XLOC_030015	-	chr2:34802066-34804235	SSC	FGSC	OK	3.72501	1.6005	1.21872	-5.2922	5e-05	0.00031437	yes
TCONS_00078597	"u"	-	XLOC_030155	-	chr2:49578055-49578297	SSC	FGSC	OK	4.80305	0	inf	-nan	5e-05	0.00031437	yes
TCONS_00078627	"u"	-	XLOC_030164	-	chr2:50793029-50796843	SSC	FGSC	OK	0	2.99934	-inf	-nan	5e-05	0.00031437	yes
TCONS_00078629	"u"	-	XLOC_030166	-	chr2:50862031-50862617	SSC	FGSC	OK	0	0.663814	-inf	-nan	5e-05	0.00031437	yes
TCONS_00078708	"u"	-	XLOC_030202	-	chr2:56249004-56257949	SSC	FGSC	OK	0	0.473536	-inf	-nan	5e-05	0.00031437	yes
TCONS_00078770	"u"	-	XLOC_030224	-	chr2:59551909-59552347	SSC	FGSC	OK	0.788835	0	inf	-nan	5e-05	0.00031437	yes
TCONS_00078848	"u"	-	XLOC_030245	-	chr2:61821451-61826179	SSC	FGSC	OK	0.0714663	0.809815	-3.50226	5.22335	5e-05	0.00031437	yes
TCONS_00078862	"u"	-	XLOC_030253	-	chr2:61891968-61940917	SSC	FGSC	OK	0.1349	0.994163	-2.8816	4.76813	5e-05	0.00031437	yes
TCONS_00078891	"u"	-	XLOC_030272	-	chr2:64337943-64338607	SSC	FGSC	OK	0	0.611851	-inf	-nan	5e-05	0.00031437	yes
TCONS_00078895	"u"	-	XLOC_030276	-	chr2:65402311-65406876	SSC	FGSC	OK	1.60215	0	inf	-nan	5e-05	0.00031437	yes
TCONS_00079291	"u"	-	XLOC_030408	-	chr2:74016936-74018538	SSC	FGSC	OK	0.628809	0	inf	-nan	5e-05	0.00031437	yes
TCONS_00079293	"u"	-	XLOC_030410	-	chr2:74020245-74020856	SSC	FGSC	OK	0.708249	0	inf	-nan	5e-05	0.00031437	yes
TCONS_00079491	"u"	-	XLOC_030501	-	chr2:80196240-80211899	SSC	FGSC	OK	2.14862	0.241136	3.15549	-6.13185	5e-05	0.00031437	yes
TCONS_00079497	"u"	-	XLOC_030506	-	chr2:80212127-80213281	SSC	FGSC	OK	0.590821	0	inf	-nan	5e-05	0.00031437	yes
TCONS_00079498	"u"	-	XLOC_030507	-	chr2:80216608-80217847	SSC	FGSC	OK	0.538144	0	inf	-nan	5e-05	0.00031437	yes
TCONS_00079503	"u"	-	XLOC_030512	-	chr2:80243252-80244040	SSC	FGSC	OK	0.81528	0	inf	-nan	5e-05	0.00031437	yes
TCONS_00079549	"u"	-	XLOC_030538	-	chr2:81006015-81024085	SSC	FGSC	OK	0	0.5752	-inf	-nan	5e-05	0.00031437	yes
TCONS_00079553	"u"	-	XLOC_030539	-	chr2:81006015-81024085	SSC	FGSC	OK	0	0.4848	-inf	-nan	5e-05	0.00031437	yes
TCONS_00080165	"u"	-	XLOC_030772	-	chr2:98036400-98037235	SSC	FGSC	OK	1.10713	0	inf	-nan	5e-05	0.00031437	yes
TCONS_00080167	"u"	-	XLOC_030774	-	chr2:98040777-98041896	SSC	FGSC	OK	0.664005	0	inf	-nan	5e-05	0.00031437	yes
TCONS_00080168	"u"	-	XLOC_030775	-	chr2:98042736-98043900	SSC	FGSC	OK	0.648251	0	inf	-nan	5e-05	0.00031437	yes
TCONS_00080268	"u"	-	XLOC_030820	-	chr2:103842052-103842666	SSC	FGSC	OK	0.639641	0	inf	-nan	5e-05	0.00031437	yes
TCONS_00080436	"u"	-	XLOC_030871	-	chr2:107624039-107624428	SSC	FGSC	OK	0	0.928649	-inf	-nan	5e-05	0.00031437	yes
TCONS_00080437	"u"	-	XLOC_030872	-	chr2:108423115-108423807	SSC	FGSC	OK	0	0.665707	-inf	-nan	5e-05	0.00031437	yes
TCONS_00080648	"u"	-	XLOC_030960	-	chr2:118384023-118384727	SSC	FGSC	OK	0	0.669494	-inf	-nan	5e-05	0.00031437	yes
TCONS_00080660	"o"	ENSMUST00000119095.1	XLOC_030964	Gm14016	chr2:118590073-118595219	SSC	FGSC	OK	0	2.25353	-inf	-nan	5e-05	0.00031437	yes
TCONS_00080662	"u"	-	XLOC_030965	-	chr2:118597612-118598048	SSC	FGSC	OK	0	1.1323	-inf	-nan	5e-05	0.00031437	yes
TCONS_00080967	"u"	-	XLOC_031028	-	chr2:121044077-121045958	SSC	FGSC	OK	0	0.530959	-inf	-nan	5e-05	0.00031437	yes
TCONS_00081179	"u"	-	XLOC_031083	-	chr2:123179596-123180646	SSC	FGSC	OK	0	1.13976	-inf	-nan	5e-05	0.00031437	yes
TCONS_00081416	"u"	-	XLOC_031161	-	chr2:129022028-129028331	SSC	FGSC	OK	0.186973	0.627286	-1.74629	3.46704	5e-05	0.00031437	yes
TCONS_00081467	"u"	-	XLOC_031182	-	chr2:129357172-129357606	SSC	FGSC	OK	0	0.916328	-inf	-nan	5e-05	0.00031437	yes
TCONS_00081476	"u"	-	XLOC_031186	-	chr2:129417873-129421233	SSC	FGSC	OK	0	0.670469	-inf	-nan	5e-05	0.00031437	yes
TCONS_00081499	"u"	-	XLOC_031191	-	chr2:129781620-129782876	SSC	FGSC	OK	0	0.506927	-inf	-nan	5e-05	0.00031437	yes
TCONS_00081764	"u"	-	XLOC_031260	-	chr2:132950423-132951006	SSC	FGSC	OK	0	0.783157	-inf	-nan	5e-05	0.00031437	yes
TCONS_00082111	"u"	-	XLOC_031388	-	chr2:147085836-147089634	SSC	FGSC	OK	0.270729	3.67682	-3.76354	10.292	5e-05	0.00031437	yes
TCONS_00082120	"u"	-	XLOC_031397	-	chr2:147113137-147113665	SSC	FGSC	OK	0	0.68012	-inf	-nan	5e-05	0.00031437	yes
TCONS_00082123	"u"	-	XLOC_031400	-	chr2:147117084-147122076	SSC	FGSC	OK	0.0782414	0.837398	-3.41991	5.41322	5e-05	0.00031437	yes
TCONS_00082162	"u"	-	XLOC_031424	-	chr2:148797499-148798277	SSC	FGSC	OK	1.13068	0	inf	-nan	5e-05	0.00031437	yes
TCONS_00082296	"u"	-	XLOC_031484	-	chr2:151878515-151879139	SSC	FGSC	OK	0.630523	0	inf	-nan	5e-05	0.00031437	yes
TCONS_00082356	"u"	-	XLOC_031511	-	chr2:152639193-152641084	SSC	FGSC	OK	0.573432	0	inf	-nan	5e-05	0.00031437	yes
TCONS_00083176	"u"	-	XLOC_031717	-	chr2:164446079-164446448	SSC	FGSC	OK	1.47751	0	inf	-nan	5e-05	0.00031437	yes
TCONS_00083519	"u"	-	XLOC_031836	-	chr2:169582022-169606252	SSC	FGSC	OK	0	0.670287	-inf	-nan	5e-05	0.00031437	yes
TCONS_00083520	"x"	ENSMUST00000109160.2	XLOC_031836	Gm11011	chr2:169582022-169606252	SSC	FGSC	OK	0	1.00662	-inf	-nan	5e-05	0.00031437	yes
TCONS_00083543	"x"	ENSMUST00000181446.2	XLOC_031855	Gm26883	chr2:169633012-170071816	SSC	FGSC	OK	1.85933	0.0312623	5.89421	-6.12969	5e-05	0.00031437	yes
TCONS_00083607	"u"	-	XLOC_031909	-	chr2:170646444-170647451	SSC	FGSC	OK	1.3496	0	inf	-nan	5e-05	0.00031437	yes
TCONS_00083610	"u"	-	XLOC_031912	-	chr2:170965313-170965909	SSC	FGSC	OK	0.695447	0	inf	-nan	5e-05	0.00031437	yes
TCONS_00083885	"u"	-	XLOC_032004	-	chr2:177090094-177090639	SSC	FGSC	OK	0.733604	0	inf	-nan	5e-05	0.00031437	yes
TCONS_00084090	"u"	-	XLOC_032069	-	chr2:181290409-181291866	SSC	FGSC	OK	1.78595	0.492121	1.85961	-3.80859	5e-05	0.00031437	yes
TCONS_00084519	"u"	-	XLOC_032179	-	chr2:10309210-10309721	SSC	FGSC	OK	0.559407	0	inf	-nan	5e-05	0.00031437	yes
TCONS_00084528	"u"	-	XLOC_032185	-	chr2:10628954-10629340	SSC	FGSC	OK	0	1.42072	-inf	-nan	5e-05	0.00031437	yes
TCONS_00084529	"u"	-	XLOC_032186	-	chr2:10629625-10630425	SSC	FGSC	OK	0	1.70913	-inf	-nan	5e-05	0.00031437	yes
TCONS_00084660	"u"	-	XLOC_032225	-	chr2:13573355-13573660	SSC	FGSC	OK	1.15785	0	inf	-nan	5e-05	0.00031437	yes
TCONS_00084666	"u"	-	XLOC_032227	-	chr2:13850292-13850993	SSC	FGSC	OK	0	1.82157	-inf	-nan	5e-05	0.00031437	yes
TCONS_00084672	"u"	-	XLOC_032233	-	chr2:13865799-13866292	SSC	FGSC	OK	0	2.23759	-inf	-nan	5e-05	0.00031437	yes
TCONS_00084775	"u"	-	XLOC_032278	-	chr2:18777402-18778282	SSC	FGSC	OK	0	0.55487	-inf	-nan	5e-05	0.00031437	yes
TCONS_00084838	"j"	ENSMUST00000137984.1	XLOC_032300	Gm13377	chr2:21044807-21144189	SSC	FGSC	OK	0.0221576	1.27631	-5.84803	6.09188	5e-05	0.00031437	yes
TCONS_00085237	"u"	-	XLOC_032417	-	chr2:25831247-25836132	SSC	FGSC	OK	0.0837845	0.865577	-3.36891	5.13273	5e-05	0.00031437	yes
TCONS_00085843	"u"	-	XLOC_032555	-	chr2:32268716-32269345	SSC	FGSC	OK	0	0.588367	-inf	-nan	5e-05	0.00031437	yes
TCONS_00086447	"j"	ENSMUST00000123911.1	XLOC_032700	Gm13470	chr2:46419534-46478460	SSC	FGSC	OK	1.51625	0	inf	-nan	5e-05	0.00031437	yes
TCONS_00086448	"u"	-	XLOC_032701	-	chr2:46419534-46478460	SSC	FGSC	OK	0.870156	0	inf	-nan	5e-05	0.00031437	yes
TCONS_00086450	"u"	-	XLOC_032703	-	chr2:47316978-47319191	SSC	FGSC	OK	0	0.960023	-inf	-nan	5e-05	0.00031437	yes
TCONS_00086458	"u"	-	XLOC_032711	-	chr2:48520411-48521226	SSC	FGSC	OK	0	0.637424	-inf	-nan	5e-05	0.00031437	yes
TCONS_00086460	"u"	-	XLOC_032713	-	chr2:48527492-48528939	SSC	FGSC	OK	0	0.524938	-inf	-nan	5e-05	0.00031437	yes
TCONS_00086461	"u"	-	XLOC_032714	-	chr2:48529190-48530266	SSC	FGSC	OK	0	0.565399	-inf	-nan	5e-05	0.00031437	yes
TCONS_00086478	"u"	-	XLOC_032722	-	chr2:48811261-48813910	SSC	FGSC	OK	0.291972	1.03914	-1.83148	4.01545	5e-05	0.00031437	yes
TCONS_00086618	"u"	-	XLOC_032760	-	chr2:53728842-53732583	SSC	FGSC	OK	0	0.796016	-inf	-nan	5e-05	0.00031437	yes
TCONS_00086625	"u"	-	XLOC_032767	-	chr2:56232585-56233517	SSC	FGSC	OK	0	0.737302	-inf	-nan	5e-05	0.00031437	yes
TCONS_00086627	"u"	-	XLOC_032769	-	chr2:56241208-56241670	SSC	FGSC	OK	0	0.729656	-inf	-nan	5e-05	0.00031437	yes
TCONS_00086640	"u"	-	XLOC_032780	-	chr2:56790906-56792762	SSC	FGSC	OK	0	0.727473	-inf	-nan	5e-05	0.00031437	yes
TCONS_00086658	"u"	-	XLOC_032786	-	chr2:57415252-57415805	SSC	FGSC	OK	0	0.638452	-inf	-nan	5e-05	0.00031437	yes
TCONS_00087065	"u"	-	XLOC_032895	-	chr2:70957434-70957908	SSC	FGSC	OK	0	1.0698	-inf	-nan	5e-05	0.00031437	yes
TCONS_00087108	"u"	-	XLOC_032908	-	chr2:71927245-71927587	SSC	FGSC	OK	1.32593	0	inf	-nan	5e-05	0.00031437	yes
TCONS_00087141	"u"	-	XLOC_032929	-	chr2:73054363-73055359	SSC	FGSC	OK	0	0.792633	-inf	-nan	5e-05	0.00031437	yes
TCONS_00087289	"u"	-	XLOC_032975	-	chr2:74824914-74825767	SSC	FGSC	OK	0	0.836592	-inf	-nan	5e-05	0.00031437	yes
TCONS_00087729	"x"	ENSMUST00000062555.1	XLOC_033158	Olfr1121	chr2:87371533-87374429	SSC	FGSC	OK	0	0.786592	-inf	-nan	5e-05	0.00031437	yes
TCONS_00087731	"u"	-	XLOC_033160	-	chr2:87377621-87378171	SSC	FGSC	OK	0	1.15644	-inf	-nan	5e-05	0.00031437	yes
TCONS_00087732	"u"	-	XLOC_033161	-	chr2:87378228-87379165	SSC	FGSC	OK	0	1.28047	-inf	-nan	5e-05	0.00031437	yes
TCONS_00087733	"u"	-	XLOC_033162	-	chr2:87379506-87380451	SSC	FGSC	OK	0	0.769373	-inf	-nan	5e-05	0.00031437	yes
TCONS_00087735	"x"	ENSMUST00000056435.3	XLOC_033164	Olfr1122	chr2:87383519-87390057	SSC	FGSC	OK	0	1.46622	-inf	-nan	5e-05	0.00031437	yes
TCONS_00087736	"u"	-	XLOC_033165	-	chr2:87390197-87390802	SSC	FGSC	OK	0	2.20106	-inf	-nan	5e-05	0.00031437	yes
TCONS_00087741	"u"	-	XLOC_033170	-	chr2:87395122-87395805	SSC	FGSC	OK	0	3.17911	-inf	-nan	5e-05	0.00031437	yes
TCONS_00088040	"j"	ENSMUST00000028672.7	XLOC_033314	Mdk	chr2:91929804-91932297	SSC	FGSC	OK	25.0923	7.88074	1.67084	-2.75748	5e-05	0.00031437	yes
TCONS_00088268	"u"	-	XLOC_033371	-	chr2:101443086-101443550	SSC	FGSC	OK	0	0.728011	-inf	-nan	5e-05	0.00031437	yes
TCONS_00088706	"x"	ENSMUST00000144368.1	XLOC_033546	Gm13974	chr2:114854092-115220708	SSC	FGSC	OK	0	1.90968	-inf	-nan	5e-05	0.00031437	yes
TCONS_00088745	"u"	-	XLOC_033555	-	chr2:116638164-116638808	SSC	FGSC	OK	0.655345	0	inf	-nan	5e-05	0.00031437	yes
TCONS_00088746	"u"	-	XLOC_033556	-	chr2:116639710-116640812	SSC	FGSC	OK	0.785148	0	inf	-nan	5e-05	0.00031437	yes
TCONS_00088747	"u"	-	XLOC_033557	-	chr2:116640896-116652599	SSC	FGSC	OK	0.858034	0	inf	-nan	5e-05	0.00031437	yes
TCONS_00088748	"u"	-	XLOC_033557	-	chr2:116640896-116652599	SSC	FGSC	OK	0.501486	0	inf	-nan	5e-05	0.00031437	yes
TCONS_00088751	"u"	-	XLOC_033557	-	chr2:116640896-116652599	SSC	FGSC	OK	0.706917	0	inf	-nan	5e-05	0.00031437	yes
TCONS_00088752	"u"	-	XLOC_033557	-	chr2:116640896-116652599	SSC	FGSC	OK	1.58588	0	inf	-nan	5e-05	0.00031437	yes
TCONS_00088859	"u"	-	XLOC_033596	-	chr2:119234959-119236049	SSC	FGSC	OK	1.75393	0.483757	1.85824	-3.22733	5e-05	0.00031437	yes
TCONS_00088864	"u"	-	XLOC_033599	-	chr2:119287691-119288256	SSC	FGSC	OK	0	0.812277	-inf	-nan	5e-05	0.00031437	yes
TCONS_00089179	"u"	-	XLOC_033662	-	chr2:122024861-122027465	SSC	FGSC	OK	1.01706	0.312412	1.70288	-3.46726	5e-05	0.00031437	yes
TCONS_00089241	"u"	-	XLOC_033683	-	chr2:123109048-123109523	SSC	FGSC	OK	0	0.69374	-inf	-nan	5e-05	0.00031437	yes
TCONS_00089242	"u"	-	XLOC_033684	-	chr2:123112979-123113281	SSC	FGSC	OK	0	1.50063	-inf	-nan	5e-05	0.00031437	yes
TCONS_00089247	"u"	-	XLOC_033689	-	chr2:123125616-123129297	SSC	FGSC	OK	0	1.13792	-inf	-nan	5e-05	0.00031437	yes
TCONS_00089572	"u"	-	XLOC_033798	-	chr2:129447581-129448035	SSC	FGSC	OK	0	0.928015	-inf	-nan	5e-05	0.00031437	yes
TCONS_00089583	"u"	-	XLOC_033806	-	chr2:129711274-129712795	SSC	FGSC	OK	0	0.480696	-inf	-nan	5e-05	0.00031437	yes
TCONS_00089586	"u"	-	XLOC_033809	-	chr2:129718674-129719835	SSC	FGSC	OK	0	0.648752	-inf	-nan	5e-05	0.00031437	yes
TCONS_00089593	"u"	-	XLOC_033816	-	chr2:129731558-129732929	SSC	FGSC	OK	0	0.582252	-inf	-nan	5e-05	0.00031437	yes
TCONS_00089596	"x"	ENSMUST00000119389.1	XLOC_033819	Gm14046	chr2:129749900-129761429	SSC	FGSC	OK	0	2.27821	-inf	-nan	5e-05	0.00031437	yes
TCONS_00089603	"u"	-	XLOC_033825	-	chr2:129799597-129799964	SSC	FGSC	OK	2.64433	10.9614	-2.05146	6.4764	5e-05	0.00031437	yes
TCONS_00089610	"u"	-	XLOC_033832	-	chr2:130161027-130167223	SSC	FGSC	OK	0.316182	0.886455	-1.48729	4.87505	5e-05	0.00031437	yes
TCONS_00089619	"u"	-	XLOC_033837	-	chr2:130271552-130273556	SSC	FGSC	OK	0.29094	1.02525	-1.81718	3.36789	5e-05	0.00031437	yes
TCONS_00089866	"u"	-	XLOC_033895	-	chr2:132892035-132892661	SSC	FGSC	OK	0	0.688784	-inf	-nan	5e-05	0.00031437	yes
TCONS_00090138	"u"	-	XLOC_034025	-	chr2:148742050-148745556	SSC	FGSC	OK	0	1.03651	-inf	-nan	5e-05	0.00031437	yes
TCONS_00090139	"u"	-	XLOC_034025	-	chr2:148742050-148745556	SSC	FGSC	OK	0	1.40373	-inf	-nan	5e-05	0.00031437	yes
TCONS_00090273	"j"	ENSMUST00000148705.1	XLOC_034090	Gm14167	chr2:151540296-151542379	SSC	FGSC	OK	0.926461	3.32676	-1.84432	2.98376	5e-05	0.00031437	yes
TCONS_00090332	"u"	-	XLOC_034106	-	chr2:152220492-152226548	SSC	FGSC	OK	0.437707	0.746147	-0.769495	2.69724	5e-05	0.00031437	yes
TCONS_00090474	"u"	-	XLOC_034174	-	chr2:154331003-154331572	SSC	FGSC	OK	0	0.687753	-inf	-nan	5e-05	0.00031437	yes
TCONS_00090503	"o"	ENSMUST00000181369.1	XLOC_034180	4930519P11Rik	chr2:154611404-154646821	SSC	FGSC	OK	0.384173	1.28864	-1.74602	3.12092	5e-05	0.00031437	yes
TCONS_00090773	"j"	ENSMUST00000153616.3	XLOC_034242	5430405H02Rik	chr2:156840006-156862963	SSC	FGSC	OK	29.127	11.048	1.39858	-5.76099	5e-05	0.00031437	yes
TCONS_00090864	"u"	-	XLOC_034264	-	chr2:157598571-157598828	SSC	FGSC	OK	5.29724	0	inf	-nan	5e-05	0.00031437	yes
TCONS_00090979	"u"	-	XLOC_034311	-	chr2:162849766-162850363	SSC	FGSC	OK	0	1.19504	-inf	-nan	5e-05	0.00031437	yes
TCONS_00091023	"u"	-	XLOC_034334	-	chr2:163836021-163836344	SSC	FGSC	OK	0	3.83179	-inf	-nan	5e-05	0.00031437	yes
TCONS_00091067	"u"	-	XLOC_034353	-	chr2:164449137-164449844	SSC	FGSC	OK	0.550181	0	inf	-nan	5e-05	0.00031437	yes
TCONS_00091317	"u"	-	XLOC_034414	-	chr2:167009258-167010388	SSC	FGSC	OK	1.11363	0	inf	-nan	5e-05	0.00031437	yes
TCONS_00091509	"u"	-	XLOC_034467	-	chr2:170479936-170480257	SSC	FGSC	OK	2.91223	0	inf	-nan	5e-05	0.00031437	yes
TCONS_00091548	"x"	ENSMUST00000152112.1	XLOC_034491	Gm14275	chr2:172288132-172294562	SSC	FGSC	OK	0	1.01271	-inf	-nan	5e-05	0.00031437	yes
TCONS_00091619	"u"	-	XLOC_034512	-	chr2:173718333-173719104	SSC	FGSC	OK	0	0.562794	-inf	-nan	5e-05	0.00031437	yes
TCONS_00091654	"u"	-	XLOC_034531	-	chr2:174747456-174747739	SSC	FGSC	OK	1.48099	0	inf	-nan	5e-05	0.00031437	yes
TCONS_00091813	"u"	-	XLOC_034601	-	chr2:178850153-178852594	SSC	FGSC	OK	0	0.480093	-inf	-nan	5e-05	0.00031437	yes
TCONS_00091861	"u"	-	XLOC_034619	-	chr2:180246058-180257290	SSC	FGSC	OK	0.389266	1.26448	-1.69971	5.02848	5e-05	0.00031437	yes
TCONS_00092054	"u"	-	XLOC_034661	-	chr2:181861578-181864232	SSC	FGSC	OK	1.30718	0.6094	1.10099	-3.20655	5e-05	0.00031437	yes
TCONS_00092082	"x"	ENSMUST00000178831.1	XLOC_034677	Gm24954	chr3:6343380-6343607	SSC	FGSC	OK	2.97801	0	inf	-nan	5e-05	0.00031437	yes
TCONS_00092083	"u"	-	XLOC_034678	-	chr3:6480963-6511622	SSC	FGSC	OK	0	1.02525	-inf	-nan	5e-05	0.00031437	yes
TCONS_00092086	"u"	-	XLOC_034680	-	chr3:6548533-6549311	SSC	FGSC	OK	0	0.642056	-inf	-nan	5e-05	0.00031437	yes
TCONS_00092107	"u"	-	XLOC_034698	-	chr3:9019474-9020349	SSC	FGSC	OK	0	0.781619	-inf	-nan	5e-05	0.00031437	yes
TCONS_00092111	"u"	-	XLOC_034701	-	chr3:9032631-9048128	SSC	FGSC	OK	0.675894	0	inf	-nan	5e-05	0.00031437	yes
TCONS_00092185	"u"	-	XLOC_034744	-	chr3:16527656-16529061	SSC	FGSC	OK	1.36297	0	inf	-nan	5e-05	0.00031437	yes
TCONS_00092188	"u"	-	XLOC_034747	-	chr3:16536437-16537293	SSC	FGSC	OK	0.910614	0	inf	-nan	5e-05	0.00031437	yes
TCONS_00092189	"u"	-	XLOC_034748	-	chr3:16537410-16537697	SSC	FGSC	OK	2.21007	0	inf	-nan	5e-05	0.00031437	yes
TCONS_00092190	"u"	-	XLOC_034749	-	chr3:16539191-16542194	SSC	FGSC	OK	0.671957	0	inf	-nan	5e-05	0.00031437	yes
TCONS_00092191	"u"	-	XLOC_034750	-	chr3:16542467-16542710	SSC	FGSC	OK	2.97251	0	inf	-nan	5e-05	0.00031437	yes
TCONS_00092195	"u"	-	XLOC_034754	-	chr3:16551364-16551971	SSC	FGSC	OK	0.64124	0	inf	-nan	5e-05	0.00031437	yes
TCONS_00092196	"u"	-	XLOC_034755	-	chr3:16552083-16553600	SSC	FGSC	OK	0.650812	0	inf	-nan	5e-05	0.00031437	yes
TCONS_00092198	"u"	-	XLOC_034757	-	chr3:16556924-16557872	SSC	FGSC	OK	0.855893	0	inf	-nan	5e-05	0.00031437	yes
TCONS_00092199	"u"	-	XLOC_034758	-	chr3:16558094-16559157	SSC	FGSC	OK	0.907281	0	inf	-nan	5e-05	0.00031437	yes
TCONS_00092200	"u"	-	XLOC_034759	-	chr3:16559379-16560734	SSC	FGSC	OK	1.04577	0	inf	-nan	5e-05	0.00031437	yes
TCONS_00092201	"u"	-	XLOC_034760	-	chr3:16561489-16562531	SSC	FGSC	OK	0.858436	0	inf	-nan	5e-05	0.00031437	yes
TCONS_00092206	"u"	-	XLOC_034765	-	chr3:16577764-16578296	SSC	FGSC	OK	0.687474	0	inf	-nan	5e-05	0.00031437	yes
TCONS_00092210	"u"	-	XLOC_034769	-	chr3:17787231-17789765	SSC	FGSC	OK	0	1.18683	-inf	-nan	5e-05	0.00031437	yes
TCONS_00092493	"u"	-	XLOC_034863	-	chr3:32683025-32685326	SSC	FGSC	OK	0	0.689907	-inf	-nan	5e-05	0.00031437	yes
TCONS_00092523	"u"	-	XLOC_034872	-	chr3:33145304-33151167	SSC	FGSC	OK	0	0.62044	-inf	-nan	5e-05	0.00031437	yes
TCONS_00092580	"u"	-	XLOC_034887	-	chr3:35139672-35140413	SSC	FGSC	OK	0	0.635465	-inf	-nan	5e-05	0.00031437	yes
TCONS_00092684	"u"	-	XLOC_034922	-	chr3:37158729-37160619	SSC	FGSC	OK	0	0.486373	-inf	-nan	5e-05	0.00031437	yes
TCONS_00092726	"u"	-	XLOC_034935	-	chr3:37688617-37689086	SSC	FGSC	OK	1.04397	0	inf	-nan	5e-05	0.00031437	yes
TCONS_00092744	"u"	-	XLOC_034950	-	chr3:38588551-38590268	SSC	FGSC	OK	0	1.14862	-inf	-nan	5e-05	0.00031437	yes
TCONS_00092856	"u"	-	XLOC_035005	-	chr3:41807268-41807941	SSC	FGSC	OK	0	0.762782	-inf	-nan	5e-05	0.00031437	yes
TCONS_00092862	"u"	-	XLOC_035011	-	chr3:41818246-41818809	SSC	FGSC	OK	0	0.644344	-inf	-nan	5e-05	0.00031437	yes
TCONS_00092898	"u"	-	XLOC_035039	-	chr3:49062374-49098296	SSC	FGSC	OK	2.38329	0.190352	3.64622	-5.9849	5e-05	0.00031437	yes
TCONS_00092905	"u"	-	XLOC_035046	-	chr3:49114185-49117300	SSC	FGSC	OK	1.69351	0.143965	3.55622	-5.7633	5e-05	0.00031437	yes
TCONS_00092907	"u"	-	XLOC_035048	-	chr3:49118325-49120801	SSC	FGSC	OK	1.25877	0.149525	3.07356	-4.64168	5e-05	0.00031437	yes
TCONS_00092915	"u"	-	XLOC_035056	-	chr3:49141953-49142850	SSC	FGSC	OK	0.798135	0	inf	-nan	5e-05	0.00031437	yes
TCONS_00092916	"u"	-	XLOC_035057	-	chr3:49146945-49147774	SSC	FGSC	OK	0.75647	0	inf	-nan	5e-05	0.00031437	yes
TCONS_00092923	"u"	-	XLOC_035064	-	chr3:49219244-49219697	SSC	FGSC	OK	0.829308	0	inf	-nan	5e-05	0.00031437	yes
TCONS_00092941	"u"	-	XLOC_035082	-	chr3:51198406-51198866	SSC	FGSC	OK	0.734969	0	inf	-nan	5e-05	0.00031437	yes
TCONS_00093065	"u"	-	XLOC_035128	-	chr3:55611681-55612301	SSC	FGSC	OK	0	0.620802	-inf	-nan	5e-05	0.00031437	yes
TCONS_00093146	"u"	-	XLOC_035182	-	chr3:59977514-59980193	SSC	FGSC	OK	0	0.528416	-inf	-nan	5e-05	0.00031437	yes
TCONS_00093162	"u"	-	XLOC_035188	-	chr3:60778333-60780272	SSC	FGSC	OK	0	0.870823	-inf	-nan	5e-05	0.00031437	yes
TCONS_00093195	"u"	-	XLOC_035202	-	chr3:64029910-64032800	SSC	FGSC	OK	0.411212	1.23353	-1.58484	4.18044	5e-05	0.00031437	yes
TCONS_00093253	"u"	-	XLOC_035246	-	chr3:65646460-65652357	SSC	FGSC	OK	0	1.27474	-inf	-nan	5e-05	0.00031437	yes
TCONS_00093254	"u"	-	XLOC_035247	-	chr3:65652621-65654160	SSC	FGSC	OK	0	0.564126	-inf	-nan	5e-05	0.00031437	yes
TCONS_00093278	"u"	-	XLOC_035259	-	chr3:66641496-66645980	SSC	FGSC	OK	0	0.527106	-inf	-nan	5e-05	0.00031437	yes
TCONS_00093364	"u"	-	XLOC_035290	-	chr3:69761023-69767235	SSC	FGSC	OK	0.225467	0.783256	-1.79657	5.14238	5e-05	0.00031437	yes
TCONS_00093366	"u"	-	XLOC_035292	-	chr3:69768560-69776390	SSC	FGSC	OK	0.331564	0.693417	-1.06444	3.95135	5e-05	0.00031437	yes
TCONS_00093375	"u"	-	XLOC_035301	-	chr3:70746549-70746840	SSC	FGSC	OK	0	1.33052	-inf	-nan	5e-05	0.00031437	yes
TCONS_00093420	"u"	-	XLOC_035324	-	chr3:81282494-81282723	SSC	FGSC	OK	8.2549	0	inf	-nan	5e-05	0.00031437	yes
TCONS_00093438	"u"	-	XLOC_035332	-	chr3:82804147-82805007	SSC	FGSC	OK	0	0.532409	-inf	-nan	5e-05	0.00031437	yes
TCONS_00093439	"u"	-	XLOC_035333	-	chr3:82806849-82811413	SSC	FGSC	OK	0	0.478634	-inf	-nan	5e-05	0.00031437	yes
TCONS_00093448	"u"	-	XLOC_035335	-	chr3:82947531-82951051	SSC	FGSC	OK	0.176402	1.20775	-2.77539	5.56623	5e-05	0.00031437	yes
TCONS_00093468	"u"	-	XLOC_035346	-	chr3:83896837-83897382	SSC	FGSC	OK	0	0.717736	-inf	-nan	5e-05	0.00031437	yes
TCONS_00093917	"u"	-	XLOC_035464	-	chr3:89964312-89967727	SSC	FGSC	OK	0.822761	0.231049	1.83227	-3.7908	5e-05	0.00031437	yes
TCONS_00094054	"x"	ENSMUST00000029535.4	XLOC_035513	Lelp1	chr3:92134993-92203058	SSC	FGSC	OK	0.529203	0	inf	-nan	5e-05	0.00031437	yes
TCONS_00094136	"x"	ENSMUST00000191506.1	XLOC_035560	Oaz3	chr3:94433165-94443154	SSC	FGSC	OK	0.769389	3.4049	-2.14583	5.91944	5e-05	0.00031437	yes
TCONS_00094161	"u"	-	XLOC_035572	-	chr3:94786723-94786997	SSC	FGSC	OK	1.98658	0	inf	-nan	5e-05	0.00031437	yes
TCONS_00094370	"u"	-	XLOC_035618	-	chr3:95690499-95690917	SSC	FGSC	OK	0.74977	0	inf	-nan	5e-05	0.00031437	yes
TCONS_00094373	"u"	-	XLOC_035621	-	chr3:95697174-95699027	SSC	FGSC	OK	0.638352	0	inf	-nan	5e-05	0.00031437	yes
TCONS_00094379	"u"	-	XLOC_035627	-	chr3:95819321-95822213	SSC	FGSC	OK	0.853614	2.35399	-1.46345	5.42247	5e-05	0.00031437	yes
TCONS_00094407	"u"	-	XLOC_035637	-	chr3:96060118-96060662	SSC	FGSC	OK	0	0.72266	-inf	-nan	5e-05	0.00031437	yes
TCONS_00094451	"u"	-	XLOC_035653	-	chr3:96316034-96316376	SSC	FGSC	OK	0	3.87931	-inf	-nan	5e-05	0.00031437	yes
TCONS_00094585	"u"	-	XLOC_035707	-	chr3:98173538-98174024	SSC	FGSC	OK	1.10165	0	inf	-nan	5e-05	0.00031437	yes
TCONS_00094604	"u"	-	XLOC_035719	-	chr3:98866628-98870203	SSC	FGSC	OK	0	1.30774	-inf	-nan	5e-05	0.00031437	yes
TCONS_00094605	"u"	-	XLOC_035720	-	chr3:98870322-98871355	SSC	FGSC	OK	0	0.677599	-inf	-nan	5e-05	0.00031437	yes
TCONS_00094811	"u"	-	XLOC_035795	-	chr3:104220436-104222680	SSC	FGSC	OK	0.302118	1.02263	-1.7591	3.49951	5e-05	0.00031437	yes
TCONS_00094966	"u"	-	XLOC_035851	-	chr3:107712284-107719249	SSC	FGSC	OK	0.416606	0.899481	-1.11041	4.21408	5e-05	0.00031437	yes
TCONS_00094998	"u"	-	XLOC_035873	-	chr3:107999084-108000098	SSC	FGSC	OK	1.17344	0	inf	-nan	5e-05	0.00031437	yes
TCONS_00095124	"u"	-	XLOC_035914	-	chr3:113807983-113808376	SSC	FGSC	OK	0	1.86746	-inf	-nan	5e-05	0.00031437	yes
TCONS_00095174	"u"	-	XLOC_035935	-	chr3:117697162-117697743	SSC	FGSC	OK	0.755936	0	inf	-nan	5e-05	0.00031437	yes
TCONS_00095268	"u"	-	XLOC_035967	-	chr3:122690796-122699209	SSC	FGSC	OK	3.33166	0	inf	-nan	5e-05	0.00031437	yes
TCONS_00095350	"u"	-	XLOC_036004	-	chr3:127837612-127841696	SSC	FGSC	OK	0.42494	1.04023	-1.29157	4.0238	5e-05	0.00031437	yes
TCONS_00095357	"u"	-	XLOC_036011	-	chr3:128146783-128147889	SSC	FGSC	OK	0	0.692821	-inf	-nan	5e-05	0.00031437	yes
TCONS_00095629	"u"	-	XLOC_036111	-	chr3:138708077-138708448	SSC	FGSC	OK	0	0.906523	-inf	-nan	5e-05	0.00031437	yes
TCONS_00095705	"u"	-	XLOC_036133	-	chr3:142787381-142790894	SSC	FGSC	OK	0.188665	0.622179	-1.7215	3.41373	5e-05	0.00031437	yes
TCONS_00095862	"x"	ENSMUST00000046045.8	XLOC_036191	Nexn	chr3:152236985-152266320	SSC	FGSC	OK	0.339785	0.869765	-1.356	2.99038	5e-05	0.00031437	yes
TCONS_00095881	"u"	-	XLOC_036196	-	chr3:152702738-152709790	SSC	FGSC	OK	1.80593	0	inf	-nan	5e-05	0.00031437	yes
TCONS_00095917	"u"	-	XLOC_036216	-	chr3:153913246-153916142	SSC	FGSC	OK	0	1.73409	-inf	-nan	5e-05	0.00031437	yes
TCONS_00095991	"x"	ENSMUST00000106044.1	XLOC_036242	Lrrc7	chr3:158084438-158562221	SSC	FGSC	OK	0.126041	1.1757	-3.22155	5.42492	5e-05	0.00031437	yes
TCONS_00096025	"u"	-	XLOC_036254	-	chr3:5860336-5860768	SSC	FGSC	OK	145.18	18.2278	2.99363	-11.3886	5e-05	0.00031437	yes
TCONS_00096029	"u"	-	XLOC_036258	-	chr3:6479217-6479892	SSC	FGSC	OK	0	0.665081	-inf	-nan	5e-05	0.00031437	yes
TCONS_00096030	"u"	-	XLOC_036259	-	chr3:6479992-6480782	SSC	FGSC	OK	0	0.86639	-inf	-nan	5e-05	0.00031437	yes
TCONS_00096032	"u"	-	XLOC_036261	-	chr3:6791658-6792079	SSC	FGSC	OK	1.17879	0	inf	-nan	5e-05	0.00031437	yes
TCONS_00096034	"u"	-	XLOC_036263	-	chr3:6797384-6797794	SSC	FGSC	OK	1.10214	0	inf	-nan	5e-05	0.00031437	yes
TCONS_00096147	"u"	-	XLOC_036317	-	chr3:12220310-12221196	SSC	FGSC	OK	0	0.907499	-inf	-nan	5e-05	0.00031437	yes
TCONS_00096148	"u"	-	XLOC_036318	-	chr3:12223342-12223753	SSC	FGSC	OK	0	4.10307	-inf	-nan	5e-05	0.00031437	yes
TCONS_00096150	"u"	-	XLOC_036320	-	chr3:12738649-12739074	SSC	FGSC	OK	0	0.80156	-inf	-nan	5e-05	0.00031437	yes
TCONS_00096157	"u"	-	XLOC_036326	-	chr3:12776036-12787999	SSC	FGSC	OK	0	1.40545	-inf	-nan	5e-05	0.00031437	yes
TCONS_00096159	"u"	-	XLOC_036328	-	chr3:12776036-12787999	SSC	FGSC	OK	0	0.495719	-inf	-nan	5e-05	0.00031437	yes
TCONS_00096161	"u"	-	XLOC_036326	-	chr3:12776036-12787999	SSC	FGSC	OK	0	10.823	-inf	-nan	5e-05	0.00031437	yes
TCONS_00096165	"u"	-	XLOC_036332	-	chr3:12799597-12801722	SSC	FGSC	OK	0	0.71248	-inf	-nan	5e-05	0.00031437	yes
TCONS_00096170	"u"	-	XLOC_036337	-	chr3:12812562-12814007	SSC	FGSC	OK	0	0.595016	-inf	-nan	5e-05	0.00031437	yes
TCONS_00096174	"u"	-	XLOC_036341	-	chr3:12838579-12838792	SSC	FGSC	OK	0	7.06185	-inf	-nan	5e-05	0.00031437	yes
TCONS_00096456	"u"	-	XLOC_036482	-	chr3:31711585-31712150	SSC	FGSC	OK	0	0.763222	-inf	-nan	5e-05	0.00031437	yes
TCONS_00096457	"u"	-	XLOC_036483	-	chr3:31712724-31717621	SSC	FGSC	OK	0	0.598478	-inf	-nan	5e-05	0.00031437	yes
TCONS_00096458	"u"	-	XLOC_036484	-	chr3:31717901-31718590	SSC	FGSC	OK	0	0.675455	-inf	-nan	5e-05	0.00031437	yes
TCONS_00096460	"u"	-	XLOC_036486	-	chr3:31723547-31725700	SSC	FGSC	OK	0	0.503181	-inf	-nan	5e-05	0.00031437	yes
TCONS_00096462	"u"	-	XLOC_036488	-	chr3:31727456-31728872	SSC	FGSC	OK	0	0.627689	-inf	-nan	5e-05	0.00031437	yes
TCONS_00096468	"u"	-	XLOC_036491	-	chr3:31763946-31765105	SSC	FGSC	OK	0	3.3772	-inf	-nan	5e-05	0.00031437	yes
TCONS_00096510	"u"	-	XLOC_036505	-	chr3:33145304-33151167	SSC	FGSC	OK	0	0.955957	-inf	-nan	5e-05	0.00031437	yes
TCONS_00096538	"u"	-	XLOC_036531	-	chr3:33787278-33794430	SSC	FGSC	OK	0.196373	0.718289	-1.87097	5.48833	5e-05	0.00031437	yes
TCONS_00096570	"u"	-	XLOC_036550	-	chr3:34709529-34714005	SSC	FGSC	OK	0	0.725518	-inf	-nan	5e-05	0.00031437	yes
TCONS_00096684	"u"	-	XLOC_036591	-	chr3:37648720-37648971	SSC	FGSC	OK	4.59128	0	inf	-nan	5e-05	0.00031437	yes
TCONS_00096705	"u"	-	XLOC_036603	-	chr3:38507988-38509500	SSC	FGSC	OK	0	0.512257	-inf	-nan	5e-05	0.00031437	yes
TCONS_00096712	"u"	-	XLOC_036610	-	chr3:38522376-38523990	SSC	FGSC	OK	0	0.756608	-inf	-nan	5e-05	0.00031437	yes
TCONS_00096713	"u"	-	XLOC_036611	-	chr3:38526082-38527062	SSC	FGSC	OK	0	0.647204	-inf	-nan	5e-05	0.00031437	yes
TCONS_00096716	"u"	-	XLOC_036614	-	chr3:38531123-38533264	SSC	FGSC	OK	0	1.14901	-inf	-nan	5e-05	0.00031437	yes
TCONS_00096718	"u"	-	XLOC_036616	-	chr3:38535367-38536320	SSC	FGSC	OK	0	1.05114	-inf	-nan	5e-05	0.00031437	yes
TCONS_00096719	"u"	-	XLOC_036617	-	chr3:38536400-38536638	SSC	FGSC	OK	0	4.17321	-inf	-nan	5e-05	0.00031437	yes
TCONS_00096720	"u"	-	XLOC_036618	-	chr3:38537512-38541747	SSC	FGSC	OK	0	1.21393	-inf	-nan	5e-05	0.00031437	yes
TCONS_00096721	"u"	-	XLOC_036619	-	chr3:38541862-38544121	SSC	FGSC	OK	0	1.28803	-inf	-nan	5e-05	0.00031437	yes
TCONS_00096723	"u"	-	XLOC_036621	-	chr3:38550520-38553778	SSC	FGSC	OK	0	1.51374	-inf	-nan	5e-05	0.00031437	yes
TCONS_00096724	"u"	-	XLOC_036622	-	chr3:38554896-38555276	SSC	FGSC	OK	0	3.2936	-inf	-nan	5e-05	0.00031437	yes
TCONS_00096726	"u"	-	XLOC_036624	-	chr3:38559052-38560208	SSC	FGSC	OK	0	2.20953	-inf	-nan	5e-05	0.00031437	yes
TCONS_00096728	"u"	-	XLOC_036626	-	chr3:38564527-38568973	SSC	FGSC	OK	0	1.87643	-inf	-nan	5e-05	0.00031437	yes
TCONS_00096729	"u"	-	XLOC_036627	-	chr3:38569146-38569386	SSC	FGSC	OK	0	4.41983	-inf	-nan	5e-05	0.00031437	yes
TCONS_00096730	"u"	-	XLOC_036628	-	chr3:38569631-38575333	SSC	FGSC	OK	0	2.66093	-inf	-nan	5e-05	0.00031437	yes
TCONS_00096731	"u"	-	XLOC_036629	-	chr3:38575680-38575883	SSC	FGSC	OK	0	10.722	-inf	-nan	5e-05	0.00031437	yes
TCONS_00096737	"u"	-	XLOC_036635	-	chr3:39771790-39772658	SSC	FGSC	OK	0	0.682228	-inf	-nan	5e-05	0.00031437	yes
TCONS_00096738	"u"	-	XLOC_036636	-	chr3:39772805-39773928	SSC	FGSC	OK	0	0.614965	-inf	-nan	5e-05	0.00031437	yes
TCONS_00096806	"u"	-	XLOC_036670	-	chr3:42504736-42505419	SSC	FGSC	OK	0	0.843146	-inf	-nan	5e-05	0.00031437	yes
TCONS_00096825	"u"	-	XLOC_036687	-	chr3:49607609-49608339	SSC	FGSC	OK	0.682303	0	inf	-nan	5e-05	0.00031437	yes
TCONS_00096880	"u"	-	XLOC_036712	-	chr3:51573196-51573533	SSC	FGSC	OK	4.41392	0	inf	-nan	5e-05	0.00031437	yes
TCONS_00096909	"u"	-	XLOC_036725	-	chr3:54581606-54582218	SSC	FGSC	OK	0.722355	0	inf	-nan	5e-05	0.00031437	yes
TCONS_00097138	"u"	-	XLOC_036826	-	chr3:66579123-66580034	SSC	FGSC	OK	0	0.638481	-inf	-nan	5e-05	0.00031437	yes
TCONS_00097139	"u"	-	XLOC_036827	-	chr3:66588391-66588765	SSC	FGSC	OK	0	0.837068	-inf	-nan	5e-05	0.00031437	yes
TCONS_00097230	"u"	-	XLOC_036873	-	chr3:70511854-70512537	SSC	FGSC	OK	0	0.766286	-inf	-nan	5e-05	0.00031437	yes
TCONS_00097237	"u"	-	XLOC_036875	-	chr3:70512587-70525219	SSC	FGSC	OK	0	0.607058	-inf	-nan	5e-05	0.00031437	yes
TCONS_00097415	"o"	ENSMUST00000157277.1	XLOC_036954	Gm22038	chr3:82775009-82802564	SSC	FGSC	OK	0.0354179	1.47224	-5.3774	5.73277	5e-05	0.00031437	yes
TCONS_00097430	"u"	-	XLOC_036962	-	chr3:82980738-82981437	SSC	FGSC	OK	0	0.754461	-inf	-nan	5e-05	0.00031437	yes
TCONS_00097598	"u"	-	XLOC_037013	-	chr3:87833409-87834813	SSC	FGSC	OK	0	0.546623	-inf	-nan	5e-05	0.00031437	yes
TCONS_00097705	"u"	-	XLOC_037044	-	chr3:88526030-88527063	SSC	FGSC	OK	2.83462	0.326402	3.11843	-4.61983	5e-05	0.00031437	yes
TCONS_00097957	"u"	-	XLOC_037098	-	chr3:90369602-90369922	SSC	FGSC	OK	3.32239	0	inf	-nan	5e-05	0.00031437	yes
TCONS_00098505	"u"	-	XLOC_037320	-	chr3:98822441-98822861	SSC	FGSC	OK	0	1.8477	-inf	-nan	5e-05	0.00031437	yes
TCONS_00098614	"u"	-	XLOC_037357	-	chr3:102801230-102812657	SSC	FGSC	OK	0.461953	4.08577	-3.14479	15.9143	5e-05	0.00031437	yes
TCONS_00098764	"u"	-	XLOC_037418	-	chr3:106627970-106628414	SSC	FGSC	OK	1.26744	0	inf	-nan	5e-05	0.00031437	yes
TCONS_00098961	"u"	-	XLOC_037477	-	chr3:108569197-108569782	SSC	FGSC	OK	4.17774	0	inf	-nan	5e-05	0.00031437	yes
TCONS_00099162	"u"	-	XLOC_037535	-	chr3:120055233-120056717	SSC	FGSC	OK	0	0.505349	-inf	-nan	5e-05	0.00031437	yes
TCONS_00099164	"u"	-	XLOC_037537	-	chr3:120059207-120101458	SSC	FGSC	OK	0	0.598421	-inf	-nan	5e-05	0.00031437	yes
TCONS_00099207	"u"	-	XLOC_037550	-	chr3:121722613-121723394	SSC	FGSC	OK	1.01304	0	inf	-nan	5e-05	0.00031437	yes
TCONS_00099233	"u"	-	XLOC_037564	-	chr3:122662174-122684254	SSC	FGSC	OK	1.19932	0	inf	-nan	5e-05	0.00031437	yes
TCONS_00099272	"o"	ENSMUST00000174989.1	XLOC_037579	Snora24	chr3:123446912-123508418	SSC	FGSC	OK	12.3834	7.32812	0.756896	-3.21999	5e-05	0.00031437	yes
TCONS_00099379	"u"	-	XLOC_037610	-	chr3:129257038-129257372	SSC	FGSC	OK	1.44044	0	inf	-nan	5e-05	0.00031437	yes
TCONS_00099430	"u"	-	XLOC_037624	-	chr3:130172427-130172748	SSC	FGSC	OK	1.0782	0	inf	-nan	5e-05	0.00031437	yes
TCONS_00099514	"u"	-	XLOC_037663	-	chr3:134298391-134312926	SSC	FGSC	OK	0	0.798252	-inf	-nan	5e-05	0.00031437	yes
TCONS_00099517	"u"	-	XLOC_037665	-	chr3:134659986-134661210	SSC	FGSC	OK	0	0.499991	-inf	-nan	5e-05	0.00031437	yes
TCONS_00099736	"u"	-	XLOC_037764	-	chr3:148397843-148398715	SSC	FGSC	OK	0	0.562992	-inf	-nan	5e-05	0.00031437	yes
TCONS_00099739	"u"	-	XLOC_037767	-	chr3:148401424-148401817	SSC	FGSC	OK	0	1.00389	-inf	-nan	5e-05	0.00031437	yes
TCONS_00099900	"u"	-	XLOC_037817	-	chr4:3207906-3217614	SSC	FGSC	OK	2.48196	0	inf	-nan	5e-05	0.00031437	yes
TCONS_00100014	"u"	-	XLOC_037857	-	chr4:6623466-6623883	SSC	FGSC	OK	0	3.98443	-inf	-nan	5e-05	0.00031437	yes
TCONS_00100068	"u"	-	XLOC_037888	-	chr4:9729024-9729569	SSC	FGSC	OK	0	1.37217	-inf	-nan	5e-05	0.00031437	yes
TCONS_00100074	"u"	-	XLOC_037892	-	chr4:9768782-9769480	SSC	FGSC	OK	0	0.706178	-inf	-nan	5e-05	0.00031437	yes
TCONS_00100124	"u"	-	XLOC_037916	-	chr4:11261314-11390044	SSC	FGSC	OK	1.86822	6.97751	-1.90105	2.4948	5e-05	0.00031437	yes
TCONS_00100232	"u"	-	XLOC_037975	-	chr4:15292998-15293361	SSC	FGSC	OK	1.19829	0	inf	-nan	5e-05	0.00031437	yes
TCONS_00100259	"u"	-	XLOC_037994	-	chr4:17252069-17252733	SSC	FGSC	OK	0	0.657487	-inf	-nan	5e-05	0.00031437	yes
TCONS_00100461	"u"	-	XLOC_038080	-	chr4:31882231-31900059	SSC	FGSC	OK	0	0.48697	-inf	-nan	5e-05	0.00031437	yes
TCONS_00100611	"u"	-	XLOC_038127	-	chr4:34886086-34890090	SSC	FGSC	OK	0.13732	0.836308	-2.60649	4.99035	5e-05	0.00031437	yes
TCONS_00101137	"u"	-	XLOC_038291	-	chr4:46196390-46199258	SSC	FGSC	OK	0.15057	0.733819	-2.28499	3.52096	5e-05	0.00031437	yes
TCONS_00101265	"x"	ENSMUST00000076674.3	XLOC_038337	Grin3a	chr4:49657150-49845744	SSC	FGSC	OK	0.492252	1.04289	-1.08312	2.59252	5e-05	0.00031437	yes
TCONS_00101351	"u"	-	XLOC_038372	-	chr4:54424323-54458180	SSC	FGSC	OK	0	0.522119	-inf	-nan	5e-05	0.00031437	yes
TCONS_00101353	"u"	-	XLOC_038374	-	chr4:54458803-54461489	SSC	FGSC	OK	0	0.636733	-inf	-nan	5e-05	0.00031437	yes
TCONS_00101362	"u"	-	XLOC_038383	-	chr4:54928372-54928657	SSC	FGSC	OK	8.63218	0	inf	-nan	5e-05	0.00031437	yes
TCONS_00101378	"u"	-	XLOC_038389	-	chr4:55329335-55329590	SSC	FGSC	OK	4.52279	0	inf	-nan	5e-05	0.00031437	yes
TCONS_00101397	"u"	-	XLOC_038398	-	chr4:55532705-55544420	SSC	FGSC	OK	0.292646	1.37531	-2.23253	4.32728	5e-05	0.00031437	yes
TCONS_00101446	"u"	-	XLOC_038423	-	chr4:57956462-57968528	SSC	FGSC	OK	0.906971	0.255332	1.82868	-2.68144	5e-05	0.00031437	yes
TCONS_00101462	"u"	-	XLOC_038429	-	chr4:58658782-58659118	SSC	FGSC	OK	1.74459	0	inf	-nan	5e-05	0.00031437	yes
TCONS_00101674	"u"	-	XLOC_038516	-	chr4:66611151-66616738	SSC	FGSC	OK	0	1.26754	-inf	-nan	5e-05	0.00031437	yes
TCONS_00101675	"u"	-	XLOC_038517	-	chr4:66616853-66619096	SSC	FGSC	OK	0	0.784159	-inf	-nan	5e-05	0.00031437	yes
TCONS_00101676	"u"	-	XLOC_038518	-	chr4:66619549-66620468	SSC	FGSC	OK	0	0.750693	-inf	-nan	5e-05	0.00031437	yes
TCONS_00101688	"j"	ENSMUST00000126187.1	XLOC_038525	Gm11751	chr4:68023030-68137328	SSC	FGSC	OK	0	1.58887	-inf	-nan	5e-05	0.00031437	yes
TCONS_00101746	"u"	-	XLOC_038570	-	chr4:75556699-75557393	SSC	FGSC	OK	0	1.34274	-inf	-nan	5e-05	0.00031437	yes
TCONS_00101834	"u"	-	XLOC_038623	-	chr4:83969539-83970428	SSC	FGSC	OK	0	2.27005	-inf	-nan	5e-05	0.00031437	yes
TCONS_00101887	"u"	-	XLOC_038644	-	chr4:86857430-86862910	SSC	FGSC	OK	0.386285	1.06101	-1.45771	4.9518	5e-05	0.00031437	yes
TCONS_00101998	"u"	-	XLOC_038718	-	chr4:91663680-91676709	SSC	FGSC	OK	0	0.689239	-inf	-nan	5e-05	0.00031437	yes
TCONS_00102014	"u"	-	XLOC_038731	-	chr4:93927697-93928562	SSC	FGSC	OK	0.845147	0	inf	-nan	5e-05	0.00031437	yes
TCONS_00102022	"u"	-	XLOC_038739	-	chr4:94603941-94607628	SSC	FGSC	OK	0.940799	0.505445	0.896332	-2.76306	5e-05	0.00031437	yes
TCONS_00102763	"u"	-	XLOC_038933	-	chr4:110186844-110187429	SSC	FGSC	OK	0	0.842088	-inf	-nan	5e-05	0.00031437	yes
TCONS_00102996	"u"	-	XLOC_038997	-	chr4:116550518-116550941	SSC	FGSC	OK	0	0.893543	-inf	-nan	5e-05	0.00031437	yes
TCONS_00103103	"o"	ENSMUST00000093716.2	XLOC_039021	Gm25099	chr4:117189941-117191705	SSC	FGSC	OK	1.23078	2.54648	-1.04893	3.43905	5e-05	0.00031437	yes
TCONS_00103348	"u"	-	XLOC_039120	-	chr4:122897345-122897572	SSC	FGSC	OK	4.68803	0	inf	-nan	5e-05	0.00031437	yes
TCONS_00103579	"u"	-	XLOC_039193	-	chr4:126222452-126223145	SSC	FGSC	OK	23.432	1.87163	3.64611	-4.76429	5e-05	0.00031437	yes
TCONS_00103631	"u"	-	XLOC_039210	-	chr4:126968248-126969615	SSC	FGSC	OK	0.920054	2.59189	-1.49421	4.05186	5e-05	0.00031437	yes
TCONS_00103674	"u"	-	XLOC_039221	-	chr4:127301336-127308481	SSC	FGSC	OK	0	1.69292	-inf	-nan	5e-05	0.00031437	yes
TCONS_00103698	"u"	-	XLOC_039230	-	chr4:128630437-128630734	SSC	FGSC	OK	2.11558	0	inf	-nan	5e-05	0.00031437	yes
TCONS_00103768	"x"	ENSMUST00000175422.1	XLOC_039249	Gm22994	chr4:129276792-129283594	SSC	FGSC	OK	0.730175	0	inf	-nan	5e-05	0.00031437	yes
TCONS_00103784	"u"	-	XLOC_039256	-	chr4:129420520-129421048	SSC	FGSC	OK	3.56853	0	inf	-nan	5e-05	0.00031437	yes
TCONS_00103839	"u"	-	XLOC_039265	-	chr4:129852599-129854916	SSC	FGSC	OK	1.02831	0.454269	1.17865	-2.81697	5e-05	0.00031437	yes
TCONS_00103911	"u"	-	XLOC_039282	-	chr4:130629542-130629923	SSC	FGSC	OK	0	0.848865	-inf	-nan	5e-05	0.00031437	yes
TCONS_00104010	"u"	-	XLOC_039313	-	chr4:132303709-132304344	SSC	FGSC	OK	1.81284	0	inf	-nan	5e-05	0.00031437	yes
TCONS_00104012	"j"	ENSMUST00000153474.3	XLOC_039315	Snhg12	chr4:132308619-132311027	SSC	FGSC	OK	4.075	1.75004	1.21941	-3.04963	5e-05	0.00031437	yes
TCONS_00104173	"u"	-	XLOC_039358	-	chr4:133917889-133918772	SSC	FGSC	OK	0	0.648776	-inf	-nan	5e-05	0.00031437	yes
TCONS_00104174	"u"	-	XLOC_039359	-	chr4:133920598-133921610	SSC	FGSC	OK	0	0.678096	-inf	-nan	5e-05	0.00031437	yes
TCONS_00104354	"j"	ENSMUST00000030438.9	XLOC_039402	Srsf10	chr4:135855647-135869908	SSC	FGSC	OK	5.5288	15.329	-1.47123	4.80657	5e-05	0.00031437	yes
TCONS_00104856	"u"	-	XLOC_039540	-	chr4:142979267-142981951	SSC	FGSC	OK	0	1.19483	-inf	-nan	5e-05	0.00031437	yes
TCONS_00105376	"u"	-	XLOC_039771	-	chr4:151996494-151999799	SSC	FGSC	OK	1.56246	0.650116	1.26505	-4.24282	5e-05	0.00031437	yes
TCONS_00105823	"u"	-	XLOC_039873	-	chr4:3229680-3230101	SSC	FGSC	OK	0	1.88159	-inf	-nan	5e-05	0.00031437	yes
TCONS_00105824	"u"	-	XLOC_039874	-	chr4:3231552-3231875	SSC	FGSC	OK	0	1.44326	-inf	-nan	5e-05	0.00031437	yes
TCONS_00105828	"u"	-	XLOC_039878	-	chr4:3322956-3323245	SSC	FGSC	OK	0	3.21385	-inf	-nan	5e-05	0.00031437	yes
TCONS_00105908	"u"	-	XLOC_039913	-	chr4:6565676-6566685	SSC	FGSC	OK	0	0.563125	-inf	-nan	5e-05	0.00031437	yes
TCONS_00105987	"u"	-	XLOC_039939	-	chr4:11076689-11076896	SSC	FGSC	OK	25.2551	0	inf	-nan	5e-05	0.00031437	yes
TCONS_00105990	"u"	-	XLOC_039942	-	chr4:11138323-11139424	SSC	FGSC	OK	0	0.546019	-inf	-nan	5e-05	0.00031437	yes
TCONS_00105995	"u"	-	XLOC_039946	-	chr4:11146508-11150986	SSC	FGSC	OK	0.152222	0.696272	-2.19348	4.32273	5e-05	0.00031437	yes
TCONS_00106083	"u"	-	XLOC_039969	-	chr4:12457354-12467344	SSC	FGSC	OK	0	0.964095	-inf	-nan	5e-05	0.00031437	yes
TCONS_00106163	"u"	-	XLOC_040013	-	chr4:18241017-18242369	SSC	FGSC	OK	0	0.840914	-inf	-nan	5e-05	0.00031437	yes
TCONS_00106164	"u"	-	XLOC_040014	-	chr4:18242914-18243185	SSC	FGSC	OK	0	2.02273	-inf	-nan	5e-05	0.00031437	yes
TCONS_00106261	"u"	-	XLOC_040066	-	chr4:27509593-27511037	SSC	FGSC	OK	0	0.588086	-inf	-nan	5e-05	0.00031437	yes
TCONS_00106262	"u"	-	XLOC_040067	-	chr4:27513962-27514360	SSC	FGSC	OK	0	1.31494	-inf	-nan	5e-05	0.00031437	yes
TCONS_00106263	"u"	-	XLOC_040068	-	chr4:27514640-27515685	SSC	FGSC	OK	0	0.568577	-inf	-nan	5e-05	0.00031437	yes
TCONS_00106278	"u"	-	XLOC_040080	-	chr4:31962272-31963839	SSC	FGSC	OK	1.33925	3.91558	-1.5478	5.62272	5e-05	0.00031437	yes
TCONS_00106283	"u"	-	XLOC_040083	-	chr4:32046958-32048243	SSC	FGSC	OK	0	1.23486	-inf	-nan	5e-05	0.00031437	yes
TCONS_00106285	"u"	-	XLOC_040085	-	chr4:32116429-32116652	SSC	FGSC	OK	5.56133	0	inf	-nan	5e-05	0.00031437	yes
TCONS_00106429	"u"	-	XLOC_040132	-	chr4:37469425-37471176	SSC	FGSC	OK	0	0.600177	-inf	-nan	5e-05	0.00031437	yes
TCONS_00106471	"u"	-	XLOC_040153	-	chr4:40416248-40418005	SSC	FGSC	OK	0	0.535474	-inf	-nan	5e-05	0.00031437	yes
TCONS_00106475	"u"	-	XLOC_040155	-	chr4:40419817-40424797	SSC	FGSC	OK	0	0.518929	-inf	-nan	5e-05	0.00031437	yes
TCONS_00106480	"u"	-	XLOC_040159	-	chr4:40677847-40678129	SSC	FGSC	OK	0	1.79741	-inf	-nan	5e-05	0.00031437	yes
TCONS_00106888	"u"	-	XLOC_040260	-	chr4:44370889-44371549	SSC	FGSC	OK	0	1.01627	-inf	-nan	5e-05	0.00031437	yes
TCONS_00107053	"u"	-	XLOC_040312	-	chr4:48038044-48038772	SSC	FGSC	OK	0.561953	0	inf	-nan	5e-05	0.00031437	yes
TCONS_00107099	"u"	-	XLOC_040329	-	chr4:49601115-49607933	SSC	FGSC	OK	0.0397787	0.874424	-4.45826	5.66665	5e-05	0.00031437	yes
TCONS_00107110	"u"	-	XLOC_040340	-	chr4:49627099-49629603	SSC	FGSC	OK	0.234016	1.40185	-2.58265	4.9932	5e-05	0.00031437	yes
TCONS_00107122	"u"	-	XLOC_040347	-	chr4:49947006-49948669	SSC	FGSC	OK	0	0.641285	-inf	-nan	5e-05	0.00031437	yes
TCONS_00107123	"u"	-	XLOC_040348	-	chr4:49948818-49950607	SSC	FGSC	OK	0	0.993615	-inf	-nan	5e-05	0.00031437	yes
TCONS_00107160	"u"	-	XLOC_040370	-	chr4:53433312-53433976	SSC	FGSC	OK	0	0.633448	-inf	-nan	5e-05	0.00031437	yes
TCONS_00107164	"u"	-	XLOC_040374	-	chr4:53438002-53440301	SSC	FGSC	OK	0.181162	1.39515	-2.94507	3.687	5e-05	0.00031437	yes
TCONS_00107505	"u"	-	XLOC_040491	-	chr4:62479348-62479893	SSC	FGSC	OK	7.35527	1.5901	2.20966	-5.84845	5e-05	0.00031437	yes
TCONS_00107581	"u"	-	XLOC_040516	-	chr4:64280746-64284929	SSC	FGSC	OK	0	0.836466	-inf	-nan	5e-05	0.00031437	yes
TCONS_00107590	"u"	-	XLOC_040520	-	chr4:66589696-66611096	SSC	FGSC	OK	0	1.33503	-inf	-nan	5e-05	0.00031437	yes
TCONS_00107595	"u"	-	XLOC_040524	-	chr4:67902676-67913042	SSC	FGSC	OK	0	0.568417	-inf	-nan	5e-05	0.00031437	yes
TCONS_00107603	"u"	-	XLOC_040529	-	chr4:69212535-69212769	SSC	FGSC	OK	0	2.46654	-inf	-nan	5e-05	0.00031437	yes
TCONS_00107605	"u"	-	XLOC_040531	-	chr4:69713916-69714710	SSC	FGSC	OK	0	0.862758	-inf	-nan	5e-05	0.00031437	yes
TCONS_00107770	"u"	-	XLOC_040599	-	chr4:82136460-82154945	SSC	FGSC	OK	0	0.558805	-inf	-nan	5e-05	0.00031437	yes
TCONS_00107926	"u"	-	XLOC_040639	-	chr4:86850700-86852453	SSC	FGSC	OK	1.32646	5.56908	-2.06986	7.78657	5e-05	0.00031437	yes
TCONS_00108293	"x"	ENSMUST00000145577.1	XLOC_040818	4930456L15Rik	chr4:103290958-103311832	SSC	FGSC	OK	0.193813	0.99659	-2.36234	4.58836	5e-05	0.00031437	yes
TCONS_00108295	"u"	-	XLOC_040819	-	chr4:103311845-103313776	SSC	FGSC	OK	0.534249	1.44686	-1.43734	2.87081	5e-05	0.00031437	yes
TCONS_00108309	"u"	-	XLOC_040828	-	chr4:105734620-105735461	SSC	FGSC	OK	0	0.831136	-inf	-nan	5e-05	0.00031437	yes
TCONS_00108376	"u"	-	XLOC_040848	-	chr4:106875686-106876168	SSC	FGSC	OK	1.90474	0	inf	-nan	5e-05	0.00031437	yes
TCONS_00108835	"x"	ENSMUST00000129783.1	XLOC_040982	Best4-ps	chr4:117145152-117152163	SSC	FGSC	OK	0.438525	0.836203	-0.931194	3.36482	5e-05	0.00031437	yes
TCONS_00109372	"u"	-	XLOC_041150	-	chr4:125928957-125929429	SSC	FGSC	OK	0.713333	0	inf	-nan	5e-05	0.00031437	yes
TCONS_00109373	"u"	-	XLOC_041151	-	chr4:126011119-126016689	SSC	FGSC	OK	0	1.13657	-inf	-nan	5e-05	0.00031437	yes
TCONS_00109575	"u"	-	XLOC_041213	-	chr4:128972762-128973106	SSC	FGSC	OK	8.74183	0	inf	-nan	5e-05	0.00031437	yes
TCONS_00109629	"u"	-	XLOC_041221	-	chr4:129418461-129418827	SSC	FGSC	OK	1.40166	0	inf	-nan	5e-05	0.00031437	yes
TCONS_00109864	"o"	ENSMUST00000104135.1	XLOC_041279	Rnu11	chr4:132265707-132270904	SSC	FGSC	OK	1.22839	5.93583	-2.27268	6.34917	5e-05	0.00031437	yes
TCONS_00110106	"u"	-	XLOC_041353	-	chr4:134097423-134097747	SSC	FGSC	OK	1.6178	0	inf	-nan	5e-05	0.00031437	yes
TCONS_00110331	"u"	-	XLOC_041422	-	chr4:136164316-136164647	SSC	FGSC	OK	2.17419	0	inf	-nan	5e-05	0.00031437	yes
TCONS_00110386	"u"	-	XLOC_041445	-	chr4:137305268-137313565	SSC	FGSC	OK	0.733402	0.44552	0.719113	-2.8302	5e-05	0.00031437	yes
TCONS_00110495	"u"	-	XLOC_041489	-	chr4:139190464-139192730	SSC	FGSC	OK	1.80352	0.747307	1.27104	-3.72063	5e-05	0.00031437	yes
TCONS_00110568	"u"	-	XLOC_041508	-	chr4:140888674-140889451	SSC	FGSC	OK	0	0.970072	-inf	-nan	5e-05	0.00031437	yes
TCONS_00110570	"u"	-	XLOC_041510	-	chr4:140890728-140891456	SSC	FGSC	OK	0	1.22213	-inf	-nan	5e-05	0.00031437	yes
TCONS_00110687	"u"	-	XLOC_041531	-	chr4:141792583-141792852	SSC	FGSC	OK	3.49831	0	inf	-nan	5e-05	0.00031437	yes
TCONS_00110735	"u"	-	XLOC_041543	-	chr4:142357521-142358526	SSC	FGSC	OK	0.672611	0	inf	-nan	5e-05	0.00031437	yes
TCONS_00110736	"u"	-	XLOC_041544	-	chr4:142359662-142360161	SSC	FGSC	OK	0.719812	0	inf	-nan	5e-05	0.00031437	yes
TCONS_00110739	"u"	-	XLOC_041547	-	chr4:142364740-142365376	SSC	FGSC	OK	0.752386	0	inf	-nan	5e-05	0.00031437	yes
TCONS_00110743	"u"	-	XLOC_041551	-	chr4:142373994-142375132	SSC	FGSC	OK	1.04667	0	inf	-nan	5e-05	0.00031437	yes
TCONS_00110745	"u"	-	XLOC_041553	-	chr4:142381583-142381958	SSC	FGSC	OK	1.16587	0	inf	-nan	5e-05	0.00031437	yes
TCONS_00110750	"u"	-	XLOC_041558	-	chr4:142396578-142397696	SSC	FGSC	OK	0.714628	0	inf	-nan	5e-05	0.00031437	yes
TCONS_00110751	"u"	-	XLOC_041559	-	chr4:142398968-142399749	SSC	FGSC	OK	0.673653	0	inf	-nan	5e-05	0.00031437	yes
TCONS_00110753	"u"	-	XLOC_041561	-	chr4:142403694-142404868	SSC	FGSC	OK	0.803874	0	inf	-nan	5e-05	0.00031437	yes
TCONS_00110754	"u"	-	XLOC_041562	-	chr4:142407550-142408917	SSC	FGSC	OK	0.616841	0	inf	-nan	5e-05	0.00031437	yes
TCONS_00110756	"u"	-	XLOC_041564	-	chr4:142412681-142412976	SSC	FGSC	OK	1.50868	0	inf	-nan	5e-05	0.00031437	yes
TCONS_00110760	"u"	-	XLOC_041568	-	chr4:142433636-142434652	SSC	FGSC	OK	0.714836	0	inf	-nan	5e-05	0.00031437	yes
TCONS_00110761	"u"	-	XLOC_041569	-	chr4:142435672-142436259	SSC	FGSC	OK	0.626399	0	inf	-nan	5e-05	0.00031437	yes
TCONS_00110766	"u"	-	XLOC_041574	-	chr4:142451345-142452046	SSC	FGSC	OK	0.701047	0	inf	-nan	5e-05	0.00031437	yes
TCONS_00110768	"u"	-	XLOC_041576	-	chr4:142458172-142458835	SSC	FGSC	OK	0.639802	0	inf	-nan	5e-05	0.00031437	yes
TCONS_00110830	"u"	-	XLOC_041609	-	chr4:144255353-144255708	SSC	FGSC	OK	1.34984	0	inf	-nan	5e-05	0.00031437	yes
TCONS_00110929	"u"	-	XLOC_041662	-	chr4:147594475-147594833	SSC	FGSC	OK	0	1.91718	-inf	-nan	5e-05	0.00031437	yes
TCONS_00111759	"u"	-	XLOC_041871	-	chr5:3650639-3650908	SSC	FGSC	OK	4.06029	0	inf	-nan	5e-05	0.00031437	yes
TCONS_00111803	"u"	-	XLOC_041890	-	chr5:7625614-7625955	SSC	FGSC	OK	0	1.01842	-inf	-nan	5e-05	0.00031437	yes
TCONS_00111866	"u"	-	XLOC_041918	-	chr5:9186306-9238831	SSC	FGSC	OK	0.0575172	0.609425	-3.40538	4.78988	5e-05	0.00031437	yes
TCONS_00111871	"u"	-	XLOC_041936	-	chr5:9245189-9245584	SSC	FGSC	OK	0	0.986387	-inf	-nan	5e-05	0.00031437	yes
TCONS_00111927	"u"	-	XLOC_041962	-	chr5:12147308-12149911	SSC	FGSC	OK	0	0.523255	-inf	-nan	5e-05	0.00031437	yes
TCONS_00111961	"u"	-	XLOC_041975	-	chr5:14982112-14982521	SSC	FGSC	OK	1.56202	0	inf	-nan	5e-05	0.00031437	yes
TCONS_00111962	"u"	-	XLOC_041976	-	chr5:15004567-15005219	SSC	FGSC	OK	1.15295	0	inf	-nan	5e-05	0.00031437	yes
TCONS_00111963	"u"	-	XLOC_041977	-	chr5:15006502-15006898	SSC	FGSC	OK	1.28074	0	inf	-nan	5e-05	0.00031437	yes
TCONS_00111964	"x"	ENSMUST00000167908.1	XLOC_041978	Gm17019	chr5:15028949-15033587	SSC	FGSC	OK	0.851138	0	inf	-nan	5e-05	0.00031437	yes
TCONS_00111965	"u"	-	XLOC_041979	-	chr5:15036686-15037528	SSC	FGSC	OK	0.963162	0	inf	-nan	5e-05	0.00031437	yes
TCONS_00111966	"u"	-	XLOC_041980	-	chr5:15037597-15038055	SSC	FGSC	OK	1.24336	0	inf	-nan	5e-05	0.00031437	yes
TCONS_00111968	"u"	-	XLOC_041982	-	chr5:15473126-15478566	SSC	FGSC	OK	0.982047	0	inf	-nan	5e-05	0.00031437	yes
TCONS_00112219	"u"	-	XLOC_042081	-	chr5:25920184-25948548	SSC	FGSC	OK	1.35711	0.21073	2.68707	-3.84282	5e-05	0.00031437	yes
TCONS_00112222	"u"	-	XLOC_042085	-	chr5:25962686-25965071	SSC	FGSC	OK	1.44931	0.139079	3.38139	-4.76464	5e-05	0.00031437	yes
TCONS_00112227	"u"	-	XLOC_042090	-	chr5:25994746-25997759	SSC	FGSC	OK	1.89844	0.245488	2.95109	-6.37372	5e-05	0.00031437	yes
TCONS_00112231	"u"	-	XLOC_042093	-	chr5:26065911-26069096	SSC	FGSC	OK	0.971318	0.11814	3.03945	-4.48438	5e-05	0.00031437	yes
TCONS_00112236	"u"	-	XLOC_042098	-	chr5:26078704-26113937	SSC	FGSC	OK	1.39875	0.413907	1.75676	-3.02614	5e-05	0.00031437	yes
TCONS_00112396	"u"	-	XLOC_042166	-	chr5:30574386-30575814	SSC	FGSC	OK	0	0.598485	-inf	-nan	5e-05	0.00031437	yes
TCONS_00112421	"u"	-	XLOC_042174	-	chr5:30678823-30682432	SSC	FGSC	OK	0.812554	0.133774	2.60267	-4.41709	5e-05	0.00031437	yes
TCONS_00113269	"u"	-	XLOC_042423	-	chr5:50059574-50061408	SSC	FGSC	OK	0.402363	1.73136	-2.10533	4.48501	5e-05	0.00031437	yes
TCONS_00113273	"u"	-	XLOC_042427	-	chr5:50744184-50745628	SSC	FGSC	OK	0	0.633115	-inf	-nan	5e-05	0.00031437	yes
TCONS_00113363	"u"	-	XLOC_042455	-	chr5:54525561-54530127	SSC	FGSC	OK	0	0.896481	-inf	-nan	5e-05	0.00031437	yes
TCONS_00113364	"u"	-	XLOC_042456	-	chr5:54525561-54530127	SSC	FGSC	OK	0	0.785992	-inf	-nan	5e-05	0.00031437	yes
TCONS_00113390	"u"	-	XLOC_042479	-	chr5:62237376-62240066	SSC	FGSC	OK	0	0.715472	-inf	-nan	5e-05	0.00031437	yes
TCONS_00113605	"u"	-	XLOC_042551	-	chr5:69644216-69644529	SSC	FGSC	OK	0	1.39635	-inf	-nan	5e-05	0.00031437	yes
TCONS_00113606	"u"	-	XLOC_042552	-	chr5:69644838-69645369	SSC	FGSC	OK	0	0.682252	-inf	-nan	5e-05	0.00031437	yes
TCONS_00113607	"u"	-	XLOC_042553	-	chr5:69699897-69700374	SSC	FGSC	OK	0	2.5095	-inf	-nan	5e-05	0.00031437	yes
TCONS_00113608	"u"	-	XLOC_042554	-	chr5:69700507-69702693	SSC	FGSC	OK	0	0.942664	-inf	-nan	5e-05	0.00031437	yes
TCONS_00113609	"u"	-	XLOC_042555	-	chr5:69702746-69705129	SSC	FGSC	OK	0	0.645809	-inf	-nan	5e-05	0.00031437	yes
TCONS_00113813	"u"	-	XLOC_042612	-	chr5:76905575-76907970	SSC	FGSC	OK	0.220002	1.3792	-2.64824	4.76677	5e-05	0.00031437	yes
TCONS_00113860	"u"	-	XLOC_042626	-	chr5:77814725-77816301	SSC	FGSC	OK	0	0.767286	-inf	-nan	5e-05	0.00031437	yes
TCONS_00113862	"u"	-	XLOC_042628	-	chr5:78257297-78276588	SSC	FGSC	OK	0	3.61452	-inf	-nan	5e-05	0.00031437	yes
TCONS_00113867	"u"	-	XLOC_042631	-	chr5:78284232-78285458	SSC	FGSC	OK	0	1.11221	-inf	-nan	5e-05	0.00031437	yes
TCONS_00113869	"u"	-	XLOC_042633	-	chr5:78286852-78288280	SSC	FGSC	OK	0	0.793855	-inf	-nan	5e-05	0.00031437	yes
TCONS_00113870	"u"	-	XLOC_042634	-	chr5:78288409-78290333	SSC	FGSC	OK	0	0.618477	-inf	-nan	5e-05	0.00031437	yes
TCONS_00113873	"u"	-	XLOC_042637	-	chr5:78293904-78294604	SSC	FGSC	OK	0	0.828727	-inf	-nan	5e-05	0.00031437	yes
TCONS_00113875	"u"	-	XLOC_042639	-	chr5:78296315-78297368	SSC	FGSC	OK	0	0.525665	-inf	-nan	5e-05	0.00031437	yes
TCONS_00113881	"u"	-	XLOC_042645	-	chr5:79049749-79051210	SSC	FGSC	OK	0	0.951756	-inf	-nan	5e-05	0.00031437	yes
TCONS_00113882	"u"	-	XLOC_042646	-	chr5:79062792-79063433	SSC	FGSC	OK	0	0.696161	-inf	-nan	5e-05	0.00031437	yes
TCONS_00113884	"u"	-	XLOC_042648	-	chr5:79685542-79685790	SSC	FGSC	OK	0	8.84242	-inf	-nan	5e-05	0.00031437	yes
TCONS_00113886	"u"	-	XLOC_042650	-	chr5:79690225-79690835	SSC	FGSC	OK	0	0.836075	-inf	-nan	5e-05	0.00031437	yes
TCONS_00114042	"u"	-	XLOC_042701	-	chr5:89589067-89589736	SSC	FGSC	OK	0	0.565209	-inf	-nan	5e-05	0.00031437	yes
TCONS_00114233	"j"	ENSMUST00000181724.2	XLOC_042796	4930467D21Rik	chr5:97392415-97588702	SSC	FGSC	OK	0.542302	1.82087	-1.74746	6.30935	5e-05	0.00031437	yes
TCONS_00114234	"j"	ENSMUST00000181724.2	XLOC_042796	4930467D21Rik	chr5:97392415-97588702	SSC	FGSC	OK	0.542703	1.70794	-1.65403	5.09664	5e-05	0.00031437	yes
TCONS_00114245	"u"	-	XLOC_042803	-	chr5:98286957-98287231	SSC	FGSC	OK	3.55525	0	inf	-nan	5e-05	0.00031437	yes
TCONS_00114261	"u"	-	XLOC_042812	-	chr5:99827153-99830049	SSC	FGSC	OK	0	0.637611	-inf	-nan	5e-05	0.00031437	yes
TCONS_00114275	"o"	ENSMUST00000046721.1	XLOC_042820	4930524J08Rik	chr5:99979060-99982435	SSC	FGSC	OK	0.294952	0.962623	-1.70649	3.85778	5e-05	0.00031437	yes
TCONS_00114420	"u"	-	XLOC_042870	-	chr5:104571682-104574204	SSC	FGSC	OK	1.29211	0.492162	1.39252	-3.40399	5e-05	0.00031437	yes
TCONS_00114475	"u"	-	XLOC_042889	-	chr5:106048817-106050083	SSC	FGSC	OK	0.950986	0	inf	-nan	5e-05	0.00031437	yes
TCONS_00114476	"u"	-	XLOC_042890	-	chr5:106050384-106051611	SSC	FGSC	OK	0.638658	0	inf	-nan	5e-05	0.00031437	yes
TCONS_00114478	"u"	-	XLOC_042892	-	chr5:106057420-106058085	SSC	FGSC	OK	0.619464	0	inf	-nan	5e-05	0.00031437	yes
TCONS_00114490	"u"	-	XLOC_042904	-	chr5:106948600-106949769	SSC	FGSC	OK	0	1.50661	-inf	-nan	5e-05	0.00031437	yes
TCONS_00114684	"u"	-	XLOC_042956	-	chr5:109071909-109072551	SSC	FGSC	OK	0.807063	0	inf	-nan	5e-05	0.00031437	yes
TCONS_00115078	"u"	-	XLOC_043094	-	chr5:115465103-115474722	SSC	FGSC	OK	2.3923	0	inf	-nan	5e-05	0.00031437	yes
TCONS_00115281	"u"	-	XLOC_043145	-	chr5:119984447-119987112	SSC	FGSC	OK	0.818804	0	inf	-nan	5e-05	0.00031437	yes
TCONS_00115297	"u"	-	XLOC_043160	-	chr5:120255165-120257257	SSC	FGSC	OK	1.23905	0.213814	2.5348	-4.08623	5e-05	0.00031437	yes
TCONS_00115727	"u"	-	XLOC_043269	-	chr5:125347984-125348282	SSC	FGSC	OK	1.50483	0	inf	-nan	5e-05	0.00031437	yes
TCONS_00115728	"u"	-	XLOC_043270	-	chr5:125360873-125371906	SSC	FGSC	OK	4.76684	0.79041	2.59236	-6.1728	5e-05	0.00031437	yes
TCONS_00115731	"u"	-	XLOC_043271	-	chr5:125372568-125372834	SSC	FGSC	OK	0	2.22747	-inf	-nan	5e-05	0.00031437	yes
TCONS_00115765	"u"	-	XLOC_043287	-	chr5:127580581-127581566	SSC	FGSC	OK	0	0.591371	-inf	-nan	5e-05	0.00031437	yes
TCONS_00115917	"u"	-	XLOC_043328	-	chr5:134314778-134318847	SSC	FGSC	OK	0.137086	0.513036	-1.90398	3.33084	5e-05	0.00031437	yes
TCONS_00115919	"u"	-	XLOC_043330	-	chr5:134342974-134343339	SSC	FGSC	OK	63.6411	3.14563	4.33853	-15.8202	5e-05	0.00031437	yes
TCONS_00116000	"u"	-	XLOC_043347	-	chr5:135277477-135277892	SSC	FGSC	OK	2.63587	0	inf	-nan	5e-05	0.00031437	yes
TCONS_00116038	"u"	-	XLOC_043356	-	chr5:135655472-135655925	SSC	FGSC	OK	0	0.756035	-inf	-nan	5e-05	0.00031437	yes
TCONS_00116057	"u"	-	XLOC_043360	-	chr5:135792562-135797185	SSC	FGSC	OK	0.199202	0.761987	-1.93553	4.38356	5e-05	0.00031437	yes
TCONS_00116130	"x"	ENSMUST00000004097.10	XLOC_043383	Cux1	chr5:136248039-136567552	SSC	FGSC	OK	0.145805	1.77907	-3.60901	3.39336	5e-05	0.00031437	yes
TCONS_00116364	"u"	-	XLOC_043449	-	chr5:138319561-138324893	SSC	FGSC	OK	1.22361	3.60411	-1.5585	8.17504	5e-05	0.00031437	yes
TCONS_00116499	"u"	-	XLOC_043499	-	chr5:140403602-140403927	SSC	FGSC	OK	266.101	0	inf	-nan	5e-05	0.00031437	yes
TCONS_00116531	"o"	ENSMUST00000085774.5	XLOC_043511	Sdk1	chr5:141241398-142215586	SSC	FGSC	OK	0.887937	3.91311	-2.13979	9.8409	5e-05	0.00031437	yes
TCONS_00116671	"u"	-	XLOC_043559	-	chr5:144232289-144232714	SSC	FGSC	OK	1.19168	0	inf	-nan	5e-05	0.00031437	yes
TCONS_00116811	"u"	-	XLOC_043614	-	chr5:146812696-146812993	SSC	FGSC	OK	6.13063	0	inf	-nan	5e-05	0.00031437	yes
TCONS_00117259	"u"	-	XLOC_043766	-	chr5:12128935-12129771	SSC	FGSC	OK	0	0.7054	-inf	-nan	5e-05	0.00031437	yes
TCONS_00117262	"u"	-	XLOC_043769	-	chr5:12132626-12133031	SSC	FGSC	OK	0	0.969409	-inf	-nan	5e-05	0.00031437	yes
TCONS_00117263	"u"	-	XLOC_043770	-	chr5:12133402-12134943	SSC	FGSC	OK	0	0.61088	-inf	-nan	5e-05	0.00031437	yes
TCONS_00117267	"u"	-	XLOC_043774	-	chr5:12138837-12140738	SSC	FGSC	OK	0	0.561644	-inf	-nan	5e-05	0.00031437	yes
TCONS_00117291	"u"	-	XLOC_043795	-	chr5:16938964-16939529	SSC	FGSC	OK	0	0.719377	-inf	-nan	5e-05	0.00031437	yes
TCONS_00117462	"u"	-	XLOC_043865	-	chr5:23684983-23685493	SSC	FGSC	OK	0.706924	0	inf	-nan	5e-05	0.00031437	yes
TCONS_00117650	"x"	ENSMUST00000181942.1	XLOC_043920	4831440E17Rik	chr5:25499046-25501541	SSC	FGSC	OK	8.01539	16.9255	-1.07836	5.06796	5e-05	0.00031437	yes
TCONS_00117714	"u"	-	XLOC_043960	-	chr5:28194866-28195986	SSC	FGSC	OK	0	0.654282	-inf	-nan	5e-05	0.00031437	yes
TCONS_00117752	"u"	-	XLOC_043984	-	chr5:29186384-29195898	SSC	FGSC	OK	0.640391	1.40514	-1.13369	4.13842	5e-05	0.00031437	yes
TCONS_00117959	"u"	-	XLOC_044045	-	chr5:32707833-32711398	SSC	FGSC	OK	0.550391	1.6298	-1.56616	5.23427	5e-05	0.00031437	yes
TCONS_00117960	"u"	-	XLOC_044046	-	chr5:32711478-32714328	SSC	FGSC	OK	3.32497	14.8995	-2.16385	11.6672	5e-05	0.00031437	yes
TCONS_00118141	"u"	-	XLOC_044104	-	chr5:35546431-35548371	SSC	FGSC	OK	0.327025	1.6523	-2.337	4.40674	5e-05	0.00031437	yes
TCONS_00118335	"o"	ENSMUST00000104334.1	XLOC_044156	Gm25377	chr5:39460249-39539294	SSC	FGSC	OK	0	0.541298	-inf	-nan	5e-05	0.00031437	yes
TCONS_00118451	"u"	-	XLOC_044195	-	chr5:46281047-46281452	SSC	FGSC	OK	0	0.971859	-inf	-nan	5e-05	0.00031437	yes
TCONS_00118540	"u"	-	XLOC_044251	-	chr5:61332589-61332868	SSC	FGSC	OK	0	9.96695	-inf	-nan	5e-05	0.00031437	yes
TCONS_00118542	"u"	-	XLOC_044253	-	chr5:61764107-61775703	SSC	FGSC	OK	0	1.16809	-inf	-nan	5e-05	0.00031437	yes
TCONS_00118543	"u"	-	XLOC_044253	-	chr5:61764107-61775703	SSC	FGSC	OK	0	0.661787	-inf	-nan	5e-05	0.00031437	yes
TCONS_00118544	"u"	-	XLOC_044254	-	chr5:61764107-61775703	SSC	FGSC	OK	0	0.679985	-inf	-nan	5e-05	0.00031437	yes
TCONS_00118584	"u"	-	XLOC_044275	-	chr5:65051176-65051847	SSC	FGSC	OK	0.886209	0	inf	-nan	5e-05	0.00031437	yes
TCONS_00118724	"u"	-	XLOC_044303	-	chr5:67381229-67384371	SSC	FGSC	OK	1.22269	0.226267	2.43396	-4.96755	5e-05	0.00031437	yes
TCONS_00118788	"u"	-	XLOC_044327	-	chr5:71429573-71430184	SSC	FGSC	OK	0.800138	0	inf	-nan	5e-05	0.00031437	yes
TCONS_00118803	"u"	-	XLOC_044338	-	chr5:72179645-72179931	SSC	FGSC	OK	21.4173	2.50706	3.09471	-9.35813	5e-05	0.00031437	yes
TCONS_00118930	"u"	-	XLOC_044367	-	chr5:74783980-74785025	SSC	FGSC	OK	0	0.564456	-inf	-nan	5e-05	0.00031437	yes
TCONS_00118935	"u"	-	XLOC_044372	-	chr5:74994211-74997973	SSC	FGSC	OK	0.825891	0.396658	1.05806	-2.9483	5e-05	0.00031437	yes
TCONS_00119047	"u"	-	XLOC_044427	-	chr5:83365069-83365910	SSC	FGSC	OK	0	0.893499	-inf	-nan	5e-05	0.00031437	yes
TCONS_00119049	"u"	-	XLOC_044428	-	chr5:83366002-83385323	SSC	FGSC	OK	0	1.29412	-inf	-nan	5e-05	0.00031437	yes
TCONS_00119050	"u"	-	XLOC_044428	-	chr5:83366002-83385323	SSC	FGSC	OK	0	3.70981	-inf	-nan	5e-05	0.00031437	yes
TCONS_00119052	"u"	-	XLOC_044430	-	chr5:83366002-83385323	SSC	FGSC	OK	0	3.24871	-inf	-nan	5e-05	0.00031437	yes
TCONS_00119053	"u"	-	XLOC_044431	-	chr5:83366002-83385323	SSC	FGSC	OK	0	2.83765	-inf	-nan	5e-05	0.00031437	yes
TCONS_00119157	"u"	-	XLOC_044483	-	chr5:88711714-88715303	SSC	FGSC	OK	0.145177	0.573849	-1.98286	3.41342	5e-05	0.00031437	yes
TCONS_00119159	"x"	ENSMUST00000155298.1	XLOC_044484	Mob1b	chr5:88715452-88762690	SSC	FGSC	OK	0.372649	3.2548	-3.12668	4.98345	5e-05	0.00031437	yes
TCONS_00119162	"j"	ENSMUST00000049209.8	XLOC_044487	Gc	chr5:89417510-89457898	SSC	FGSC	OK	0	23.2597	-inf	-nan	5e-05	0.00031437	yes
TCONS_00119185	"u"	-	XLOC_044491	-	chr5:90431202-90431640	SSC	FGSC	OK	2.48974	0	inf	-nan	5e-05	0.00031437	yes
TCONS_00119195	"u"	-	XLOC_044500	-	chr5:91782665-91783316	SSC	FGSC	OK	0.708429	0	inf	-nan	5e-05	0.00031437	yes
TCONS_00119233	"u"	-	XLOC_044518	-	chr5:92126709-92127468	SSC	FGSC	OK	0.961679	0	inf	-nan	5e-05	0.00031437	yes
TCONS_00119238	"u"	-	XLOC_044521	-	chr5:92132911-92137858	SSC	FGSC	OK	1.21579	0.11877	3.35565	-3.64098	5e-05	0.00031437	yes
TCONS_00119336	"u"	-	XLOC_044558	-	chr5:96295685-96296797	SSC	FGSC	OK	0	0.616837	-inf	-nan	5e-05	0.00031437	yes
TCONS_00119337	"u"	-	XLOC_044559	-	chr5:96297288-96297784	SSC	FGSC	OK	0	0.655253	-inf	-nan	5e-05	0.00031437	yes
TCONS_00119597	"x"	ENSMUST00000150226.2	XLOC_044618	Nudt9	chr5:104039776-104065379	SSC	FGSC	OK	0.383917	1.79562	-2.22561	4.23368	5e-05	0.00031437	yes
TCONS_00119618	"u"	-	XLOC_044626	-	chr5:104909929-104910749	SSC	FGSC	OK	2.11136	0	inf	-nan	5e-05	0.00031437	yes
TCONS_00119619	"u"	-	XLOC_044627	-	chr5:104914593-104915201	SSC	FGSC	OK	1.98757	0	inf	-nan	5e-05	0.00031437	yes
TCONS_00119644	"u"	-	XLOC_044640	-	chr5:105950501-105952221	SSC	FGSC	OK	0	0.853692	-inf	-nan	5e-05	0.00031437	yes
TCONS_00119693	"u"	-	XLOC_044650	-	chr5:106943635-106947134	SSC	FGSC	OK	0	0.49147	-inf	-nan	5e-05	0.00031437	yes
TCONS_00119694	"u"	-	XLOC_044651	-	chr5:106947270-106948430	SSC	FGSC	OK	0	0.902278	-inf	-nan	5e-05	0.00031437	yes
TCONS_00119770	"u"	-	XLOC_044671	-	chr5:108063622-108063880	SSC	FGSC	OK	2.68093	0	inf	-nan	5e-05	0.00031437	yes
TCONS_00120257	"u"	-	XLOC_044824	-	chr5:114845171-114846583	SSC	FGSC	OK	0	0.904557	-inf	-nan	5e-05	0.00031437	yes
TCONS_00120258	"u"	-	XLOC_044825	-	chr5:114846657-114847854	SSC	FGSC	OK	0	0.794015	-inf	-nan	5e-05	0.00031437	yes
TCONS_00120259	"u"	-	XLOC_044826	-	chr5:114847939-114850912	SSC	FGSC	OK	0	0.544916	-inf	-nan	5e-05	0.00031437	yes
TCONS_00120275	"u"	-	XLOC_044836	-	chr5:115009060-115010947	SSC	FGSC	OK	0.211972	1.00789	-2.24939	3.40439	5e-05	0.00031437	yes
TCONS_00120397	"u"	-	XLOC_044872	-	chr5:117308447-117308766	SSC	FGSC	OK	2.04455	0	inf	-nan	5e-05	0.00031437	yes
TCONS_00120957	"u"	-	XLOC_045001	-	chr5:125408785-125409106	SSC	FGSC	OK	22.8648	2.72871	3.06683	-9.85041	5e-05	0.00031437	yes
TCONS_00120969	"u"	-	XLOC_045010	-	chr5:126708346-126708560	SSC	FGSC	OK	4.81842	0	inf	-nan	5e-05	0.00031437	yes
TCONS_00121047	"u"	-	XLOC_045034	-	chr5:130005649-130006552	SSC	FGSC	OK	0.546227	0	inf	-nan	5e-05	0.00031437	yes
TCONS_00121971	"u"	-	XLOC_045287	-	chr5:146983849-146984161	SSC	FGSC	OK	5.05965	0	inf	-nan	5e-05	0.00031437	yes
TCONS_00122074	"j"	ENSMUST00000180733.1	XLOC_045320	5730422E09Rik	chr5:149119563-149184315	SSC	FGSC	OK	1.62442	0.331306	2.29369	-4.30648	5e-05	0.00031437	yes
TCONS_00122233	"u"	-	XLOC_045373	-	chr6:5299429-5300404	SSC	FGSC	OK	0	0.93676	-inf	-nan	5e-05	0.00031437	yes
TCONS_00122234	"u"	-	XLOC_045374	-	chr6:5301048-5301645	SSC	FGSC	OK	0	0.785401	-inf	-nan	5e-05	0.00031437	yes
TCONS_00122282	"u"	-	XLOC_045391	-	chr6:8237537-8242690	SSC	FGSC	OK	0.33468	0.965927	-1.52913	3.39525	5e-05	0.00031437	yes
TCONS_00122533	"u"	-	XLOC_045476	-	chr6:21866723-21867528	SSC	FGSC	OK	0	0.683891	-inf	-nan	5e-05	0.00031437	yes
TCONS_00122534	"u"	-	XLOC_045477	-	chr6:21867652-21869264	SSC	FGSC	OK	0	0.85119	-inf	-nan	5e-05	0.00031437	yes
TCONS_00122535	"u"	-	XLOC_045478	-	chr6:21869677-21871503	SSC	FGSC	OK	0	0.793481	-inf	-nan	5e-05	0.00031437	yes
TCONS_00122536	"u"	-	XLOC_045479	-	chr6:21871598-21873361	SSC	FGSC	OK	0	0.612778	-inf	-nan	5e-05	0.00031437	yes
TCONS_00122576	"u"	-	XLOC_045487	-	chr6:23137188-23155244	SSC	FGSC	OK	0	0.560469	-inf	-nan	5e-05	0.00031437	yes
TCONS_00122581	"u"	-	XLOC_045488	-	chr6:23137188-23155244	SSC	FGSC	OK	0	0.668304	-inf	-nan	5e-05	0.00031437	yes
TCONS_00122582	"u"	-	XLOC_045489	-	chr6:23137188-23155244	SSC	FGSC	OK	0	0.620152	-inf	-nan	5e-05	0.00031437	yes
TCONS_00122588	"u"	-	XLOC_045495	-	chr6:24276287-24277045	SSC	FGSC	OK	0	0.683761	-inf	-nan	5e-05	0.00031437	yes
TCONS_00122599	"u"	-	XLOC_045504	-	chr6:25542724-25545642	SSC	FGSC	OK	0	1.16807	-inf	-nan	5e-05	0.00031437	yes
TCONS_00122600	"u"	-	XLOC_045505	-	chr6:25545800-25548397	SSC	FGSC	OK	0	0.553938	-inf	-nan	5e-05	0.00031437	yes
TCONS_00122609	"u"	-	XLOC_045511	-	chr6:25941864-25957671	SSC	FGSC	OK	0.645398	0	inf	-nan	5e-05	0.00031437	yes
TCONS_00122719	"u"	-	XLOC_045536	-	chr6:29633363-29633960	SSC	FGSC	OK	2.46042	0	inf	-nan	5e-05	0.00031437	yes
TCONS_00122720	"u"	-	XLOC_045537	-	chr6:29648406-29648824	SSC	FGSC	OK	1.6282	0	inf	-nan	5e-05	0.00031437	yes
TCONS_00122829	"u"	-	XLOC_045562	-	chr6:30524828-30526451	SSC	FGSC	OK	0	0.776136	-inf	-nan	5e-05	0.00031437	yes
TCONS_00122925	"j"	ENSMUST00000140465.1	XLOC_045586	Gm13850	chr6:32102628-32113226	SSC	FGSC	OK	0	0.752527	-inf	-nan	5e-05	0.00031437	yes
TCONS_00123063	"u"	-	XLOC_045631	-	chr6:37577281-37577627	SSC	FGSC	OK	1.84997	0	inf	-nan	5e-05	0.00031437	yes
TCONS_00123065	"u"	-	XLOC_045633	-	chr6:37746103-37746412	SSC	FGSC	OK	9.65525	0	inf	-nan	5e-05	0.00031437	yes
TCONS_00123090	"u"	-	XLOC_045647	-	chr6:38299613-38303807	SSC	FGSC	OK	0.325001	1.24767	-1.94072	3.58864	5e-05	0.00031437	yes
TCONS_00123226	"x"	ENSMUST00000031967.5	XLOC_045689	Prss37	chr6:40509233-40520218	SSC	FGSC	OK	0.112173	0.755719	-2.75213	7.74787	5e-05	0.00031437	yes
TCONS_00123234	"x"	ENSMUST00000089490.2	XLOC_045697	Olfr461	chr6:40541811-40547050	SSC	FGSC	OK	0.128455	1.29014	-3.32819	3.32597	5e-05	0.00031437	yes
TCONS_00123300	"u"	-	XLOC_045756	-	chr6:41928269-41928571	SSC	FGSC	OK	0	29.2857	-inf	-nan	5e-05	0.00031437	yes
TCONS_00123404	"u"	-	XLOC_045806	-	chr6:43314416-43314787	SSC	FGSC	OK	0	2.35898	-inf	-nan	5e-05	0.00031437	yes
TCONS_00123631	"u"	-	XLOC_045887	-	chr6:49971421-49973799	SSC	FGSC	OK	0	4.93118	-inf	-nan	5e-05	0.00031437	yes
TCONS_00123660	"u"	-	XLOC_045898	-	chr6:51395632-51396123	SSC	FGSC	OK	0.90484	0	inf	-nan	5e-05	0.00031437	yes
TCONS_00123673	"u"	-	XLOC_045901	-	chr6:51487341-51487878	SSC	FGSC	OK	0.732846	0	inf	-nan	5e-05	0.00031437	yes
TCONS_00123752	"u"	-	XLOC_045925	-	chr6:53287285-53290993	SSC	FGSC	OK	2.21773	0.0814866	4.76638	-6.47916	5e-05	0.00031437	yes
TCONS_00123753	"u"	-	XLOC_045926	-	chr6:53291519-53292053	SSC	FGSC	OK	1.60229	0	inf	-nan	5e-05	0.00031437	yes
TCONS_00123756	"u"	-	XLOC_045929	-	chr6:53299865-53301056	SSC	FGSC	OK	0.924166	0	inf	-nan	5e-05	0.00031437	yes
TCONS_00123757	"u"	-	XLOC_045930	-	chr6:53301135-53302137	SSC	FGSC	OK	1.00983	0	inf	-nan	5e-05	0.00031437	yes
TCONS_00123760	"u"	-	XLOC_045933	-	chr6:53317553-53318329	SSC	FGSC	OK	0.787431	0	inf	-nan	5e-05	0.00031437	yes
TCONS_00123763	"u"	-	XLOC_045936	-	chr6:53322828-53323733	SSC	FGSC	OK	0.548335	0	inf	-nan	5e-05	0.00031437	yes
TCONS_00123765	"u"	-	XLOC_045938	-	chr6:53328740-53329425	SSC	FGSC	OK	0.760167	0	inf	-nan	5e-05	0.00031437	yes
TCONS_00123767	"u"	-	XLOC_045940	-	chr6:53334497-53337004	SSC	FGSC	OK	0.468636	0	inf	-nan	5e-05	0.00031437	yes
TCONS_00123768	"u"	-	XLOC_045941	-	chr6:53337140-53338425	SSC	FGSC	OK	0.732267	0	inf	-nan	5e-05	0.00031437	yes
TCONS_00123770	"u"	-	XLOC_045943	-	chr6:53346622-53347799	SSC	FGSC	OK	0.596294	0	inf	-nan	5e-05	0.00031437	yes
TCONS_00123771	"u"	-	XLOC_045944	-	chr6:53348690-53349501	SSC	FGSC	OK	0.648547	0	inf	-nan	5e-05	0.00031437	yes
TCONS_00123971	"u"	-	XLOC_046038	-	chr6:59078663-59079724	SSC	FGSC	OK	0.715038	0	inf	-nan	5e-05	0.00031437	yes
TCONS_00123987	"u"	-	XLOC_046052	-	chr6:60324216-60324986	SSC	FGSC	OK	0	0.602568	-inf	-nan	5e-05	0.00031437	yes
TCONS_00123988	"u"	-	XLOC_046053	-	chr6:60339819-60358184	SSC	FGSC	OK	0	0.67381	-inf	-nan	5e-05	0.00031437	yes
TCONS_00124026	"o"	ENSMUST00000164176.1	XLOC_046069	Gm17147	chr6:65117292-65144908	SSC	FGSC	OK	0.105225	0.492553	-2.22681	3.66157	5e-05	0.00031437	yes
TCONS_00124115	"u"	-	XLOC_046122	-	chr6:69038030-69042181	SSC	FGSC	OK	0	0.644072	-inf	-nan	5e-05	0.00031437	yes
TCONS_00124181	"u"	-	XLOC_046169	-	chr6:71528660-71533149	SSC	FGSC	OK	0.220993	1.04777	-2.24524	5.4462	5e-05	0.00031437	yes
TCONS_00124184	"u"	-	XLOC_046172	-	chr6:71534820-71537857	SSC	FGSC	OK	0.328612	1.24107	-1.91712	4.53888	5e-05	0.00031437	yes
TCONS_00124212	"u"	-	XLOC_046181	-	chr6:71980434-71985167	SSC	FGSC	OK	2.99771	1.06365	1.49484	-6.05779	5e-05	0.00031437	yes
TCONS_00124317	"u"	-	XLOC_046226	-	chr6:81347923-81349445	SSC	FGSC	OK	0	2.03438	-inf	-nan	5e-05	0.00031437	yes
TCONS_00124318	"u"	-	XLOC_046227	-	chr6:81349722-81360195	SSC	FGSC	OK	0	1.27438	-inf	-nan	5e-05	0.00031437	yes
TCONS_00124319	"u"	-	XLOC_046228	-	chr6:81360916-81365617	SSC	FGSC	OK	0	0.511679	-inf	-nan	5e-05	0.00031437	yes
TCONS_00124433	"x"	ENSMUST00000075161.6	XLOC_046257	Actg2	chr6:83480216-83536265	SSC	FGSC	OK	0.240362	1.12932	-2.23218	3.96071	5e-05	0.00031437	yes
TCONS_00124461	"u"	-	XLOC_046273	-	chr6:83913846-83914067	SSC	FGSC	OK	113.856	44.0654	1.3695	-17.2075	5e-05	0.00031437	yes
TCONS_00124560	"u"	-	XLOC_046316	-	chr6:85964740-85965006	SSC	FGSC	OK	43.5274	0	inf	-nan	5e-05	0.00031437	yes
TCONS_00124565	"u"	-	XLOC_046320	-	chr6:86029829-86032237	SSC	FGSC	OK	0.177542	1.24298	-2.80757	4.63248	5e-05	0.00031437	yes
TCONS_00124566	"u"	-	XLOC_046321	-	chr6:86032312-86039867	SSC	FGSC	OK	0.149089	0.915961	-2.61911	7.05148	5e-05	0.00031437	yes
TCONS_00124641	"j"	ENSMUST00000181928.1	XLOC_046348	1600020E01Rik	chr6:86524491-86564442	SSC	FGSC	OK	6.04258	18.2826	-1.59724	2.96133	5e-05	0.00031437	yes
TCONS_00124713	"u"	-	XLOC_046375	-	chr6:87860425-87860697	SSC	FGSC	OK	0	2.73628	-inf	-nan	5e-05	0.00031437	yes
TCONS_00124837	"x"	ENSMUST00000062750.6	XLOC_046426	Ccdc37	chr6:90403735-90428797	SSC	FGSC	OK	0.344066	0.916408	-1.41331	3.59637	5e-05	0.00031437	yes
TCONS_00124859	"u"	-	XLOC_046438	-	chr6:91117156-91122982	SSC	FGSC	OK	0.238226	1.20293	-2.33614	6.6942	5e-05	0.00031437	yes
TCONS_00124860	"u"	-	XLOC_046439	-	chr6:91124869-91126190	SSC	FGSC	OK	0	0.800485	-inf	-nan	5e-05	0.00031437	yes
TCONS_00124912	"u"	-	XLOC_046457	-	chr6:91902784-91904904	SSC	FGSC	OK	0.397184	1.29405	-1.70401	3.86698	5e-05	0.00031437	yes
TCONS_00124914	"u"	-	XLOC_046459	-	chr6:91905649-91908774	SSC	FGSC	OK	0.24862	0.978905	-1.97723	4.29284	5e-05	0.00031437	yes
TCONS_00124952	"u"	-	XLOC_046477	-	chr6:93383787-93384787	SSC	FGSC	OK	0	0.923418	-inf	-nan	5e-05	0.00031437	yes
TCONS_00124954	"u"	-	XLOC_046479	-	chr6:93388424-93388994	SSC	FGSC	OK	0	0.827337	-inf	-nan	5e-05	0.00031437	yes
TCONS_00125010	"u"	-	XLOC_046522	-	chr6:95923563-95927301	SSC	FGSC	OK	0	2.25617	-inf	-nan	5e-05	0.00031437	yes
TCONS_00125021	"u"	-	XLOC_046532	-	chr6:95995142-95996440	SSC	FGSC	OK	0	0.504394	-inf	-nan	5e-05	0.00031437	yes
TCONS_00125031	"u"	-	XLOC_046538	-	chr6:97618226-97618510	SSC	FGSC	OK	7.9832	0	inf	-nan	5e-05	0.00031437	yes
TCONS_00125057	"u"	-	XLOC_046548	-	chr6:99861761-99862130	SSC	FGSC	OK	0	1.96282	-inf	-nan	5e-05	0.00031437	yes
TCONS_00125069	"u"	-	XLOC_046554	-	chr6:100287687-100291377	SSC	FGSC	OK	0.283229	0.803395	-1.50414	3.63796	5e-05	0.00031437	yes
TCONS_00125089	"u"	-	XLOC_046565	-	chr6:101040962-101041942	SSC	FGSC	OK	0	0.906129	-inf	-nan	5e-05	0.00031437	yes
TCONS_00125092	"u"	-	XLOC_046568	-	chr6:101452847-101453182	SSC	FGSC	OK	0	5.82641	-inf	-nan	5e-05	0.00031437	yes
TCONS_00125093	"u"	-	XLOC_046569	-	chr6:101454290-101468838	SSC	FGSC	OK	0	1.12897	-inf	-nan	5e-05	0.00031437	yes
TCONS_00125098	"u"	-	XLOC_046570	-	chr6:101454290-101468838	SSC	FGSC	OK	0	0.642694	-inf	-nan	5e-05	0.00031437	yes
TCONS_00125100	"u"	-	XLOC_046571	-	chr6:101454290-101468838	SSC	FGSC	OK	0	0.73085	-inf	-nan	5e-05	0.00031437	yes
TCONS_00125101	"u"	-	XLOC_046572	-	chr6:101454290-101468838	SSC	FGSC	OK	0	0.626499	-inf	-nan	5e-05	0.00031437	yes
TCONS_00125106	"u"	-	XLOC_046577	-	chr6:101492884-101493562	SSC	FGSC	OK	0	0.617506	-inf	-nan	5e-05	0.00031437	yes
TCONS_00125109	"u"	-	XLOC_046580	-	chr6:101500492-101501499	SSC	FGSC	OK	0	0.643134	-inf	-nan	5e-05	0.00031437	yes
TCONS_00125110	"u"	-	XLOC_046581	-	chr6:101501569-101506274	SSC	FGSC	OK	0	0.944529	-inf	-nan	5e-05	0.00031437	yes
TCONS_00125158	"u"	-	XLOC_046600	-	chr6:107627761-107632846	SSC	FGSC	OK	1.0483	3.60239	-1.78091	6.05495	5e-05	0.00031437	yes
TCONS_00125427	"u"	-	XLOC_046669	-	chr6:115676711-115681582	SSC	FGSC	OK	0.303991	1.14975	-1.91921	3.97058	5e-05	0.00031437	yes
TCONS_00125532	"u"	-	XLOC_046701	-	chr6:117878568-117884750	SSC	FGSC	OK	1.36241	5.15538	-1.91991	4.58394	5e-05	0.00031437	yes
TCONS_00125548	"x"	ENSMUST00000005114.7	XLOC_046706	Fxyd4	chr6:117930867-117942525	SSC	FGSC	OK	1.88906	0.544033	1.7959	-5.61739	5e-05	0.00031437	yes
TCONS_00125549	"x"	ENSMUST00000005114.7	XLOC_046707	Fxyd4	chr6:117930867-117942525	SSC	FGSC	OK	1.09931	0.265915	2.04756	-5.02368	5e-05	0.00031437	yes
TCONS_00125558	"u"	-	XLOC_046715	-	chr6:118419540-118422728	SSC	FGSC	OK	0.216139	0.746848	-1.78885	3.48619	5e-05	0.00031437	yes
TCONS_00125595	"u"	-	XLOC_046724	-	chr6:119566487-119567389	SSC	FGSC	OK	0	0.773337	-inf	-nan	5e-05	0.00031437	yes
TCONS_00125597	"u"	-	XLOC_046726	-	chr6:119568582-119569553	SSC	FGSC	OK	0	1.03521	-inf	-nan	5e-05	0.00031437	yes
TCONS_00125598	"u"	-	XLOC_046727	-	chr6:119570044-119570648	SSC	FGSC	OK	0	0.782994	-inf	-nan	5e-05	0.00031437	yes
TCONS_00125800	"u"	-	XLOC_046796	-	chr6:124415211-124425432	SSC	FGSC	OK	0.169959	1.25065	-2.87942	3.67861	5e-05	0.00031437	yes
TCONS_00126059	"u"	-	XLOC_046862	-	chr6:127502830-127505763	SSC	FGSC	OK	0.118705	0.693308	-2.54611	3.53482	5e-05	0.00031437	yes
TCONS_00126064	"u"	-	XLOC_046866	-	chr6:127672520-127673120	SSC	FGSC	OK	0.711827	0	inf	-nan	5e-05	0.00031437	yes
TCONS_00126397	"u"	-	XLOC_046988	-	chr6:141141125-141144619	SSC	FGSC	OK	1.1272	0.363345	1.63333	-4.35001	5e-05	0.00031437	yes
TCONS_00126537	"u"	-	XLOC_047046	-	chr6:146785611-146786043	SSC	FGSC	OK	0	0.812259	-inf	-nan	5e-05	0.00031437	yes
TCONS_00126602	"x"	ENSMUST00000130872.2	XLOC_047061	Gm17216	chr6:148213366-148225697	SSC	FGSC	OK	0.922556	2.43769	-1.40181	7.18409	5e-05	0.00031437	yes
TCONS_00126603	"u"	-	XLOC_047062	-	chr6:148225799-148232307	SSC	FGSC	OK	0.193051	0.50677	-1.39235	3.60502	5e-05	0.00031437	yes
TCONS_00126628	"u"	-	XLOC_047076	-	chr6:149193422-149193850	SSC	FGSC	OK	2.50046	0	inf	-nan	5e-05	0.00031437	yes
TCONS_00126679	"u"	-	XLOC_047092	-	chr6:3272884-3273965	SSC	FGSC	OK	0	0.567059	-inf	-nan	5e-05	0.00031437	yes
TCONS_00126680	"u"	-	XLOC_047093	-	chr6:3274064-3277230	SSC	FGSC	OK	0	1.01155	-inf	-nan	5e-05	0.00031437	yes
TCONS_00126684	"u"	-	XLOC_047097	-	chr6:3335772-3341720	SSC	FGSC	OK	0.754603	0	inf	-nan	5e-05	0.00031437	yes
TCONS_00126826	"u"	-	XLOC_047141	-	chr6:7809309-7831870	SSC	FGSC	OK	0	0.478957	-inf	-nan	5e-05	0.00031437	yes
TCONS_00126878	"u"	-	XLOC_047162	-	chr6:12081513-12083149	SSC	FGSC	OK	0	0.711074	-inf	-nan	5e-05	0.00031437	yes
TCONS_00126907	"u"	-	XLOC_047171	-	chr6:13613281-13623275	SSC	FGSC	OK	0.221664	0.500132	-1.17393	3.85932	5e-05	0.00031437	yes
TCONS_00126932	"u"	-	XLOC_047185	-	chr6:15995894-15997493	SSC	FGSC	OK	0	0.603264	-inf	-nan	5e-05	0.00031437	yes
TCONS_00126945	"u"	-	XLOC_047191	-	chr6:17433509-17434277	SSC	FGSC	OK	0	0.570673	-inf	-nan	5e-05	0.00031437	yes
TCONS_00126957	"u"	-	XLOC_047199	-	chr6:18040872-18045995	SSC	FGSC	OK	0.266243	0.872081	-1.71172	4.87276	5e-05	0.00031437	yes
TCONS_00127213	"u"	-	XLOC_047271	-	chr6:29637509-29637754	SSC	FGSC	OK	7.22788	0	inf	-nan	5e-05	0.00031437	yes
TCONS_00127214	"u"	-	XLOC_047272	-	chr6:29660614-29661047	SSC	FGSC	OK	0	0.895119	-inf	-nan	5e-05	0.00031437	yes
TCONS_00127314	"u"	-	XLOC_047304	-	chr6:31058258-31218474	SSC	FGSC	OK	0.945069	0.263916	1.84034	-2.73296	5e-05	0.00031437	yes
TCONS_00127441	"u"	-	XLOC_047360	-	chr6:35700538-35701024	SSC	FGSC	OK	0	0.922394	-inf	-nan	5e-05	0.00031437	yes
TCONS_00127678	"u"	-	XLOC_047440	-	chr6:43030453-43030690	SSC	FGSC	OK	0	3.96646	-inf	-nan	5e-05	0.00031437	yes
TCONS_00127687	"u"	-	XLOC_047449	-	chr6:43296082-43297235	SSC	FGSC	OK	0	0.533968	-inf	-nan	5e-05	0.00031437	yes
TCONS_00127705	"u"	-	XLOC_047455	-	chr6:43672931-43675365	SSC	FGSC	OK	0.538863	0	inf	-nan	5e-05	0.00031437	yes
TCONS_00127707	"u"	-	XLOC_047457	-	chr6:43731139-43736197	SSC	FGSC	OK	0	0.537317	-inf	-nan	5e-05	0.00031437	yes
TCONS_00127732	"u"	-	XLOC_047463	-	chr6:47780440-47780825	SSC	FGSC	OK	10.2808	1.09041	3.23702	-6.56277	5e-05	0.00031437	yes
TCONS_00127840	"u"	-	XLOC_047498	-	chr6:50511975-50512374	SSC	FGSC	OK	0	1.11199	-inf	-nan	5e-05	0.00031437	yes
TCONS_00128107	"u"	-	XLOC_047611	-	chr6:59597505-59598124	SSC	FGSC	OK	0	3.25666	-inf	-nan	5e-05	0.00031437	yes
TCONS_00128232	"u"	-	XLOC_047711	-	chr6:71094615-71095296	SSC	FGSC	OK	0.817643	0	inf	-nan	5e-05	0.00031437	yes
TCONS_00128369	"u"	-	XLOC_047757	-	chr6:75967368-75972295	SSC	FGSC	OK	0	6.34511	-inf	-nan	5e-05	0.00031437	yes
TCONS_00128607	"u"	-	XLOC_047833	-	chr6:85529620-85530183	SSC	FGSC	OK	0.646421	0	inf	-nan	5e-05	0.00031437	yes
TCONS_00128626	"u"	-	XLOC_047846	-	chr6:85891160-85896913	SSC	FGSC	OK	0.167159	0.777279	-2.21721	4.49906	5e-05	0.00031437	yes
TCONS_00128651	"u"	-	XLOC_047855	-	chr6:85986780-86003633	SSC	FGSC	OK	0.272205	2.38285	-3.12992	8.32082	5e-05	0.00031437	yes
TCONS_00129041	"u"	-	XLOC_048040	-	chr6:95452638-95457324	SSC	FGSC	OK	0.105591	0.578825	-2.45464	4.21876	5e-05	0.00031437	yes
TCONS_00129044	"u"	-	XLOC_048043	-	chr6:95463832-95469100	SSC	FGSC	OK	0.18065	0.577274	-1.67606	3.93299	5e-05	0.00031437	yes
TCONS_00129054	"u"	-	XLOC_048048	-	chr6:95778423-95779268	SSC	FGSC	OK	0	0.734198	-inf	-nan	5e-05	0.00031437	yes
TCONS_00129159	"u"	-	XLOC_048072	-	chr6:99674850-99675332	SSC	FGSC	OK	0	0.671091	-inf	-nan	5e-05	0.00031437	yes
TCONS_00129160	"u"	-	XLOC_048073	-	chr6:99675919-99679917	SSC	FGSC	OK	0.0788474	0.639489	-3.01979	4.34758	5e-05	0.00031437	yes
TCONS_00129188	"u"	-	XLOC_048089	-	chr6:101032815-101034142	SSC	FGSC	OK	0	0.54088	-inf	-nan	5e-05	0.00031437	yes
TCONS_00129189	"u"	-	XLOC_048090	-	chr6:101035586-101036010	SSC	FGSC	OK	0	0.797464	-inf	-nan	5e-05	0.00031437	yes
TCONS_00129198	"u"	-	XLOC_048093	-	chr6:101446234-101452790	SSC	FGSC	OK	0	1.8632	-inf	-nan	5e-05	0.00031437	yes
TCONS_00129199	"u"	-	XLOC_048094	-	chr6:101454000-101454255	SSC	FGSC	OK	0	23.7448	-inf	-nan	5e-05	0.00031437	yes
TCONS_00129205	"u"	-	XLOC_048097	-	chr6:102985207-102985974	SSC	FGSC	OK	0	0.617952	-inf	-nan	5e-05	0.00031437	yes
TCONS_00129227	"u"	-	XLOC_048113	-	chr6:107231851-107234846	SSC	FGSC	OK	0.186684	0.903551	-2.275	4.15775	5e-05	0.00031437	yes
TCONS_00129228	"u"	-	XLOC_048114	-	chr6:107235055-107235328	SSC	FGSC	OK	0	1.75479	-inf	-nan	5e-05	0.00031437	yes
TCONS_00129270	"u"	-	XLOC_048145	-	chr6:111742796-111770543	SSC	FGSC	OK	0.91856	0	inf	-nan	5e-05	0.00031437	yes
TCONS_00129398	"u"	-	XLOC_048197	-	chr6:114356260-114397863	SSC	FGSC	OK	1.615	0	inf	-nan	5e-05	0.00031437	yes
TCONS_00129453	"u"	-	XLOC_048218	-	chr6:115699060-115699448	SSC	FGSC	OK	2.77599	0	inf	-nan	5e-05	0.00031437	yes
TCONS_00129478	"u"	-	XLOC_048226	-	chr6:115952326-115952662	SSC	FGSC	OK	1.07322	0	inf	-nan	5e-05	0.00031437	yes
TCONS_00129501	"u"	-	XLOC_048231	-	chr6:116199430-116203591	SSC	FGSC	OK	0.29746	0.793636	-1.41578	2.97618	5e-05	0.00031437	yes
TCONS_00129736	"u"	-	XLOC_048280	-	chr6:120663298-120666146	SSC	FGSC	OK	0.318332	1.22515	-1.94435	3.9885	5e-05	0.00031437	yes
TCONS_00129778	"u"	-	XLOC_048298	-	chr6:121105726-121110329	SSC	FGSC	OK	1.71043	0.582788	1.55332	-3.62349	5e-05	0.00031437	yes
TCONS_00130031	"u"	-	XLOC_048365	-	chr6:124938705-124938958	SSC	FGSC	OK	2.40197	0	inf	-nan	5e-05	0.00031437	yes
TCONS_00130363	"x"	ENSMUST00000100864.5	XLOC_048499	2700089E24Rik	chr6:133101044-133110935	SSC	FGSC	OK	0.319169	1.2701	-1.99255	3.48109	5e-05	0.00031437	yes
TCONS_00130367	"u"	-	XLOC_048503	-	chr6:134034113-134034579	SSC	FGSC	OK	0.844553	0	inf	-nan	5e-05	0.00031437	yes
TCONS_00130399	"u"	-	XLOC_048512	-	chr6:135001173-135002861	SSC	FGSC	OK	0	0.575929	-inf	-nan	5e-05	0.00031437	yes
TCONS_00130400	"u"	-	XLOC_048513	-	chr6:135004905-135005192	SSC	FGSC	OK	0	12.7255	-inf	-nan	5e-05	0.00031437	yes
TCONS_00130488	"u"	-	XLOC_048539	-	chr6:137715884-137716088	SSC	FGSC	OK	0	4.70264	-inf	-nan	5e-05	0.00031437	yes
TCONS_00130521	"u"	-	XLOC_048548	-	chr6:140299134-140308842	SSC	FGSC	OK	3.48479	0.576741	2.59507	-5.8268	5e-05	0.00031437	yes
TCONS_00130524	"u"	-	XLOC_048550	-	chr6:140728567-140728840	SSC	FGSC	OK	2.03241	0	inf	-nan	5e-05	0.00031437	yes
TCONS_00130818	"u"	-	XLOC_048635	-	chr6:148912372-148912728	SSC	FGSC	OK	1.1232	0	inf	-nan	5e-05	0.00031437	yes
TCONS_00131110	"u"	-	XLOC_048721	-	chr7:6160115-6162506	SSC	FGSC	OK	0.388942	1.27106	-1.70841	3.98151	5e-05	0.00031437	yes
TCONS_00131188	"u"	-	XLOC_048741	-	chr7:10189269-10189788	SSC	FGSC	OK	1.12636	0	inf	-nan	5e-05	0.00031437	yes
TCONS_00131189	"x"	ENSMUST00000177285.1	XLOC_048742	Gm20679	chr7:10194460-10214532	SSC	FGSC	OK	1.23802	0	inf	-nan	5e-05	0.00031437	yes
TCONS_00131234	"u"	-	XLOC_048773	-	chr7:12506560-12506835	SSC	FGSC	OK	0	1.30278	-inf	-nan	5e-05	0.00031437	yes
TCONS_00131301	"u"	-	XLOC_048792	-	chr7:13059848-13060151	SSC	FGSC	OK	3.99302	0	inf	-nan	5e-05	0.00031437	yes
TCONS_00131955	"x"	ENSMUST00000098668.1	XLOC_049050	Ceacam1	chr7:25459235-25479436	SSC	FGSC	OK	0.179233	0.957522	-2.41747	4.53538	5e-05	0.00031437	yes
TCONS_00131957	"x"	ENSMUST00000098666.3	XLOC_049052	Ceacam1	chr7:25459235-25479436	SSC	FGSC	OK	0.319943	1.58574	-2.30927	3.28578	5e-05	0.00031437	yes
TCONS_00131962	"u"	-	XLOC_049056	-	chr7:25483151-25495961	SSC	FGSC	OK	0.180907	1.42128	-2.97387	5.48673	5e-05	0.00031437	yes
TCONS_00131968	"x"	ENSMUST00000064862.7	XLOC_049059	Ceacam2	chr7:25510624-25540004	SSC	FGSC	OK	0.167192	1.08305	-2.69552	4.62964	5e-05	0.00031437	yes
TCONS_00131977	"u"	-	XLOC_049068	-	chr7:25564608-25569879	SSC	FGSC	OK	0.27072	1.79426	-2.72852	8.04712	5e-05	0.00031437	yes
TCONS_00132774	"u"	-	XLOC_049333	-	chr7:34133371-34135512	SSC	FGSC	OK	0.280381	0.920798	-1.71549	3.04745	5e-05	0.00031437	yes
TCONS_00132783	"u"	-	XLOC_049342	-	chr7:34396909-34400098	SSC	FGSC	OK	0.139198	1.08423	-2.96146	4.94658	5e-05	0.00031437	yes
TCONS_00132908	"x"	ENSMUST00000190721.1	XLOC_049402	RP24-181E10.3	chr7:38293636-38333826	SSC	FGSC	OK	0.228892	1.55348	-2.76277	4.77182	5e-05	0.00031437	yes
TCONS_00133030	"u"	-	XLOC_049476	-	chr7:41573954-41574393	SSC	FGSC	OK	1.2412	0	inf	-nan	5e-05	0.00031437	yes
TCONS_00133312	"x"	ENSMUST00000165208.2	XLOC_049594	Mybpc2	chr7:44501698-44524669	SSC	FGSC	OK	0.234956	1.67632	-2.83483	4.23114	5e-05	0.00031437	yes
TCONS_00133704	"u"	-	XLOC_049668	-	chr7:47795150-47795561	SSC	FGSC	OK	0	22.6508	-inf	-nan	5e-05	0.00031437	yes
TCONS_00134003	"u"	-	XLOC_049756	-	chr7:66200589-66201140	SSC	FGSC	OK	0.690929	0	inf	-nan	5e-05	0.00031437	yes
TCONS_00134080	"u"	-	XLOC_049769	-	chr7:68979446-69008195	SSC	FGSC	OK	2.13002	0	inf	-nan	5e-05	0.00031437	yes
TCONS_00134082	"u"	-	XLOC_049770	-	chr7:68979446-69008195	SSC	FGSC	OK	1.04511	0	inf	-nan	5e-05	0.00031437	yes
TCONS_00134089	"u"	-	XLOC_049774	-	chr7:69725398-69745482	SSC	FGSC	OK	0	0.917036	-inf	-nan	5e-05	0.00031437	yes
TCONS_00134092	"u"	-	XLOC_049777	-	chr7:69750902-69751836	SSC	FGSC	OK	0	0.650228	-inf	-nan	5e-05	0.00031437	yes
TCONS_00134093	"u"	-	XLOC_049778	-	chr7:69752130-69753293	SSC	FGSC	OK	0	0.547786	-inf	-nan	5e-05	0.00031437	yes
TCONS_00134119	"u"	-	XLOC_049794	-	chr7:73171166-73171742	SSC	FGSC	OK	0	0.610445	-inf	-nan	5e-05	0.00031437	yes
TCONS_00134140	"u"	-	XLOC_049802	-	chr7:73659489-73660579	SSC	FGSC	OK	0	1.00361	-inf	-nan	5e-05	0.00031437	yes
TCONS_00134145	"u"	-	XLOC_049807	-	chr7:74745249-74747078	SSC	FGSC	OK	0	0.510066	-inf	-nan	5e-05	0.00031437	yes
TCONS_00134179	"u"	-	XLOC_049820	-	chr7:76052289-76053045	SSC	FGSC	OK	0	0.568644	-inf	-nan	5e-05	0.00031437	yes
TCONS_00134359	"u"	-	XLOC_049880	-	chr7:81455809-81457511	SSC	FGSC	OK	0.621885	7.4307	-3.57878	9.61327	5e-05	0.00031437	yes
TCONS_00134401	"u"	-	XLOC_049891	-	chr7:81940388-81940790	SSC	FGSC	OK	0.83726	0	inf	-nan	5e-05	0.00031437	yes
TCONS_00134596	"u"	-	XLOC_049977	-	chr7:90302245-90302829	SSC	FGSC	OK	2.53287	0	inf	-nan	5e-05	0.00031437	yes
TCONS_00134621	"x"	ENSMUST00000032843.7	XLOC_049985	Tmem126b	chr7:90467338-90479203	SSC	FGSC	OK	0.372122	2.00393	-2.42898	3.54982	5e-05	0.00031437	yes
TCONS_00134675	"u"	-	XLOC_050015	-	chr7:92839876-92843925	SSC	FGSC	OK	1.00942	0.480639	1.0705	-3.57301	5e-05	0.00031437	yes
TCONS_00134867	"u"	-	XLOC_050089	-	chr7:99801085-99801442	SSC	FGSC	OK	2.21336	0	inf	-nan	5e-05	0.00031437	yes
TCONS_00135032	"u"	-	XLOC_050128	-	chr7:101873169-101873859	SSC	FGSC	OK	1.75415	0	inf	-nan	5e-05	0.00031437	yes
TCONS_00135035	"u"	-	XLOC_050131	-	chr7:101877112-101877456	SSC	FGSC	OK	1.28519	0	inf	-nan	5e-05	0.00031437	yes
TCONS_00135071	"u"	-	XLOC_050148	-	chr7:101953558-101957674	SSC	FGSC	OK	0.619411	0.232609	1.41299	-3.27016	5e-05	0.00031437	yes
TCONS_00135193	"u"	-	XLOC_050202	-	chr7:103404318-103404589	SSC	FGSC	OK	4.10035	0	inf	-nan	5e-05	0.00031437	yes
TCONS_00135262	"u"	-	XLOC_050244	-	chr7:104785115-104785687	SSC	FGSC	OK	0	1.19854	-inf	-nan	5e-05	0.00031437	yes
TCONS_00135264	"u"	-	XLOC_050245	-	chr7:104787642-104792408	SSC	FGSC	OK	0	0.558276	-inf	-nan	5e-05	0.00031437	yes
TCONS_00135280	"u"	-	XLOC_050255	-	chr7:105090707-105128405	SSC	FGSC	OK	0	1.01743	-inf	-nan	5e-05	0.00031437	yes
TCONS_00135283	"u"	-	XLOC_050258	-	chr7:105090707-105128405	SSC	FGSC	OK	0	1.14221	-inf	-nan	5e-05	0.00031437	yes
TCONS_00135288	"u"	-	XLOC_050261	-	chr7:105131435-105133667	SSC	FGSC	OK	0	0.810144	-inf	-nan	5e-05	0.00031437	yes
TCONS_00135289	"u"	-	XLOC_050262	-	chr7:105134327-105134748	SSC	FGSC	OK	0	0.884624	-inf	-nan	5e-05	0.00031437	yes
TCONS_00135294	"u"	-	XLOC_050267	-	chr7:105154049-105155525	SSC	FGSC	OK	0	0.509685	-inf	-nan	5e-05	0.00031437	yes
TCONS_00135372	"u"	-	XLOC_050302	-	chr7:107221977-107236511	SSC	FGSC	OK	1.56457	1.08711	0.525274	-3.00035	5e-05	0.00031437	yes
TCONS_00135598	"u"	-	XLOC_050395	-	chr7:113369459-113371225	SSC	FGSC	OK	1.62155	2.73397	-0.753626	2.87912	5e-05	0.00031437	yes
TCONS_00135602	"u"	-	XLOC_050399	-	chr7:113492838-113494080	SSC	FGSC	OK	0	1.25728	-inf	-nan	5e-05	0.00031437	yes
TCONS_00135603	"u"	-	XLOC_050400	-	chr7:113495462-113497243	SSC	FGSC	OK	0	1.18659	-inf	-nan	5e-05	0.00031437	yes
TCONS_00135604	"u"	-	XLOC_050401	-	chr7:113497343-113498626	SSC	FGSC	OK	0	0.526989	-inf	-nan	5e-05	0.00031437	yes
TCONS_00135605	"u"	-	XLOC_050402	-	chr7:113499292-113501205	SSC	FGSC	OK	0	0.753435	-inf	-nan	5e-05	0.00031437	yes
TCONS_00135606	"u"	-	XLOC_050403	-	chr7:113502832-113505377	SSC	FGSC	OK	0	0.84566	-inf	-nan	5e-05	0.00031437	yes
TCONS_00135607	"u"	-	XLOC_050404	-	chr7:113505675-113507107	SSC	FGSC	OK	0	0.574599	-inf	-nan	5e-05	0.00031437	yes
TCONS_00135608	"u"	-	XLOC_050405	-	chr7:113507298-113508075	SSC	FGSC	OK	0	1.16933	-inf	-nan	5e-05	0.00031437	yes
TCONS_00135664	"u"	-	XLOC_050425	-	chr7:114958569-114966467	SSC	FGSC	OK	0	7.48561	-inf	-nan	5e-05	0.00031437	yes
TCONS_00135665	"u"	-	XLOC_050426	-	chr7:114966563-114968948	SSC	FGSC	OK	0	6.85736	-inf	-nan	5e-05	0.00031437	yes
TCONS_00135666	"u"	-	XLOC_050427	-	chr7:114969066-114970649	SSC	FGSC	OK	0	4.62039	-inf	-nan	5e-05	0.00031437	yes
TCONS_00135667	"u"	-	XLOC_050428	-	chr7:114970786-114971366	SSC	FGSC	OK	0	3.59023	-inf	-nan	5e-05	0.00031437	yes
TCONS_00135668	"u"	-	XLOC_050429	-	chr7:114971582-114973275	SSC	FGSC	OK	0	4.32601	-inf	-nan	5e-05	0.00031437	yes
TCONS_00135672	"u"	-	XLOC_050433	-	chr7:114992038-114994704	SSC	FGSC	OK	0	3.01602	-inf	-nan	5e-05	0.00031437	yes
TCONS_00135673	"u"	-	XLOC_050434	-	chr7:114995299-114995737	SSC	FGSC	OK	0	3.41294	-inf	-nan	5e-05	0.00031437	yes
TCONS_00135675	"u"	-	XLOC_050436	-	chr7:114997106-114999234	SSC	FGSC	OK	0	3.01196	-inf	-nan	5e-05	0.00031437	yes
TCONS_00135677	"u"	-	XLOC_050438	-	chr7:115033610-115034783	SSC	FGSC	OK	0	1.51651	-inf	-nan	5e-05	0.00031437	yes
TCONS_00135678	"u"	-	XLOC_050439	-	chr7:115034910-115040635	SSC	FGSC	OK	0	1.12061	-inf	-nan	5e-05	0.00031437	yes
TCONS_00135681	"u"	-	XLOC_050442	-	chr7:115048811-115049469	SSC	FGSC	OK	0	0.725206	-inf	-nan	5e-05	0.00031437	yes
TCONS_00135682	"u"	-	XLOC_050443	-	chr7:115049773-115052260	SSC	FGSC	OK	0	0.676265	-inf	-nan	5e-05	0.00031437	yes
TCONS_00135685	"u"	-	XLOC_050446	-	chr7:115059195-115059851	SSC	FGSC	OK	0	0.618005	-inf	-nan	5e-05	0.00031437	yes
TCONS_00135687	"u"	-	XLOC_050448	-	chr7:115065057-115066783	SSC	FGSC	OK	0	0.977936	-inf	-nan	5e-05	0.00031437	yes
TCONS_00135715	"u"	-	XLOC_050463	-	chr7:117867491-117868686	SSC	FGSC	OK	0.573717	0	inf	-nan	5e-05	0.00031437	yes
TCONS_00135934	"u"	-	XLOC_050517	-	chr7:121981766-121986714	SSC	FGSC	OK	0.316796	0.967862	-1.61125	4.80383	5e-05	0.00031437	yes
TCONS_00136008	"u"	-	XLOC_050548	-	chr7:123854530-123856177	SSC	FGSC	OK	0.738053	0	inf	-nan	5e-05	0.00031437	yes
TCONS_00136016	"u"	-	XLOC_050555	-	chr7:125386729-125388731	SSC	FGSC	OK	0	0.629483	-inf	-nan	5e-05	0.00031437	yes
TCONS_00136017	"u"	-	XLOC_050556	-	chr7:125388980-125390919	SSC	FGSC	OK	0	0.622665	-inf	-nan	5e-05	0.00031437	yes
TCONS_00136045	"u"	-	XLOC_050565	-	chr7:126200976-126201287	SSC	FGSC	OK	2.14351	0	inf	-nan	5e-05	0.00031437	yes
TCONS_00136046	"u"	-	XLOC_050566	-	chr7:126256807-126257373	SSC	FGSC	OK	1.01934	0	inf	-nan	5e-05	0.00031437	yes
TCONS_00136206	"u"	-	XLOC_050619	-	chr7:127348366-127348770	SSC	FGSC	OK	0	0.71255	-inf	-nan	5e-05	0.00031437	yes
TCONS_00136369	"u"	-	XLOC_050658	-	chr7:127993926-127997363	SSC	FGSC	OK	1.27114	2.4147	-0.925728	4.10509	5e-05	0.00031437	yes
TCONS_00136370	"u"	-	XLOC_050659	-	chr7:127997450-128001181	SSC	FGSC	OK	1.11868	1.98149	-0.824793	3.36308	5e-05	0.00031437	yes
TCONS_00136422	"u"	-	XLOC_050673	-	chr7:128256724-128257397	SSC	FGSC	OK	0.570414	0	inf	-nan	5e-05	0.00031437	yes
TCONS_00136435	"u"	-	XLOC_050676	-	chr7:128463169-128465822	SSC	FGSC	OK	0.281132	1.2392	-2.14009	4.4208	5e-05	0.00031437	yes
TCONS_00136587	"u"	-	XLOC_050723	-	chr7:133143109-133143444	SSC	FGSC	OK	5.21846	0	inf	-nan	5e-05	0.00031437	yes
TCONS_00136994	"u"	-	XLOC_050845	-	chr7:141924366-141949722	SSC	FGSC	OK	1.09247	4.67095	-2.09613	4.85217	5e-05	0.00031437	yes
TCONS_00136997	"u"	-	XLOC_050848	-	chr7:141924366-141949722	SSC	FGSC	OK	0.955746	0.440848	1.11634	-2.73406	5e-05	0.00031437	yes
TCONS_00137253	"u"	-	XLOC_050920	-	chr7:3604529-3605198	SSC	FGSC	OK	4.43497	0	inf	-nan	5e-05	0.00031437	yes
TCONS_00137462	"u"	-	XLOC_050977	-	chr7:4800684-4805604	SSC	FGSC	OK	0.503805	1.01299	-1.00768	3.47441	5e-05	0.00031437	yes
TCONS_00137538	"u"	-	XLOC_051019	-	chr7:6246769-6247467	SSC	FGSC	OK	0	0.605568	-inf	-nan	5e-05	0.00031437	yes
TCONS_00137565	"u"	-	XLOC_051030	-	chr7:6572515-6575584	SSC	FGSC	OK	0.879202	0.303769	1.53322	-3.50141	5e-05	0.00031437	yes
TCONS_00137567	"u"	-	XLOC_051032	-	chr7:6580709-6586619	SSC	FGSC	OK	1.16725	0.413916	1.4957	-5.57439	5e-05	0.00031437	yes
TCONS_00137569	"u"	-	XLOC_051034	-	chr7:6598294-6601609	SSC	FGSC	OK	2.25572	0.454937	2.30985	-7.078	5e-05	0.00031437	yes
TCONS_00137572	"u"	-	XLOC_051037	-	chr7:6630983-6641873	SSC	FGSC	OK	2.51406	0.635474	1.98411	-9.79457	5e-05	0.00031437	yes
TCONS_00137795	"u"	-	XLOC_051182	-	chr7:12827253-12827722	SSC	FGSC	OK	0.929095	0	inf	-nan	5e-05	0.00031437	yes
TCONS_00138021	"o"	ENSMUST00000181501.1	XLOC_051282	9330104G04Rik	chr7:16870655-16875159	SSC	FGSC	OK	0.0905311	1.11128	-3.61766	4.85987	5e-05	0.00031437	yes
TCONS_00139302	"u"	-	XLOC_051700	-	chr7:34620081-34620395	SSC	FGSC	OK	1.28692	0	inf	-nan	5e-05	0.00031437	yes
TCONS_00139332	"u"	-	XLOC_051708	-	chr7:35227161-35227867	SSC	FGSC	OK	21.2735	1.49146	3.83427	-11.0075	5e-05	0.00031437	yes
TCONS_00139392	"u"	-	XLOC_051727	-	chr7:36689536-36689940	SSC	FGSC	OK	0.931586	0	inf	-nan	5e-05	0.00031437	yes
TCONS_00139429	"u"	-	XLOC_051739	-	chr7:38207193-38207556	SSC	FGSC	OK	0.896578	0	inf	-nan	5e-05	0.00031437	yes
TCONS_00139717	"u"	-	XLOC_051864	-	chr7:44777859-44779345	SSC	FGSC	OK	0	0.979191	-inf	-nan	5e-05	0.00031437	yes
TCONS_00140206	"u"	-	XLOC_051977	-	chr7:48101893-48102781	SSC	FGSC	OK	0	1.74428	-inf	-nan	5e-05	0.00031437	yes
TCONS_00140245	"u"	-	XLOC_052003	-	chr7:51267110-51267592	SSC	FGSC	OK	0	1.11699	-inf	-nan	5e-05	0.00031437	yes
TCONS_00140265	"u"	-	XLOC_052018	-	chr7:52192918-52193268	SSC	FGSC	OK	0	0.930816	-inf	-nan	5e-05	0.00031437	yes
TCONS_00140267	"u"	-	XLOC_052020	-	chr7:52197057-52197425	SSC	FGSC	OK	0	1.06466	-inf	-nan	5e-05	0.00031437	yes
TCONS_00140269	"u"	-	XLOC_052022	-	chr7:52202491-52203114	SSC	FGSC	OK	0	0.598758	-inf	-nan	5e-05	0.00031437	yes
TCONS_00140270	"u"	-	XLOC_052023	-	chr7:52204715-52208718	SSC	FGSC	OK	0	1.17195	-inf	-nan	5e-05	0.00031437	yes
TCONS_00140271	"u"	-	XLOC_052024	-	chr7:52663208-52663869	SSC	FGSC	OK	0	0.623793	-inf	-nan	5e-05	0.00031437	yes
TCONS_00140552	"o"	ENSMUST00000107533.3	XLOC_052260	A230006K03Rik	chr7:61072718-61311721	SSC	FGSC	OK	0	1.24242	-inf	-nan	5e-05	0.00031437	yes
TCONS_00140638	"u"	-	XLOC_052306	-	chr7:64026971-64031145	SSC	FGSC	OK	0.0877258	0.729852	-3.05653	4.36996	5e-05	0.00031437	yes
TCONS_00140723	"j"	ENSMUST00000181631.1	XLOC_052348	1700112J16Rik	chr7:67204066-67222461	SSC	FGSC	OK	0.276047	0.78449	-1.50684	2.97567	5e-05	0.00031437	yes
TCONS_00140792	"u"	-	XLOC_052377	-	chr7:70317454-70318271	SSC	FGSC	OK	0.704578	0	inf	-nan	5e-05	0.00031437	yes
TCONS_00140817	"u"	-	XLOC_052394	-	chr7:71815120-71818323	SSC	FGSC	OK	0	0.541931	-inf	-nan	5e-05	0.00031437	yes
TCONS_00140825	"u"	-	XLOC_052401	-	chr7:72926128-72927815	SSC	FGSC	OK	0	0.956112	-inf	-nan	5e-05	0.00031437	yes
TCONS_00140884	"u"	-	XLOC_052415	-	chr7:74793390-74797868	SSC	FGSC	OK	0	0.520708	-inf	-nan	5e-05	0.00031437	yes
TCONS_00141052	"u"	-	XLOC_052469	-	chr7:80549575-80549794	SSC	FGSC	OK	9.25244	0	inf	-nan	5e-05	0.00031437	yes
TCONS_00141118	"u"	-	XLOC_052493	-	chr7:81337686-81339671	SSC	FGSC	OK	0.296582	1.50558	-2.34381	4.41999	5e-05	0.00031437	yes
TCONS_00141246	"j"	ENSMUST00000069537.2	XLOC_052536	Zfand6	chr7:84615050-84776549	SSC	FGSC	OK	5.63957	20.4546	-1.85876	4.97582	5e-05	0.00031437	yes
TCONS_00141353	"u"	-	XLOC_052605	-	chr7:90051620-90052167	SSC	FGSC	OK	0	0.809092	-inf	-nan	5e-05	0.00031437	yes
TCONS_00141370	"u"	-	XLOC_052614	-	chr7:90573465-90573866	SSC	FGSC	OK	0	1.17243	-inf	-nan	5e-05	0.00031437	yes
TCONS_00141409	"u"	-	XLOC_052639	-	chr7:92719140-92728431	SSC	FGSC	OK	0.603337	1.24439	-1.0444	4.87153	5e-05	0.00031437	yes
TCONS_00141428	"u"	-	XLOC_052650	-	chr7:94354319-94358440	SSC	FGSC	OK	0	1.96143	-inf	-nan	5e-05	0.00031437	yes
TCONS_00141431	"u"	-	XLOC_052653	-	chr7:94372419-94372787	SSC	FGSC	OK	0	123.276	-inf	-nan	5e-05	0.00031437	yes
TCONS_00141852	"u"	-	XLOC_052796	-	chr7:103576867-103577667	SSC	FGSC	OK	0.619573	0	inf	-nan	5e-05	0.00031437	yes
TCONS_00141963	"u"	-	XLOC_052860	-	chr7:105037067-105037984	SSC	FGSC	OK	0	1.06785	-inf	-nan	5e-05	0.00031437	yes
TCONS_00142202	"u"	-	XLOC_052973	-	chr7:109674143-109678198	SSC	FGSC	OK	0.734714	0.266469	1.46322	-3.63528	5e-05	0.00031437	yes
TCONS_00142206	"u"	-	XLOC_052977	-	chr7:109683008-109686429	SSC	FGSC	OK	1.07172	0.314395	1.76928	-4.37518	5e-05	0.00031437	yes
TCONS_00142208	"u"	-	XLOC_052979	-	chr7:109688362-109691613	SSC	FGSC	OK	0.797052	0.308874	1.36765	-3.20403	5e-05	0.00031437	yes
TCONS_00142213	"u"	-	XLOC_052984	-	chr7:109701782-109703602	SSC	FGSC	OK	2.02747	0.828108	1.29179	-3.86183	5e-05	0.00031437	yes
TCONS_00142325	"u"	-	XLOC_053006	-	chr7:111057032-111064025	SSC	FGSC	OK	0.378171	1.23108	-1.70281	6.28027	5e-05	0.00031437	yes
TCONS_00142357	"u"	-	XLOC_053017	-	chr7:111103646-111104122	SSC	FGSC	OK	0	0.805141	-inf	-nan	5e-05	0.00031437	yes
TCONS_00142362	"u"	-	XLOC_053022	-	chr7:111112885-111115365	SSC	FGSC	OK	0.262233	1.12751	-2.10422	4.30141	5e-05	0.00031437	yes
TCONS_00142365	"u"	-	XLOC_053025	-	chr7:111119799-111122695	SSC	FGSC	OK	0.57229	2.48672	-2.11943	3.68327	5e-05	0.00031437	yes
TCONS_00142366	"u"	-	XLOC_053025	-	chr7:111119799-111122695	SSC	FGSC	OK	1.52194	3.36011	-1.14259	3.20594	5e-05	0.00031437	yes
TCONS_00142404	"x"	ENSMUST00000046687.10	XLOC_053049	Spon1	chr7:113765997-114043370	SSC	FGSC	OK	1.26917	0.217333	2.5459	-3.69804	5e-05	0.00031437	yes
TCONS_00142409	"u"	-	XLOC_053052	-	chr7:114256193-114257898	SSC	FGSC	OK	0	0.546256	-inf	-nan	5e-05	0.00031437	yes
TCONS_00142441	"u"	-	XLOC_053066	-	chr7:114930446-114930994	SSC	FGSC	OK	0	0.710033	-inf	-nan	5e-05	0.00031437	yes
TCONS_00142442	"u"	-	XLOC_053067	-	chr7:114931790-114932770	SSC	FGSC	OK	0	0.540884	-inf	-nan	5e-05	0.00031437	yes
TCONS_00142444	"u"	-	XLOC_053069	-	chr7:114938206-114940618	SSC	FGSC	OK	0	0.557977	-inf	-nan	5e-05	0.00031437	yes
TCONS_00142526	"u"	-	XLOC_053112	-	chr7:118082461-118087528	SSC	FGSC	OK	0.219037	0.680379	-1.63516	4.11334	5e-05	0.00031437	yes
TCONS_00142711	"u"	-	XLOC_053175	-	chr7:122771227-122773457	SSC	FGSC	OK	0	0.752635	-inf	-nan	5e-05	0.00031437	yes
TCONS_00142739	"u"	-	XLOC_053189	-	chr7:125464882-125465366	SSC	FGSC	OK	0.898059	0	inf	-nan	5e-05	0.00031437	yes
TCONS_00143047	"x"	ENSMUST00000117762.2	XLOC_053255	Itgal	chr7:127296259-127342240	SSC	FGSC	OK	0.182118	1.01959	-2.48504	6.17476	5e-05	0.00031437	yes
TCONS_00143419	"u"	-	XLOC_053350	-	chr7:135424140-135424737	SSC	FGSC	OK	1.19087	0	inf	-nan	5e-05	0.00031437	yes
TCONS_00143445	"u"	-	XLOC_053358	-	chr7:137629721-137631237	SSC	FGSC	OK	0.507317	0	inf	-nan	5e-05	0.00031437	yes
TCONS_00143446	"u"	-	XLOC_053359	-	chr7:137641266-137641718	SSC	FGSC	OK	0.830933	0	inf	-nan	5e-05	0.00031437	yes
TCONS_00143448	"u"	-	XLOC_053361	-	chr7:137649810-137650801	SSC	FGSC	OK	0.506498	0	inf	-nan	5e-05	0.00031437	yes
TCONS_00143474	"u"	-	XLOC_053374	-	chr7:139388217-139388738	SSC	FGSC	OK	1.09423	0	inf	-nan	5e-05	0.00031437	yes
TCONS_00143557	"x"	ENSMUST00000026552.7	XLOC_053400	Cyp2e1	chr7:140763738-140774975	SSC	FGSC	OK	0.295445	0.697937	-1.24021	4.3944	5e-05	0.00031437	yes
TCONS_00143579	"u"	-	XLOC_053413	-	chr7:141022333-141022696	SSC	FGSC	OK	2.38505	0	inf	-nan	5e-05	0.00031437	yes
[truncated: 16,575 more rows]
