# Supplementary material for: Systematic identification and comparison of expressed profiles of lncRNAs and circRNAs with associated co-expression and ceRNA networks in mouse germline stem cells
Source: Oncotarget. 2017 Feb 25;8(16):26573–90. doi: 10.18632/oncotarget.15719 (PMC5432280; doi:10.18632/oncotarget.15719)
Supplement: Supplementary file 3 [file oncotarget-08-26573-s003.xlsx]

## Sheet: Sheet1
Supplementary File S2: Known LncRNAs identified in both SSCs and FGSCs
test_id	class_code	nearest_ref_id	gene_id	gene	locus	sample_1	sample_2	status	SSC_fpkm	FGSC_fpkm	log2(fold_change)	test_stat	p_value	q_value	significant	gene_type	gene_status	gene_name	transcript_type	transcript_status	transcript_name	level	size
TCONS_00000340	"="	ENSMUST00000188872.1	XLOC_000105	RP23-110G23.2	chr1:17124746-17128956	SSC	FGSC	OK	0.760785	0	inf	-nan	5e-05	0.00031437	yes	lincRNA	NOVEL	RP23-110G23.2	lincRNA	KNOWN	RP23-110G23.2-001		359
TCONS_00001324	"="	ENSMUST00000187523.1	XLOC_000493	RP24-149E13.1	chr1:59378929-59392299	SSC	FGSC	OK	0	0.603716	-inf	-nan	5e-05	0.00031437	yes	lincRNA	NOVEL	RP24-149E13.1	lincRNA	KNOWN	RP24-149E13.1-001		1013
TCONS_00001614	"="	ENSMUST00000181595.1	XLOC_000587	Gm26649	chr1:64029251-64122344	SSC	FGSC	OK	6.18283	1.18055	2.3888	-6.77845	5e-05	0.00031437	yes	lincRNA	KNOWN	Gm26649	lincRNA	KNOWN	Gm26649-201		3196
TCONS_00002524	"="	ENSMUST00000186337.1	XLOC_000872	RP24-529L13.2	chr1:86699848-87057596	SSC	FGSC	OK	22.2326	119.654	-2.42811	11.3303	5e-05	0.00031437	yes	sense_intronic	NOVEL	RP24-529L13.2	sense_intronic	KNOWN	RP24-529L13.2-001		1710
TCONS_00003150	"="	ENSMUST00000191042.1	XLOC_001053	RP24-62C22.1	chr1:98589516-98607384	SSC	FGSC	OK	2.15728	0.138844	3.95768	-7.96256	5e-05	0.00031437	yes	lincRNA	NOVEL	RP24-62C22.1	lincRNA	KNOWN	RP24-62C22.1-001		5042
TCONS_00005274	"="	ENSMUST00000181811.1	XLOC_001865	Gm17275	chr1:180800831-180816859	SSC	FGSC	OK	52.5669	25.733	1.03054	-4.05344	5e-05	0.00031437	yes	lincRNA	KNOWN	Gm17275	lincRNA	KNOWN	Gm17275-201		2550
TCONS_00008345	"="	ENSMUST00000181575.2	XLOC_002926	5033417F24Rik	chr1:92906980-92910764	SSC	FGSC	OK	0.341828	2.29054	-2.74434	3.96603	5e-05	0.00031437	yes	antisense	NOVEL	5033417F24Rik	antisense	KNOWN	5033417F24Rik-001		1787
TCONS_00008942	"="	ENSMUST00000181951.1	XLOC_003155	Gm26686	chr1:128770598-128774421	SSC	FGSC	OK	1.01607	18.136	-4.15778	18.2714	5e-05	0.00031437	yes	lincRNA	NOVEL	Gm26686	lincRNA	KNOWN	Gm26686-001		3467
TCONS_00008957	"="	ENSMUST00000130486.1	XLOC_003166	Gm15675	chr1:130388536-130437914	SSC	FGSC	OK	0.266992	1.78254	-2.73906	5.06984	5e-05	0.00031437	yes	lincRNA	NOVEL	Gm15675	lincRNA	KNOWN	Gm15675-001		3681
TCONS_00009794	"="	ENSMUST00000186785.1	XLOC_003427	E330020D12Rik	chr1:153404727-153414233	SSC	FGSC	OK	1.31231	112.546	-6.63223	12.2443	5e-05	0.00031437	yes	processed_transcript	NOVEL	E330020D12Rik	retained_intron	KNOWN	E330020D12Rik-002		1964
TCONS_00011935	"="	ENSMUST00000189792.1	XLOC_004167	RP23-76C5.1	chr10:21743866-21748277	SSC	FGSC	OK	0.454458	0	inf	-nan	5e-05	0.00031437	yes	lincRNA	NOVEL	RP23-76C5.1	lincRNA	KNOWN	RP23-76C5.1-001		332
TCONS_00013967	"="	ENSMUST00000162458.1	XLOC_004888	Gm16280	chr10:86839093-87028015	SSC	FGSC	OK	36.0158	17.4076	1.04891	-3.54817	5e-05	0.00031437	yes	antisense	NOVEL	Gm16280	antisense	KNOWN	Gm16280-001		623
TCONS_00014821	"="	ENSMUST00000133270.1	XLOC_005237	Gm16229	chr10:127642985-127701085	SSC	FGSC	OK	19.3876	3.11441	2.6381	-4.5235	5e-05	0.00031437	yes	antisense	NOVEL	Gm16229	antisense	KNOWN	Gm16229-001		1232
TCONS_00015985	"="	ENSMUST00000180729.1	XLOC_005694	Gm26543	chr10:49099459-49788766	SSC	FGSC	OK	1.05645	7.36004	-2.80049	10.6786	5e-05	0.00031437	yes	lincRNA	KNOWN	Gm26543	lincRNA	KNOWN	Gm26543-201		2221
TCONS_00017754	"="	ENSMUST00000181906.1	XLOC_006273	Cep83os	chr10:94673228-94790336	SSC	FGSC	OK	1.71288	9.31692	-2.44343	5.73119	5e-05	0.00031437	yes	lincRNA	KNOWN	Cep83os	lincRNA	KNOWN	Cep83os-201		4135
TCONS_00018722	"="	ENSMUST00000146456.1	XLOC_006735	8430429K09Rik	chr11:3452364-3479831	SSC	FGSC	OK	2.68651	4.61971	-0.782068	2.5718	5e-05	0.00031437	yes	processed_transcript	KNOWN	8430429K09Rik	processed_transcript	KNOWN	8430429K09Rik-004		1675
TCONS_00019667	"="	ENSMUST00000125365.1	XLOC_007117	A230004M16Rik	chr11:41710341-42000857	SSC	FGSC	OK	22.9073	267.45	-3.54539	23.3177	5e-05	0.00031437	yes	processed_transcript	NOVEL	A230004M16Rik	processed_transcript	KNOWN	A230004M16Rik-002		2016
TCONS_00020777	"="	ENSMUST00000131787.1	XLOC_007526	2410006H16Rik	chr11:62602876-62604807	SSC	FGSC	OK	105.939	64.4439	0.717111	-3.78495	5e-05	0.00031437	yes	processed_transcript	KNOWN	2410006H16Rik	processed_transcript	KNOWN	2410006H16Rik-001		462
TCONS_00020846	"="	ENSMUST00000135037.2	XLOC_007550	2810001G20Rik	chr11:64079483-64083259	SSC	FGSC	OK	9.64678	1.66548	2.53411	-6.01534	5e-05	0.00031437	yes	antisense	NOVEL	2810001G20Rik	antisense	KNOWN	2810001G20Rik-001		901
TCONS_00021109	"="	ENSMUST00000129321.1	XLOC_007611	Chd3os	chr11:69336136-69342641	SSC	FGSC	OK	20.4414	10.5776	0.950478	-4.10748	5e-05	0.00031437	yes	processed_transcript	KNOWN	Chd3os	processed_transcript	KNOWN	Chd3os-001		2081
TCONS_00024151	"="	ENSMUST00000143781.1	XLOC_008464	Cep112os2	chr11:108425191-108860615	SSC	FGSC	OK	4.57996	16.2129	-1.82374	8.43748	5e-05	0.00031437	yes	sense_intronic	KNOWN	Cep112os2	sense_intronic	KNOWN	Cep112os2-001		4813
TCONS_00024638	"="	ENSMUST00000149822.1	XLOC_008598	2810008D09Rik	chr11:117076789-117078955	SSC	FGSC	OK	18.5709	3.81895	2.28179	-4.9629	5e-05	0.00031437	yes	lincRNA	NOVEL	2810008D09Rik	lincRNA	KNOWN	2810008D09Rik-001		593
TCONS_00024871	"="	ENSMUST00000143428.1	XLOC_008657	Gm11766	chr11:119933011-119942698	SSC	FGSC	OK	0.926588	0.334299	1.47079	-2.93385	5e-05	0.00031437	yes	lincRNA	NOVEL	Gm11766	lincRNA	KNOWN	Gm11766-001		3018
TCONS_00024976	"="	ENSMUST00000181502.1	XLOC_008690	Gm17586	chr11:120633767-120635125	SSC	FGSC	OK	7.82498	3.84394	1.0255	-4.60965	5e-05	0.00031437	yes	lincRNA	KNOWN	Gm17586	lincRNA	KNOWN	Gm17586-201		908
TCONS_00024978	"="	ENSMUST00000151998.1	XLOC_008692	Notumos	chr11:120646030-120661815	SSC	FGSC	OK	0.645237	1.90012	-1.55819	3.51133	5e-05	0.00031437	yes	antisense	KNOWN	Notumos	antisense	KNOWN	Notumos-001		2659
TCONS_00028134	"="	ENSMUST00000156068.2	XLOC_009741	6330403K07Rik	chr11:71031940-71033513	SSC	FGSC	OK	9.02422	1.05607	3.0951	-10.2345	5e-05	0.00031437	yes	lincRNA	KNOWN	6330403K07Rik	lincRNA	KNOWN	6330403K07Rik-001		1494
TCONS_00028539	"="	ENSMUST00000132487.1	XLOC_009876	Gm11190	chr11:77912126-77929288	SSC	FGSC	OK	0.742264	0.132414	2.48688	-3.93821	5e-05	0.00031437	yes	lincRNA	NOVEL	Gm11190	lincRNA	KNOWN	Gm11190-001		3414
TCONS_00030518	"="	ENSMUST00000190120.1	XLOC_010496	RP23-456M3.4	chr11:105177725-105283959	SSC	FGSC	OK	2.2967	9.13032	-1.9911	3.49587	5e-05	0.00031437	yes	antisense	KNOWN	RP23-456M3.4	antisense	KNOWN	RP23-456M3.4-001		3708
TCONS_00030916	"="	ENSMUST00000148405.1	XLOC_010601	4932435O22Rik	chr11:114410013-114452996	SSC	FGSC	OK	0.0428789	1.4576	-5.08718	5.37756	5e-05	0.00031437	yes	lincRNA	KNOWN	4932435O22Rik	lincRNA	KNOWN	4932435O22Rik-001		3406
TCONS_00032603	"="	ENSMUST00000135883.1	XLOC_011177	Arl4aos	chr12:40038098-40040027	SSC	FGSC	OK	0.675388	3.07486	-2.18673	4.04008	5e-05	0.00031437	yes	antisense	KNOWN	Arl4aos	antisense	KNOWN	Arl4aos-001		748
TCONS_00033331	"="	ENSMUST00000181323.1	XLOC_011515	Gm26669	chr12:80107759-80132973	SSC	FGSC	OK	11.4514	1.105	3.3734	-6.77642	5e-05	0.00031437	yes	lincRNA	KNOWN	Gm26669	lincRNA	KNOWN	Gm26669-201		1808
TCONS_00033351	"="	ENSMUST00000181092.1	XLOC_011524	Gm26796	chr12:80748803-80761267	SSC	FGSC	OK	0.154996	4.10361	-4.72659	5.2224	5e-05	0.00031437	yes	lincRNA	KNOWN	Gm26796	lincRNA	KNOWN	Gm26796-201		2084
TCONS_00033829	"="	ENSMUST00000185441.1	XLOC_011689	RP24-69I6.1	chr12:99190077-99194744	SSC	FGSC	OK	16.8539	7.55014	1.15851	-3.57241	5e-05	0.00031437	yes	lincRNA	NOVEL	RP24-69I6.1	lincRNA	KNOWN	RP24-69I6.1-001		1407
TCONS_00034197	"="	ENSMUST00000129245.2	XLOC_011826	Meg3	chr12:109541000-109571726	SSC	FGSC	OK	10.0943	0.229224	5.46063	-5.8537	5e-05	0.00031437	yes	lincRNA	KNOWN	Meg3	lincRNA	KNOWN	Meg3-005		1498
TCONS_00034257	"="	ENSMUST00000182406.1	XLOC_011844	Rian	chr12:109603881-109661716	SSC	FGSC	OK	1.58556	0.13574	3.54608	-3.39983	5e-05	0.00031437	yes	processed_transcript	KNOWN	Rian	lincRNA	KNOWN	Rian-003		3476
TCONS_00035030	"="	ENSMUST00000189625.1	XLOC_012240	RP23-152O2.3	chr12:20804380-20815810	SSC	FGSC	OK	5.53278	2.83188	0.966243	-2.82646	5e-05	0.00031437	yes	processed_transcript	KNOWN	RP23-152O2.3	processed_transcript	KNOWN	RP23-152O2.3-001		1735
TCONS_00036434	"="	ENSMUST00000181184.1	XLOC_012974	4930544I03Rik	chr12:90753207-90969768	SSC	FGSC	OK	0.558116	14.0395	-4.65278	8.67351	5e-05	0.00031437	yes	lincRNA	KNOWN	4930544I03Rik	lincRNA	KNOWN	4930544I03Rik-201		1276
TCONS_00036589	"="	ENSMUST00000180771.1	XLOC_013052	Gm26723	chr12:100199434-100209814	SSC	FGSC	OK	5.95463	46.8879	-2.97713	2.79282	5e-05	0.00031437	yes	lincRNA	KNOWN	Gm26723	lincRNA	KNOWN	Gm26723-201		787
TCONS_00039979	"="	ENSMUST00000156236.1	XLOC_014807	Gm15286	chr13:111580234-111644835	SSC	FGSC	OK	1.16221	0	inf	-nan	5e-05	0.00031437	yes	processed_transcript	NOVEL	Gm15286	processed_transcript	KNOWN	Gm15286-001		621
TCONS_00043500	"="	ENSMUST00000180444.1	XLOC_016401	4930455B14Rik	chr14:8666389-8673478	SSC	FGSC	OK	0	0.899804	-inf	-nan	5e-05	0.00031437	yes	lincRNA	KNOWN	4930455B14Rik	lincRNA	KNOWN	4930455B14Rik-201		824
TCONS_00043888	"="	ENSMUST00000059648.4	XLOC_016553	4933413J09Rik	chr14:26356573-26401952	SSC	FGSC	OK	1.40305	0.49295	1.50905	-2.98468	5e-05	0.00031437	yes	lincRNA	KNOWN	4933413J09Rik	lincRNA	KNOWN	4933413J09Rik-004		3387
TCONS_00045664	"="	ENSMUST00000180465.2	XLOC_017367	4930480K23Rik	chr14:69732783-69767113	SSC	FGSC	OK	0.609903	3.39962	-2.47872	7.40472	5e-05	0.00031437	yes	lincRNA	KNOWN	4930480K23Rik	lincRNA	KNOWN	4930480K23Rik-201		3326
TCONS_00046118	"="	ENSMUST00000181443.1	XLOC_017574	Gm26778	chr14:102948099-102982683	SSC	FGSC	OK	5.36669	0.923861	2.53828	-8.83447	5e-05	0.00031437	yes	lincRNA	KNOWN	Gm26778	lincRNA	KNOWN	Gm26778-201		3805
TCONS_00046235	"="	ENSMUST00000134140.2	XLOC_017654	Mir17hg	chr14:115040439-115062652	SSC	FGSC	OK	3.3943	13.9675	-2.04088	6.70751	5e-05	0.00031437	yes	lincRNA	KNOWN	Mir17hg	lincRNA	KNOWN	Mir17hg-001		3536
TCONS_00046290	"="	ENSMUST00000140488.1	XLOC_017679	Gm16835	chr14:118985038-119115074	SSC	FGSC	OK	0.239388	8.05114	-5.07177	5.82843	5e-05	0.00031437	yes	processed_transcript	NOVEL	Gm16835	processed_transcript	KNOWN	Gm16835-001		2809
TCONS_00047241	"="	ENSMUST00000137359.1	XLOC_018051	Gm15512	chr14:33214025-33370809	SSC	FGSC	OK	0.90249	0.437103	1.04594	-2.48179	5e-05	0.00031437	yes	antisense	NOVEL	Gm15512	antisense	KNOWN	Gm15512-001		2257
TCONS_00048079	"="	ENSMUST00000181218.1	XLOC_018400	Gm26751	chr14:55854035-55874735	SSC	FGSC	OK	5.64615	0.625881	3.17331	-9.30787	5e-05	0.00031437	yes	lincRNA	KNOWN	Gm26751	lincRNA	KNOWN	Gm26751-201		4245
TCONS_00052296	"="	ENSMUST00000181536.1	XLOC_020141	Snhg18	chr15:32240568-32244662	SSC	FGSC	OK	5.12949	0.906162	2.50097	-6.57909	5e-05	0.00031437	yes	lincRNA	KNOWN	Snhg18	lincRNA	KNOWN	Snhg18-201		1482
TCONS_00056124	"="	ENSMUST00000180830.1	XLOC_021593	1300002E11Rik	chr16:21794263-21810086	SSC	FGSC	OK	0.287237	1.5294	-2.41265	5.193	5e-05	0.00031437	yes	lincRNA	KNOWN	1300002E11Rik	lincRNA	KNOWN	1300002E11Rik-201		3550
TCONS_00057301	"="	ENSMUST00000182748.2	XLOC_022000	2810055G20Rik	chr16:77236316-77691403	SSC	FGSC	OK	1.93354	0.15588	3.63274	-6.41196	5e-05	0.00031437	yes	processed_transcript	KNOWN	2810055G20Rik	lincRNA	KNOWN	2810055G20Rik-007		3151
TCONS_00057754	"="	ENSMUST00000181507.1	XLOC_022209	Gm7976	chr16:95016369-95067017	SSC	FGSC	OK	2.8459	33.8457	-3.57202	17.4189	5e-05	0.00031437	yes	lincRNA	KNOWN	Gm7976	lincRNA	KNOWN	Gm7976-201		1242
TCONS_00059046	"="	ENSMUST00000180923.1	XLOC_022674	1700007L15Rik	chr16:33373272-33380769	SSC	FGSC	OK	2.57777	16.0403	-2.63751	3.81588	5e-05	0.00031437	yes	lincRNA	KNOWN	1700007L15Rik	lincRNA	KNOWN	1700007L15Rik-201		737
TCONS_00061504	"="	ENSMUST00000163493.2	XLOC_023704	2810468N07Rik	chr17:25570810-25575043	SSC	FGSC	OK	4.8176	0.172559	4.80315	-5.8228	5e-05	0.00031437	yes	processed_transcript	NOVEL	2810468N07Rik	processed_transcript	KNOWN	2810468N07Rik-001		1349
TCONS_00062421	"="	ENSMUST00000174756.1	XLOC_023936	Gm20463	chr17:34601090-34603690	SSC	FGSC	OK	4.06691	12.3296	-1.60012	5.34623	5e-05	0.00031437	yes	antisense	NOVEL	Gm20463	antisense	KNOWN	Gm20463-001		366
TCONS_00063428	"="	ENSMUST00000181186.1	XLOC_024287	Gm26547	chr17:55557165-55563507	SSC	FGSC	OK	1.78041	10.5308	-2.56433	11.488	5e-05	0.00031437	yes	lincRNA	KNOWN	Gm26547	lincRNA	KNOWN	Gm26547-201		1508
TCONS_00066138	"="	ENSMUST00000172501.2	XLOC_025286	1110038B12Rik	chr17:34950237-34952653	SSC	FGSC	OK	22.0432	11.7715	0.905033	-2.48665	5e-05	0.00031437	yes	processed_transcript	KNOWN	1110038B12Rik	lincRNA	KNOWN	1110038B12Rik-001		579
TCONS_00067304	"="	ENSMUST00000164605.2	XLOC_025678	4930405O22Rik	chr17:63057451-63500017	SSC	FGSC	OK	1.11672	2.20524	-0.981677	2.91391	5e-05	0.00031437	yes	sense_intronic	NOVEL	4930405O22Rik	sense_intronic	KNOWN	4930405O22Rik-001		954
TCONS_00067512	"="	ENSMUST00000143828.1	XLOC_025753	Trmt61b	chr17:71526895-71598755	SSC	FGSC	OK	1.84296	7.55245	-2.03492	3.52548	5e-05	0.00031437	yes	processed_transcript	KNOWN	Trmt61b	processed_transcript	KNOWN	Trmt61b-003		781
TCONS_00069388	"="	ENSMUST00000184181.1	XLOC_026653	1500015A07Rik	chr18:61726389-61786702	SSC	FGSC	OK	6.74184	1.27619	2.4013	-6.96538	5e-05	0.00031437	yes	antisense	KNOWN	1500015A07Rik	antisense	KNOWN	1500015A07Rik-002		1865
TCONS_00069728	"="	ENSMUST00000181913.1	XLOC_026776	Gm10532	chr18:75430910-75697696	SSC	FGSC	OK	1.50621	0.255644	2.55871	-3.22055	5e-05	0.00031437	yes	lincRNA	KNOWN	Gm10532	lincRNA	KNOWN	Gm10532-201		2301
TCONS_00074313	"="	ENSMUST00000172812.2	XLOC_028660	Malat1	chr19:5795689-5802672	SSC	FGSC	OK	263.778	594.924	-1.17338	6.02205	5e-05	0.00031437	yes	lincRNA	KNOWN	Malat1	lincRNA	KNOWN	Malat1-001		6983
TCONS_00074321	"="	ENSMUST00000173672.1	XLOC_028661	Neat1	chr19:5824289-5894170	SSC	FGSC	OK	3.59064	0.465485	2.94743	-5.9926	5e-05	0.00031437	yes	lincRNA	KNOWN	Neat1	lincRNA	KNOWN	Neat1-001		20771
TCONS_00076918	"="	ENSMUST00000126967.1	XLOC_029702	Gm13375	chr2:20969053-20969997	SSC	FGSC	OK	2.69659	6.56999	-1.28476	5.05644	5e-05	0.00031437	yes	antisense	NOVEL	Gm13375	antisense	KNOWN	Gm13375-001		854
TCONS_00077573	"="	ENSMUST00000141935.1	XLOC_029878	Gm13393	chr2:29088665-29094501	SSC	FGSC	OK	0.756026	0	inf	-nan	5e-05	0.00031437	yes	lincRNA	NOVEL	Gm13393	lincRNA	KNOWN	Gm13393-001		396
TCONS_00079383	"="	ENSMUST00000135244.1	XLOC_030445	E030042O20Rik	chr2:75704769-75710024	SSC	FGSC	OK	1.43183	2.75065	-0.941916	3.119	5e-05	0.00031437	yes	processed_transcript	NOVEL	E030042O20Rik	processed_transcript	KNOWN	E030042O20Rik-001		1427
TCONS_00080801	"="	ENSMUST00000153581.1	XLOC_031003	1700020I14Rik	chr2:119594296-119607502	SSC	FGSC	OK	9.40789	16.3093	-0.793751	4.68477	5e-05	0.00031437	yes	lincRNA	KNOWN	1700020I14Rik	lincRNA	KNOWN	1700020I14Rik-001		8300
TCONS_00081123	"="	ENSMUST00000149090.1	XLOC_031065	Spata5l1	chr2:122630624-122632930	SSC	FGSC	OK	10.2869	26.7136	-1.37677	3.4744	5e-05	0.00031437	yes	processed_transcript	KNOWN	Spata5l1	processed_transcript	KNOWN	Spata5l1-001		1321
TCONS_00085290	"="	ENSMUST00000133808.1	XLOC_032424	C330006A16Rik	chr2:26136810-26140529	SSC	FGSC	OK	12.4121	21.8337	-0.814812	4.089	5e-05	0.00031437	yes	lincRNA	KNOWN	C330006A16Rik	lincRNA	KNOWN	C330006A16Rik-001		2483
TCONS_00089538	"="	ENSMUST00000156275.1	XLOC_033782	4933427J07Rik	chr2:128955670-128957861	SSC	FGSC	OK	9.13449	14.7828	-0.69452	4.19866	5e-05	0.00031437	yes	antisense	NOVEL	4933427J07Rik	antisense	KNOWN	4933427J07Rik-001		1533
TCONS_00090615	"="	ENSMUST00000124586.1	XLOC_034215	BC029722	chr2:155775341-155819426	SSC	FGSC	OK	5.52644	1.69352	1.70633	-5.23533	5e-05	0.00031437	yes	processed_transcript	KNOWN	BC029722	processed_transcript	KNOWN	BC029722-001		1615
TCONS_00091785	"="	ENSMUST00000181241.1	XLOC_034592	Gm26869	chr2:178021209-178055496	SSC	FGSC	OK	4.50624	2.15732	1.06269	-3.03553	5e-05	0.00031437	yes	lincRNA	KNOWN	Gm26869	lincRNA	KNOWN	Gm26869-201		3523
TCONS_00093018	"="	ENSMUST00000181057.1	XLOC_035117	Gm26678	chr3:54631438-54634627	SSC	FGSC	OK	7.32735	0.45135	4.02097	-12.3352	5e-05	0.00031437	yes	lincRNA	KNOWN	Gm26678	lincRNA	KNOWN	Gm26678-201		3025
TCONS_00094940	"="	ENSMUST00000070085.5	XLOC_035833	AI504432	chr3:106934381-107098401	SSC	FGSC	OK	0.597566	0.128215	2.22053	-3.26664	5e-05	0.00031437	yes	lincRNA	KNOWN	AI504432	lincRNA	KNOWN	AI504432-001		5569
TCONS_00095708	"="	ENSMUST00000181882.1	XLOC_036135	9530052C20Rik	chr3:142882494-142894644	SSC	FGSC	OK	0.252473	3.23948	-3.68156	8.46182	5e-05	0.00031437	yes	lincRNA	KNOWN	9530052C20Rik	lincRNA	KNOWN	9530052C20Rik-201		3095
TCONS_00098328	"="	ENSMUST00000180958.1	XLOC_037242	Gm17690	chr3:96162003-96177564	SSC	FGSC	OK	1.14686	5.58239	-2.2832	5.3768	5e-05	0.00031437	yes	lincRNA	KNOWN	Gm17690	lincRNA	KNOWN	Gm17690-201		3467
TCONS_00098349	"="	ENSMUST00000177363.1	XLOC_037253	Gm20628	chr3:96267074-96279001	SSC	FGSC	OK	5.48526	1.00807	2.44396	-5.53928	5e-05	0.00031437	yes	antisense	NOVEL	Gm20628	antisense	KNOWN	Gm20628-001		3215
TCONS_00098994	"="	ENSMUST00000141723.1	XLOC_037485	Gm12521	chr3:108936822-108938238	SSC	FGSC	OK	1.44085	39.3694	-4.77208	13.2314	5e-05	0.00031437	yes	antisense	NOVEL	Gm12521	antisense	KNOWN	Gm12521-001		694
TCONS_00099511	"="	ENSMUST00000180471.1	XLOC_037662	Gm26691	chr3:133955472-134262090	SSC	FGSC	OK	1.21486	2.18245	-0.845153	3.19625	5e-05	0.00031437	yes	lincRNA	KNOWN	Gm26691	lincRNA	KNOWN	Gm26691-201		4296
TCONS_00100223	"="	ENSMUST00000136992.2	XLOC_037969	Gm11837	chr4:14929907-15149794	SSC	FGSC	OK	0.754138	12.7965	-4.08478	7.51112	5e-05	0.00031437	yes	antisense	NOVEL	Gm11837	antisense	KNOWN	Gm11837-001		876
TCONS_00100780	"="	ENSMUST00000169242.1	XLOC_038198	Gm17167	chr4:42206997-42235604	SSC	FGSC	OK	0.929167	0.276038	1.75107	-4.35009	5e-05	0.00031437	yes	processed_transcript	NOVEL	Gm17167	processed_transcript	KNOWN	Gm17167-001		5054
TCONS_00101359	"="	ENSMUST00000129576.1	XLOC_038380	Gm12480	chr4:54646541-54689451	SSC	FGSC	OK	0.445605	3.60369	-3.01564	3.53139	5e-05	0.00031437	yes	lincRNA	NOVEL	Gm12480	lincRNA	KNOWN	Gm12480-001		774
TCONS_00101704	"="	ENSMUST00000122923.1	XLOC_038541	C630043F03Rik	chr4:72201347-72215352	SSC	FGSC	OK	3.13372	1.12147	1.48249	-5.87204	5e-05	0.00031437	yes	processed_transcript	KNOWN	C630043F03Rik	processed_transcript	KNOWN	C630043F03Rik-001		2581
TCONS_00102149	"="	ENSMUST00000133455.1	XLOC_038767	Kank4os	chr4:98754897-98817745	SSC	FGSC	OK	4.42602	8.50773	-0.942764	3.18216	5e-05	0.00031437	yes	antisense	KNOWN	Kank4os	antisense	KNOWN	Kank4os-001		2251
TCONS_00103125	"="	ENSMUST00000156081.1	XLOC_039030	Gm12840	chr4:117700187-117700923	SSC	FGSC	OK	41.5944	6.7463	2.62422	-15.7999	5e-05	0.00031437	yes	lincRNA	NOVEL	Gm12840	lincRNA	KNOWN	Gm12840-001		627
TCONS_00103846	"="	ENSMUST00000145196.2	XLOC_039272	E330017L17Rik	chr4:129906215-129919787	SSC	FGSC	OK	0.851296	0	inf	-nan	5e-05	0.00031437	yes	lincRNA	NOVEL	E330017L17Rik	lincRNA	KNOWN	E330017L17Rik-002		876
TCONS_00104000	"="	ENSMUST00000190917.1	XLOC_039309	RP23-127O5.7	chr4:132265707-132270904	SSC	FGSC	OK	0.88966	3.21856	-1.85509	4.87184	5e-05	0.00031437	yes	lincRNA	NOVEL	RP23-127O5.7	lincRNA	KNOWN	RP23-127O5.7-001		3134
TCONS_00104019	"="	ENSMUST00000153474.3	XLOC_039315	Snhg12	chr4:132308619-132311027	SSC	FGSC	OK	17.6196	4.85731	1.85895	-5.13592	5e-05	0.00031437	yes	lincRNA	KNOWN	Snhg12	lincRNA	KNOWN	Snhg12-002		606
TCONS_00104401	"="	ENSMUST00000142289.1	XLOC_039414	Gm13008	chr4:136003367-136021763	SSC	FGSC	OK	5.05059	25.9811	-2.36294	4.55595	5e-05	0.00031437	yes	antisense	NOVEL	Gm13008	antisense	KNOWN	Gm13008-001		507
TCONS_00105962	"="	ENSMUST00000139423.1	XLOC_039933	Gm11815	chr4:10479961-10797811	SSC	FGSC	OK	0.829283	181.668	-7.77523	12.6903	5e-05	0.00031437	yes	lincRNA	NOVEL	Gm11815	lincRNA	KNOWN	Gm11815-001		708
TCONS_00106158	"="	ENSMUST00000132219.1	XLOC_040008	Gm11851	chr4:17656674-17657963	SSC	FGSC	OK	0.627617	94.6146	-7.23603	13.1517	5e-05	0.00031437	yes	lincRNA	NOVEL	Gm11851	lincRNA	KNOWN	Gm11851-001		692
TCONS_00107736	"="	ENSMUST00000132470.1	XLOC_040588	Gm11261	chr4:78659857-78661588	SSC	FGSC	OK	1.61898	468.267	-8.1761	20.3431	5e-05	0.00031437	yes	lincRNA	NOVEL	Gm11261	lincRNA	KNOWN	Gm11261-002		838
TCONS_00108323	"="	ENSMUST00000146976.1	XLOC_040838	Gm12744	chr4:106561037-106589113	SSC	FGSC	OK	14.1286	1.93994	2.86454	-2.66444	5e-05	0.00031437	yes	antisense	PUTATIVE	Gm12744	antisense	PUTATIVE	Gm12744-001		519
TCONS_00110937	"="	ENSMUST00000147722.1	XLOC_041665	Gm16211	chr4:147668517-147670854	SSC	FGSC	OK	17.495	28.7915	-0.718701	4.43252	5e-05	0.00031437	yes	lincRNA	NOVEL	Gm16211	lincRNA	KNOWN	Gm16211-001		1620
TCONS_00111923	"="	ENSMUST00000188502.1	XLOC_041958	RP24-235L14.2	chr5:12089536-12097647	SSC	FGSC	OK	0	1.11095	-inf	-nan	5e-05	0.00031437	yes	lincRNA	NOVEL	RP24-235L14.2	lincRNA	KNOWN	RP24-235L14.2-001		452
TCONS_00111975	"="	ENSMUST00000162113.1	XLOC_041986	Speer7-ps1	chr5:15663253-15714669	SSC	FGSC	OK	5.13503	10.0688	-0.971449	2.87197	5e-05	0.00031437	yes	processed_transcript	KNOWN	Speer7-ps1	processed_transcript	KNOWN	Speer7-ps1-001		1083
TCONS_00112312	"="	ENSMUST00000181005.1	XLOC_042129	4632411P08Rik	chr5:29378698-29390488	SSC	FGSC	OK	0.253677	1.08521	-2.09691	4.58869	5e-05	0.00031437	yes	lincRNA	KNOWN	4632411P08Rik	lincRNA	KNOWN	4632411P08Rik-201		3237
TCONS_00113616	"="	ENSMUST00000126664.2	XLOC_042560	Atp10d	chr5:72203328-72298911	SSC	FGSC	OK	2.58901	0.353797	2.87141	-6.58904	5e-05	0.00031437	yes	processed_transcript	KNOWN	Atp10d	processed_transcript	KNOWN	Atp10d-001		6052
TCONS_00115219	"="	ENSMUST00000140833.1	XLOC_043125	Gm15728	chr5:117389138-117393498	SSC	FGSC	OK	0.987754	2.84224	-1.5248	3.84809	5e-05	0.00031437	yes	processed_transcript	NOVEL	Gm15728	processed_transcript	KNOWN	Gm15728-001		3492
TCONS_00119889	"="	ENSMUST00000181488.1	XLOC_044726	1010001B22Rik	chr5:109995510-109996398	SSC	FGSC	OK	1.53639	5.57267	-1.85882	4.92114	5e-05	0.00031437	yes	lincRNA	KNOWN	1010001B22Rik	lincRNA	KNOWN	1010001B22Rik-201		589
TCONS_00122344	"="	ENSMUST00000181225.1	XLOC_045414	1110019D14Rik	chr6:13871525-14044373	SSC	FGSC	OK	1.39024	3.95141	-1.50704	4.30749	5e-05	0.00031437	yes	lincRNA	KNOWN	1110019D14Rik	lincRNA	KNOWN	1110019D14Rik-202		1499
TCONS_00122517	"="	ENSMUST00000180863.1	XLOC_045465	Gm26809	chr6:18844219-18847360	SSC	FGSC	OK	40.8983	8.93687	2.1942	-12.9487	5e-05	0.00031437	yes	lincRNA	KNOWN	Gm26809	lincRNA	KNOWN	Gm26809-201		2981
TCONS_00123544	"="	ENSMUST00000095938.4	XLOC_045848	AI854703	chr6:48626763-48633689	SSC	FGSC	OK	1.3775	2.4284	-0.81796	2.88973	5e-05	0.00031437	yes	lincRNA	NOVEL	AI854703	lincRNA	KNOWN	AI854703-201		3517
TCONS_00124277	"="	ENSMUST00000180809.1	XLOC_046209	Gm26640	chr6:72953235-72957249	SSC	FGSC	OK	0.172536	0.708996	-2.03888	3.82329	5e-05	0.00031437	yes	lincRNA	KNOWN	Gm26640	lincRNA	KNOWN	Gm26640-201		3526
TCONS_00124642	"="	ENSMUST00000180896.2	XLOC_046348	1600020E01Rik	chr6:86524491-86564442	SSC	FGSC	OK	7.33404	13.3345	-0.862487	2.92702	5e-05	0.00031437	yes	lincRNA	KNOWN	1600020E01Rik	lincRNA	KNOWN	1600020E01Rik-201		2092
TCONS_00124886	"="	ENSMUST00000186472.1	XLOC_046446	RP23-190H11.5	chr6:91440986-91441755	SSC	FGSC	OK	5.90554	31.4499	-2.41291	12.1857	5e-05	0.00031437	yes	lincRNA	KNOWN	RP23-190H11.5	lincRNA	KNOWN	RP23-190H11.5-001		486
TCONS_00127522	"="	ENSMUST00000180825.1	XLOC_047380	Gm26699	chr6:38551294-38609470	SSC	FGSC	OK	4.39063	11.1708	-1.34723	2.97504	5e-05	0.00031437	yes	lincRNA	KNOWN	Gm26699	lincRNA	KNOWN	Gm26699-201		2291
TCONS_00127761	"="	ENSMUST00000181943.1	XLOC_047475	Gm16630	chr6:48130917-48395408	SSC	FGSC	OK	0.606301	2.65376	-2.12993	3.46075	5e-05	0.00031437	yes	lincRNA	KNOWN	Gm16630	lincRNA	KNOWN	Gm16630-202		1163
TCONS_00129034	"="	ENSMUST00000159937.2	XLOC_048036	AY512915	chr6:95249290-95339559	SSC	FGSC	OK	0	0.589483	-inf	-nan	5e-05	0.00031437	yes	antisense	KNOWN	AY512915	antisense	KNOWN	AY512915-002		3650
TCONS_00129035	"="	ENSMUST00000159751.1	XLOC_048036	AY512915	chr6:95249290-95339559	SSC	FGSC	OK	0	0.759208	-inf	-nan	5e-05	0.00031437	yes	antisense	KNOWN	AY512915	antisense	KNOWN	AY512915-004		678
TCONS_00129037	"="	ENSMUST00000171594.1	XLOC_048036	AY512915	chr6:95249290-95339559	SSC	FGSC	OK	0	1.35668	-inf	-nan	5e-05	0.00031437	yes	antisense	KNOWN	AY512915	antisense	KNOWN	AY512915-201		213
TCONS_00129871	"="	ENSMUST00000176108.1	XLOC_048333	A330044P14Rik	chr6:123934425-123982173	SSC	FGSC	OK	2.07203	3.87533	-0.903277	3.72542	5e-05	0.00031437	yes	lincRNA	NOVEL	A330044P14Rik	lincRNA	KNOWN	A330044P14Rik-001		2706
TCONS_00130770	"="	ENSMUST00000130872.2	XLOC_048620	Gm17216	chr6:148213366-148225697	SSC	FGSC	OK	1.25192	4.82431	-1.94619	3.4055	5e-05	0.00031437	yes	lincRNA	NOVEL	Gm17216	lincRNA	KNOWN	Gm17216-001		728
TCONS_00132857	"="	ENSMUST00000181078.1	XLOC_049368	Gm26790	chr7:35768109-35838074	SSC	FGSC	OK	3.39505	15.2797	-2.17011	5.73729	5e-05	0.00031437	yes	lincRNA	KNOWN	Gm26790	lincRNA	KNOWN	Gm26790-201		2291
TCONS_00135444	"="	ENSMUST00000143715.1	XLOC_050346	1700095J03Rik	chr7:109279222-109444893	SSC	FGSC	OK	0.558112	4.26126	-2.93265	4.41589	5e-05	0.00031437	yes	processed_transcript	NOVEL	1700095J03Rik	processed_transcript	KNOWN	1700095J03Rik-001		1808
TCONS_00140336	"="	ENSMUST00000189408.1	XLOC_052067	RP24-439I22.1	chr7:59384596-59411173	SSC	FGSC	OK	0.25598	1.88205	-2.8782	3.95604	5e-05	0.00031437	yes	processed_transcript	KNOWN	RP24-439I22.1	antisense	KNOWN	RP24-439I22.1-007		1548
TCONS_00140497	"="	ENSMUST00000187666.1	XLOC_052223	RP24-439I22.1	chr7:59619157-59904686	SSC	FGSC	OK	0.307374	1.42304	-2.21091	3.95688	5e-05	0.00031437	yes	processed_transcript	KNOWN	RP24-439I22.1	antisense	KNOWN	RP24-439I22.1-005		2517
TCONS_00140691	"="	ENSMUST00000181911.1	XLOC_052337	Gm26827	chr7:66109419-66173925	SSC	FGSC	OK	29.7944	20.5198	0.538025	-2.51915	5e-05	0.00031437	yes	lincRNA	KNOWN	Gm26827	lincRNA	KNOWN	Gm26827-201		2037
TCONS_00143769	"="	ENSMUST00000136359.2	XLOC_053464	H19	chr7:142575528-142578143	SSC	FGSC	OK	165.377	32.515	2.34658	-13.7218	5e-05	0.00031437	yes	lincRNA	KNOWN	H19	lincRNA	KNOWN	H19-001		2286
TCONS_00143829	"="	ENSMUST00000185789.1	XLOC_053476	Kcnq1ot1	chr7:143106361-143427042	SSC	FGSC	OK	1.87559	0.333653	2.49093	-8.81856	5e-05	0.00031437	yes	antisense	KNOWN	Kcnq1ot1	antisense	KNOWN	Kcnq1ot1-001		84395
TCONS_00144481	"="	ENSMUST00000180757.1	XLOC_053715	Gm26853	chr8:19784614-19799788	SSC	FGSC	OK	5.41547	16.5509	-1.61175	9.50873	5e-05	0.00031437	yes	lincRNA	KNOWN	Gm26853	lincRNA	KNOWN	Gm26853-201		4010
TCONS_00144497	"="	ENSMUST00000181248.1	XLOC_053728	Gm26804	chr8:20262612-20425242	SSC	FGSC	OK	4.95753	18.9965	-1.93804	4.28756	5e-05	0.00031437	yes	lincRNA	KNOWN	Gm26804	lincRNA	KNOWN	Gm26804-201		1017
TCONS_00145245	"="	ENSMUST00000162822.1	XLOC_054063	Gm15758	chr8:54629054-54887184	SSC	FGSC	OK	2.58654	205.579	-6.31253	12.2155	5e-05	0.00031437	yes	lincRNA	NOVEL	Gm15758	lincRNA	KNOWN	Gm15758-002		596
TCONS_00145277	"="	ENSMUST00000180798.1	XLOC_054086	Gm26905	chr8:58171434-58298866	SSC	FGSC	OK	87.548	204.175	-1.22166	9.87136	5e-05	0.00031437	yes	lincRNA	KNOWN	Gm26905	lincRNA	KNOWN	Gm26905-201		6621
TCONS_00146004	"="	ENSMUST00000181030.1	XLOC_054323	Gm4890	chr8:79266423-79312572	SSC	FGSC	OK	0.625693	3.02977	-2.27568	5.13008	5e-05	0.00031437	yes	lincRNA	KNOWN	Gm4890	lincRNA	KNOWN	Gm4890-201		2508
TCONS_00146035	"="	ENSMUST00000123595.2	XLOC_054341	Gm9725	chr8:80980733-81038584	SSC	FGSC	OK	7.65039	16.5166	-1.11031	3.48754	5e-05	0.00031437	yes	lincRNA	KNOWN	Gm9725	lincRNA	KNOWN	Gm9725-001		2328
TCONS_00147367	"="	ENSMUST00000182761.1	XLOC_054814	Gm20204	chr8:117210777-117215997	SSC	FGSC	OK	4.95515	2.70216	0.874816	-4.66375	5e-05	0.00031437	yes	lincRNA	NOVEL	Gm20204	lincRNA	KNOWN	Gm20204-001		5220
TCONS_00151432	"="	ENSMUST00000184229.1	XLOC_056610	7630403G23Rik	chr9:34042233-34061250	SSC	FGSC	OK	0	0.615974	-inf	-nan	5e-05	0.00031437	yes	lincRNA	NOVEL	7630403G23Rik	lincRNA	KNOWN	7630403G23Rik-001		1084
TCONS_00153131	"="	ENSMUST00000180574.1	XLOC_057252	4933433G15Rik	chr9:75410183-75417709	SSC	FGSC	OK	0.555454	3.94847	-2.82955	4.51184	5e-05	0.00031437	yes	lincRNA	KNOWN	4933433G15Rik	lincRNA	KNOWN	4933433G15Rik-202		1153
TCONS_00153132	"="	ENSMUST00000180533.2	XLOC_057252	4933433G15Rik	chr9:75410183-75417709	SSC	FGSC	OK	0.901099	2.73255	-1.60049	3.57936	5e-05	0.00031437	yes	lincRNA	KNOWN	4933433G15Rik	lincRNA	KNOWN	4933433G15Rik-201		1481
TCONS_00157143	"="	ENSMUST00000098658.2	XLOC_058702	Gm10655	chr9:61370796-61372193	SSC	FGSC	OK	3.29191	0.522994	2.65406	-5.96211	5e-05	0.00031437	yes	lincRNA	NOVEL	Gm10655	lincRNA	KNOWN	Gm10655-201		1397
TCONS_00157618	"="	ENSMUST00000183670.1	XLOC_058856	Gm27253	chr9:72207705-72274856	SSC	FGSC	OK	0.134665	0.953522	-2.82389	4.93261	5e-05	0.00031437	yes	lincRNA	NOVEL	Gm27253	lincRNA	KNOWN	Gm27253-001		367
TCONS_00157961	"="	ENSMUST00000184605.2	XLOC_059008	Gm27216	chr9:83240480-83254540	SSC	FGSC	OK	1.07405	0	inf	-nan	5e-05	0.00031437	yes	lincRNA	NOVEL	Gm27216	lincRNA	KNOWN	Gm27216-003		599
TCONS_00158255	"="	ENSMUST00000185830.1	XLOC_059111	RP24-331H14.1	chr9:92979913-93005739	SSC	FGSC	OK	0	0.403624	-inf	-nan	5e-05	0.00031437	yes	lincRNA	KNOWN	RP24-331H14.1	lincRNA	KNOWN	RP24-331H14.1-004		536
TCONS_00160296	"="	ENSMUST00000188966.1	XLOC_059848	RP23-99K18.3	chrX:21751378-21761733	SSC	FGSC	OK	34.8942	294.574	-3.07757	25.6056	5e-05	0.00031437	yes	lincRNA	NOVEL	RP23-99K18.3	lincRNA	KNOWN	RP23-99K18.3-001		2528
TCONS_00164019	"="	ENSMUST00000141174.1	XLOC_061544	Gm14493	chrX:10707175-10719690	SSC	FGSC	OK	9.82362	0.967651	3.3437	-4.32407	5e-05	0.00031437	yes	antisense	NOVEL	Gm14493	antisense	KNOWN	Gm14493-001		543
TCONS_00164300	"="	ENSMUST00000181367.1	XLOC_061703	Gm26818	chrX:29150250-29151825	SSC	FGSC	OK	2.58181	5.75352	-1.15606	4.92424	5e-05	0.00031437	yes	lincRNA	KNOWN	Gm26818	lincRNA	KNOWN	Gm26818-201		1360
TCONS_00166057	"="	ENSMUST00000127786.2	XLOC_062412	Xist	chrX:103414466-103484957	SSC	FGSC	OK	0.161247	1.06038	-2.71723	6.3861	5e-05	0.00031437	yes	lincRNA	KNOWN	Xist	lincRNA	KNOWN	Xist-001		17769
TCONS_00166736	"="	ENSMUST00000145916.1	XLOC_062711	Gm15298	chrX:141900581-141902455	SSC	FGSC	OK	8.86717	1653.5	-7.54283	44.2708	5e-05	0.00031437	yes	lincRNA	NOVEL	Gm15298	lincRNA	KNOWN	Gm15298-001		1212
TCONS_00167384	"="	ENSMUST00000188485.1	XLOC_063009	RP24-540G19.3	chrY:1048392-1049134	SSC	FGSC	OK	0.706947	0	inf	-nan	5e-05	0.00031437	yes	lincRNA	NOVEL	RP24-540G19.3	lincRNA	KNOWN	RP24-540G19.3-001		742
TCONS_00032609	"="	ENSMUST00000164804.1	XLOC_011183	Gm17056	chr12:40176385-40201105	SSC	FGSC	OK	1.37177	0.569629	1.26794	-2.94414	0.0001	0.000607586	yes	antisense	NOVEL	Gm17056	antisense	KNOWN	Gm17056-001		2299
TCONS_00066235	"="	ENSMUST00000175723.1	XLOC_025316	Gm19553	chr17:35506017-35510772	SSC	FGSC	OK	10.8588	1.14144	3.24994	-4.05785	0.0001	0.000607586	yes	antisense	NOVEL	Gm19553	antisense	KNOWN	Gm19553-001		494
TCONS_00090768	"="	ENSMUST00000137463.2	XLOC_034241	Gm14230	chr2:156833048-156839892	SSC	FGSC	OK	9.36957	4.28037	1.13025	-2.41072	0.0001	0.000607586	yes	lincRNA	NOVEL	Gm14230	lincRNA	KNOWN	Gm14230-001		874
TCONS_00113277	"="	ENSMUST00000180601.1	XLOC_042430	9230114K14Rik	chr5:52190680-52204265	SSC	FGSC	OK	0.109989	1.53722	-3.80489	3.25344	0.0001	0.000607586	yes	lincRNA	KNOWN	9230114K14Rik	lincRNA	KNOWN	9230114K14Rik-201		2118
TCONS_00114788	"="	ENSMUST00000180866.1	XLOC_043002	Gm26711	chr5:110361753-110450415	SSC	FGSC	OK	3.00666	0.291648	3.36586	-3.6937	0.0001	0.000607586	yes	lincRNA	KNOWN	Gm26711	lincRNA	KNOWN	Gm26711-201		1833
TCONS_00146227	"="	ENSMUST00000147538.1	XLOC_054396	1700122E12Rik	chr8:84847187-84848415	SSC	FGSC	OK	5.21668	1.73164	1.59099	-2.57151	0.0001	0.000607586	yes	processed_transcript	NOVEL	1700122E12Rik	processed_transcript	KNOWN	1700122E12Rik-001		479
TCONS_00033852	"="	ENSMUST00000146364.2	XLOC_011696	Gm10433	chr12:100187551-100194144	SSC	FGSC	OK	0.221131	2.49314	-3.49499	4.35245	0.00015	0.000888202	yes	processed_transcript	KNOWN	Gm10433	processed_transcript	KNOWN	Gm10433-001		1984
TCONS_00039109	"="	ENSMUST00000181676.1	XLOC_014416	Gm26715	chr13:66342828-66365772	SSC	FGSC	OK	2.44455	1.0169	1.26539	-3.08232	0.00015	0.000888202	yes	lincRNA	KNOWN	Gm26715	lincRNA	KNOWN	Gm26715-201		1095
TCONS_00089558	"="	ENSMUST00000127525.1	XLOC_033791	9830144P21Rik	chr2:129198763-129235604	SSC	FGSC	OK	2.81	8.8439	-1.65411	2.38335	0.00015	0.000888202	yes	processed_transcript	NOVEL	9830144P21Rik	processed_transcript	KNOWN	9830144P21Rik-001		3362
TCONS_00106178	"="	ENSMUST00000131133.1	XLOC_040023	Gm12354	chr4:19716731-19720199	SSC	FGSC	OK	0	0.535554	-inf	-nan	0.00015	0.000888202	yes	lincRNA	NOVEL	Gm12354	lincRNA	KNOWN	Gm12354-001		518
TCONS_00109578	"="	ENSMUST00000149472.2	XLOC_041214	1700086P04Rik	chr4:129050049-129058027	SSC	FGSC	OK	2.91035	0.41576	2.80737	-3.50989	0.00015	0.000888202	yes	lincRNA	KNOWN	1700086P04Rik	lincRNA	KNOWN	1700086P04Rik-001		1009
TCONS_00112187	"="	ENSMUST00000171190.1	XLOC_042066	2900005J15Rik	chr5:25100982-25110109	SSC	FGSC	OK	0.316709	0.963515	-1.60515	2.80783	0.00015	0.000888202	yes	processed_transcript	KNOWN	2900005J15Rik	processed_transcript	KNOWN	2900005J15Rik-201		2025
TCONS_00115903	"="	ENSMUST00000187344.1	XLOC_043322	RP24-399A15.1	chr5:132543889-132546524	SSC	FGSC	OK	0.223801	1.03683	-2.21189	3.18505	0.00015	0.000888202	yes	lincRNA	NOVEL	RP24-399A15.1	lincRNA	KNOWN	RP24-399A15.1-001		441
TCONS_00153547	"="	ENSMUST00000187536.1	XLOC_057404	RP23-480D7.1	chr9:90938979-90939195	SSC	FGSC	OK	40.6275	18.4619	1.1379	-9.92742	0.00015	0.000888202	yes	lincRNA	NOVEL	RP23-480D7.1	lincRNA	KNOWN	RP23-480D7.1-001		216
TCONS_00063032	"="	ENSMUST00000181149.1	XLOC_024169	B230354K17Rik	chr17:45433821-45474938	SSC	FGSC	OK	10.4092	14.87	-0.514553	2.22761	0.0002	0.00116532	yes	lincRNA	KNOWN	B230354K17Rik	lincRNA	KNOWN	B230354K17Rik-201		4897
TCONS_00104778	"="	ENSMUST00000187076.1	XLOC_039510	4921514A10Rik	chr4:141113000-141139775	SSC	FGSC	OK	2.49123	0.622291	2.00119	-2.57597	0.0002	0.00116532	yes	antisense	NOVEL	4921514A10Rik	antisense	KNOWN	4921514A10Rik-001		2116
TCONS_00108086	"="	ENSMUST00000133884.2	XLOC_040725	Gm12655	chr4:94460196-94477490	SSC	FGSC	OK	1.12959	0.426137	1.4064	-2.42567	0.0002	0.00116532	yes	processed_transcript	NOVEL	Gm12655	processed_transcript	KNOWN	Gm12655-001		925
TCONS_00145957	"="	ENSMUST00000184762.1	XLOC_054313	0610038B21Rik	chr8:77248564-77523898	SSC	FGSC	OK	5.54926	2.02828	1.45204	-2.89659	0.0002	0.00116532	yes	antisense	KNOWN	0610038B21Rik	antisense	KNOWN	0610038B21Rik-001		1524
TCONS_00026486	"="	ENSMUST00000181212.1	XLOC_009214	2310031A07Rik	chr11:46436924-46447248	SSC	FGSC	OK	8.28262	14.7668	-0.834203	2.46796	0.00025	0.00143032	yes	lincRNA	KNOWN	2310031A07Rik	lincRNA	KNOWN	2310031A07Rik-201		990
TCONS_00085477	"="	ENSMUST00000150024.1	XLOC_032463	Dbhos	chr2:27144897-27162703	SSC	FGSC	OK	1.34644	1.934	-0.522437	2.21125	0.00025	0.00143032	yes	antisense	KNOWN	Dbhos	antisense	KNOWN	Dbhos-001		4020
TCONS_00009732	"="	ENSMUST00000186444.1	XLOC_003410	RP23-370J16.1	chr1:151748450-151755018	SSC	FGSC	OK	0.425452	1.73961	-2.0317	2.82956	0.0003	0.00169408	yes	lincRNA	NOVEL	RP23-370J16.1	lincRNA	KNOWN	RP23-370J16.1-001		1381
TCONS_00035356	"="	ENSMUST00000181670.2	XLOC_012413	4933406C10Rik	chr12:32919383-32953789	SSC	FGSC	OK	0.316182	1.35865	-2.10335	2.84116	0.0003	0.00169408	yes	lincRNA	KNOWN	4933406C10Rik	lincRNA	KNOWN	4933406C10Rik-202		1633
TCONS_00116403	"="	ENSMUST00000187923.1	XLOC_043466	6330403L08Rik	chr5:138976013-139000577	SSC	FGSC	OK	0.909894	0.247261	1.87967	-2.76829	0.0003	0.00169408	yes	lincRNA	KNOWN	6330403L08Rik	lincRNA	KNOWN	6330403L08Rik-001		5522
TCONS_00153178	"="	ENSMUST00000184563.1	XLOC_057272	Gm19569	chr9:77544958-77546467	SSC	FGSC	OK	3.10277	1.76106	0.817109	-2.23135	0.0003	0.00169408	yes	processed_transcript	NOVEL	Gm19569	retained_intron	KNOWN	Gm19569-002		1266
TCONS_00153471	"="	ENSMUST00000181449.1	XLOC_057380	Gm26611	chr9:88859010-88937342	SSC	FGSC	OK	0.474592	2.70568	-2.51123	3.58615	0.0003	0.00169408	yes	lincRNA	NOVEL	Gm26611	lincRNA	KNOWN	Gm26611-001		785
TCONS_00004796	"="	ENSMUST00000180638.1	XLOC_001696	3110045C21Rik	chr1:169969408-170110783	SSC	FGSC	OK	3.96823	1.62789	1.28549	-2.46799	0.00035	0.00195359	yes	lincRNA	KNOWN	3110045C21Rik	lincRNA	KNOWN	3110045C21Rik-201		1134
TCONS_00056123	"="	ENSMUST00000181960.1	XLOC_021593	1300002E11Rik	chr16:21794263-21810086	SSC	FGSC	OK	4.23254	9.05073	-1.09651	2.23593	0.00035	0.00195359	yes	lincRNA	KNOWN	1300002E11Rik	lincRNA	KNOWN	1300002E11Rik-203		571
TCONS_00120398	"="	ENSMUST00000181440.1	XLOC_044873	BC051077	chr5:117312519-117315539	SSC	FGSC	OK	0.834664	0.174907	2.2546	-3.11462	0.00035	0.00195359	yes	lincRNA	KNOWN	BC051077	lincRNA	KNOWN	BC051077-201		1936
TCONS_00042581	"="	ENSMUST00000160385.1	XLOC_016017	4833422C13Rik	chr13:91460282-91786148	SSC	FGSC	OK	0.732559	2.58972	-1.82178	2.40214	0.0004	0.00221053	yes	antisense	PUTATIVE	4833422C13Rik	antisense	PUTATIVE	4833422C13Rik-001		2828
TCONS_00069098	"="	ENSMUST00000149935.1	XLOC_026522	Gm16283	chr18:49755793-49757189	SSC	FGSC	OK	1.09791	4.18799	-1.9315	4.00726	0.0004	0.00221053	yes	processed_transcript	NOVEL	Gm16283	processed_transcript	KNOWN	Gm16283-001		522
TCONS_00153737	"="	ENSMUST00000125071.1	XLOC_057476	Gm16185	chr9:97074420-97111190	SSC	FGSC	OK	3.11128	8.20633	-1.39923	2.63415	0.0004	0.00221053	yes	antisense	NOVEL	Gm16185	antisense	KNOWN	Gm16185-001		3207
TCONS_00026074	"="	ENSMUST00000129876.1	XLOC_009054	A630052C17Rik	chr11:29170908-29220797	SSC	FGSC	OK	5.22633	12.2786	-1.23227	2.57497	0.00045	0.00246387	yes	processed_transcript	KNOWN	A630052C17Rik	processed_transcript	KNOWN	A630052C17Rik-001		2203
TCONS_00088584	"="	ENSMUST00000136950.1	XLOC_033481	Gm13942	chr2:111051319-111057574	SSC	FGSC	OK	0	0.904239	-inf	-nan	0.00045	0.00246387	yes	lincRNA	NOVEL	Gm13942	lincRNA	KNOWN	Gm13942-001		325
TCONS_00123048	"="	ENSMUST00000136110.1	XLOC_045622	1810058I24Rik	chr6:35252653-35263496	SSC	FGSC	OK	5.49184	1.65898	1.72699	-2.42735	0.00045	0.00246387	yes	lincRNA	KNOWN	1810058I24Rik	lincRNA	KNOWN	1810058I24Rik-002		1232
TCONS_00004194	"="	ENSMUST00000190224.1	XLOC_001466	RP23-90A8.2	chr1:143777160-143807466	SSC	FGSC	OK	1.02706	2.11155	-1.03978	2.51549	0.0005	0.00271483	yes	sense_intronic	NOVEL	RP23-90A8.2	sense_intronic	KNOWN	RP23-90A8.2-001		3666
TCONS_00069905	"="	ENSMUST00000181931.1	XLOC_026839	Gm10524	chr18:82692948-82706174	SSC	FGSC	OK	0.740481	1.34807	-0.86436	2.39098	0.0005	0.00271483	yes	lincRNA	KNOWN	Gm10524	lincRNA	KNOWN	Gm10524-201		1984
TCONS_00006525	"="	ENSMUST00000186289.1	XLOC_002350	RP23-103C13.1	chr1:43730601-43746516	SSC	FGSC	OK	0.399738	0.678215	-0.762689	2.28087	0.0006	0.00320705	yes	antisense	NOVEL	RP23-103C13.1	antisense	KNOWN	RP23-103C13.1-001		216
TCONS_00025222	"="	ENSMUST00000153313.3	XLOC_008747	Tug1	chr11:3639784-3649042	SSC	FGSC	OK	7.35694	14.8048	-1.00889	2.26543	0.0006	0.00320705	yes	processed_transcript	KNOWN	Tug1	antisense	KNOWN	Tug1-003		5112
TCONS_00060989	"="	ENSMUST00000190415.1	XLOC_023476	BC002059	chr17:16951504-16974274	SSC	FGSC	OK	3.50379	2.07258	0.757494	-1.95393	0.00065	0.0034497	yes	lincRNA	NOVEL	BC002059	lincRNA	KNOWN	BC002059-001		1964
TCONS_00114768	"="	ENSMUST00000181048.1	XLOC_042996	Gm26718	chr5:110259129-110286186	SSC	FGSC	OK	25.566	36.1339	-0.49913	2.32841	0.00065	0.0034497	yes	lincRNA	KNOWN	Gm26718	lincRNA	KNOWN	Gm26718-201		1378
TCONS_00140892	"="	ENSMUST00000181224.1	XLOC_052422	AU020206	chr7:75769761-75782211	SSC	FGSC	OK	8.77882	1.41847	2.62969	-3.00532	0.00065	0.0034497	yes	lincRNA	NOVEL	AU020206	lincRNA	KNOWN	AU020206-001		656
TCONS_00164610	"="	ENSMUST00000180584.1	XLOC_061858	9530027J09Rik	chrX:48256853-48285426	SSC	FGSC	OK	1.52283	3.75853	-1.30341	2.25938	0.00065	0.0034497	yes	lincRNA	KNOWN	9530027J09Rik	lincRNA	KNOWN	9530027J09Rik-201		1684
TCONS_00006949	"="	ENSMUST00000181949.2	XLOC_002483	4930558J18Rik	chr1:57358597-57377555	SSC	FGSC	OK	0.151218	2.1532	-3.83178	3.83932	0.0007	0.0036961	yes	lincRNA	NOVEL	4930558J18Rik	lincRNA	KNOWN	4930558J18Rik-001		2052
TCONS_00048533	"="	ENSMUST00000175674.1	XLOC_018609	Gm20667	chr14:67673176-67675106	SSC	FGSC	OK	1.34676	2.20698	-0.712578	2.73596	0.0007	0.0036961	yes	sense_overlapping	NOVEL	Gm20667	sense_overlapping	KNOWN	Gm20667-001		1930
TCONS_00158350	"="	ENSMUST00000185694.1	XLOC_059151	BC043934	chr9:96435782-96438138	SSC	FGSC	OK	0.737445	0.0769007	3.26147	-3.3858	0.0007	0.0036961	yes	lincRNA	NOVEL	BC043934	lincRNA	KNOWN	BC043934-001		2356
TCONS_00088568	"="	ENSMUST00000146110.1	XLOC_033472	Gm13939	chr2:109901559-109913319	SSC	FGSC	OK	0.441899	1.32132	-1.58019	2.68213	0.00075	0.00393906	yes	processed_transcript	NOVEL	Gm13939	processed_transcript	KNOWN	Gm13939-001		1349
TCONS_00155174	"="	ENSMUST00000188577.1	XLOC_057923	4930433N12Rik	chr9:3133846-3199799	SSC	FGSC	OK	0.270708	1.81444	-2.74472	2.68991	0.00075	0.00393906	yes	lincRNA	NOVEL	4930433N12Rik	lincRNA	KNOWN	4930433N12Rik-002		1128
TCONS_00050232	"="	ENSMUST00000171591.1	XLOC_019416	Gm2895	chr15:66929316-67013039	SSC	FGSC	OK	0.86792	0.145766	2.57391	-2.49112	0.00085	0.00441659	yes	processed_transcript	NOVEL	Gm2895	processed_transcript	KNOWN	Gm2895-001		3194
TCONS_00052522	"="	ENSMUST00000181362.1	XLOC_020234	Gm26704	chr15:38726868-39006185	SSC	FGSC	OK	0.264906	0.690211	-1.38156	2.62457	0.00085	0.00441659	yes	lincRNA	KNOWN	Gm26704	lincRNA	KNOWN	Gm26704-201		2720
TCONS_00064405	"="	ENSMUST00000181180.1	XLOC_024731	Gm16702	chr17:8311101-8422728	SSC	FGSC	OK	1.45222	0.368214	1.97964	-2.56651	0.00085	0.00441659	yes	lincRNA	KNOWN	Gm16702	lincRNA	KNOWN	Gm16702-201		2384
TCONS_00112754	"="	ENSMUST00000181102.1	XLOC_042260	Gm9903	chr5:33629924-33632092	SSC	FGSC	OK	0.872404	1.52203	-0.802924	2.23959	0.0009	0.00465228	yes	lincRNA	KNOWN	Gm9903	lincRNA	KNOWN	Gm9903-201		1747
TCONS_00035101	"="	ENSMUST00000172838.2	XLOC_012269	Gm4425	chr12:22115755-22156657	SSC	FGSC	OK	0.702888	0.246784	1.51004	-2.06631	0.001	0.00512451	yes	lincRNA	NOVEL	Gm4425	lincRNA	KNOWN	Gm4425-001		2857
TCONS_00063741	"="	ENSMUST00000188481.1	XLOC_024430	C030034I22Rik	chr17:69416659-69439304	SSC	FGSC	OK	0.89407	0.530133	0.754033	-2.23365	0.001	0.00512451	yes	lincRNA	NOVEL	C030034I22Rik	lincRNA	KNOWN	C030034I22Rik-001		4231
TCONS_00055650	"="	ENSMUST00000141875.1	XLOC_021494	1700056N10Rik	chr16:17047519-17049111	SSC	FGSC	OK	1.34695	0.333256	2.01499	-2.82062	0.00105	0.00536177	yes	lincRNA	KNOWN	1700056N10Rik	lincRNA	KNOWN	1700056N10Rik-001		1043
TCONS_00073639	"="	ENSMUST00000182109.1	XLOC_028429	Gm19557	chr19:47501032-47537507	SSC	FGSC	OK	1.14679	0.351308	1.7068	-2.43339	0.0011	0.00559343	yes	antisense	NOVEL	Gm19557	antisense	KNOWN	Gm19557-001		2765
TCONS_00003613	"="	ENSMUST00000143266.1	XLOC_001276	Gm15674	chr1:130388536-130437914	SSC	FGSC	OK	0.0775582	1.00762	-3.69953	3.34637	0.0012	0.00605751	yes	antisense	NOVEL	Gm15674	antisense	KNOWN	Gm15674-001		2438
TCONS_00082760	"="	ENSMUST00000144818.1	XLOC_031611	Gm14168	chr2:156571791-156577457	SSC	FGSC	OK	0.613849	1.12587	-0.875088	2.26957	0.0012	0.00605751	yes	lincRNA	NOVEL	Gm14168	lincRNA	KNOWN	Gm14168-001		2197
TCONS_00094439	"="	ENSMUST00000176760.1	XLOC_035645	Gm20632	chr3:96239392-96241819	SSC	FGSC	OK	0.578749	1.07573	-0.894307	2.55044	0.0012	0.00605751	yes	antisense	NOVEL	Gm20632	antisense	KNOWN	Gm20632-001		2427
TCONS_00016930	"="	ENSMUST00000166593.1	XLOC_006036	Gm17134	chr10:79851380-79883174	SSC	FGSC	OK	36.6786	5.55787	2.72233	-2.2512	0.00125	0.00628703	yes	antisense	PUTATIVE	Gm17134	antisense	PUTATIVE	Gm17134-001		437
TCONS_00027166	"="	ENSMUST00000146334.1	XLOC_009471	Med9os	chr11:59945312-59948142	SSC	FGSC	OK	0.969926	6.28876	-2.69683	3.09871	0.00125	0.00628703	yes	antisense	KNOWN	Med9os	antisense	KNOWN	Med9os-003		527
TCONS_00090274	"="	ENSMUST00000148705.1	XLOC_034090	Gm14167	chr2:151540296-151542379	SSC	FGSC	OK	2.91861	6.67038	-1.19249	1.88208	0.00125	0.00628703	yes	antisense	NOVEL	Gm14167	antisense	KNOWN	Gm14167-001		433
TCONS_00140644	"="	ENSMUST00000173374.1	XLOC_052310	Gm20457	chr7:64285804-64345964	SSC	FGSC	OK	2.05824	6.02085	-1.54856	1.93371	0.00125	0.00628703	yes	processed_transcript	PUTATIVE	Gm20457	processed_transcript	PUTATIVE	Gm20457-001		682
TCONS_00061352	"="	ENSMUST00000176921.1	XLOC_023664	Rab26os	chr17:24488293-24534210	SSC	FGSC	OK	62.9797	7.47514	3.07471	-2.48622	0.00135	0.00674421	yes	antisense	KNOWN	Rab26os	antisense	KNOWN	Rab26os-001		298
TCONS_00132777	"="	ENSMUST00000180864.1	XLOC_049336	Gm26762	chr7:34202121-34230289	SSC	FGSC	OK	2.10856	0.659533	1.67674	-1.86615	0.00135	0.00674421	yes	lincRNA	KNOWN	Gm26762	lincRNA	KNOWN	Gm26762-201		5284
TCONS_00145265	"="	ENSMUST00000180690.1	XLOC_054079	2500002B13Rik	chr8:57488053-57508877	SSC	FGSC	OK	0.213532	0.593314	-1.47434	2.60786	0.00135	0.00674421	yes	lincRNA	KNOWN	2500002B13Rik	lincRNA	KNOWN	2500002B13Rik-201		2618
TCONS_00042729	"="	ENSMUST00000181988.1	XLOC_016066	Gm27031	chr13:95954593-95957171	SSC	FGSC	OK	0.833779	0.0604537	3.78576	-3.72485	0.0014	0.00696836	yes	lincRNA	NOVEL	Gm27031	lincRNA	KNOWN	Gm27031-001		2578
TCONS_00041873	"="	ENSMUST00000143260.1	XLOC_015675	Gm5665	chr13:62667997-62726689	SSC	FGSC	OK	1.23577	0.273737	2.17455	-2.13789	0.00145	0.0071969	yes	lincRNA	KNOWN	Gm5665	lincRNA	KNOWN	Gm5665-001		2509
TCONS_00070584	"="	ENSMUST00000180550.1	XLOC_027183	Gm26533	chr18:31759823-31789045	SSC	FGSC	OK	10.7339	16.4116	-0.612548	1.89212	0.0016	0.00786417	yes	lincRNA	KNOWN	Gm26533	lincRNA	KNOWN	Gm26533-201		1790
TCONS_00116150	"="	ENSMUST00000181045.2	XLOC_043402	4933404O12Rik	chr5:136919145-136937112	SSC	FGSC	OK	0.769313	0.293317	1.39111	-2.19455	0.0017	0.00830621	yes	lincRNA	KNOWN	4933404O12Rik	lincRNA	KNOWN	4933404O12Rik-201		3967
TCONS_00145302	"="	ENSMUST00000052189.3	XLOC_054095	B230317F23Rik	chr8:60983436-60985908	SSC	FGSC	OK	1.16527	0.708626	0.717574	-2.19749	0.0017	0.00830621	yes	lincRNA	NOVEL	B230317F23Rik	lincRNA	KNOWN	B230317F23Rik-001		2472
TCONS_00071238	"="	ENSMUST00000182244.2	XLOC_027479	Mir143hg	chr18:61639541-61665550	SSC	FGSC	OK	1.86276	0.0663158	4.81194	-4.35993	0.0018	0.00874631	yes	lincRNA	NOVEL	Mir143hg	lincRNA	KNOWN	Mir143hg-002		988
TCONS_00077247	"="	ENSMUST00000181730.1	XLOC_029793	Gm26702	chr2:25575415-25581757	SSC	FGSC	OK	0.605243	0.363507	0.735532	-2.09031	0.0019	0.00918021	yes	lincRNA	KNOWN	Gm26702	lincRNA	KNOWN	Gm26702-201		4570
TCONS_00012221	"="	ENSMUST00000181590.1	XLOC_004281	4930547M16Rik	chr10:39899328-39909854	SSC	FGSC	OK	0.221017	0.550617	-1.31689	1.94211	0.00195	0.00939742	yes	lincRNA	KNOWN	4930547M16Rik	lincRNA	KNOWN	4930547M16Rik-201		2400
TCONS_00095754	"="	ENSMUST00000181247.1	XLOC_036160	Gm17501	chr3:145650311-145654919	SSC	FGSC	OK	1.14172	0.0365928	4.96351	-4.02683	0.00195	0.00939742	yes	lincRNA	KNOWN	Gm17501	lincRNA	KNOWN	Gm17501-201		1320
TCONS_00104104	"="	ENSMUST00000181522.1	XLOC_039330	Gm26615	chr4:133085473-133089146	SSC	FGSC	OK	0.464198	0.206476	1.16877	-2.03666	0.00195	0.00939742	yes	lincRNA	KNOWN	Gm26615	lincRNA	KNOWN	Gm26615-201		3201
TCONS_00148425	"="	ENSMUST00000135116.1	XLOC_055292	Sorbs2os	chr8:45507787-45827906	SSC	FGSC	OK	0.60734	0.13124	2.2103	-2.1198	0.002	0.00961209	yes	antisense	KNOWN	Sorbs2os	antisense	KNOWN	Sorbs2os-001		2474
TCONS_00160105	"="	ENSMUST00000127521.1	XLOC_059755	5730405O15Rik	chrX:13041785-13057274	SSC	FGSC	OK	0.229977	1.02481	-2.15579	2.34933	0.002	0.00961209	yes	processed_transcript	NOVEL	5730405O15Rik	processed_transcript	KNOWN	5730405O15Rik-001		1749
TCONS_00004561	"="	ENSMUST00000162163.2	XLOC_001610	Gas5	chr1:161003215-161038539	SSC	FGSC	OK	12.1879	4.16124	1.55037	-2.0572	0.00205	0.00982776	yes	processed_transcript	KNOWN	Gas5	retained_intron	KNOWN	Gas5-006		1614
TCONS_00020944	"="	ENSMUST00000135670.1	XLOC_007580	9130017K11Rik	chr11:67854522-67965651	SSC	FGSC	OK	0.545855	1.20178	-1.13858	2.11638	0.0022	0.0104516	yes	processed_transcript	NOVEL	9130017K11Rik	processed_transcript	KNOWN	9130017K11Rik-001		3338
TCONS_00095001	"="	ENSMUST00000186471.1	XLOC_035876	Gm12500	chr3:108074061-108088011	SSC	FGSC	OK	1.82008	0.355042	2.35794	-2.07929	0.0023	0.0108791	yes	antisense	NOVEL	Gm12500	antisense	KNOWN	Gm12500-001		2428
TCONS_00114417	"="	ENSMUST00000181620.1	XLOC_042869	D930016D06Rik	chr5:104508334-104554213	SSC	FGSC	OK	0.588904	2.03295	-1.78747	1.98605	0.00255	0.0119326	yes	lincRNA	KNOWN	D930016D06Rik	lincRNA	KNOWN	D930016D06Rik-202		3809
TCONS_00038134	"="	ENSMUST00000181376.1	XLOC_013929	5033403F01Rik	chr13:38932139-38966299	SSC	FGSC	OK	0.524379	2.26216	-2.10902	2.24787	0.0026	0.0121421	yes	lincRNA	KNOWN	5033403F01Rik	lincRNA	KNOWN	5033403F01Rik-201		1372
TCONS_00107518	"="	ENSMUST00000143618.1	XLOC_040496	Gm11211	chr4:62705980-62727537	SSC	FGSC	OK	0.569111	0.169056	1.75121	-2.08033	0.00265	0.01235	yes	lincRNA	NOVEL	Gm11211	lincRNA	KNOWN	Gm11211-001		359
TCONS_00090759	"="	ENSMUST00000124676.1	XLOC_034234	Gm14169	chr2:156609205-156613422	SSC	FGSC	OK	0.529384	0.064027	3.04756	-2.82462	0.0028	0.0129583	yes	processed_transcript	NOVEL	Gm14169	processed_transcript	KNOWN	Gm14169-001		2519
TCONS_00109810	"="	ENSMUST00000124738.1	XLOC_041267	Gm12992	chr4:131872268-131921274	SSC	FGSC	OK	3.6412	1.23968	1.55444	-2.16526	0.0028	0.0129583	yes	processed_transcript	NOVEL	Gm12992	processed_transcript	KNOWN	Gm12992-002		4493
TCONS_00004549	"="	ENSMUST00000159706.2	XLOC_001610	Gas5	chr1:161003215-161038539	SSC	FGSC	OK	38.3266	14.8246	1.37036	-1.83615	0.00295	0.0135754	yes	processed_transcript	KNOWN	Gas5	lincRNA	KNOWN	Gas5-007		557
TCONS_00141441	"="	ENSMUST00000136294.1	XLOC_052663	Gm15415	chr7:96171243-96947034	SSC	FGSC	OK	2.88847	0.93461	1.62787	-1.75907	0.00295	0.0135754	yes	antisense	NOVEL	Gm15415	antisense	KNOWN	Gm15415-001		1198
TCONS_00050231	"="	ENSMUST00000170557.1	XLOC_019415	Gm17035	chr15:66929316-67013039	SSC	FGSC	OK	8.33643	2.45592	1.76317	-3.02919	0.003	0.0137811	yes	antisense	PUTATIVE	Gm17035	antisense	PUTATIVE	Gm17035-001		419
TCONS_00138630	"="	ENSMUST00000147449.1	XLOC_051507	Gm15541	chr7:27499323-27520214	SSC	FGSC	OK	0.576106	0.103599	2.47532	-2.60982	0.00305	0.0139901	yes	antisense	NOVEL	Gm15541	antisense	KNOWN	Gm15541-001		2713
TCONS_00011741	"="	ENSMUST00000124976.1	XLOC_004071	Gm16234	chr10:14652980-14705560	SSC	FGSC	OK	1.36303	4.43744	-1.70291	2.37119	0.00315	0.0144032	yes	antisense	NOVEL	Gm16234	antisense	KNOWN	Gm16234-001		815
TCONS_00087110	"="	ENSMUST00000126462.1	XLOC_032910	Rapgef4os1	chr2:71981239-72257474	SSC	FGSC	OK	1.14132	5.49478	-2.26736	3.47899	0.0032	0.0146021	yes	antisense	NOVEL	Rapgef4os1	antisense	KNOWN	Rapgef4os1-001		638
TCONS_00065891	"="	ENSMUST00000174321.1	XLOC_025231	BC051226	chr17:33908181-33909317	SSC	FGSC	OK	12.7818	7.92993	0.688706	-1.7026	0.0033	0.0150154	yes	antisense	NOVEL	BC051226	antisense	KNOWN	BC051226-003		430
TCONS_00112204	"="	ENSMUST00000188465.1	XLOC_042076	RP23-405O11.1	chr5:25530012-25531466	SSC	FGSC	OK	0.731753	1.43142	-0.968023	2.46614	0.0033	0.0150154	yes	lincRNA	KNOWN	RP23-405O11.1	lincRNA	KNOWN	RP23-405O11.1-001		1454
TCONS_00091628	"="	ENSMUST00000150276.1	XLOC_034520	Nespas	chr2:174266242-174346744	SSC	FGSC	OK	1.58346	0.755182	1.06818	-1.89613	0.00355	0.0160365	yes	antisense	KNOWN	Nespas	antisense	KNOWN	Nespas-001		1262
TCONS_00126492	"="	ENSMUST00000139612.1	XLOC_047028	Gm15706	chr6:145211133-145251849	SSC	FGSC	OK	1.4937	7.32677	-2.29428	2.33875	0.0036	0.0162342	yes	lincRNA	KNOWN	Gm15706	lincRNA	KNOWN	Gm15706-001		899
TCONS_00003974	"="	ENSMUST00000067468.5	XLOC_001389	Gm4793	chr1:135434579-135688105	SSC	FGSC	OK	1.06786	0.143316	2.89745	-2.65781	0.0037	0.0166369	yes	antisense	NOVEL	Gm4793	antisense	KNOWN	Gm4793-001		2616
TCONS_00046261	"="	ENSMUST00000180772.1	XLOC_017665	Gm26773	chr14:118107830-118135736	SSC	FGSC	OK	0.260127	0.720596	-1.46997	1.9916	0.0037	0.0166369	yes	lincRNA	KNOWN	Gm26773	lincRNA	KNOWN	Gm26773-201		2868
TCONS_00045322	"="	ENSMUST00000180534.1	XLOC_017229	3110083C13Rik	chr14:57999322-58003695	SSC	FGSC	OK	6.30149	8.54153	-0.438801	2.10899	0.00375	0.0168315	yes	lincRNA	KNOWN	3110083C13Rik	lincRNA	KNOWN	3110083C13Rik-201		856
TCONS_00087918	"="	ENSMUST00000111461.5	XLOC_033295	Ptpmt1	chr2:90894633-90918258	SSC	FGSC	OK	5.56962	13.238	-1.24903	1.90111	0.0038	0.0170219	yes	processed_transcript	KNOWN	Ptpmt1	processed_transcript	KNOWN	Ptpmt1-001		1529
TCONS_00158126	"="	ENSMUST00000182872.2	XLOC_059053	Snhg5	chr9:88517605-88522929	SSC	FGSC	OK	9.84919	4.98687	0.981872	-1.71534	0.00395	0.0176104	yes	processed_transcript	KNOWN	Snhg5	retained_intron	KNOWN	Snhg5-007		883
TCONS_00150257	"="	ENSMUST00000171173.1	XLOC_056026	Gm17344	chr8:109778553-109868455	SSC	FGSC	OK	8.867	18.6319	-1.07126	1.97388	0.004	0.0178077	yes	antisense	NOVEL	Gm17344	antisense	KNOWN	Gm17344-001		1159
TCONS_00014201	"="	ENSMUST00000181781.1	XLOC_004956	5730420D15Rik	chr10:95417374-95428640	SSC	FGSC	OK	0.173479	0.972937	-2.48758	2.68252	0.00405	0.0179971	yes	lincRNA	KNOWN	5730420D15Rik	lincRNA	KNOWN	5730420D15Rik-201		1182
TCONS_00102038	"="	ENSMUST00000142292.2	XLOC_038746	Junos	chr4:95049033-95167318	SSC	FGSC	OK	4.80856	1.1596	2.05198	-2.29325	0.00415	0.0183801	yes	antisense	KNOWN	Junos	antisense	KNOWN	Junos-004		730
TCONS_00020540	"="	ENSMUST00000133698.1	XLOC_007431	Gm15755	chr11:59371920-59379905	SSC	FGSC	OK	0.28244	1.58653	-2.48986	2.02428	0.0042	0.0185738	yes	antisense	NOVEL	Gm15755	antisense	KNOWN	Gm15755-001		659
TCONS_00031851	"="	ENSMUST00000134226.1	XLOC_010829	Gm12590	chr11:121882332-121883863	SSC	FGSC	OK	0.549738	4.41884	-3.00685	4.13062	0.0043	0.0189723	yes	lincRNA	NOVEL	Gm12590	lincRNA	KNOWN	Gm12590-001		404
TCONS_00036216	"="	ENSMUST00000183323.2	XLOC_012893	RP23-291K4.3	chr12:83631235-83683123	SSC	FGSC	OK	5.98065	11.7433	-0.973462	1.77467	0.0043	0.0189723	yes	antisense	NOVEL	RP23-291K4.3	antisense	KNOWN	RP23-291K4.3-001		2000
TCONS_00001172	"="	ENSMUST00000188040.1	XLOC_000456	RP24-421N21.1	chr1:55931240-55973629	SSC	FGSC	OK	0	0.703427	-inf	-nan	0.00435	0.0191669	yes	lincRNA	NOVEL	RP24-421N21.1	lincRNA	KNOWN	RP24-421N21.1-002		1636
TCONS_00123359	"="	ENSMUST00000187172.1	XLOC_045773	RP23-329D23.4	chr6:42349827-42382202	SSC	FGSC	OK	0.726944	0.263771	1.46256	-1.83913	0.00435	0.0191669	yes	antisense	KNOWN	RP23-329D23.4	antisense	KNOWN	RP23-329D23.4-002		2226
TCONS_00149097	"="	ENSMUST00000181918.1	XLOC_055514	Gm26586	chr8:72134974-72160855	SSC	FGSC	OK	1.49371	0.442847	1.75402	-1.92197	0.0044	0.0193624	yes	lincRNA	KNOWN	Gm26586	lincRNA	KNOWN	Gm26586-201		1745
TCONS_00149098	"="	ENSMUST00000156664.1	XLOC_055515	Gm16091	chr8:72134974-72160855	SSC	FGSC	OK	2.33999	0.606678	1.9475	-1.63551	0.0049	0.0212274	yes	processed_transcript	NOVEL	Gm16091	processed_transcript	KNOWN	Gm16091-001		963
TCONS_00051514	"="	ENSMUST00000181802.1	XLOC_019841	Gm26513	chr15:98038668-98132448	SSC	FGSC	OK	1.16971	3.93568	-1.75046	2.1693	0.00495	0.0214184	yes	antisense	NOVEL	Gm26513	antisense	KNOWN	Gm26513-001		2489
TCONS_00053885	"="	ENSMUST00000100370.1	XLOC_020753	1700001L05Rik	chr15:83353717-83367506	SSC	FGSC	OK	7.62172	13.4925	-0.823969	1.62477	0.00495	0.0214184	yes	lincRNA	KNOWN	1700001L05Rik	lincRNA	KNOWN	1700001L05Rik-003		2270
TCONS_00096734	"="	ENSMUST00000153659.1	XLOC_036632	C230034O21Rik	chr3:38874569-39011985	SSC	FGSC	OK	1.05956	0.0795908	3.73473	-2.99957	0.00495	0.0214184	yes	processed_transcript	KNOWN	C230034O21Rik	processed_transcript	KNOWN	C230034O21Rik-001		2836
TCONS_00088491	"="	ENSMUST00000172701.2	XLOC_033432	Wt1os	chr2:105076537-105126510	SSC	FGSC	OK	0.504561	0.0654654	2.94622	-1.98888	0.00505	0.0218163	yes	antisense	KNOWN	Wt1os	antisense	KNOWN	Wt1os-002		2960
TCONS_00148726	"="	ENSMUST00000148610.1	XLOC_055399	Gm10660	chr8:67352103-67365004	SSC	FGSC	OK	1.0958	1.81712	-0.729661	1.8606	0.00515	0.0221998	yes	lincRNA	NOVEL	Gm10660	lincRNA	KNOWN	Gm10660-001		1203
TCONS_00100080	"="	ENSMUST00000144703.1	XLOC_037893	4930412C18Rik	chr4:9770584-9823411	SSC	FGSC	OK	0.165967	0.714756	-2.10656	2.53687	0.00535	0.0229526	yes	processed_transcript	KNOWN	4930412C18Rik	processed_transcript	KNOWN	4930412C18Rik-003		2018
TCONS_00158170	"="	ENSMUST00000181448.2	XLOC_059067	9330159M07Rik	chr9:88839163-88858949	SSC	FGSC	OK	3.44036	0.919477	1.90368	-1.87053	0.00585	0.0248459	yes	lincRNA	NOVEL	9330159M07Rik	antisense	KNOWN	9330159M07Rik-002		602
TCONS_00015311	"="	ENSMUST00000181888.1	XLOC_005403	Gm26835	chr10:13966074-14154446	SSC	FGSC	OK	1.14593	0.121185	3.24124	-2.17275	0.00605	0.0255887	yes	lincRNA	KNOWN	Gm26835	lincRNA	KNOWN	Gm26835-201		3274
TCONS_00132845	"="	ENSMUST00000181932.1	XLOC_049365	B230322F03Rik	chr7:35547184-35565032	SSC	FGSC	OK	4.02846	2.1996	0.872986	-1.81876	0.00605	0.0255887	yes	antisense	NOVEL	B230322F03Rik	antisense	KNOWN	B230322F03Rik-001		1569
TCONS_00082211	"="	ENSMUST00000156345.1	XLOC_031452	Gm14123	chr2:150583079-150610254	SSC	FGSC	OK	0.333956	1.16343	-1.80065	1.95724	0.0061	0.0257667	yes	processed_transcript	NOVEL	Gm14123	processed_transcript	KNOWN	Gm14123-001		2658
TCONS_00094148	"="	ENSMUST00000141485.1	XLOC_035569	Gm15234	chr3:94658960-94660115	SSC	FGSC	OK	1.05453	0.36979	1.51183	-2.27752	0.0061	0.0257667	yes	processed_transcript	NOVEL	Gm15234	processed_transcript	KNOWN	Gm15234-001		1058
TCONS_00090863	"="	ENSMUST00000131365.1	XLOC_034263	2410019O14Rik	chr2:157595525-157597349	SSC	FGSC	OK	1.90189	0.406873	2.22478	-2.1058	0.00615	0.0259527	yes	lincRNA	KNOWN	2410019O14Rik	lincRNA	KNOWN	2410019O14Rik-001		629
TCONS_00144178	"="	ENSMUST00000180408.1	XLOC_053604	E230013L22Rik	chr8:11453391-11480241	SSC	FGSC	OK	2.25494	0.0694424	5.02113	-3.70513	0.00615	0.0259527	yes	lincRNA	KNOWN	E230013L22Rik	lincRNA	KNOWN	E230013L22Rik-201		1856
TCONS_00153205	"="	ENSMUST00000180974.1	XLOC_057281	C920006O11Rik	chr9:78175913-78179175	SSC	FGSC	OK	0.239625	2.09935	-3.13109	2.8689	0.0062	0.0261349	yes	lincRNA	KNOWN	C920006O11Rik	lincRNA	KNOWN	C920006O11Rik-201		1444
TCONS_00063046	"="	ENSMUST00000087588.3	XLOC_024179	Gm17080	chr17:45585199-45599686	SSC	FGSC	OK	1.94062	0.205504	3.23928	-2.22417	0.00625	0.0263151	yes	antisense	NOVEL	Gm17080	antisense	KNOWN	Gm17080-001		811
TCONS_00089236	"="	ENSMUST00000150154.1	XLOC_033679	Bloc1s6os	chr2:122733289-122738431	SSC	FGSC	OK	0.750079	1.96353	-1.38834	1.75965	0.0064	0.0268789	yes	antisense	KNOWN	Bloc1s6os	antisense	KNOWN	Bloc1s6os-001		696
TCONS_00064954	"="	ENSMUST00000181259.2	XLOC_025000	D330041H03Rik	chr17:24351921-24414542	SSC	FGSC	OK	3.72101	8.42106	-1.17831	1.70565	0.0065	0.0272498	yes	processed_transcript	NOVEL	D330041H03Rik	antisense	KNOWN	D330041H03Rik-003		1256
TCONS_00097628	"="	ENSMUST00000181837.1	XLOC_037024	1700113A16Rik	chr3:88141835-88177785	SSC	FGSC	OK	3.80719	8.47409	-1.15433	1.65627	0.00665	0.0278053	yes	lincRNA	KNOWN	1700113A16Rik	lincRNA	KNOWN	1700113A16Rik-201		983
TCONS_00064846	"="	ENSMUST00000062827.6	XLOC_024973	1520401A03Rik	chr17:23704487-23726291	SSC	FGSC	OK	0.0643013	0.677201	-3.39667	2.80946	0.00705	0.0292285	yes	processed_transcript	KNOWN	1520401A03Rik	lincRNA	KNOWN	1520401A03Rik-001		3725
TCONS_00037419	"="	ENSMUST00000181427.1	XLOC_013488	Gm26601	chr13:9276500-9668928	SSC	FGSC	OK	0.212661	0.612036	-1.52506	1.84654	0.0072	0.0297689	yes	lincRNA	KNOWN	Gm26601	lincRNA	KNOWN	Gm26601-201		3551
TCONS_00035539	"="	ENSMUST00000165676.1	XLOC_012541	Gm17024	chr12:40201566-40248504	SSC	FGSC	OK	12.2905	4.22601	1.54017	-2.33044	0.00725	0.0299624	yes	antisense	PUTATIVE	Gm17024	antisense	PUTATIVE	Gm17024-001		634
TCONS_00022353	"="	ENSMUST00000177150.1	XLOC_007926	AA465934	chr11:83275109-83294632	SSC	FGSC	OK	8.34889	0.573686	3.86325	-2.62019	0.0074	0.0305011	yes	processed_transcript	NOVEL	AA465934	antisense	KNOWN	AA465934-002		383
TCONS_00078273	"="	ENSMUST00000131588.2	XLOC_030010	C79798	chr2:34171351-34373142	SSC	FGSC	OK	0.224969	0.939245	-2.06177	2.04633	0.00775	0.0317271	yes	antisense	NOVEL	C79798	antisense	KNOWN	C79798-001		1793
TCONS_00011594	"="	ENSMUST00000180770.1	XLOC_004006	Gm26674	chr10:8713305-8886880	SSC	FGSC	OK	1.98346	0.299739	2.72624	-2.2653	0.0079	0.0322581	yes	lincRNA	KNOWN	Gm26674	lincRNA	KNOWN	Gm26674-201		1491
TCONS_00081737	"="	ENSMUST00000138751.1	XLOC_031251	AU019990	chr2:132598194-132653068	SSC	FGSC	OK	1.78479	3.71525	-1.05771	1.64402	0.0079	0.0322581	yes	lincRNA	NOVEL	AU019990	lincRNA	KNOWN	AU019990-003		481
TCONS_00126024	"="	ENSMUST00000181126.1	XLOC_046849	Gm26673	chr6:126708328-126741601	SSC	FGSC	OK	0.857924	0.0407665	4.3954	-3.1428	0.0084	0.0340143	yes	lincRNA	KNOWN	Gm26673	lincRNA	KNOWN	Gm26673-201		3377
TCONS_00110995	"="	ENSMUST00000154192.1	XLOC_041685	Gm13054	chr4:148000721-148004014	SSC	FGSC	OK	0.441991	1.37015	-1.63224	1.9244	0.0085	0.0343701	yes	antisense	NOVEL	Gm13054	antisense	KNOWN	Gm13054-001		820
TCONS_00046915	"="	ENSMUST00000156682.1	XLOC_017940	Zmiz1os1	chr14:25455736-25666743	SSC	FGSC	OK	0.574561	0.276575	1.05479	-1.7284	0.00855	0.0345423	yes	processed_transcript	PUTATIVE	Zmiz1os1	processed_transcript	PUTATIVE	Zmiz1os1-001		3469
TCONS_00062090	"="	ENSMUST00000180608.1	XLOC_023862	Gm26858	chr17:32353743-32389401	SSC	FGSC	OK	1.64659	3.01587	-0.873094	1.75605	0.0091	0.036457	yes	lincRNA	KNOWN	Gm26858	lincRNA	KNOWN	Gm26858-201		2040
TCONS_00095154	"="	ENSMUST00000180969.1	XLOC_035925	Gm26530	chr3:116488962-116508208	SSC	FGSC	OK	3.22221	4.66114	-0.532629	1.57491	0.0091	0.036457	yes	lincRNA	KNOWN	Gm26530	lincRNA	KNOWN	Gm26530-201		3941
TCONS_00050112	"="	ENSMUST00000180730.2	XLOC_019377	9930014A18Rik	chr15:60818931-60853778	SSC	FGSC	OK	1.46589	0.948126	0.628626	-1.54667	0.0101	0.0398366	yes	lincRNA	KNOWN	9930014A18Rik	antisense	KNOWN	9930014A18Rik-002		3074
TCONS_00079247	"="	ENSMUST00000123087.2	XLOC_030383	Sp3os	chr2:72936426-72988677	SSC	FGSC	OK	4.68201	22.7137	-2.27837	1.89818	0.01015	0.0400024	yes	antisense	KNOWN	Sp3os	antisense	KNOWN	Sp3os-001		583
TCONS_00108583	"="	ENSMUST00000141893.1	XLOC_040910	Dmrta2os	chr4:109976737-109984487	SSC	FGSC	OK	0.416911	3.59982	-3.11011	3.0774	0.01065	0.0417358	yes	antisense	KNOWN	Dmrta2os	antisense	KNOWN	Dmrta2os-002		691
TCONS_00116128	"="	ENSMUST00000148082.1	XLOC_043381	Gm16599	chr5:136248039-136567552	SSC	FGSC	OK	1.44839	4.46513	-1.62426	1.59691	0.01075	0.0420695	yes	antisense	NOVEL	Gm16599	antisense	KNOWN	Gm16599-001		1182
TCONS_00019170	"="	ENSMUST00000148496.1	XLOC_006893	Etaa1os	chr11:17953969-17959578	SSC	FGSC	OK	1.57104	4.07844	-1.37629	1.77113	0.0108	0.0422246	yes	antisense	KNOWN	Etaa1os	antisense	KNOWN	Etaa1os-001		388
TCONS_00088493	"="	ENSMUST00000174870.1	XLOC_033432	Wt1os	chr2:105076537-105126510	SSC	FGSC	OK	1.19067	0.129003	3.2063	-2.00474	0.0108	0.0422246	yes	antisense	KNOWN	Wt1os	antisense	KNOWN	Wt1os-003		957
TCONS_00022885	"="	ENSMUST00000126480.1	XLOC_008090	Gm11542	chr11:94677564-94687664	SSC	FGSC	OK	0.683082	0.265162	1.36519	-1.99703	0.0109	0.0425594	yes	processed_transcript	KNOWN	Gm11542	processed_transcript	KNOWN	Gm11542-001		1511
TCONS_00001898	"="	ENSMUST00000187941.1	XLOC_000705	RP23-280F6.4	chr1:74284929-74353694	SSC	FGSC	OK	1.50327	0.464362	1.69478	-1.69571	0.011	0.0428934	yes	sense_intronic	NOVEL	RP23-280F6.4	sense_intronic	KNOWN	RP23-280F6.4-002		3227
TCONS_00100169	"="	ENSMUST00000154194.1	XLOC_037940	1700123M08Rik	chr4:11966564-11994855	SSC	FGSC	OK	2.08897	0.700306	1.57673	-2.47171	0.01105	0.0430523	yes	processed_transcript	NOVEL	1700123M08Rik	processed_transcript	KNOWN	1700123M08Rik-002		535
TCONS_00046863	"="	ENSMUST00000145596.1	XLOC_017925	A830039N20Rik	chr14:23289430-24004859	SSC	FGSC	OK	1.06543	0.0876872	3.60292	-2.60853	0.01125	0.0436827	yes	lincRNA	NOVEL	A830039N20Rik	lincRNA	KNOWN	A830039N20Rik-001		1353
TCONS_00084679	"="	ENSMUST00000152524.1	XLOC_032235	Stamos	chr2:14070331-14152954	SSC	FGSC	OK	1.12628	7.0787	-2.65192	2.53118	0.01125	0.0436827	yes	antisense	KNOWN	Stamos	antisense	KNOWN	Stamos-001		801
TCONS_00025534	"="	ENSMUST00000147762.2	XLOC_008828	Gm11974	chr11:6525590-6528760	SSC	FGSC	OK	11.9107	7.60146	0.647905	-1.96778	0.01145	0.0443325	yes	processed_transcript	NOVEL	Gm11974	processed_transcript	KNOWN	Gm11974-003		592
TCONS_00022741	"="	ENSMUST00000143208.1	XLOC_008036	Gm15893	chr11:88339381-88718513	SSC	FGSC	OK	1.80756	0.159452	3.50285	-2.33115	0.01175	0.045287	yes	antisense	NOVEL	Gm15893	antisense	KNOWN	Gm15893-001		1559
TCONS_00017278	"="	ENSMUST00000180482.1	XLOC_006119	Gm26896	chr10:81606269-81620703	SSC	FGSC	OK	0.574298	0.888965	-0.630326	1.58503	0.0118	0.0454663	yes	lincRNA	KNOWN	Gm26896	lincRNA	KNOWN	Gm26896-201		2526
TCONS_00158420	"="	ENSMUST00000186238.1	XLOC_059167	RP23-401G21.7	chr9:97047443-97067307	SSC	FGSC	OK	1.06326	0.778476	0.449769	-1.51031	0.01195	0.0459546	yes	lincRNA	NOVEL	RP23-401G21.7	lincRNA	KNOWN	RP23-401G21.7-001		3382
TCONS_00036570	"="	ENSMUST00000185726.1	XLOC_013043	RP24-342G5.1	chr12:99625894-99627974	SSC	FGSC	OK	0.763075	2.24953	-1.55973	1.90912	0.012	0.0461061	yes	lincRNA	KNOWN	RP24-342G5.1	lincRNA	KNOWN	RP24-342G5.1-001		645
TCONS_00005732	"="	ENSMUST00000182742.1	XLOC_002070	Snhg6	chr1:9908637-9944118	SSC	FGSC	OK	19.4038	8.94751	1.11678	-1.68732	0.0121	0.0464301	yes	lincRNA	KNOWN	Snhg6	lincRNA	KNOWN	Snhg6-002		400
TCONS_00156673	"="	ENSMUST00000152203.2	XLOC_058508	Arhgap20os	chr9:51765336-51875974	SSC	FGSC	OK	0.268428	1.60313	-2.57829	1.91865	0.01215	0.0465945	yes	antisense	KNOWN	Arhgap20os	antisense	KNOWN	Arhgap20os-003		2113
TCONS_00044303	"="	ENSMUST00000181044.1	XLOC_016702	A930038B10Rik	chr14:34759306-34770625	SSC	FGSC	OK	0.547552	0.0799357	2.77608	-1.95864	0.01235	0.0472365	yes	lincRNA	KNOWN	A930038B10Rik	lincRNA	KNOWN	A930038B10Rik-202		3415
TCONS_00049212	"="	ENSMUST00000181685.1	XLOC_018961	Gm26679	chr14:120275668-120431697	SSC	FGSC	OK	1.08042	0.108661	3.31368	-2.0189	0.0124	0.047386	yes	lincRNA	KNOWN	Gm26679	lincRNA	KNOWN	Gm26679-201		1255
TCONS_00123046	"="	ENSMUST00000152147.2	XLOC_045622	1810058I24Rik	chr6:35252653-35263496	SSC	FGSC	OK	2.90029	1.96225	0.563687	-1.55682	0.0126	0.0480405	yes	lincRNA	KNOWN	1810058I24Rik	lincRNA	KNOWN	1810058I24Rik-001		2521
TCONS_00151736	"="	ENSMUST00000181296.1	XLOC_056766	2610203C20Rik	chr9:41376396-41617772	SSC	FGSC	OK	0.931966	0.0442916	4.39517	-2.89567	0.01265	0.0482029	yes	processed_transcript	KNOWN	2610203C20Rik	retained_intron	KNOWN	2610203C20Rik-005		4244
TCONS_00021148	"="	ENSMUST00000145435.1	XLOC_007624	Tnfsf13os	chr11:69682137-69696098	SSC	FGSC	OK	0.60912	3.87896	-2.67087	2.69834	0.0137	0.0516097	no	antisense	KNOWN	Tnfsf13os	antisense	KNOWN	Tnfsf13os-002		565
TCONS_00021742	"="	ENSMUST00000149940.1	XLOC_007766	Mir22hg	chr11:75461518-75470899	SSC	FGSC	OK	0.381301	1.82722	-2.26065	1.99139	0.01375	0.0517652	no	processed_transcript	KNOWN	Mir22hg	processed_transcript	KNOWN	Mir22hg-001		1752
TCONS_00053490	"="	ENSMUST00000181146.1	XLOC_020608	Gm26634	chr15:78862955-78866889	SSC	FGSC	OK	0.571986	0.0678071	3.07647	-2.38768	0.01375	0.0517652	no	lincRNA	KNOWN	Gm26634	lincRNA	KNOWN	Gm26634-201		1511
TCONS_00034358	"="	ENSMUST00000181496.1	XLOC_011879	Mirg	chr12:109723420-109749460	SSC	FGSC	OK	2.41515	0.71183	1.76251	-1.9323	0.0138	0.0519234	no	lincRNA	KNOWN	Mirg	lincRNA	KNOWN	Mirg-002		1906
TCONS_00079101	"="	ENSMUST00000150119.1	XLOC_030342	Gm13632	chr2:70877828-70884408	SSC	FGSC	OK	0.544292	3.72892	-2.77631	3.89337	0.014	0.0525516	no	lincRNA	NOVEL	Gm13632	lincRNA	KNOWN	Gm13632-001		384
TCONS_00016157	"="	ENSMUST00000177065.1	XLOC_005770	Gm20625	chr10:61038228-61042811	SSC	FGSC	OK	10.012	7.70127	0.378567	-1.90834	0.01475	0.0548771	no	lincRNA	NOVEL	Gm20625	lincRNA	KNOWN	Gm20625-001		698
TCONS_00014107	"="	ENSMUST00000180844.1	XLOC_004916	Gm26765	chr10:91147570-91171582	SSC	FGSC	OK	13.9638	4.14869	1.75097	-2.1294	0.01485	0.0551704	no	lincRNA	KNOWN	Gm26765	lincRNA	KNOWN	Gm26765-201		692
TCONS_00080100	"="	ENSMUST00000126002.1	XLOC_030739	D930015M05Rik	chr2:92403645-92434043	SSC	FGSC	OK	1.26131	0.256637	2.29713	-2.12989	0.01485	0.0551704	no	processed_transcript	KNOWN	D930015M05Rik	processed_transcript	KNOWN	D930015M05Rik-001		1190
TCONS_00030738	"="	ENSMUST00000137907.1	XLOC_010554	Cep112os1	chr11:108425191-108860615	SSC	FGSC	OK	0.152631	1.15181	-2.91578	2.12529	0.0151	0.0559144	no	antisense	KNOWN	Cep112os1	antisense	KNOWN	Cep112os1-001		3005
TCONS_00000268	"="	ENSMUST00000185813.1	XLOC_000060	RP23-125I14.5	chr1:13376069-13388413	SSC	FGSC	OK	0.168418	1.53122	-3.18457	2.79249	0.01515	0.0560709	no	antisense	NOVEL	RP23-125I14.5	antisense	KNOWN	RP23-125I14.5-001		681
TCONS_00094016	"="	ENSMUST00000134250.1	XLOC_035494	Gm16048	chr3:90450590-90465866	SSC	FGSC	OK	2.47784	0.265346	3.22313	-2.4177	0.01515	0.0560709	no	antisense	NOVEL	Gm16048	antisense	KNOWN	Gm16048-001		663
TCONS_00104815	"="	ENSMUST00000149247.1	XLOC_039521	Gm13075	chr4:141398828-141416014	SSC	FGSC	OK	0.682826	0.232835	1.55221	-1.70281	0.0152	0.0562177	no	antisense	NOVEL	Gm13075	antisense	KNOWN	Gm13075-001		1621
TCONS_00143490	"="	ENSMUST00000130771.1	XLOC_053379	Gm2044	chr7:139950395-139992562	SSC	FGSC	OK	3.58797	0.250381	3.84097	-3.32528	0.01525	0.0563802	no	lincRNA	NOVEL	Gm2044	lincRNA	KNOWN	Gm2044-001		911
TCONS_00151814	"="	ENSMUST00000080911.1	XLOC_056800	C030014I23Rik	chr9:44477923-44482180	SSC	FGSC	OK	0.771937	0.350588	1.13871	-1.57071	0.01545	0.0569903	no	lincRNA	NOVEL	C030014I23Rik	lincRNA	KNOWN	C030014I23Rik-201		1810
TCONS_00014534	"="	ENSMUST00000134586.1	XLOC_005122	Kcnmb4os1	chr10:116417860-116476363	SSC	FGSC	OK	1.93989	0.13198	3.87758	-2.97462	0.0159	0.0583728	no	antisense	KNOWN	Kcnmb4os1	antisense	KNOWN	Kcnmb4os1-001		824
TCONS_00062089	"="	ENSMUST00000181112.1	XLOC_023861	Gm26549	chr17:32284786-32298689	SSC	FGSC	OK	1.31449	0.780814	0.75145	-1.62897	0.0161	0.0589279	no	lincRNA	KNOWN	Gm26549	lincRNA	KNOWN	Gm26549-201		1209
TCONS_00068129	"="	ENSMUST00000180948.1	XLOC_026045	4930563E18Rik	chr18:10644410-10711832	SSC	FGSC	OK	0.27359	1.09747	-2.0041	1.85336	0.0164	0.0598579	no	lincRNA	KNOWN	4930563E18Rik	lincRNA	KNOWN	4930563E18Rik-201		1553
TCONS_00030544	"="	ENSMUST00000140736.1	XLOC_010503	Taco1os	chr11:106065076-106074732	SSC	FGSC	OK	0.913669	3.89897	-2.09335	2.40342	0.0165	0.0601488	no	antisense	KNOWN	Taco1os	antisense	KNOWN	Taco1os-001		644
TCONS_00054390	"="	ENSMUST00000180852.1	XLOC_020963	2610037D02Rik	chr15:96134818-96285341	SSC	FGSC	OK	0.580874	0.095311	2.60751	-1.87747	0.01675	0.0609069	no	lincRNA	NOVEL	2610037D02Rik	lincRNA	KNOWN	2610037D02Rik-002		2449
TCONS_00051788	"="	ENSMUST00000071328.6	XLOC_019944	6030408B16Rik	chr15:101293089-101297776	SSC	FGSC	OK	11.089	0.245439	5.49763	-3.10122	0.017	0.0616646	no	lincRNA	NOVEL	6030408B16Rik	lincRNA	KNOWN	6030408B16Rik-201		1155
TCONS_00141554	"="	ENSMUST00000148776.1	XLOC_052689	Gm15506	chr7:98682335-98702928	SSC	FGSC	OK	0.335431	0.773189	-1.2048	1.71564	0.0171	0.0619515	no	processed_transcript	NOVEL	Gm15506	processed_transcript	KNOWN	Gm15506-001		1133
TCONS_00148406	"="	ENSMUST00000180753.1	XLOC_055283	Gm2366	chr8:44934882-45052257	SSC	FGSC	OK	2.27407	0.568641	1.99969	-1.5733	0.01715	0.0620775	no	antisense	NOVEL	Gm2366	antisense	KNOWN	Gm2366-001		3982
TCONS_00117585	"="	ENSMUST00000181925.1	XLOC_043905	Gm26648	chr5:24685814-24710555	SSC	FGSC	OK	2.34108	1.34288	0.801846	-1.3542	0.0176	0.0634421	no	lincRNA	KNOWN	Gm26648	lincRNA	KNOWN	Gm26648-201		5831
TCONS_00125831	"="	ENSMUST00000174861.1	XLOC_046805	Gm20531	chr6:124720706-124738835	SSC	FGSC	OK	0.130895	0.467935	-1.8379	1.54359	0.0177	0.0637462	no	processed_transcript	PUTATIVE	Gm20531	processed_transcript	PUTATIVE	Gm20531-001		1373
TCONS_00033880	"="	ENSMUST00000180800.1	XLOC_011708	D130020L05Rik	chr12:101039408-101088927	SSC	FGSC	OK	16.036	9.06935	0.822245	-1.88637	0.0179	0.0643385	no	lincRNA	KNOWN	D130020L05Rik	lincRNA	KNOWN	D130020L05Rik-201		2431
TCONS_00163225	"="	ENSMUST00000127673.1	XLOC_061204	9530051G07Rik	chrX:153037628-153073097	SSC	FGSC	OK	0.034299	0.784651	-4.51581	2.64937	0.0182	0.065237	no	processed_transcript	NOVEL	9530051G07Rik	processed_transcript	KNOWN	9530051G07Rik-001		4414
TCONS_00049275	"="	ENSMUST00000131416.2	XLOC_018998	A330035P11Rik	chr14:122103429-122159604	SSC	FGSC	OK	0.880221	2.93573	-1.73778	1.62593	0.0187	0.0667284	no	processed_transcript	NOVEL	A330035P11Rik	processed_transcript	KNOWN	A330035P11Rik-002		2257
TCONS_00075157	"="	ENSMUST00000162380.1	XLOC_028984	4933413C19Rik	chr19:28258850-28720027	SSC	FGSC	OK	1.31403	0.37243	1.81896	-1.5723	0.0189	0.0673131	no	sense_intronic	KNOWN	4933413C19Rik	sense_intronic	KNOWN	4933413C19Rik-001		2217
TCONS_00036350	"="	ENSMUST00000181495.1	XLOC_012940	4732487G21Rik	chr12:86240094-86306006	SSC	FGSC	OK	1.40755	2.45812	-0.804367	1.40275	0.01905	0.0677659	no	lincRNA	KNOWN	4732487G21Rik	lincRNA	KNOWN	4732487G21Rik-201		2664
TCONS_00055019	"="	ENSMUST00000181068.1	XLOC_021181	Gm26675	chr16:3847267-3941147	SSC	FGSC	OK	21.2465	12.4553	0.770464	-1.45291	0.01925	0.0683431	no	lincRNA	KNOWN	Gm26675	lincRNA	KNOWN	Gm26675-201		1525
TCONS_00010825	"="	ENSMUST00000141846.1	XLOC_003739	B230369F24Rik	chr1:178313327-178318549	SSC	FGSC	OK	1.44119	1.90782	-0.404662	1.73277	0.01935	0.0686309	no	antisense	NOVEL	B230369F24Rik	antisense	KNOWN	B230369F24Rik-001		2560
TCONS_00022543	"="	ENSMUST00000128960.1	XLOC_007981	Brip1os	chr11:86201369-86358325	SSC	FGSC	OK	7.01511	2.95724	1.24621	-1.5302	0.01935	0.0686309	no	antisense	KNOWN	Brip1os	antisense	KNOWN	Brip1os-001		4423
TCONS_00142879	"="	ENSMUST00000187458.1	XLOC_053220	2510046G10Rik	chr7:126648542-126676432	SSC	FGSC	OK	3.81824	1.60285	1.25227	-1.85013	0.0196	0.0693892	no	antisense	NOVEL	2510046G10Rik	antisense	KNOWN	2510046G10Rik-001		1052
TCONS_00013513	"="	ENSMUST00000181265.1	XLOC_004723	Gm26710	chr10:80577787-80582975	SSC	FGSC	OK	1.30498	0.0278292	5.55128	-3.70511	0.0198	0.0699567	no	lincRNA	KNOWN	Gm26710	lincRNA	KNOWN	Gm26710-201		1793
TCONS_00153033	"="	ENSMUST00000184126.2	XLOC_057232	5031420N21Rik	chr9:72958784-73042779	SSC	FGSC	OK	5.33239	13.7062	-1.36198	1.46609	0.02	0.0705448	no	processed_transcript	KNOWN	5031420N21Rik	antisense	KNOWN	5031420N21Rik-001		496
TCONS_00025169	"="	ENSMUST00000155332.1	XLOC_008734	Gm12592	chr11:3288873-3342971	SSC	FGSC	OK	4.17235	2.38777	0.805192	-1.27195	0.0206	0.0722896	no	processed_transcript	NOVEL	Gm12592	processed_transcript	KNOWN	Gm12592-001		2954
TCONS_00036902	"="	ENSMUST00000180523.1	XLOC_013170	Gm26906	chr12:109541000-109571726	SSC	FGSC	OK	3.39095	0.181565	4.22313	-2.66226	0.0208	0.072862	no	lincRNA	KNOWN	Gm26906	lincRNA	KNOWN	Gm26906-201		1228
TCONS_00070596	"="	ENSMUST00000181729.1	XLOC_027193	A830052D11Rik	chr18:32359056-32435736	SSC	FGSC	OK	0.708948	0.137024	2.37126	-1.79098	0.02115	0.0738105	no	lincRNA	KNOWN	A830052D11Rik	lincRNA	KNOWN	A830052D11Rik-201		1130
TCONS_00098343	"="	ENSMUST00000176742.1	XLOC_037249	Gm20633	chr3:96243549-96248509	SSC	FGSC	OK	0.558764	0.89881	-0.685777	1.60686	0.02115	0.0738105	no	antisense	NOVEL	Gm20633	antisense	KNOWN	Gm20633-001		2831
TCONS_00068045	"="	ENSMUST00000189675.1	XLOC_026008	RP23-258L8.1	chr18:6435950-6516108	SSC	FGSC	OK	9.9674	5.63375	0.823123	-1.89799	0.02125	0.074096	no	antisense	NOVEL	RP23-258L8.1	antisense	KNOWN	RP23-258L8.1-002		670
TCONS_00070086	"="	ENSMUST00000161096.3	XLOC_026909	Gm10125	chr18:5491502-5775467	SSC	FGSC	OK	0.937943	2.17612	-1.21419	1.50428	0.02125	0.074096	no	processed_transcript	KNOWN	Gm10125	antisense	KNOWN	Gm10125-003		3493
TCONS_00091482	"="	ENSMUST00000181446.2	XLOC_034460	Gm26883	chr2:169633012-170071816	SSC	FGSC	OK	7.8711	0.196924	5.32085	-4.90622	0.0214	0.0745313	no	lincRNA	KNOWN	Gm26883	lincRNA	KNOWN	Gm26883-202		5115
TCONS_00107737	"="	ENSMUST00000123051.1	XLOC_040588	Gm11261	chr4:78659857-78661588	SSC	FGSC	OK	0.419317	107.932	-8.00787	5.3766	0.02165	0.0752693	no	lincRNA	NOVEL	Gm11261	lincRNA	KNOWN	Gm11261-001		712
TCONS_00071237	"="	ENSMUST00000186390.1	XLOC_027479	Mir143hg	chr18:61639541-61665550	SSC	FGSC	OK	2.13256	0.0310339	6.1026	-4.32072	0.0217	0.075411	no	lincRNA	NOVEL	Mir143hg	lincRNA	KNOWN	Mir143hg-001		1778
TCONS_00093856	"="	ENSMUST00000180791.1	XLOC_035450	4731419I09Rik	chr3:89333389-89349996	SSC	FGSC	OK	0.570158	0.12147	2.23076	-1.62108	0.0225	0.0776448	no	lincRNA	KNOWN	4731419I09Rik	lincRNA	KNOWN	4731419I09Rik-201		2820
TCONS_00160546	"="	ENSMUST00000130251.1	XLOC_059980	Gm7598	chrX:38473507-38482486	SSC	FGSC	OK	0.0413902	1.15414	-4.80138	2.7765	0.0225	0.0776448	no	lincRNA	NOVEL	Gm7598	lincRNA	KNOWN	Gm7598-001		3123
TCONS_00041219	"="	ENSMUST00000180921.1	XLOC_015407	A330033J07Rik	chr13:48044230-48264036	SSC	FGSC	OK	0.292795	0.668473	-1.19098	1.4643	0.0229	0.0787874	no	lincRNA	KNOWN	A330033J07Rik	lincRNA	KNOWN	A330033J07Rik-201		2816
TCONS_00082888	"="	ENSMUST00000173249.1	XLOC_031635	Gm20412	chr2:158028490-158146436	SSC	FGSC	OK	12.818	0.42875	4.90189	-3.66629	0.02335	0.0800063	no	processed_transcript	PUTATIVE	Gm20412	processed_transcript	PUTATIVE	Gm20412-001		633
TCONS_00070070	"="	ENSMUST00000180970.1	XLOC_026901	Gm26865	chr18:4373668-4397375	SSC	FGSC	OK	0.469264	0.994866	-1.0841	1.49922	0.0236	0.0807187	no	lincRNA	KNOWN	Gm26865	lincRNA	KNOWN	Gm26865-201		3284
TCONS_00164367	"="	ENSMUST00000180483.1	XLOC_061746	2310010G23Rik	chrX:36814295-36874138	SSC	FGSC	OK	0.421937	2.42369	-2.5221	2.15042	0.0236	0.0807187	no	lincRNA	KNOWN	2310010G23Rik	lincRNA	KNOWN	2310010G23Rik-201		1020
TCONS_00064404	"="	ENSMUST00000123341.1	XLOC_024730	4930506C21Rik	chr17:8282903-8311080	SSC	FGSC	OK	0.182019	1.24514	-2.77416	1.817	0.02385	0.0814242	no	processed_transcript	KNOWN	4930506C21Rik	retained_intron	KNOWN	4930506C21Rik-002		1193
TCONS_00112074	"="	ENSMUST00000181764.2	XLOC_042026	6030443J06Rik	chr5:22550436-22807850	SSC	FGSC	OK	0.433631	0.763861	-0.816843	1.43316	0.0239	0.0815394	no	lincRNA	KNOWN	6030443J06Rik	lincRNA	KNOWN	6030443J06Rik-203		4299
TCONS_00020781	"="	ENSMUST00000128647.1	XLOC_007530	Lrrc75aos2	chr11:62604843-62648589	SSC	FGSC	OK	0.93949	2.12379	-1.17669	1.5688	0.02425	0.0825133	no	antisense	KNOWN	Lrrc75aos2	antisense	KNOWN	Lrrc75aos2-001		1227
TCONS_00083931	"="	ENSMUST00000041998.1	XLOC_032025	4930591A17Rik	chr2:179414935-179419302	SSC	FGSC	OK	1.51075	0.154	3.29427	-1.89216	0.02435	0.0827585	no	lincRNA	KNOWN	4930591A17Rik	lincRNA	KNOWN	4930591A17Rik-001		737
TCONS_00004551	"="	ENSMUST00000162289.2	XLOC_001610	Gas5	chr1:161003215-161038539	SSC	FGSC	OK	11.1942	4.0907	1.45233	-1.38322	0.0253	0.085351	no	processed_transcript	KNOWN	Gas5	retained_intron	KNOWN	Gas5-012		904
TCONS_00021145	"="	ENSMUST00000144033.1	XLOC_007624	Tnfsf13os	chr11:69682137-69696098	SSC	FGSC	OK	0.7807	3.61673	-2.21184	2.43329	0.0254	0.0856175	no	antisense	KNOWN	Tnfsf13os	antisense	KNOWN	Tnfsf13os-003		578
TCONS_00132681	"="	ENSMUST00000181395.1	XLOC_049250	Gm4673	chr7:30945251-30989720	SSC	FGSC	OK	1.55909	0.665233	1.22878	-1.40361	0.0254	0.0856175	no	antisense	NOVEL	Gm4673	antisense	KNOWN	Gm4673-001		3660
TCONS_00007384	"="	ENSMUST00000140116.1	XLOC_002629	Gm16076	chr1:68032185-69108548	SSC	FGSC	OK	1.70708	0.0719866	4.56766	-2.81182	0.0258	0.0866745	no	sense_intronic	NOVEL	Gm16076	sense_intronic	KNOWN	Gm16076-001		480
TCONS_00045665	"="	ENSMUST00000181430.1	XLOC_017367	4930480K23Rik	chr14:69732783-69767113	SSC	FGSC	OK	0.338398	2.09684	-2.63143	2.18796	0.02585	0.0868156	no	lincRNA	KNOWN	4930480K23Rik	lincRNA	KNOWN	4930480K23Rik-202		1034
TCONS_00027163	"="	ENSMUST00000129175.2	XLOC_009471	Med9os	chr11:59945312-59948142	SSC	FGSC	OK	0.0882264	0.65563	-2.8936	1.75196	0.02595	0.0870931	no	antisense	KNOWN	Med9os	antisense	KNOWN	Med9os-001		298
TCONS_00071135	"="	ENSMUST00000151209.1	XLOC_027427	4930511M06Rik	chr18:57354732-57731065	SSC	FGSC	OK	0.129977	1.90413	-3.87281	2.72146	0.026	0.0872205	no	processed_transcript	NOVEL	4930511M06Rik	processed_transcript	KNOWN	4930511M06Rik-001		1058
TCONS_00062211	"="	ENSMUST00000172817.1	XLOC_023896	BC033916	chr17:33905134-33906675	SSC	FGSC	OK	1.13682	0.104322	3.44589	-2.56807	0.02605	0.0873658	no	lincRNA	NOVEL	BC033916	lincRNA	KNOWN	BC033916-001		807
TCONS_00103495	"="	ENSMUST00000094769.5	XLOC_039168	9930104L06Rik	chr4:124918464-124944656	SSC	FGSC	OK	0.627567	3.29603	-2.39289	1.87298	0.0261	0.0874975	no	processed_transcript	NOVEL	9930104L06Rik	processed_transcript	KNOWN	9930104L06Rik-003		2911
TCONS_00076267	"="	ENSMUST00000143264.2	XLOC_029407	5830428H23Rik	chr19:60889685-61141021	SSC	FGSC	OK	2.08508	0.486594	2.09932	-1.59102	0.02615	0.0876065	no	processed_transcript	NOVEL	5830428H23Rik	retained_intron	KNOWN	5830428H23Rik-002		1189
TCONS_00049102	"="	ENSMUST00000164319.1	XLOC_018905	Gm17066	chr14:105106651-105177459	SSC	FGSC	OK	3.10546	8.90068	-1.51911	1.81137	0.02625	0.0878332	no	processed_transcript	NOVEL	Gm17066	processed_transcript	KNOWN	Gm17066-002		795
TCONS_00166959	"="	ENSMUST00000175825.1	XLOC_062808	A230072E10Rik	chrX:151168779-151474198	SSC	FGSC	OK	0.828686	2.1551	-1.37885	1.36691	0.02625	0.0878332	no	antisense	NOVEL	A230072E10Rik	antisense	KNOWN	A230072E10Rik-004		3292
TCONS_00025537	"="	ENSMUST00000134527.1	XLOC_008828	Gm11974	chr11:6525590-6528760	SSC	FGSC	OK	6.52956	4.13482	0.659161	-1.3223	0.02635	0.0881045	no	processed_transcript	NOVEL	Gm11974	processed_transcript	KNOWN	Gm11974-001		675
TCONS_00077303	"="	ENSMUST00000155199.1	XLOC_029816	1810012K08Rik	chr2:26136810-26140529	SSC	FGSC	OK	10.5296	17.1512	-0.70386	1.35866	0.02665	0.0889252	no	lincRNA	KNOWN	1810012K08Rik	lincRNA	KNOWN	1810012K08Rik-001		574
TCONS_00068519	"="	ENSMUST00000150084.1	XLOC_026251	Gm16344	chr18:31959233-32036961	SSC	FGSC	OK	16.523	20.834	-0.334468	1.35215	0.02715	0.0902379	no	antisense	NOVEL	Gm16344	antisense	KNOWN	Gm16344-001		1567
TCONS_00090771	"="	ENSMUST00000134838.1	XLOC_034241	Gm14230	chr2:156833048-156839892	SSC	FGSC	OK	3.27631	1.19884	1.45043	-1.40558	0.0273	0.0906394	no	lincRNA	NOVEL	Gm14230	lincRNA	KNOWN	Gm14230-003		450
TCONS_00021905	"="	ENSMUST00000180805.1	XLOC_007802	2210008F06Rik	chr11:77489853-77491409	SSC	FGSC	OK	0.296414	0.714384	-1.26909	1.65461	0.0275	0.091141	no	lincRNA	KNOWN	2210008F06Rik	lincRNA	KNOWN	2210008F06Rik-201		1082
TCONS_00036866	"="	ENSMUST00000180576.1	XLOC_013154	Gm16596	chr12:108370956-108702306	SSC	FGSC	OK	0.466909	1.97558	-2.08106	1.67489	0.0275	0.091141	no	lincRNA	KNOWN	Gm16596	lincRNA	KNOWN	Gm16596-201		1494
TCONS_00162732	"="	ENSMUST00000134066.2	XLOC_060976	BC065397	chrX:136732941-136803364	SSC	FGSC	OK	1.02353	3.88307	-1.92364	1.71578	0.02765	0.0915544	no	processed_transcript	NOVEL	BC065397	processed_transcript	KNOWN	BC065397-001		3201
TCONS_00160268	"="	ENSMUST00000136447.1	XLOC_059827	A230072C01Rik	chrX:20933394-20986737	SSC	FGSC	OK	0.822471	2.62238	-1.67284	1.58531	0.02775	0.0918342	no	processed_transcript	KNOWN	A230072C01Rik	processed_transcript	KNOWN	A230072C01Rik-002		1412
TCONS_00081717	"="	ENSMUST00000124336.1	XLOC_031247	AV099323	chr2:132253356-132261333	SSC	FGSC	OK	0.89463	0.38581	1.2134	-1.62359	0.02785	0.0920623	no	antisense	NOVEL	AV099323	antisense	KNOWN	AV099323-001		921
TCONS_00085398	"="	ENSMUST00000180659.1	XLOC_032443	Snhg7	chr2:26636506-26645944	SSC	FGSC	OK	2.52101	1.01613	1.31092	-1.66867	0.02845	0.0936563	no	lincRNA	KNOWN	Snhg7	lincRNA	KNOWN	Snhg7-201		741
TCONS_00066135	"="	ENSMUST00000173811.2	XLOC_025286	1110038B12Rik	chr17:34950237-34952653	SSC	FGSC	OK	2.96627	0.702776	2.07751	-2.13715	0.0285	0.0937783	no	processed_transcript	KNOWN	1110038B12Rik	retained_intron	KNOWN	1110038B12Rik-006		747
TCONS_00085396	"="	ENSMUST00000181621.1	XLOC_032443	Snhg7	chr2:26636506-26645944	SSC	FGSC	OK	0.976788	0.560107	0.802344	-1.37295	0.02865	0.0941293	no	lincRNA	KNOWN	Snhg7	lincRNA	KNOWN	Snhg7-202		2366
TCONS_00076676	"="	ENSMUST00000148089.1	XLOC_029611	E030013I19Rik	chr2:12106631-12311300	SSC	FGSC	OK	0.545123	0.030191	4.17439	-2.39383	0.02875	0.0944055	no	processed_transcript	NOVEL	E030013I19Rik	processed_transcript	KNOWN	E030013I19Rik-002		2675
TCONS_00034262	"="	ENSMUST00000183191.1	XLOC_011850	Gm26945	chr12:109603881-109661716	SSC	FGSC	OK	2.17095	0.0604266	5.167	-2.91072	0.029	0.0950398	no	lincRNA	KNOWN	Gm26945	lincRNA	KNOWN	Gm26945-001		2011
TCONS_00139007	"="	ENSMUST00000166826.1	XLOC_051602	Gm17104	chr7:30561867-30567962	SSC	FGSC	OK	37.0503	21.1883	0.806221	-1.22014	0.0293	0.0957918	no	antisense	NOVEL	Gm17104	antisense	KNOWN	Gm17104-001		323
TCONS_00156931	"="	ENSMUST00000181462.1	XLOC_058617	Gm26631	chr9:57521231-57543187	SSC	FGSC	OK	0.478516	1.40323	-1.55211	1.429	0.0295	0.096243	no	lincRNA	KNOWN	Gm26631	lincRNA	KNOWN	Gm26631-201		2505
TCONS_00103062	"="	ENSMUST00000151670.1	XLOC_039006	Gm12996	chr4:116824893-116830603	SSC	FGSC	OK	0.310388	2.8749	-3.21137	2.13647	0.02995	0.0973894	no	antisense	NOVEL	Gm12996	antisense	KNOWN	Gm12996-001		636
TCONS_00061006	"="	ENSMUST00000186431.1	XLOC_023491	Gm6712	chr17:17294364-17322836	SSC	FGSC	OK	0.75134	1.87838	-1.32195	1.71782	0.03005	0.0976367	no	lincRNA	NOVEL	Gm6712	lincRNA	KNOWN	Gm6712-001		526
TCONS_00086655	"="	ENSMUST00000146529.1	XLOC_032784	A930012O16Rik	chr2:57236226-57370720	SSC	FGSC	OK	0.119279	0.827254	-2.79399	1.97861	0.03015	0.0978689	no	processed_transcript	KNOWN	A930012O16Rik	processed_transcript	KNOWN	A930012O16Rik-002		1498
TCONS_00057304	"="	ENSMUST00000068704.6	XLOC_022000	2810055G20Rik	chr16:77236316-77691403	SSC	FGSC	OK	1.24894	0.0303728	5.36178	-2.73764	0.0306	0.0989994	no	processed_transcript	KNOWN	2810055G20Rik	lincRNA	KNOWN	2810055G20Rik-009		2858
TCONS_00111605	"="	ENSMUST00000137752.1	XLOC_041819	Gm16023	chr4:155600285-155649938	SSC	FGSC	OK	4.1051	6.72273	-0.711631	1.25302	0.0306	0.0989994	no	processed_transcript	NOVEL	Gm16023	processed_transcript	KNOWN	Gm16023-001		2490
TCONS_00016926	"="	ENSMUST00000168521.1	XLOC_006034	E130317F20Rik	chr10:79851380-79883174	SSC	FGSC	OK	3.01933	6.84229	-1.18025	1.46577	0.0307	0.0992589	no	processed_transcript	NOVEL	E130317F20Rik	processed_transcript	KNOWN	E130317F20Rik-001		3265
TCONS_00072405	"="	ENSMUST00000180819.1	XLOC_027918	Snhg1	chr19:8706881-8726442	SSC	FGSC	OK	7.06884	4.18965	0.754646	-1.33604	0.0315	0.101173	no	lincRNA	KNOWN	Snhg1	lincRNA	KNOWN	Snhg1-201		2339
TCONS_00011108	"="	ENSMUST00000180632.1	XLOC_003831	4930532G15Rik	chr1:185359460-185362865	SSC	FGSC	OK	0.431014	1.07784	-1.32234	1.70317	0.03165	0.10155	no	lincRNA	KNOWN	4930532G15Rik	lincRNA	KNOWN	4930532G15Rik-201		699
TCONS_00025763	"="	ENSMUST00000136053.2	XLOC_008917	Eldr	chr11:16934793-16951282	SSC	FGSC	OK	0.225978	1.84937	-3.03278	1.8845	0.0318	0.101906	no	processed_transcript	KNOWN	Eldr	processed_transcript	KNOWN	Eldr-001		747
TCONS_00068606	"="	ENSMUST00000181641.1	XLOC_026292	2010110K18Rik	chr18:34751808-34758685	SSC	FGSC	OK	0.975406	0.212973	2.19533	-1.57746	0.03195	0.102266	no	lincRNA	KNOWN	2010110K18Rik	lincRNA	KNOWN	2010110K18Rik-202		678
TCONS_00037652	"="	ENSMUST00000122926.1	XLOC_013649	4930470G03Rik	chr13:21421274-21453788	SSC	FGSC	OK	0.158957	1.62809	-3.35647	2.10218	0.03215	0.10278	no	processed_transcript	KNOWN	4930470G03Rik	processed_transcript	KNOWN	4930470G03Rik-001		2447
TCONS_00051660	"="	ENSMUST00000177831.1	XLOC_019901	Gm21917	chr15:99918347-99967075	SSC	FGSC	OK	1.04748	0.225383	2.21648	-1.49162	0.03285	0.104378	no	antisense	NOVEL	Gm21917	antisense	KNOWN	Gm21917-001		666
TCONS_00081788	"="	ENSMUST00000146980.1	XLOC_031278	Gm14074	chr2:135648906-135652063	SSC	FGSC	OK	2.16018	0.36669	2.55852	-2.86448	0.03285	0.104378	no	lincRNA	NOVEL	Gm14074	lincRNA	KNOWN	Gm14074-001		412
TCONS_00129331	"="	ENSMUST00000156734.1	XLOC_048178	Gm15492	chr6:113307180-113326747	SSC	FGSC	OK	1.80684	9.91346	-2.45592	2.32277	0.03305	0.10488	no	antisense	NOVEL	Gm15492	antisense	KNOWN	Gm15492-001		606
TCONS_00043707	"="	ENSMUST00000190699.1	XLOC_016498	RP24-155O13.4	chr14:20499363-20644048	SSC	FGSC	OK	0.874388	2.34388	-1.42256	1.30609	0.0331	0.105003	no	antisense	KNOWN	RP24-155O13.4	antisense	KNOWN	RP24-155O13.4-001		3040
TCONS_00011280	"="	ENSMUST00000180429.1	XLOC_003899	Gm26670	chr1:191977372-191990138	SSC	FGSC	OK	0.398611	0.600033	-0.590059	1.29004	0.03425	0.107599	no	antisense	NOVEL	Gm26670	antisense	KNOWN	Gm26670-001		3286
TCONS_00071945	"="	ENSMUST00000181211.1	XLOC_027771	Gm17552	chr19:4164308-4176257	SSC	FGSC	OK	0.781676	1.14961	-0.556496	1.21727	0.03445	0.108092	no	lincRNA	KNOWN	Gm17552	lincRNA	KNOWN	Gm17552-201		3877
TCONS_00101995	"="	ENSMUST00000134966.1	XLOC_038715	Gm12668	chr4:91626588-91630139	SSC	FGSC	OK	0.28292	1.11958	-1.98449	2.07034	0.0356	0.110593	no	lincRNA	NOVEL	Gm12668	lincRNA	KNOWN	Gm12668-001		575
TCONS_00046303	"="	ENSMUST00000138893.3	XLOC_017687	Gm17613	chr14:120749184-120750062	SSC	FGSC	OK	0.532032	1.26535	-1.24995	1.83357	0.03565	0.11069	no	lincRNA	NOVEL	Gm17613	lincRNA	KNOWN	Gm17613-001		669
TCONS_00163255	"="	ENSMUST00000185492.1	XLOC_061216	2210013O21Rik	chrX:153723582-153741920	SSC	FGSC	OK	0.383601	3.01124	-2.97268	2.86026	0.03575	0.110885	no	processed_transcript	NOVEL	2210013O21Rik	lincRNA	KNOWN	2210013O21Rik-004		1346
TCONS_00158934	"="	ENSMUST00000163196.1	XLOC_059304	Gm17041	chr9:107292434-107302784	SSC	FGSC	OK	1.68293	0.322089	2.38544	-1.50162	0.03585	0.111089	no	antisense	NOVEL	Gm17041	antisense	KNOWN	Gm17041-001		479
TCONS_00079286	"="	ENSMUST00000181596.1	XLOC_030403	Gm10822	chr2:73892995-73900850	SSC	FGSC	OK	0.295315	0.493095	-0.739613	1.32	0.0362	0.111876	no	lincRNA	KNOWN	Gm10822	lincRNA	KNOWN	Gm10822-201		2320
TCONS_00046923	"="	ENSMUST00000184083.1	XLOC_017946	Gm9872	chr14:25842149-25886804	SSC	FGSC	OK	0.51641	0.167256	1.62646	-1.40239	0.03625	0.111988	no	antisense	NOVEL	Gm9872	antisense	KNOWN	Gm9872-001		2479
TCONS_00000127	"="	ENSMUST00000181821.2	XLOC_000031	1700034P13Rik	chr1:9711065-9791922	SSC	FGSC	OK	10.2952	15.2873	-0.570368	1.31403	0.03635	0.112233	no	antisense	NOVEL	1700034P13Rik	antisense	KNOWN	1700034P13Rik-001		1996
TCONS_00164684	"="	ENSMUST00000124842.2	XLOC_061879	Firre	chrX:50555743-50635321	SSC	FGSC	OK	4.43737	0.779671	2.50877	-1.90136	0.03635	0.112233	no	processed_transcript	KNOWN	Firre	processed_transcript	KNOWN	Firre-001		1145
TCONS_00146753	"="	ENSMUST00000145562.2	XLOC_054594	4930513N10Rik	chr8:95719450-95821728	SSC	FGSC	OK	1.41647	4.67734	-1.72339	1.38339	0.0367	0.113009	no	processed_transcript	KNOWN	4930513N10Rik	processed_transcript	KNOWN	4930513N10Rik-001		2803
TCONS_00064850	"="	ENSMUST00000176095.2	XLOC_024973	1520401A03Rik	chr17:23704487-23726291	SSC	FGSC	OK	0.0311839	1.05757	-5.08381	2.15868	0.0371	0.113885	no	processed_transcript	KNOWN	1520401A03Rik	lincRNA	KNOWN	1520401A03Rik-002		2109
TCONS_00123431	"="	ENSMUST00000181519.1	XLOC_045812	Gm26625	chr6:47530215-47595341	SSC	FGSC	OK	0.701587	0.15308	2.19634	-1.67766	0.0371	0.113885	no	lincRNA	KNOWN	Gm26625	lincRNA	KNOWN	Gm26625-201		2538
TCONS_00101715	"="	ENSMUST00000142047.1	XLOC_038551	Gm11240	chr4:73791245-73798372	SSC	FGSC	OK	0.430808	1.00957	-1.22862	1.61244	0.03725	0.114211	no	processed_transcript	NOVEL	Gm11240	processed_transcript	KNOWN	Gm11240-001		751
TCONS_00117436	"="	ENSMUST00000189045.1	XLOC_043846	5031425E22Rik	chr5:23382307-23434269	SSC	FGSC	OK	7.67352	5.6495	0.441765	-1.28205	0.0374	0.114558	no	lincRNA	NOVEL	5031425E22Rik	lincRNA	KNOWN	5031425E22Rik-004		1983
TCONS_00115218	"="	ENSMUST00000156391.1	XLOC_043125	Gm15728	chr5:117389138-117393498	SSC	FGSC	OK	0.608622	0.248691	1.29119	-1.35842	0.03755	0.114904	no	processed_transcript	NOVEL	Gm15728	processed_transcript	KNOWN	Gm15728-002		571
TCONS_00083944	"="	ENSMUST00000150145.1	XLOC_032027	4921531C22Rik	chr2:179912145-179989505	SSC	FGSC	OK	0.270355	1.7087	-2.65997	1.99265	0.03765	0.11514	no	processed_transcript	NOVEL	4921531C22Rik	processed_transcript	KNOWN	4921531C22Rik-001		1905
TCONS_00060610	"="	ENSMUST00000181052.1	XLOC_023310	Gm26848	chr17:6310546-6493180	SSC	FGSC	OK	3.2767	2.02014	0.697788	-1.28972	0.03825	0.116407	no	lincRNA	KNOWN	Gm26848	lincRNA	KNOWN	Gm26848-201		2467
TCONS_00034414	"="	ENSMUST00000181348.1	XLOC_011910	4921507G05Rik	chr12:110841028-110845216	SSC	FGSC	OK	0.332045	0.598413	-0.849764	1.26781	0.03915	0.1184	no	lincRNA	KNOWN	4921507G05Rik	lincRNA	KNOWN	4921507G05Rik-201		1653
TCONS_00005583	"="	ENSMUST00000159407.1	XLOC_002004	Gm15867	chr1:192844430-192856466	SSC	FGSC	OK	1.64562	0.570116	1.5293	-1.24319	0.04	0.12024	no	antisense	NOVEL	Gm15867	antisense	KNOWN	Gm15867-001		603
TCONS_00103494	"="	ENSMUST00000160420.2	XLOC_039168	9930104L06Rik	chr4:124918464-124944656	SSC	FGSC	OK	1.59913	2.63628	-0.721219	1.26771	0.04005	0.120351	no	processed_transcript	NOVEL	9930104L06Rik	retained_intron	KNOWN	9930104L06Rik-002		4749
TCONS_00073339	"="	ENSMUST00000181195.1	XLOC_028313	E030044B06Rik	chr19:40868385-40874071	SSC	FGSC	OK	0.663844	1.0951	-0.72214	1.32355	0.0402	0.120707	no	lincRNA	KNOWN	E030044B06Rik	lincRNA	KNOWN	E030044B06Rik-201		1266
TCONS_00103490	"="	ENSMUST00000145046.2	XLOC_039168	9930104L06Rik	chr4:124918464-124944656	SSC	FGSC	OK	2.21028	5.01512	-1.18206	1.44471	0.04025	0.120807	no	processed_transcript	NOVEL	9930104L06Rik	retained_intron	KNOWN	9930104L06Rik-001		1203
TCONS_00148746	"="	ENSMUST00000181816.1	XLOC_055404	Gm26659	chr8:68218172-68228413	SSC	FGSC	OK	0.543624	0.731051	-0.427364	1.29771	0.04025	0.120807	no	lincRNA	KNOWN	Gm26659	lincRNA	KNOWN	Gm26659-201		3655
TCONS_00070834	"="	ENSMUST00000181871.1	XLOC_027283	1700086O06Rik	chr18:38238404-38262629	SSC	FGSC	OK	0.816807	0.193533	2.07741	-1.64298	0.04045	0.121274	no	lincRNA	KNOWN	1700086O06Rik	lincRNA	KNOWN	1700086O06Rik-202		1564
TCONS_00058946	"="	ENSMUST00000182690.1	XLOC_022635	Gm15743	chr16:31422279-31458901	SSC	FGSC	OK	0.517609	0.145674	1.82912	-1.7053	0.04085	0.122175	no	antisense	NOVEL	Gm15743	antisense	KNOWN	Gm15743-002		1901
TCONS_00116597	"="	ENSMUST00000160231.1	XLOC_043539	0610040B10Rik	chr5:143316488-143332704	SSC	FGSC	OK	0.64831	3.94294	-2.60452	1.5619	0.04175	0.124217	no	antisense	NOVEL	0610040B10Rik	antisense	KNOWN	0610040B10Rik-001		501
TCONS_00016672	"="	ENSMUST00000127576.2	XLOC_005954	4930483K19Rik	chr10:76531556-76562226	SSC	FGSC	OK	1.6736	0.443713	1.91525	-1.34114	0.04195	0.124676	no	antisense	NOVEL	4930483K19Rik	antisense	KNOWN	4930483K19Rik-001		1237
TCONS_00015260	"="	ENSMUST00000181073.2	XLOC_005390	B230208H11Rik	chr10:12916647-12923100	SSC	FGSC	OK	0.597063	0.217911	1.45415	-1.38023	0.04215	0.125162	no	lincRNA	KNOWN	B230208H11Rik	lincRNA	KNOWN	B230208H11Rik-202		1060
TCONS_00139984	"="	ENSMUST00000155241.1	XLOC_051910	Gm16047	chr7:45621810-45639293	SSC	FGSC	OK	1.93406	0.268523	2.84851	-2.30196	0.04235	0.125607	no	antisense	NOVEL	Gm16047	antisense	KNOWN	Gm16047-001		448
TCONS_00078660	"="	ENSMUST00000143821.1	XLOC_030178	A430018G15Rik	chr2:52425011-52676831	SSC	FGSC	OK	0.695463	1.7968	-1.36938	1.63985	0.04265	0.126267	no	processed_transcript	NOVEL	A430018G15Rik	processed_transcript	KNOWN	A430018G15Rik-001		766
TCONS_00124340	"="	ENSMUST00000168990.1	XLOC_046235	Gm17034	chr6:82725024-82774570	SSC	FGSC	OK	0.856829	0.0683294	3.64843	-1.70333	0.04325	0.127609	no	processed_transcript	NOVEL	Gm17034	processed_transcript	KNOWN	Gm17034-001		2229
TCONS_00134243	"="	ENSMUST00000182937.2	XLOC_049842	AI854517	chr7:79500025-79534403	SSC	FGSC	OK	0.342846	5.2446	-3.9352	2.47723	0.04385	0.128959	no	lincRNA	KNOWN	AI854517	lincRNA	KNOWN	AI854517-005		636
TCONS_00080483	"="	ENSMUST00000130416.1	XLOC_030886	Gm13936	chr2:110196888-110256131	SSC	FGSC	OK	0.57043	1.18972	-1.0605	1.29921	0.04475	0.130991	no	antisense	PUTATIVE	Gm13936	antisense	PUTATIVE	Gm13936-001		715
TCONS_00018012	"="	ENSMUST00000186844.1	XLOC_006421	RP23-231M6.2	chr10:111506285-111508645	SSC	FGSC	OK	2.06467	1.01459	1.02502	-1.47518	0.0455	0.132615	no	lincRNA	NOVEL	RP23-231M6.2	lincRNA	KNOWN	RP23-231M6.2-001		741
TCONS_00166137	"="	ENSMUST00000144366.2	XLOC_062442	5530601H04Rik	chrX:105037196-105079609	SSC	FGSC	OK	2.16541	0.782634	1.46823	-1.35847	0.0457	0.133031	no	processed_transcript	NOVEL	5530601H04Rik	processed_transcript	KNOWN	5530601H04Rik-016		709
TCONS_00106313	"="	ENSMUST00000155691.1	XLOC_040096	4933421O10Rik	chr4:33027141-33052526	SSC	FGSC	OK	1.04262	1.69886	-0.704351	1.25557	0.04575	0.133141	no	processed_transcript	KNOWN	4933421O10Rik	processed_transcript	KNOWN	4933421O10Rik-001		3847
TCONS_00035233	"="	ENSMUST00000185916.1	XLOC_012357	RP23-421P10.1	chr12:28437794-28552303	SSC	FGSC	OK	0.0658685	0.644251	-3.28996	1.63317	0.0458	0.133275	no	lincRNA	NOVEL	RP23-421P10.1	lincRNA	KNOWN	RP23-421P10.1-001		1062
TCONS_00060907	"="	ENSMUST00000186130.1	XLOC_023433	RP23-464D14.2	chr17:15041640-15074993	SSC	FGSC	OK	0.305085	1.31326	-2.10587	1.32899	0.04585	0.133367	no	lincRNA	NOVEL	RP23-464D14.2	lincRNA	KNOWN	RP23-464D14.2-001		667
TCONS_00040807	"="	ENSMUST00000154298.1	XLOC_015214	2610307P16Rik	chr13:28460033-28898673	SSC	FGSC	OK	2.94521	0.389502	2.91867	-2.43017	0.04595	0.13355	no	processed_transcript	KNOWN	2610307P16Rik	processed_transcript	KNOWN	2610307P16Rik-004		433
TCONS_00022357	"="	ENSMUST00000176016.1	XLOC_007926	AA465934	chr11:83275109-83294632	SSC	FGSC	OK	3.53619	1.76875	0.999467	-1.35888	0.0462	0.134056	no	processed_transcript	NOVEL	AA465934	retained_intron	KNOWN	AA465934-003		471
TCONS_00045484	"="	ENSMUST00000164515.1	XLOC_017304	Gm17232	chr14:63492346-63509092	SSC	FGSC	OK	0.21039	2.12781	-3.33823	1.91424	0.04625	0.134129	no	antisense	NOVEL	Gm17232	antisense	KNOWN	Gm17232-001		453
TCONS_00132788	"="	ENSMUST00000127462.1	XLOC_049347	Gm12784	chr7:34547205-34556204	SSC	FGSC	OK	0.724022	0.178584	2.01943	-1.70006	0.04625	0.134129	no	processed_transcript	NOVEL	Gm12784	processed_transcript	KNOWN	Gm12784-001		657
TCONS_00022977	"="	ENSMUST00000146868.1	XLOC_008119	4833417C18Rik	chr11:95858161-95914891	SSC	FGSC	OK	1.49474	0.063966	4.54645	-2.84	0.04655	0.134783	no	processed_transcript	NOVEL	4833417C18Rik	processed_transcript	KNOWN	4833417C18Rik-001		1269
TCONS_00158847	"="	ENSMUST00000186713.1	XLOC_059289	RP24-74F2.12	chr9:106447787-106452922	SSC	FGSC	OK	1.70307	0.269513	2.65971	-1.58791	0.04655	0.134783	no	antisense	NOVEL	RP24-74F2.12	antisense	KNOWN	RP24-74F2.12-001		551
TCONS_00024670	"="	ENSMUST00000155384.1	XLOC_008608	2900041M22Rik	chr11:117611246-117613857	SSC	FGSC	OK	1.66516	0.0326091	5.67424	-3.68072	0.0466	0.134856	no	processed_transcript	NOVEL	2900041M22Rik	processed_transcript	KNOWN	2900041M22Rik-001		1784
TCONS_00068563	"="	ENSMUST00000146010.2	XLOC_026276	2410004N09Rik	chr18:33794593-33796107	SSC	FGSC	OK	16.7745	12.1498	0.465341	-1.83035	0.04665	0.134947	no	lincRNA	NOVEL	2410004N09Rik	lincRNA	KNOWN	2410004N09Rik-001		430
TCONS_00147630	"="	ENSMUST00000159364.1	XLOC_054903	Fcor	chr8:3671187-3672336	SSC	FGSC	OK	3.49336	0.25753	3.7618	-3.84855	0.04675	0.13514	no	antisense	NOVEL	Fcor	antisense	KNOWN	Fcor-001		366
TCONS_00023150	"="	ENSMUST00000131687.1	XLOC_008179	2410003L11Rik	chr11:97598510-97622893	SSC	FGSC	OK	1.04387	0.37785	1.46605	-1.32866	0.0471	0.135863	no	processed_transcript	NOVEL	2410003L11Rik	processed_transcript	KNOWN	2410003L11Rik-001		612
TCONS_00085116	"="	ENSMUST00000180841.1	XLOC_032397	AA543186	chr2:25327449-25356359	SSC	FGSC	OK	0.578331	3.62536	-2.64816	1.60632	0.0476	0.136954	no	lincRNA	KNOWN	AA543186	lincRNA	KNOWN	AA543186-201		1696
TCONS_00065890	"="	ENSMUST00000172526.1	XLOC_025231	BC051226	chr17:33908181-33909317	SSC	FGSC	OK	1.42048	0.7552	0.911445	-1.19582	0.04825	0.138409	no	antisense	NOVEL	BC051226	antisense	KNOWN	BC051226-001		837
TCONS_00144883	"="	ENSMUST00000188318.1	XLOC_053917	RP23-99B10.1	chr8:34216858-34226145	SSC	FGSC	OK	2.13944	0.921537	1.21512	-1.98362	0.0484	0.138656	no	lincRNA	NOVEL	RP23-99B10.1	lincRNA	KNOWN	RP23-99B10.1-001		418
TCONS_00029568	"="	ENSMUST00000134289.1	XLOC_010225	Gm11611	chr11:97509339-97576186	SSC	FGSC	OK	0.615044	0.157754	1.96301	-1.58306	0.04845	0.13875	no	sense_intronic	NOVEL	Gm11611	sense_intronic	KNOWN	Gm11611-001		1326
TCONS_00008347	"="	ENSMUST00000191563.1	XLOC_002928	RP23-45A13.4	chr1:92931327-92950590	SSC	FGSC	OK	0.254403	0.733773	-1.52822	1.30552	0.04855	0.138957	no	antisense	NOVEL	RP23-45A13.4	antisense	KNOWN	RP23-45A13.4-001		1689
TCONS_00048156	"="	ENSMUST00000149702.1	XLOC_018441	Ift88os	chr14:57424061-57543165	SSC	FGSC	OK	0.156281	0.959715	-2.61846	1.44119	0.0495	0.1411	no	antisense	KNOWN	Ift88os	antisense	KNOWN	Ift88os-001		2016
TCONS_00079280	"="	ENSMUST00000147235.1	XLOC_030398	Chrna1os	chr2:73584849-73589208	SSC	FGSC	OK	0.518929	0.0408507	3.6671	-0.775419	0.0495	0.1411	no	antisense	NOVEL	Chrna1os	antisense	KNOWN	Chrna1os-001		493
TCONS_00116598	"="	ENSMUST00000162890.1	XLOC_043539	0610040B10Rik	chr5:143316488-143332704	SSC	FGSC	OK	0.728099	6.68913	-3.19961	1.85409	0.04965	0.141435	no	antisense	NOVEL	0610040B10Rik	antisense	KNOWN	0610040B10Rik-002		600
TCONS_00048769	"="	ENSMUST00000131222.1	XLOC_018699	Gm4285	chr14:75843378-75844964	SSC	FGSC	OK	0.586695	1.07623	-0.875309	1.45542	0.05015	0.142455	no	antisense	NOVEL	Gm4285	antisense	KNOWN	Gm4285-001		902
TCONS_00119461	"="	ENSMUST00000181873.2	XLOC_044592	5430416N02Rik	chr5:100420786-100430836	SSC	FGSC	OK	5.15408	1.79612	1.52083	-1.6983	0.0502	0.142535	no	lincRNA	KNOWN	5430416N02Rik	lincRNA	KNOWN	5430416N02Rik-202		604
TCONS_00156181	"="	ENSMUST00000149386.2	XLOC_058343	Gm16096	chr9:40685961-40785774	SSC	FGSC	OK	1.11955	0.145695	2.9419	-1.4722	0.0502	0.142535	no	processed_transcript	NOVEL	Gm16096	processed_transcript	KNOWN	Gm16096-001		819
TCONS_00157658	"="	ENSMUST00000184373.1	XLOC_058876	Gm27232	chr9:72518249-72624671	SSC	FGSC	OK	10.6288	5.66897	0.906817	-1.11282	0.05085	0.143767	no	antisense	NOVEL	Gm27232	antisense	KNOWN	Gm27232-001		597
TCONS_00147654	"="	ENSMUST00000181718.1	XLOC_054915	Gm26750	chr8:4087657-4089166	SSC	FGSC	OK	0.937091	1.73549	-0.889079	1.39327	0.0511	0.144261	no	lincRNA	KNOWN	Gm26750	lincRNA	KNOWN	Gm26750-201		711
TCONS_00042670	"="	ENSMUST00000180416.1	XLOC_016049	Gm26527	chr13:93771643-93943016	SSC	FGSC	OK	1.08602	0.684991	0.664894	-1.13273	0.05175	0.14556	no	lincRNA	KNOWN	Gm26527	lincRNA	KNOWN	Gm26527-201		1948
TCONS_00125806	"="	ENSMUST00000160967.1	XLOC_046801	Gm16567	chr6:124530344-124542359	SSC	FGSC	OK	10.0508	0.175475	5.8399	-4.56764	0.05185	0.145766	no	antisense	NOVEL	Gm16567	antisense	KNOWN	Gm16567-001		576
TCONS_00128950	"="	ENSMUST00000181849.1	XLOC_048005	4930471M09Rik	chr6:91430459-91440854	SSC	FGSC	OK	0.260352	0.609511	-1.22719	1.5093	0.05195	0.145965	no	lincRNA	KNOWN	4930471M09Rik	lincRNA	KNOWN	4930471M09Rik-201		1112
TCONS_00012022	"="	ENSMUST00000125161.1	XLOC_004204	Gm15137	chr10:24126068-24132480	SSC	FGSC	OK	0.81778	0.155154	2.39801	-1.82703	0.052	0.146068	no	lincRNA	PUTATIVE	Gm15137	lincRNA	PUTATIVE	Gm15137-001		578
TCONS_00129150	"="	ENSMUST00000177278.1	XLOC_048068	Gm20705	chr6:98925146-99666797	SSC	FGSC	OK	1.01354	0.22961	2.14215	-1.39935	0.05225	0.146568	no	sense_intronic	NOVEL	Gm20705	sense_intronic	KNOWN	Gm20705-001		1921
TCONS_00100123	"="	ENSMUST00000181105.1	XLOC_037915	Gm26663	chr4:11261314-11390044	SSC	FGSC	OK	0.660907	2.67473	-2.01687	1.14948	0.0525	0.147098	no	lincRNA	KNOWN	Gm26663	lincRNA	KNOWN	Gm26663-201		1882
TCONS_00054774	"="	ENSMUST00000181034.1	XLOC_021068	C330013E15Rik	chr15:100612862-100615411	SSC	FGSC	OK	0.481066	2.04612	-2.08858	1.81517	0.05435	0.150746	no	lincRNA	KNOWN	C330013E15Rik	lincRNA	KNOWN	C330013E15Rik-201		878
TCONS_00163678	"="	ENSMUST00000156210.2	XLOC_061399	Gm15246	chrX:169320398-169370018	SSC	FGSC	OK	1.34092	6.85451	-2.35383	1.89943	0.05445	0.150972	no	processed_transcript	NOVEL	Gm15246	processed_transcript	KNOWN	Gm15246-002		539
TCONS_00051629	"="	ENSMUST00000159738.1	XLOC_019880	Nckap5los	chr15:99421787-99457805	SSC	FGSC	OK	0.613378	0.0428307	3.84006	-2.17622	0.0552	0.152514	no	antisense	KNOWN	Nckap5los	antisense	KNOWN	Nckap5los-001		1712
TCONS_00011279	"="	ENSMUST00000181630.1	XLOC_003899	Gm26670	chr1:191977372-191990138	SSC	FGSC	OK	2.23255	5.82169	-1.38275	1.33043	0.05535	0.152883	no	antisense	NOVEL	Gm26670	antisense	KNOWN	Gm26670-002		340
TCONS_00022654	"="	ENSMUST00000123700.1	XLOC_008016	A430104N18Rik	chr11:87755576-87757270	SSC	FGSC	OK	1.06735	0.121651	3.13321	-0.614504	0.05545	0.153087	no	lincRNA	KNOWN	A430104N18Rik	lincRNA	KNOWN	A430104N18Rik-001		269
TCONS_00026467	"="	ENSMUST00000144915.1	XLOC_009206	Gm16033	chr11:46055991-46147343	SSC	FGSC	OK	2.22448	0.118044	4.23607	-1.89231	0.0555	0.1532	no	antisense	PUTATIVE	Gm16033	antisense	PUTATIVE	Gm16033-001		596
TCONS_00043455	"="	ENSMUST00000180944.2	XLOC_016382	Gm26680	chr14:6684254-6783942	SSC	FGSC	OK	0.376519	0.895024	-1.2492	1.50656	0.05595	0.154115	no	processed_transcript	NOVEL	Gm26680	processed_transcript	KNOWN	Gm26680-001		676
TCONS_00050640	"="	ENSMUST00000181255.1	XLOC_019550	Gm17638	chr15:77958997-77970824	SSC	FGSC	OK	3.33183	1.78916	0.897035	-1.0798	0.05615	0.154471	no	lincRNA	KNOWN	Gm17638	lincRNA	KNOWN	Gm17638-201		4343
TCONS_00106494	"="	ENSMUST00000181475.1	XLOC_040163	Gm6297	chr4:40720153-40757923	SSC	FGSC	OK	1.02831	4.17474	-2.02141	1.37678	0.05645	0.15506	no	lincRNA	KNOWN	Gm6297	lincRNA	KNOWN	Gm6297-201		2146
TCONS_00068533	"="	ENSMUST00000181713.1	XLOC_026258	Gm26717	chr18:32153475-32161644	SSC	FGSC	OK	0.049667	0.600751	-3.59641	1.99786	0.0572	0.156547	no	lincRNA	KNOWN	Gm26717	lincRNA	KNOWN	Gm26717-201		1418
TCONS_00061538	"="	ENSMUST00000180868.1	XLOC_023712	Gm26694	chr17:25794570-25988950	SSC	FGSC	OK	10.8542	4.99648	1.11927	-1.10727	0.0573	0.156735	no	lincRNA	KNOWN	Gm26694	lincRNA	KNOWN	Gm26694-201		1902
TCONS_00069385	"="	ENSMUST00000183087.1	XLOC_026650	Gm20748	chr18:61639541-61665550	SSC	FGSC	OK	1.87293	0.0911462	4.36097	-2.01082	0.058	0.158158	no	lincRNA	NOVEL	Gm20748	lincRNA	KNOWN	Gm20748-001		588
TCONS_00122773	"="	ENSMUST00000141679.1	XLOC_045551	1700023L04Rik	chr6:29985328-29993776	SSC	FGSC	OK	1.11349	0.173241	2.68424	-2.34254	0.05845	0.159046	no	lincRNA	KNOWN	1700023L04Rik	lincRNA	KNOWN	1700023L04Rik-002		901
TCONS_00118185	"="	ENSMUST00000122882.1	XLOC_044113	2210406O10Rik	chr5:36447610-36464853	SSC	FGSC	OK	0.325099	0.817761	-1.3308	1.23192	0.05855	0.159232	no	processed_transcript	KNOWN	2210406O10Rik	processed_transcript	KNOWN	2210406O10Rik-002		1743
TCONS_00134249	"="	ENSMUST00000182317.1	XLOC_049842	AI854517	chr7:79500025-79534403	SSC	FGSC	OK	0.423712	2.12036	-2.32315	2.21458	0.0588	0.159719	no	lincRNA	KNOWN	AI854517	lincRNA	KNOWN	AI854517-006		479
TCONS_00007188	"="	ENSMUST00000138535.2	XLOC_002555	Pard3bos1	chr1:61638704-62642284	SSC	FGSC	OK	0.268312	1.43153	-2.41557	1.43721	0.05905	0.160184	no	antisense	KNOWN	Pard3bos1	antisense	KNOWN	Pard3bos1-001		1878
TCONS_00139476	"="	ENSMUST00000187799.1	XLOC_051778	RP24-276M8.1	chr7:40373301-40469240	SSC	FGSC	OK	1.26819	0.405155	1.64623	-1.9398	0.06005	0.162282	no	lincRNA	NOVEL	RP24-276M8.1	lincRNA	KNOWN	RP24-276M8.1-001		471
TCONS_00005526	"="	ENSMUST00000139056.1	XLOC_001978	D730003I15Rik	chr1:191224473-191225686	SSC	FGSC	OK	2.08537	3.16526	-0.602025	1.56429	0.0611	0.164452	no	processed_transcript	KNOWN	D730003I15Rik	processed_transcript	KNOWN	D730003I15Rik-001		547
TCONS_00085643	"="	ENSMUST00000047607.2	XLOC_032511	2600006K01Rik	chr2:29867529-29882840	SSC	FGSC	OK	0.592047	0.187927	1.65554	-1.36488	0.06125	0.164733	no	antisense	KNOWN	2600006K01Rik	antisense	KNOWN	2600006K01Rik-001		1406
TCONS_00034246	"="	ENSMUST00000182119.1	XLOC_011844	Rian	chr12:109603881-109661716	SSC	FGSC	OK	11.1903	0.504857	4.47023	-1.82847	0.06155	0.165356	no	processed_transcript	KNOWN	Rian	lincRNA	KNOWN	Rian-011		329
TCONS_00123160	"="	ENSMUST00000101511.2	XLOC_045662	4930599N23Rik	chr6:39118407-39206789	SSC	FGSC	OK	2.87399	5.10876	-0.82992	1.24958	0.06155	0.165356	no	antisense	NOVEL	4930599N23Rik	antisense	KNOWN	4930599N23Rik-201		1548
TCONS_00083491	"="	ENSMUST00000145105.1	XLOC_031820	Gm14261	chr2:168748203-168768108	SSC	FGSC	OK	2.06468	0.0624337	5.04745	-2.72413	0.06195	0.166122	no	processed_transcript	NOVEL	Gm14261	processed_transcript	KNOWN	Gm14261-001		1429
TCONS_00115699	"="	ENSMUST00000185820.1	XLOC_043265	Tctn2	chr5:124598748-124627738	SSC	FGSC	OK	4.04225	2.9934	0.433373	-1.07483	0.06295	0.168051	no	processed_transcript	KNOWN	Tctn2	processed_transcript	KNOWN	Tctn2-001		2733
TCONS_00055172	"="	ENSMUST00000140000.1	XLOC_021233	Gm15983	chr16:5195288-5289621	SSC	FGSC	OK	0.786849	1.59014	-1.015	1.13135	0.063	0.168143	no	processed_transcript	NOVEL	Gm15983	processed_transcript	KNOWN	Gm15983-001		4814
TCONS_00121734	"="	ENSMUST00000181842.1	XLOC_045204	D430018E03Rik	chr5:142866942-142895421	SSC	FGSC	OK	0.994576	0.455284	1.12732	-1.18576	0.06355	0.169181	no	lincRNA	KNOWN	D430018E03Rik	lincRNA	KNOWN	D430018E03Rik-201		3832
TCONS_00113700	"="	ENSMUST00000066220.3	XLOC_042588	Dancr	chr5:74093059-74096019	SSC	FGSC	OK	0.46074	0.847814	-0.879795	1.1578	0.0638	0.169639	no	processed_transcript	KNOWN	Dancr	processed_transcript	KNOWN	Dancr-201		2346
TCONS_00143773	"="	ENSMUST00000149974.1	XLOC_053464	H19	chr7:142575528-142578143	SSC	FGSC	OK	5.30255	1.59489	1.73323	-1.0749	0.0645	0.17088	no	lincRNA	KNOWN	H19	lincRNA	KNOWN	H19-002		935
TCONS_00143815	"="	ENSMUST00000155952.2	XLOC_053473	R74862	chr7:143021783-143067934	SSC	FGSC	OK	1.05659	0.0976574	3.43554	-1.82011	0.06465	0.171124	no	processed_transcript	NOVEL	R74862	processed_transcript	KNOWN	R74862-003		2219
TCONS_00087036	"="	ENSMUST00000149283.1	XLOC_032885	Gm13625	chr2:69861451-69885615	SSC	FGSC	OK	4.61626	17.7835	-1.94575	2.09757	0.06485	0.171507	no	processed_transcript	NOVEL	Gm13625	processed_transcript	KNOWN	Gm13625-001		480
TCONS_00003614	"="	ENSMUST00000125681.1	XLOC_001277	Gm16083	chr1:130439026-130557075	SSC	FGSC	OK	0.0272402	0.602991	-4.46833	1.783	0.06505	0.171904	no	antisense	NOVEL	Gm16083	antisense	KNOWN	Gm16083-001		2547
TCONS_00117435	"="	ENSMUST00000101522.2	XLOC_043846	5031425E22Rik	chr5:23382307-23434269	SSC	FGSC	OK	5.08884	3.45219	0.559826	-1.21354	0.06525	0.172251	no	lincRNA	NOVEL	5031425E22Rik	lincRNA	KNOWN	5031425E22Rik-201		2110
TCONS_00005276	"="	ENSMUST00000097448.2	XLOC_001866	H3f3aos	chr1:180800831-180816859	SSC	FGSC	OK	2.5337	5.29048	-1.06215	1.2097	0.0654	0.172563	no	antisense	KNOWN	H3f3aos	antisense	KNOWN	H3f3aos-201		2905
TCONS_00149746	"="	ENSMUST00000180102.2	XLOC_055832	Crnde	chr8:92326032-92356128	SSC	FGSC	OK	0.33991	1.71197	-2.33243	1.62823	0.06575	0.173185	no	lincRNA	NOVEL	Crnde	lincRNA	KNOWN	Crnde-006		732
TCONS_00008124	"="	ENSMUST00000138844.2	XLOC_002845	Efhd1os	chr1:87264319-87310839	SSC	FGSC	OK	15.5127	0.333776	5.53842	-4.80609	0.0659	0.173454	no	antisense	KNOWN	Efhd1os	antisense	KNOWN	Efhd1os-001		332
TCONS_00025220	"="	ENSMUST00000132077.2	XLOC_008747	Tug1	chr11:3639784-3649042	SSC	FGSC	OK	4.95341	3.23612	0.614159	-1.13109	0.06595	0.173551	no	processed_transcript	KNOWN	Tug1	antisense	KNOWN	Tug1-002		6709
TCONS_00109320	"="	ENSMUST00000125578.1	XLOC_041126	4933435F18Rik	chr4:124325133-124332880	SSC	FGSC	OK	1.48724	0.484885	1.61693	-1.39078	0.06615	0.173909	no	lincRNA	NOVEL	4933435F18Rik	lincRNA	KNOWN	4933435F18Rik-002		694
TCONS_00090884	"="	ENSMUST00000186993.1	XLOC_034273	9430008C03Rik	chr2:158353699-158361580	SSC	FGSC	OK	2.35654	1.60296	0.555927	-1.17527	0.0663	0.174183	no	processed_transcript	KNOWN	9430008C03Rik	lincRNA	KNOWN	9430008C03Rik-009		3144
TCONS_00134666	"="	ENSMUST00000182265.1	XLOC_050012	Gm26944	chr7:92639738-92670033	SSC	FGSC	OK	2.13832	7.36769	-1.78474	1.66259	0.0664	0.174334	no	lincRNA	NOVEL	Gm26944	lincRNA	KNOWN	Gm26944-001		677
TCONS_00066141	"="	ENSMUST00000172531.1	XLOC_025286	1110038B12Rik	chr17:34950237-34952653	SSC	FGSC	OK	2.5996	0.934814	1.47554	-1.24845	0.06705	0.175553	no	processed_transcript	KNOWN	1110038B12Rik	retained_intron	KNOWN	1110038B12Rik-005		691
TCONS_00066075	"="	ENSMUST00000160309.2	XLOC_025279	C4a	chr17:34809091-34823464	SSC	FGSC	OK	0.306439	0.804213	-1.39198	1.1432	0.06725	0.175977	no	processed_transcript	KNOWN	C4a	retained_intron	KNOWN	C4a-004		822
TCONS_00071927	"="	ENSMUST00000140405.3	XLOC_027766	Tmem134	chr19:4125933-4132307	SSC	FGSC	OK	10.0006	14.3119	-0.517133	1.06535	0.06795	0.17724	no	processed_transcript	KNOWN	Tmem134	processed_transcript	KNOWN	Tmem134-006		875
TCONS_00115595	"="	ENSMUST00000134552.1	XLOC_043239	Gm15751	chr5:123508394-123524176	SSC	FGSC	OK	2.88981	5.4843	-0.924331	1.2486	0.0688	0.17882	no	processed_transcript	KNOWN	Gm15751	processed_transcript	KNOWN	Gm15751-001		1862
TCONS_00140463	"="	ENSMUST00000185272.1	XLOC_052185	RP24-439I22.1	chr7:59619157-59904686	SSC	FGSC	OK	3.65506	5.07034	-0.472189	1.09983	0.06915	0.179494	no	processed_transcript	KNOWN	RP24-439I22.1	antisense	KNOWN	RP24-439I22.1-011		726
TCONS_00089713	"="	ENSMUST00000128176.1	XLOC_033861	A730017L22Rik	chr2:130706199-131030333	SSC	FGSC	OK	0.754712	2.18242	-1.53193	1.11458	0.06925	0.179703	no	processed_transcript	NOVEL	A730017L22Rik	processed_transcript	KNOWN	A730017L22Rik-001		3055
TCONS_00143813	"="	ENSMUST00000133630.2	XLOC_053473	R74862	chr7:143021783-143067934	SSC	FGSC	OK	0.935814	0.0495577	4.23904	-2.00031	0.0697	0.180576	no	processed_transcript	NOVEL	R74862	processed_transcript	KNOWN	R74862-001		2482
TCONS_00156677	"="	ENSMUST00000125400.2	XLOC_058508	Arhgap20os	chr9:51765336-51875974	SSC	FGSC	OK	0.144882	4.90415	-5.08105	2.20423	0.0702	0.181605	no	antisense	KNOWN	Arhgap20os	antisense	KNOWN	Arhgap20os-001		1388
TCONS_00073051	"="	ENSMUST00000181612.1	XLOC_028182	2700046G09Rik	chr19:32122726-32392815	SSC	FGSC	OK	1.17649	2.20323	-0.905135	1.15188	0.07045	0.182114	no	lincRNA	KNOWN	2700046G09Rik	lincRNA	KNOWN	2700046G09Rik-201		1641
TCONS_00003293	"="	ENSMUST00000153774.1	XLOC_001122	Gm15389	chr1:107687007-107693514	SSC	FGSC	OK	0.0802046	15.2722	-7.57301	4.5354	0.0708	0.182678	no	lincRNA	NOVEL	Gm15389	lincRNA	KNOWN	Gm15389-001		666
TCONS_00126532	"="	ENSMUST00000146754.1	XLOC_047043	4930479D17Rik	chr6:146657217-146665403	SSC	FGSC	OK	0.126836	0.54593	-2.10575	1.62188	0.0708	0.182678	no	lincRNA	KNOWN	4930479D17Rik	lincRNA	KNOWN	4930479D17Rik-001		740
TCONS_00151816	"="	ENSMUST00000136322.1	XLOC_056800	C030014I23Rik	chr9:44477923-44482180	SSC	FGSC	OK	0.279082	1.68389	-2.59304	1.49079	0.0711	0.183278	no	lincRNA	NOVEL	C030014I23Rik	lincRNA	KNOWN	C030014I23Rik-001		1270
TCONS_00110957	"="	ENSMUST00000176201.1	XLOC_041676	Gm20707	chr4:147753803-147809946	SSC	FGSC	OK	2.17813	0.0877163	4.6341	-2.20362	0.0715	0.183968	no	lincRNA	NOVEL	Gm20707	lincRNA	KNOWN	Gm20707-001		2516
TCONS_00159822	"="	ENSMUST00000144719.2	XLOC_059636	Ppp1r3fos	chrX:7557295-7605517	SSC	FGSC	OK	0.282849	0.752636	-1.41192	1.21525	0.07175	0.184393	no	antisense	KNOWN	Ppp1r3fos	antisense	KNOWN	Ppp1r3fos-001		3455
TCONS_00077302	"="	ENSMUST00000137349.1	XLOC_029815	Gm13554	chr2:26055534-26123220	SSC	FGSC	OK	6.11061	11.2333	-0.878394	1.71807	0.07215	0.185136	no	antisense	NOVEL	Gm13554	antisense	KNOWN	Gm13554-001		477
TCONS_00110394	"="	ENSMUST00000189334.1	XLOC_041450	RP23-246F18.8	chr4:137387265-137390955	SSC	FGSC	OK	2.36039	1.60979	0.552158	-1.26757	0.073	0.186773	no	lincRNA	NOVEL	RP23-246F18.8	lincRNA	KNOWN	RP23-246F18.8-001		1117
TCONS_00083343	"="	ENSMUST00000155786.1	XLOC_031758	BC046401	chr2:165784029-165900654	SSC	FGSC	OK	1.28107	0.130153	3.29906	-1.40804	0.0731	0.186933	no	processed_transcript	PUTATIVE	BC046401	processed_transcript	PUTATIVE	BC046401-001		847
TCONS_00108812	"="	ENSMUST00000138729.1	XLOC_040978	1700021J08Rik	chr4:116995103-117005277	SSC	FGSC	OK	1.37654	4.13025	-1.58519	1.44766	0.07335	0.187404	no	antisense	NOVEL	1700021J08Rik	antisense	KNOWN	1700021J08Rik-001		575
TCONS_00149253	"="	ENSMUST00000164687.1	XLOC_055595	4930579O11Rik	chr8:81342555-82125085	SSC	FGSC	OK	0	1.09353	-inf	-nan	0.07345	0.187564	no	lincRNA	NOVEL	4930579O11Rik	lincRNA	KNOWN	4930579O11Rik-001		631
TCONS_00126038	"="	ENSMUST00000180653.1	XLOC_046858	Gm26845	chr6:127085115-127110467	SSC	FGSC	OK	0.809388	0.279515	1.5339	-1.20681	0.07355	0.187768	no	lincRNA	KNOWN	Gm26845	lincRNA	KNOWN	Gm26845-201		1350
TCONS_00153332	"="	ENSMUST00000189326.1	XLOC_057321	RP23-101D11.2	chr9:83691474-83693223	SSC	FGSC	OK	0.0408214	0.857556	-4.39283	2.28977	0.0746	0.189676	no	lincRNA	NOVEL	RP23-101D11.2	lincRNA	KNOWN	RP23-101D11.2-001		1409
TCONS_00097438	"="	ENSMUST00000180472.1	XLOC_036969	Gm26771	chr3:83766320-83789956	SSC	FGSC	OK	1.44259	0.0832689	4.11474	-1.83979	0.07505	0.190434	no	lincRNA	KNOWN	Gm26771	lincRNA	KNOWN	Gm26771-201		1082
TCONS_00158454	"="	ENSMUST00000058992.2	XLOC_059181	4930579K19Rik	chr9:98559388-98563611	SSC	FGSC	OK	5.27185	1.64633	1.67906	-1.47232	0.07505	0.190434	no	processed_transcript	NOVEL	4930579K19Rik	processed_transcript	KNOWN	4930579K19Rik-201		652
TCONS_00076141	"="	ENSMUST00000181959.1	XLOC_029338	Gm26874	chr19:57452905-57491005	SSC	FGSC	OK	0.153225	0.426544	-1.47704	0.983651	0.0752	0.190688	no	lincRNA	KNOWN	Gm26874	lincRNA	KNOWN	Gm26874-201		1817
TCONS_00079961	"="	ENSMUST00000181191.1	XLOC_030723	A330069E16Rik	chr2:91237145-91238352	SSC	FGSC	OK	3.43478	2.68297	0.356389	-1.24034	0.0759	0.191955	no	lincRNA	KNOWN	A330069E16Rik	lincRNA	KNOWN	A330069E16Rik-201		887
TCONS_00010629	"="	ENSMUST00000181499.1	XLOC_003660	Gm26641	chr1:171423184-171437318	SSC	FGSC	OK	2.9962	0.0505733	5.88861	-3.17701	0.076	0.192029	no	lincRNA	KNOWN	Gm26641	lincRNA	KNOWN	Gm26641-201		954
TCONS_00028541	"="	ENSMUST00000150471.1	XLOC_009878	Dhrs13os	chr11:77982753-78037866	SSC	FGSC	OK	2.79892	1.63284	0.777486	-1.13344	0.076	0.192029	no	antisense	KNOWN	Dhrs13os	antisense	KNOWN	Dhrs13os-001		2429
TCONS_00123161	"="	ENSMUST00000146981.1	XLOC_045662	4930599N23Rik	chr6:39118407-39206789	SSC	FGSC	OK	1.86155	5.30963	-1.5121	1.34154	0.076	0.192029	no	antisense	NOVEL	4930599N23Rik	antisense	KNOWN	4930599N23Rik-001		880
TCONS_00107738	"="	ENSMUST00000126647.1	XLOC_040588	Gm11261	chr4:78659857-78661588	SSC	FGSC	OK	0.434361	7.1485	-4.04067	1.63601	0.07635	0.192623	no	lincRNA	NOVEL	Gm11261	lincRNA	KNOWN	Gm11261-003		305
TCONS_00059047	"="	ENSMUST00000148293.1	XLOC_022676	Gm15658	chr16:33684434-33819934	SSC	FGSC	OK	1.93142	0.160695	3.58726	-2.06429	0.07665	0.193163	no	antisense	NOVEL	Gm15658	antisense	KNOWN	Gm15658-001		574
TCONS_00108584	"="	ENSMUST00000124754.1	XLOC_040910	Dmrta2os	chr4:109976737-109984487	SSC	FGSC	OK	0.143688	2.05285	-3.83661	2.62029	0.07815	0.195612	no	antisense	KNOWN	Dmrta2os	antisense	KNOWN	Dmrta2os-001		517
TCONS_00126078	"="	ENSMUST00000180586.1	XLOC_046875	Gm26770	chr6:128356003-128408932	SSC	FGSC	OK	1.30616	0.501449	1.38116	-1.084	0.07815	0.195612	no	lincRNA	KNOWN	Gm26770	lincRNA	KNOWN	Gm26770-201		2239
TCONS_00024764	"="	ENSMUST00000181119.1	XLOC_008635	Gm26888	chr11:119142360-119265244	SSC	FGSC	OK	0.537247	0.014569	5.20461	-2.31589	0.07835	0.195962	no	lincRNA	KNOWN	Gm26888	lincRNA	KNOWN	Gm26888-201		3683
TCONS_00057420	"="	ENSMUST00000175717.1	XLOC_022068	B130034C11Rik	chr16:87495991-87512369	SSC	FGSC	OK	0.143073	0.655879	-2.19668	1.42728	0.079	0.197036	no	processed_transcript	NOVEL	B130034C11Rik	processed_transcript	KNOWN	B130034C11Rik-001		1401
TCONS_00153531	"="	ENSMUST00000181611.1	XLOC_057398	Gm26882	chr9:90091664-90114774	SSC	FGSC	OK	3.3207	1.62838	1.02805	-1.25001	0.0791	0.19718	no	lincRNA	KNOWN	Gm26882	lincRNA	KNOWN	Gm26882-201		1537
TCONS_00127324	"="	ENSMUST00000115107.2	XLOC_047304	Lincpint	chr6:31058258-31218474	SSC	FGSC	OK	0.992592	0.364443	1.44551	-1.10172	0.0793	0.197542	no	processed_transcript	KNOWN	Lincpint	lincRNA	KNOWN	Lincpint-001		1676
TCONS_00080200	"="	ENSMUST00000146134.1	XLOC_030796	Gm13920	chr2:101950202-102186385	SSC	FGSC	OK	0.511461	0.0329357	3.9569	-1.64779	0.0794	0.197716	no	antisense	NOVEL	Gm13920	antisense	KNOWN	Gm13920-001		1663
TCONS_00019270	"="	ENSMUST00000174568.1	XLOC_006947	9130230N09Rik	chr11:22758598-22982382	SSC	FGSC	OK	0.376806	4.10951	-3.44707	1.92648	0.07945	0.197803	no	processed_transcript	PUTATIVE	9130230N09Rik	processed_transcript	PUTATIVE	9130230N09Rik-001		663
TCONS_00109058	"="	ENSMUST00000137353.1	XLOC_041038	Gm12865	chr4:118971296-118999458	SSC	FGSC	OK	3.5962	0	inf	-nan	0.07995	0.198668	no	lincRNA	NOVEL	Gm12865	lincRNA	KNOWN	Gm12865-001		326
TCONS_00111796	"="	ENSMUST00000181751.1	XLOC_041886	Gm26825	chr5:5781524-5783636	SSC	FGSC	OK	28.7494	20.8995	0.460062	-1.14035	0.08015	0.198991	no	lincRNA	KNOWN	Gm26825	lincRNA	KNOWN	Gm26825-201		2026
TCONS_00037942	"="	ENSMUST00000140415.2	XLOC_013820	A330102I10Rik	chr13:29014398-29040336	SSC	FGSC	OK	0.763807	0	inf	-nan	0.0812	0.200658	no	lincRNA	NOVEL	A330102I10Rik	lincRNA	KNOWN	A330102I10Rik-004		682
TCONS_00119716	"="	ENSMUST00000171723.1	XLOC_044657	Gm17202	chr5:107308805-107435039	SSC	FGSC	OK	0.22101	1.10489	-2.32173	1.12266	0.08165	0.201502	no	antisense	NOVEL	Gm17202	antisense	KNOWN	Gm17202-001		951
TCONS_00128272	"="	ENSMUST00000181028.1	XLOC_047722	Gm26628	chr6:71909052-71979356	SSC	FGSC	OK	2.07411	0.804389	1.36653	-1.02778	0.082	0.20206	no	lincRNA	KNOWN	Gm26628	lincRNA	KNOWN	Gm26628-201		1719
TCONS_00083101	"="	ENSMUST00000186760.1	XLOC_031696	2310001K24Rik	chr2:163466361-163473005	SSC	FGSC	OK	1.33157	2.92083	-1.13325	1.15928	0.08345	0.204528	no	antisense	KNOWN	2310001K24Rik	antisense	KNOWN	2310001K24Rik-001		740
TCONS_00161272	"="	ENSMUST00000148522.1	XLOC_060274	Gm14817	chrX:73793358-73825035	SSC	FGSC	OK	3.80598	6.10785	-0.682397	1.05065	0.0838	0.205123	no	processed_transcript	NOVEL	Gm14817	processed_transcript	KNOWN	Gm14817-001		643
TCONS_00065565	"="	ENSMUST00000133221.1	XLOC_025142	Trp53cor1	chr17:29055552-29078961	SSC	FGSC	OK	0.645996	0.891418	-0.464576	1.03602	0.0844	0.206236	no	lincRNA	KNOWN	Trp53cor1	lincRNA	KNOWN	Trp53cor1-001		2956
TCONS_00090762	"="	ENSMUST00000139042.2	XLOC_034237	4930405A21Rik	chr2:156613637-156764367	SSC	FGSC	OK	0.425864	1.83313	-2.10584	1.14232	0.0855	0.207903	no	processed_transcript	NOVEL	4930405A21Rik	processed_transcript	KNOWN	4930405A21Rik-001		994
TCONS_00014650	"="	ENSMUST00000127564.1	XLOC_005175	Gm15910	chr10:120781095-120899101	SSC	FGSC	OK	0.56351	0.180318	1.6439	-1.3677	0.0864	0.209381	no	processed_transcript	PUTATIVE	Gm15910	processed_transcript	PUTATIVE	Gm15910-001		2971
TCONS_00020731	"="	ENSMUST00000182516.1	XLOC_007509	Gm26964	chr11:61864396-61930301	SSC	FGSC	OK	1.91219	3.90093	-1.02859	1.18906	0.0878	0.211711	no	lincRNA	NOVEL	Gm26964	lincRNA	KNOWN	Gm26964-001		832
TCONS_00153736	"="	ENSMUST00000180936.1	XLOC_057475	Gm26767	chr9:97068182-97073429	SSC	FGSC	OK	1.67464	1.42644	0.231429	-1.01753	0.0878	0.211711	no	lincRNA	KNOWN	Gm26767	lincRNA	KNOWN	Gm26767-201		4476
TCONS_00012333	"="	ENSMUST00000189221.1	XLOC_004331	RP23-421N20.3	chr10:43002258-43176562	SSC	FGSC	OK	1.65423	0	inf	-nan	0.08805	0.21211	no	antisense	NOVEL	RP23-421N20.3	antisense	KNOWN	RP23-421N20.3-001		349
TCONS_00002276	"="	ENSMUST00000185536.1	XLOC_000791	RP23-404A6.3	chr1:82586920-82752394	SSC	FGSC	OK	2.0408	5.73666	-1.49108	1.21385	0.0885	0.21284	no	sense_intronic	NOVEL	RP23-404A6.3	sense_intronic	KNOWN	RP23-404A6.3-001		1017
TCONS_00117432	"="	ENSMUST00000185943.1	XLOC_043846	5031425E22Rik	chr5:23382307-23434269	SSC	FGSC	OK	0.67105	0.213289	1.65361	-1.25236	0.0895	0.214399	no	lincRNA	NOVEL	5031425E22Rik	lincRNA	KNOWN	5031425E22Rik-002		1477
TCONS_00140690	"="	ENSMUST00000176744.1	XLOC_052336	Gm20684	chr7:65861005-66050382	SSC	FGSC	OK	0.408737	2.61781	-2.67911	1.98484	0.08985	0.214953	no	processed_transcript	PUTATIVE	Gm20684	processed_transcript	PUTATIVE	Gm20684-001		380
TCONS_00146388	"="	ENSMUST00000183752.1	XLOC_054455	Gm27167	chr8:86902452-86919422	SSC	FGSC	OK	0.124467	0.836877	-2.74925	1.83859	0.08985	0.214953	no	lincRNA	NOVEL	Gm27167	lincRNA	KNOWN	Gm27167-001		511
TCONS_00071277	"="	ENSMUST00000048109.6	XLOC_027494	2700046A07Rik	chr18:62751673-62756347	SSC	FGSC	OK	0.444097	0	inf	-nan	0.0899	0.215049	no	lincRNA	KNOWN	2700046A07Rik	lincRNA	KNOWN	2700046A07Rik-002		809
TCONS_00072862	"="	ENSMUST00000142712.1	XLOC_028112	2410080I02Rik	chr19:23134899-23136793	SSC	FGSC	OK	1.22706	0	inf	-nan	0.08995	0.215074	no	lincRNA	KNOWN	2410080I02Rik	lincRNA	KNOWN	2410080I02Rik-001		414
TCONS_00027412	"="	ENSMUST00000101077.2	XLOC_009544	A530017D24Rik	chr11:61864396-61930301	SSC	FGSC	OK	0.600932	1.37491	-1.19406	1.16387	0.09025	0.215428	no	lincRNA	KNOWN	A530017D24Rik	lincRNA	KNOWN	A530017D24Rik-201		2315
TCONS_00120725	"="	ENSMUST00000159637.2	XLOC_044957	AI480526	chr5:123047372-123250131	SSC	FGSC	OK	1.22328	2.40035	-0.972491	1.08142	0.09035	0.215579	no	lincRNA	NOVEL	AI480526	lincRNA	KNOWN	AI480526-007		1697
TCONS_00009340	"="	ENSMUST00000183317.2	XLOC_003278	Ptprv	chr1:135108496-135145317	SSC	FGSC	OK	1.2967	0.0283051	5.51764	-2.25613	0.09085	0.216321	no	processed_transcript	KNOWN	Ptprv	processed_transcript	KNOWN	Ptprv-001		6108
TCONS_00128447	"="	ENSMUST00000138422.1	XLOC_047782	Ccdc142os	chr6:83101616-83109939	SSC	FGSC	OK	0.364575	1.62822	-2.159	1.54455	0.09095	0.216504	no	antisense	KNOWN	Ccdc142os	antisense	KNOWN	Ccdc142os-003		600
TCONS_00099968	"="	ENSMUST00000131498.1	XLOC_037841	A830012C17Rik	chr4:4133530-4188703	SSC	FGSC	OK	0.84703	0.0278586	4.92622	-2.25178	0.09105	0.216655	no	processed_transcript	NOVEL	A830012C17Rik	processed_transcript	KNOWN	A830012C17Rik-001		1665
TCONS_00016507	"="	ENSMUST00000147653.1	XLOC_005878	Gm15398	chr10:73099141-74646314	SSC	FGSC	OK	0.895901	0.0918545	3.28592	-1.46496	0.09115	0.21679	no	lincRNA	NOVEL	Gm15398	lincRNA	KNOWN	Gm15398-001		692
TCONS_00074463	"="	ENSMUST00000137405.1	XLOC_028692	2410152P15Rik	chr19:6615412-6674548	SSC	FGSC	OK	0	2.43569	-inf	-nan	0.09115	0.21679	no	processed_transcript	NOVEL	2410152P15Rik	processed_transcript	KNOWN	2410152P15Rik-001		871
TCONS_00151052	"="	ENSMUST00000135674.1	XLOC_056428	1700084C06Rik	chr9:21074167-21131642	SSC	FGSC	OK	3.1683	1.03237	1.61774	-1.31349	0.09115	0.21679	no	antisense	NOVEL	1700084C06Rik	antisense	KNOWN	1700084C06Rik-001		750
TCONS_00119888	"="	ENSMUST00000181569.1	XLOC_044725	Gm26808	chr5:109922648-109947948	SSC	FGSC	OK	0.621	2.78212	-2.16352	2.06254	0.09125	0.216933	no	lincRNA	KNOWN	Gm26808	lincRNA	KNOWN	Gm26808-201		411
TCONS_00113698	"="	ENSMUST00000180935.1	XLOC_042587	Usp46os2	chr5:73998462-74068430	SSC	FGSC	OK	1.11226	0.302084	1.88047	-1.06521	0.09185	0.217819	no	antisense	KNOWN	Usp46os2	antisense	KNOWN	Usp46os2-201		577
TCONS_00064674	"="	ENSMUST00000181390.1	XLOC_024875	Gm26873	chr17:17369541-17395303	SSC	FGSC	OK	1.55238	0.882953	0.814072	-1.04686	0.0925	0.218756	no	lincRNA	KNOWN	Gm26873	lincRNA	KNOWN	Gm26873-201		2368
TCONS_00126802	"="	ENSMUST00000177482.2	XLOC_047130	Gm20618	chr6:6602257-6691521	SSC	FGSC	OK	0	0.455744	-inf	-nan	0.0931	0.219705	no	lincRNA	NOVEL	Gm20618	lincRNA	KNOWN	Gm20618-002		734
TCONS_00158175	"="	ENSMUST00000185501.1	XLOC_059068	RP24-529L21.3	chr9:88859010-88937342	SSC	FGSC	OK	0.014237	0.564553	-5.30939	1.84328	0.0931	0.219705	no	processed_transcript	NOVEL	RP24-529L21.3	retained_intron	KNOWN	RP24-529L21.3-002		5682
TCONS_00022709	"="	ENSMUST00000156149.2	XLOC_008027	Gm15892	chr11:88059065-88067476	SSC	FGSC	OK	0.680764	1.68887	-1.31083	1.18996	0.0933	0.219954	no	lincRNA	NOVEL	Gm15892	lincRNA	KNOWN	Gm15892-001		1001
TCONS_00072759	"="	ENSMUST00000181731.1	XLOC_028058	C130060C02Rik	chr19:15985089-16010912	SSC	FGSC	OK	0.581174	0.155241	1.90446	-1.16632	0.0936	0.220255	no	lincRNA	KNOWN	C130060C02Rik	lincRNA	KNOWN	C130060C02Rik-201		1142
TCONS_00036532	"="	ENSMUST00000176552.1	XLOC_013011	Gm20682	chr12:99194979-99450111	SSC	FGSC	OK	0.502265	0.212859	1.23855	-1.08178	0.0938	0.220558	no	processed_transcript	NOVEL	Gm20682	processed_transcript	KNOWN	Gm20682-001		3517
TCONS_00112075	"="	ENSMUST00000181374.2	XLOC_042026	6030443J06Rik	chr5:22550436-22807850	SSC	FGSC	OK	0.262303	0.646403	-1.3012	1.25661	0.09415	0.221094	no	lincRNA	KNOWN	6030443J06Rik	lincRNA	KNOWN	6030443J06Rik-202		1353
TCONS_00129322	"="	ENSMUST00000159544.2	XLOC_048170	Gt(ROSA)26Sor	chr6:113046224-113077333	SSC	FGSC	OK	3.19512	0.898367	1.83049	-1.23513	0.0949	0.222119	no	antisense	KNOWN	Gt(ROSA)26Sor	antisense	KNOWN	Gt(ROSA)26Sor-003		822
TCONS_00145244	"="	ENSMUST00000161681.1	XLOC_054063	Gm15758	chr8:54629054-54887184	SSC	FGSC	OK	0.0899409	35.2234	-8.61334	2.91507	0.0949	0.222119	no	lincRNA	NOVEL	Gm15758	lincRNA	KNOWN	Gm15758-001		695
TCONS_00041220	"="	ENSMUST00000181053.1	XLOC_015407	A330033J07Rik	chr13:48044230-48264036	SSC	FGSC	OK	0.0862968	0.547429	-2.66529	1.65564	0.095	0.222244	no	lincRNA	KNOWN	A330033J07Rik	lincRNA	KNOWN	A330033J07Rik-202		1802
TCONS_00057305	"="	ENSMUST00000183327.1	XLOC_022000	2810055G20Rik	chr16:77236316-77691403	SSC	FGSC	OK	2.44369	0.0910957	4.74553	-2.19297	0.095	0.222244	no	processed_transcript	KNOWN	2810055G20Rik	lincRNA	KNOWN	2810055G20Rik-013		585
TCONS_00130369	"="	ENSMUST00000171098.1	XLOC_048505	Gm17089	chr6:134035699-134270158	SSC	FGSC	OK	0.706113	0.0531661	3.73132	-1.5219	0.09515	0.222329	no	antisense	NOVEL	Gm17089	antisense	KNOWN	Gm17089-001		1394
TCONS_00133418	"="	ENSMUST00000141011.1	XLOC_049611	Gm15545	chr7:44986899-45002848	SSC	FGSC	OK	2.34765	0.49751	2.23842	-1.4067	0.09625	0.223697	no	processed_transcript	NOVEL	Gm15545	processed_transcript	KNOWN	Gm15545-001		899
TCONS_00004556	"="	ENSMUST00000161229.2	XLOC_001610	Gas5	chr1:161003215-161038539	SSC	FGSC	OK	19.3	15.2117	0.343423	-0.980587	0.0963	0.223741	no	processed_transcript	KNOWN	Gas5	retained_intron	KNOWN	Gas5-003		2556
TCONS_00065893	"="	ENSMUST00000189156.1	XLOC_025232	RP23-222K15.31	chr17:33915898-33929366	SSC	FGSC	OK	2.92636	0.418126	2.8071	-1.79284	0.0964	0.223846	no	antisense	NOVEL	RP23-222K15.31	antisense	KNOWN	RP23-222K15.31-002		569
TCONS_00045426	"="	ENSMUST00000183031.1	XLOC_017277	Gm27017	chr14:61598225-61682373	SSC	FGSC	OK	0.51316	1.76868	-1.78519	1.05793	0.0966	0.224151	no	lincRNA	NOVEL	Gm27017	lincRNA	KNOWN	Gm27017-001		656
TCONS_00064360	"="	ENSMUST00000181895.1	XLOC_024710	Gm2885	chr17:6798387-6829218	SSC	FGSC	OK	0.234026	1.07467	-2.19915	1.36146	0.097	0.224615	no	lincRNA	KNOWN	Gm2885	lincRNA	KNOWN	Gm2885-201		1442
TCONS_00130744	"="	ENSMUST00000100778.3	XLOC_048615	Gm6288	chr6:147442801-147632612	SSC	FGSC	OK	0.451335	1.92799	-2.09482	1.41121	0.097	0.224615	no	antisense	NOVEL	Gm6288	antisense	KNOWN	Gm6288-001		838
TCONS_00022917	"="	ENSMUST00000122837.1	XLOC_008106	Gm11520	chr11:95310252-95332400	SSC	FGSC	OK	0.327736	1.27001	-1.95424	1.41749	0.09745	0.225209	no	antisense	NOVEL	Gm11520	antisense	KNOWN	Gm11520-001		630
TCONS_00142638	"="	ENSMUST00000141810.1	XLOC_053154	Gm15774	chr7:120842570-120907219	SSC	FGSC	OK	0.826463	0.0208794	5.3068	-1.9048	0.0978	0.225418	no	antisense	NOVEL	Gm15774	antisense	KNOWN	Gm15774-001		1992
TCONS_00129431	"="	ENSMUST00000181883.1	XLOC_048209	Gm17733	chr6:115127601-115134772	SSC	FGSC	OK	0.422751	0.7535	-0.833799	1.18689	0.0983	0.225988	no	lincRNA	KNOWN	Gm17733	lincRNA	KNOWN	Gm17733-201		983
TCONS_00036795	"="	ENSMUST00000185486.1	XLOC_013126	RP24-159O13.1	chr12:104925500-104926142	SSC	FGSC	OK	0.8587	0.0861143	3.31783	-1.98439	0.09835	0.226039	no	lincRNA	NOVEL	RP24-159O13.1	lincRNA	KNOWN	RP24-159O13.1-001		642
TCONS_00120726	"="	ENSMUST00000160099.1	XLOC_044957	AI480526	chr5:123047372-123250131	SSC	FGSC	OK	0.886963	2.29453	-1.37125	1.06792	0.09855	0.226331	no	lincRNA	NOVEL	AI480526	lincRNA	KNOWN	AI480526-001		1017
TCONS_00075394	"="	ENSMUST00000129953.1	XLOC_029076	1500017E21Rik	chr19:36554638-36705641	SSC	FGSC	OK	2.82604	0	inf	-nan	0.0995	0.22732	no	processed_transcript	KNOWN	1500017E21Rik	processed_transcript	KNOWN	1500017E21Rik-004		2227
TCONS_00054116	"="	ENSMUST00000181384.1	XLOC_020826	Gm26798	chr15:89211558-89286933	SSC	FGSC	OK	0.396555	0.783399	-0.982228	1.0132	0.1001	0.22786	no	lincRNA	KNOWN	Gm26798	lincRNA	KNOWN	Gm26798-201		2837
TCONS_00028738	"="	ENSMUST00000136051.1	XLOC_009959	Gm11423	chr11:82779519-82781059	SSC	FGSC	OK	3.30702	1.92007	0.784369	-0.937847	0.1002	0.227984	no	antisense	NOVEL	Gm11423	antisense	KNOWN	Gm11423-002		655
TCONS_00147342	"="	ENSMUST00000134649.1	XLOC_054801	Gm15655	chr8:115682941-115707797	SSC	FGSC	OK	0.987219	0.123723	2.99626	-1.04463	0.10065	0.228554	no	antisense	NOVEL	Gm15655	antisense	KNOWN	Gm15655-001		440
TCONS_00020601	"="	ENSMUST00000130205.1	XLOC_007458	1810063I02Rik	chr11:59921498-59922013	SSC	FGSC	OK	5.0867	0.405027	3.65064	-1.60475	0.10075	0.228661	no	lincRNA	KNOWN	1810063I02Rik	lincRNA	KNOWN	1810063I02Rik-001		274
TCONS_00126231	"="	ENSMUST00000189942.1	XLOC_046942	RP23-45G16.6	chr6:134869079-134904436	SSC	FGSC	OK	0.458331	1.86988	-2.02849	1.64113	0.101	0.228918	no	antisense	KNOWN	RP23-45G16.6	antisense	KNOWN	RP23-45G16.6-001		3148
TCONS_00050137	"="	ENSMUST00000183028.1	XLOC_019379	Pvt1	chr15:62037985-62378096	SSC	FGSC	OK	0.854309	0.149508	2.51454	-1.7984	0.10155	0.229447	no	lincRNA	KNOWN	Pvt1	lincRNA	KNOWN	Pvt1-010		745
TCONS_00127777	"="	ENSMUST00000180937.1	XLOC_047478	1700026J14Rik	chr6:48536581-48537474	SSC	FGSC	OK	0.229642	0.550053	-1.26019	1.17849	0.10155	0.229447	no	lincRNA	KNOWN	1700026J14Rik	lincRNA	KNOWN	1700026J14Rik-201		794
TCONS_00128672	"="	ENSMUST00000189386.1	XLOC_047867	RP23-281H4.5	chr6:86483375-86490800	SSC	FGSC	OK	0.679692	0.207425	1.71229	-1.35217	0.1018	0.229741	no	lincRNA	KNOWN	RP23-281H4.5	lincRNA	KNOWN	RP23-281H4.5-001		775
TCONS_00035357	"="	ENSMUST00000180391.1	XLOC_012413	4933406C10Rik	chr12:32919383-32953789	SSC	FGSC	OK	0.0466602	0.934405	-4.32378	1.63727	0.10195	0.229984	no	lincRNA	KNOWN	4933406C10Rik	lincRNA	KNOWN	4933406C10Rik-201		1451
TCONS_00091474	"="	ENSMUST00000125121.1	XLOC_034454	Gm14260	chr2:168981134-169007052	SSC	FGSC	OK	0	1.28085	-inf	-nan	0.1024	0.230504	no	lincRNA	NOVEL	Gm14260	lincRNA	KNOWN	Gm14260-001		260
TCONS_00091512	"="	ENSMUST00000126086.1	XLOC_034469	Gm16796	chr2:170482707-170519123	SSC	FGSC	OK	0	0.509186	-inf	-nan	0.1028	0.230982	no	antisense	NOVEL	Gm16796	antisense	KNOWN	Gm16796-001		3172
TCONS_00102222	"="	ENSMUST00000124786.1	XLOC_038798	Gm12798	chr4:101403080-101407856	SSC	FGSC	OK	2.4135	3.253	-0.430644	1.32887	0.1029	0.231071	no	lincRNA	NOVEL	Gm12798	lincRNA	KNOWN	Gm12798-001		666
TCONS_00055679	"="	ENSMUST00000149681.1	XLOC_021507	Gm15648	chr16:17139063-17202649	SSC	FGSC	OK	10.4193	15.4263	-0.56614	1.18672	0.10465	0.233066	no	antisense	PUTATIVE	Gm15648	antisense	PUTATIVE	Gm15648-001		778
TCONS_00034255	"="	ENSMUST00000183180.2	XLOC_011844	Rian	chr12:109603881-109661716	SSC	FGSC	OK	2.01029	0.103147	4.28462	-1.35559	0.1049	0.233249	no	processed_transcript	KNOWN	Rian	lincRNA	KNOWN	Rian-013		633
TCONS_00022101	"="	ENSMUST00000135030.1	XLOC_007836	Gm11195	chr11:78443911-78446242	SSC	FGSC	OK	0.0171001	0.632179	-5.20826	2.29608	0.106	0.234471	no	lincRNA	NOVEL	Gm11195	lincRNA	KNOWN	Gm11195-001		441
TCONS_00009818	"="	ENSMUST00000191474.1	XLOC_003433	RP23-184B11.6	chr1:153740348-153764221	SSC	FGSC	OK	0.970209	0.122504	2.98547	-1.78598	0.10615	0.23462	no	antisense	NOVEL	RP23-184B11.6	antisense	KNOWN	RP23-184B11.6-001		613
TCONS_00058807	"="	ENSMUST00000172522.2	XLOC_022582	Gm20319	chr16:26581703-26755502	SSC	FGSC	OK	1.56589	0	inf	-nan	0.1066	0.235136	no	processed_transcript	NOVEL	Gm20319	processed_transcript	PUTATIVE	Gm20319-002		771
TCONS_00071452	"="	ENSMUST00000139488.1	XLOC_027583	1700061H18Rik	chr18:69925425-69969609	SSC	FGSC	OK	0	0.583705	-inf	-nan	0.1073	0.235834	no	antisense	NOVEL	1700061H18Rik	antisense	KNOWN	1700061H18Rik-002		634
TCONS_00027165	"="	ENSMUST00000139794.2	XLOC_009471	Med9os	chr11:59945312-59948142	SSC	FGSC	OK	0	2.1366	-inf	-nan	0.10745	0.236021	no	antisense	KNOWN	Med9os	antisense	KNOWN	Med9os-002		446
TCONS_00156449	"="	ENSMUST00000162209.1	XLOC_058423	Gm16536	chr9:45838579-45936058	SSC	FGSC	OK	2.56628	4.72958	-0.882032	0.946751	0.1076	0.236215	no	antisense	NOVEL	Gm16536	antisense	KNOWN	Gm16536-001		1589
TCONS_00143698	"="	ENSMUST00000097947.3	XLOC_053438	Gm10575	chr7:141461093-141471479	SSC	FGSC	OK	0.581439	0.161672	1.84656	-1.16379	0.10785	0.236493	no	processed_transcript	NOVEL	Gm10575	processed_transcript	KNOWN	Gm10575-001		1671
TCONS_00128445	"="	ENSMUST00000125657.1	XLOC_047782	Ccdc142os	chr6:83101616-83109939	SSC	FGSC	OK	0	0.567671	-inf	-nan	0.1083	0.237049	no	antisense	KNOWN	Ccdc142os	antisense	KNOWN	Ccdc142os-001		891
TCONS_00117707	"="	ENSMUST00000180740.1	XLOC_043955	Gm26608	chr5:28019464-28071105	SSC	FGSC	OK	0.0582921	0.768147	-3.72001	1.44042	0.1085	0.237176	no	lincRNA	KNOWN	Gm26608	lincRNA	KNOWN	Gm26608-201		1954
TCONS_00111542	"="	ENSMUST00000153344.2	XLOC_041796	Gm20421	chr4:154959092-154962371	SSC	FGSC	OK	0.52737	0.332755	0.664355	-1.06479	0.10945	0.238191	no	processed_transcript	NOVEL	Gm20421	processed_transcript	KNOWN	Gm20421-001		672
TCONS_00041573	"="	ENSMUST00000138992.1	XLOC_015547	Gm15911	chr13:55599649-55610443	SSC	FGSC	OK	0.066235	0.872578	-3.71962	1.2929	0.10995	0.238554	no	antisense	NOVEL	Gm15911	antisense	KNOWN	Gm15911-001		809
TCONS_00142481	"="	ENSMUST00000140689.2	XLOC_053084	1700003G18Rik	chr7:116065111-116093205	SSC	FGSC	OK	0	3.01059	-inf	-nan	0.11005	0.23866	no	processed_transcript	NOVEL	1700003G18Rik	processed_transcript	KNOWN	1700003G18Rik-001		616
TCONS_00005619	"="	ENSMUST00000181273.1	XLOC_002016	A330023F24Rik	chr1:194938820-195037908	SSC	FGSC	OK	0.3695	0.699922	-0.921621	0.99874	0.11015	0.238718	no	lincRNA	KNOWN	A330023F24Rik	lincRNA	KNOWN	A330023F24Rik-202		5195
TCONS_00001793	"="	ENSMUST00000097699.2	XLOC_000652	Apol7d	chr1:71585519-71662843	SSC	FGSC	OK	2.98382	0.836557	1.83463	-1.08775	0.11035	0.238874	no	antisense	KNOWN	Apol7d	antisense	KNOWN	Apol7d-001		826
TCONS_00122772	"="	ENSMUST00000124522.1	XLOC_045551	1700023L04Rik	chr6:29985328-29993776	SSC	FGSC	OK	1.70386	0.0256999	6.0509	-0.814392	0.1104	0.23891	no	lincRNA	KNOWN	1700023L04Rik	lincRNA	KNOWN	1700023L04Rik-001		661
TCONS_00039161	"="	ENSMUST00000180908.2	XLOC_014455	9430065F17Rik	chr13:67553189-67564009	SSC	FGSC	OK	0.25382	0.700311	-1.46419	0.934723	0.111	0.239525	no	lincRNA	NOVEL	9430065F17Rik	lincRNA	KNOWN	9430065F17Rik-001		1082
TCONS_00089983	"="	ENSMUST00000156780.1	XLOC_033959	Pcsk2os1	chr2:143535475-143816285	SSC	FGSC	OK	0.82087	0.0968133	3.08388	-1.56972	0.111	0.239525	no	processed_transcript	KNOWN	Pcsk2os1	processed_transcript	KNOWN	Pcsk2os1-002		527
TCONS_00121196	"="	ENSMUST00000154060.1	XLOC_045062	Abhd11os	chr5:135009151-135013253	SSC	FGSC	OK	0.895923	0.0891784	3.32861	-0.985861	0.11105	0.239538	no	antisense	KNOWN	Abhd11os	antisense	KNOWN	Abhd11os-001		594
TCONS_00158161	"="	ENSMUST00000180783.2	XLOC_059067	9330159M07Rik	chr9:88839163-88858949	SSC	FGSC	OK	0.8908	0.273586	1.70311	-1.28172	0.11105	0.239538	no	lincRNA	NOVEL	9330159M07Rik	antisense	KNOWN	9330159M07Rik-003		1044
TCONS_00016424	"="	ENSMUST00000136190.1	XLOC_005846	Gm16212	chr10:67979569-68059740	SSC	FGSC	OK	0	0.9529	-inf	-nan	0.1112	0.239687	no	antisense	NOVEL	Gm16212	antisense	KNOWN	Gm16212-001		282
TCONS_00072985	"="	ENSMUST00000187897.1	XLOC_028153	RP23-18G1.2	chr19:28990333-29048729	SSC	FGSC	OK	0.973122	0.28759	1.75861	-1.09271	0.1116	0.240089	no	antisense	KNOWN	RP23-18G1.2	antisense	KNOWN	RP23-18G1.2-001		2485
TCONS_00107791	"="	ENSMUST00000137477.1	XLOC_040602	Gm11267	chr4:82289912-82705750	SSC	FGSC	OK	0	0.663664	-inf	-nan	0.11225	0.240677	no	sense_intronic	KNOWN	Gm11267	sense_intronic	KNOWN	Gm11267-001		1071
TCONS_00075096	"="	ENSMUST00000185211.1	XLOC_028965	RP23-82C19.2	chr19:25667933-25679071	SSC	FGSC	OK	1.03767	0	inf	-nan	0.11235	0.240765	no	lincRNA	KNOWN	RP23-82C19.2	lincRNA	KNOWN	RP23-82C19.2-001		474
TCONS_00120840	"="	ENSMUST00000143062.1	XLOC_044976	Gm16001	chr5:124111108-124115624	SSC	FGSC	OK	2.34453	1.20733	0.957474	-1.25283	0.1125	0.240857	no	antisense	NOVEL	Gm16001	antisense	KNOWN	Gm16001-002		987
TCONS_00092220	"="	ENSMUST00000185804.1	XLOC_034770	RP23-137I13.1	chr3:17789920-17808970	SSC	FGSC	OK	0	0.573579	-inf	-nan	0.1128	0.241166	no	lincRNA	KNOWN	RP23-137I13.1	lincRNA	KNOWN	RP23-137I13.1-006		3844
TCONS_00164770	"="	ENSMUST00000151099.1	XLOC_061908	C430049B03Rik	chrX:53051112-53057204	SSC	FGSC	OK	1.70043	0	inf	-nan	0.11285	0.24117	no	processed_transcript	NOVEL	C430049B03Rik	processed_transcript	KNOWN	C430049B03Rik-002		770
TCONS_00098840	"="	ENSMUST00000131345.2	XLOC_037449	4933431E20Rik	chr3:107877229-107898686	SSC	FGSC	OK	1.03327	0	inf	-nan	0.113	0.241341	no	processed_transcript	KNOWN	4933431E20Rik	processed_transcript	KNOWN	4933431E20Rik-001		5407
TCONS_00054743	"="	ENSMUST00000180953.1	XLOC_021063	5330439K02Rik	chr15:100459739-100479252	SSC	FGSC	OK	0.528886	0.263112	1.00728	-1.03309	0.1132	0.241459	no	lincRNA	KNOWN	5330439K02Rik	lincRNA	KNOWN	5330439K02Rik-201		2312
TCONS_00159973	"="	ENSMUST00000126286.2	XLOC_059661	Gm14820	chrX:8042942-8074760	SSC	FGSC	OK	0	2.27865	-inf	-nan	0.1136	0.241735	no	antisense	NOVEL	Gm14820	antisense	KNOWN	Gm14820-001		1449
TCONS_00017493	"="	ENSMUST00000181000.1	XLOC_006207	Gm26546	chr10:88379080-88449887	SSC	FGSC	OK	0.377277	0.682114	-0.85439	0.961283	0.1137	0.241814	no	lincRNA	KNOWN	Gm26546	lincRNA	KNOWN	Gm26546-201		4276
TCONS_00026973	"="	ENSMUST00000132378.1	XLOC_009393	2010001A14Rik	chr11:57795498-57801417	SSC	FGSC	OK	0	1.25177	-inf	-nan	0.1151	0.242984	no	processed_transcript	NOVEL	2010001A14Rik	processed_transcript	KNOWN	2010001A14Rik-002		543
TCONS_00096753	"="	ENSMUST00000181813.1	XLOC_036646	6430590A07Rik	chr3:40846969-40938138	SSC	FGSC	OK	0.52036	1.38391	-1.41117	1.14909	0.11515	0.243027	no	lincRNA	KNOWN	6430590A07Rik	lincRNA	KNOWN	6430590A07Rik-201		1032
TCONS_00049274	"="	ENSMUST00000144926.1	XLOC_018998	A330035P11Rik	chr14:122103429-122159604	SSC	FGSC	OK	0.128304	1.42401	-3.47233	1.47582	0.11555	0.243437	no	processed_transcript	NOVEL	A330035P11Rik	processed_transcript	KNOWN	A330035P11Rik-001		3074
TCONS_00100079	"="	ENSMUST00000146481.2	XLOC_037893	4930412C18Rik	chr4:9770584-9823411	SSC	FGSC	OK	0	1.13967	-inf	-nan	0.116	0.243724	no	processed_transcript	KNOWN	4930412C18Rik	processed_transcript	KNOWN	4930412C18Rik-004		509
TCONS_00049842	"="	ENSMUST00000185617.1	XLOC_019225	RP23-457H19.1	chr15:37366174-37792570	SSC	FGSC	OK	2.40701	0.658229	1.87058	-1.10788	0.1167	0.244187	no	antisense	NOVEL	RP23-457H19.1	antisense	KNOWN	RP23-457H19.1-001		347
TCONS_00028402	"="	ENSMUST00000142068.1	XLOC_009840	4931413K12Rik	chr11:75588096-75628804	SSC	FGSC	OK	1.25261	0.550778	1.1854	-1.0335	0.11695	0.244381	no	processed_transcript	KNOWN	4931413K12Rik	processed_transcript	KNOWN	4931413K12Rik-001		1282
TCONS_00158172	"="	ENSMUST00000188232.1	XLOC_059068	RP24-529L21.3	chr9:88859010-88937342	SSC	FGSC	OK	0	0.531508	-inf	-nan	0.1171	0.244467	no	processed_transcript	NOVEL	RP24-529L21.3	lincRNA	KNOWN	RP24-529L21.3-001		3433
TCONS_00023844	"="	ENSMUST00000150442.1	XLOC_008379	Gm11642	chr11:103723949-103725535	SSC	FGSC	OK	0.715987	1.00967	-0.495879	0.857953	0.11715	0.244496	no	processed_transcript	NOVEL	Gm11642	processed_transcript	KNOWN	Gm11642-001		440
TCONS_00151715	"="	ENSMUST00000188499.1	XLOC_056765	RP24-531B21.1	chr9:41206136-41217627	SSC	FGSC	OK	0.577753	0	inf	-nan	0.11745	0.244618	no	lincRNA	KNOWN	RP24-531B21.1	lincRNA	KNOWN	RP24-531B21.1-003		301
TCONS_00100801	"="	ENSMUST00000144765.1	XLOC_038216	Gm12395	chr4:42735544-42856771	SSC	FGSC	OK	0.885736	0.105854	3.0648	-1.86343	0.11755	0.244701	no	antisense	NOVEL	Gm12395	antisense	KNOWN	Gm12395-001		536
TCONS_00108678	"="	ENSMUST00000187426.1	XLOC_040948	RP23-374N19.5	chr4:115838865-115880065	SSC	FGSC	OK	2.50368	8.51623	-1.76616	0.981547	0.11755	0.244701	no	antisense	NOVEL	RP23-374N19.5	antisense	KNOWN	RP23-374N19.5-001		260
TCONS_00044678	"="	ENSMUST00000181697.1	XLOC_016907	Gm26782	chr14:50824058-50879003	SSC	FGSC	OK	0	0.495187	-inf	-nan	0.1178	0.244932	no	lincRNA	KNOWN	Gm26782	lincRNA	KNOWN	Gm26782-202		973
TCONS_00131712	"="	ENSMUST00000172483.1	XLOC_048943	Gm20512	chr7:19701312-19749573	SSC	FGSC	OK	9.19805	5.15771	0.834599	-1.24716	0.1179	0.244953	no	antisense	NOVEL	Gm20512	antisense	KNOWN	Gm20512-001		618
TCONS_00015752	"="	ENSMUST00000149830.2	XLOC_005603	E130307A14Rik	chr10:39367624-39732007	SSC	FGSC	OK	1.47696	5.32708	-1.85071	1.04527	0.11815	0.245024	no	processed_transcript	KNOWN	E130307A14Rik	processed_transcript	KNOWN	E130307A14Rik-005		660
TCONS_00091092	"="	ENSMUST00000124435.2	XLOC_034366	Gm11457	chr2:164745982-164769666	SSC	FGSC	OK	0.935529	0	inf	-nan	0.1181	0.245024	no	antisense	NOVEL	Gm11457	antisense	KNOWN	Gm11457-002		490
TCONS_00013106	"="	ENSMUST00000124320.1	XLOC_004593	Gm16222	chr10:76057493-76110961	SSC	FGSC	OK	1.67238	0.0464501	5.17008	-2.47193	0.11855	0.245209	no	antisense	NOVEL	Gm16222	antisense	KNOWN	Gm16222-001		1298
TCONS_00001178	"="	ENSMUST00000135238.3	XLOC_000461	9130024F11Rik	chr1:56793980-57050084	SSC	FGSC	OK	0	1.19037	-inf	-nan	0.1196	0.245953	no	processed_transcript	KNOWN	9130024F11Rik	antisense	KNOWN	9130024F11Rik-001		1300
TCONS_00151719	"="	ENSMUST00000188277.1	XLOC_056766	2610203C20Rik	chr9:41376396-41617772	SSC	FGSC	OK	0.751933	0	inf	-nan	0.1206	0.246617	no	processed_transcript	KNOWN	2610203C20Rik	lincRNA	KNOWN	2610203C20Rik-010		681
TCONS_00046324	"="	ENSMUST00000130256.1	XLOC_017698	B930095G15Rik	chr14:121035182-121283791	SSC	FGSC	OK	0.981473	1.41736	-0.530184	0.986821	0.12125	0.247001	no	sense_intronic	NOVEL	B930095G15Rik	sense_intronic	KNOWN	B930095G15Rik-001		2792
TCONS_00105286	"="	ENSMUST00000129397.1	XLOC_039742	Gm13068	chr4:149744035-149774310	SSC	FGSC	OK	6.50558	3.85695	0.754217	-1.22637	0.12145	0.24713	no	antisense	NOVEL	Gm13068	antisense	KNOWN	Gm13068-002		581
TCONS_00122934	"="	ENSMUST00000138298.1	XLOC_045593	Gm14540	chr6:32790975-33060260	SSC	FGSC	OK	0.517306	0.920263	-0.831027	0.858209	0.1218	0.247341	no	antisense	NOVEL	Gm14540	antisense	KNOWN	Gm14540-001		3261
TCONS_00022710	"="	ENSMUST00000153213.1	XLOC_008027	Gm15892	chr11:88059065-88067476	SSC	FGSC	OK	0.157713	1.20915	-2.93862	1.77805	0.12185	0.247365	no	lincRNA	NOVEL	Gm15892	lincRNA	KNOWN	Gm15892-003		478
TCONS_00004088	"="	ENSMUST00000182127.1	XLOC_001425	Gm4258	chr1:137898594-138000384	SSC	FGSC	OK	0.743069	0	inf	-nan	0.12195	0.247423	no	processed_transcript	KNOWN	Gm4258	lincRNA	KNOWN	Gm4258-001		506
TCONS_00026972	"="	ENSMUST00000152790.2	XLOC_009393	2010001A14Rik	chr11:57795498-57801417	SSC	FGSC	OK	0.0700309	0.560542	-3.00076	0.639038	0.12265	0.247809	no	processed_transcript	NOVEL	2010001A14Rik	processed_transcript	KNOWN	2010001A14Rik-001		714
TCONS_00066134	"="	ENSMUST00000174714.2	XLOC_025286	1110038B12Rik	chr17:34950237-34952653	SSC	FGSC	OK	0.453217	0	inf	-nan	0.1231	0.248034	no	processed_transcript	KNOWN	1110038B12Rik	lincRNA	KNOWN	1110038B12Rik-004		520
TCONS_00098845	"="	ENSMUST00000137800.2	XLOC_037449	4933431E20Rik	chr3:107877229-107898686	SSC	FGSC	OK	0.526559	0	inf	-nan	0.1231	0.248034	no	processed_transcript	KNOWN	4933431E20Rik	processed_transcript	KNOWN	4933431E20Rik-006		861
TCONS_00091016	"="	ENSMUST00000154065.1	XLOC_034331	Gm16316	chr2:163658385-163726158	SSC	FGSC	OK	0.258647	0.500601	-0.952676	0.955766	0.1234	0.248248	no	antisense	NOVEL	Gm16316	antisense	KNOWN	Gm16316-001		3393
TCONS_00007619	"="	ENSMUST00000188031.1	XLOC_002694	RP23-395C1.4	chr1:74771891-74785322	SSC	FGSC	OK	0.553671	0.0660036	3.06841	-1.3683	0.12385	0.248478	no	antisense	NOVEL	RP23-395C1.4	antisense	KNOWN	RP23-395C1.4-001		758
TCONS_00020555	"="	ENSMUST00000130570.1	XLOC_007434	4933439C10Rik	chr11:59485519-59526751	SSC	FGSC	OK	0.672327	0	inf	-nan	0.1244	0.248999	no	processed_transcript	KNOWN	4933439C10Rik	processed_transcript	KNOWN	4933439C10Rik-006		575
TCONS_00071134	"="	ENSMUST00000137603.1	XLOC_027427	4930511M06Rik	chr18:57354732-57731065	SSC	FGSC	OK	0.707678	0.0347077	4.34976	-1.56148	0.12445	0.249053	no	processed_transcript	NOVEL	4930511M06Rik	processed_transcript	KNOWN	4930511M06Rik-002		2651
TCONS_00156273	"="	ENSMUST00000174014.1	XLOC_058369	Gm20444	chr9:44066326-44121947	SSC	FGSC	OK	1.12872	2.56507	-1.18431	0.90798	0.1253	0.249834	no	processed_transcript	PUTATIVE	Gm20444	processed_transcript	PUTATIVE	Gm20444-001		729
TCONS_00030918	"="	ENSMUST00000141088.1	XLOC_010601	4932435O22Rik	chr11:114410013-114452996	SSC	FGSC	OK	0.100446	2.77214	-4.78651	2.7409	0.1255	0.250041	no	lincRNA	KNOWN	4932435O22Rik	lincRNA	KNOWN	4932435O22Rik-002		3065
TCONS_00090418	"="	ENSMUST00000125345.1	XLOC_034143	2500004C02Rik	chr2:153341156-153404007	SSC	FGSC	OK	0	2.40349	-inf	-nan	0.1255	0.250041	no	processed_transcript	KNOWN	2500004C02Rik	processed_transcript	KNOWN	2500004C02Rik-003		402
TCONS_00025223	"="	ENSMUST00000144852.1	XLOC_008747	Tug1	chr11:3639784-3649042	SSC	FGSC	OK	15.3312	1.86563	3.03874	-1.75468	0.12585	0.250325	no	processed_transcript	KNOWN	Tug1	antisense	KNOWN	Tug1-001		4720
TCONS_00040801	"="	ENSMUST00000134787.2	XLOC_015214	2610307P16Rik	chr13:28460033-28898673	SSC	FGSC	OK	1.54637	0.0349794	5.46623	-2.45741	0.12585	0.250325	no	processed_transcript	KNOWN	2610307P16Rik	processed_transcript	KNOWN	2610307P16Rik-007		1275
TCONS_00053883	"="	ENSMUST00000178628.2	XLOC_020753	1700001L05Rik	chr15:83353717-83367506	SSC	FGSC	OK	2.32529	7.10682	-1.61179	1.02225	0.1262	0.250586	no	lincRNA	KNOWN	1700001L05Rik	lincRNA	KNOWN	1700001L05Rik-001		1290
TCONS_00051433	"="	ENSMUST00000181901.1	XLOC_019794	Gm26760	chr15:92344347-92378088	SSC	FGSC	OK	0.530573	0.273788	0.954489	-0.98624	0.127	0.251416	no	lincRNA	KNOWN	Gm26760	lincRNA	KNOWN	Gm26760-201		1604
TCONS_00091554	"="	ENSMUST00000138288.1	XLOC_034493	Gm14455	chr2:172393793-172469908	SSC	FGSC	OK	0.802614	0.206314	1.95987	-1.0734	0.12725	0.251697	no	processed_transcript	KNOWN	Gm14455	processed_transcript	KNOWN	Gm14455-001		2146
TCONS_00112492	"="	ENSMUST00000131757.2	XLOC_042187	Abhd1	chr5:30950065-30960330	SSC	FGSC	OK	0.850285	0.196925	2.1103	-1.16163	0.1282	0.252748	no	processed_transcript	KNOWN	Abhd1	processed_transcript	KNOWN	Abhd1-001		1352
TCONS_00105240	"="	ENSMUST00000153443.1	XLOC_039724	Gm17029	chr4:148960296-149099876	SSC	FGSC	OK	0.743091	0.288907	1.36293	-0.958202	0.1286	0.253116	no	antisense	NOVEL	Gm17029	antisense	KNOWN	Gm17029-002		2758
TCONS_00127326	"="	ENSMUST00000188611.1	XLOC_047304	Lincpint	chr6:31058258-31218474	SSC	FGSC	OK	2.09497	0.239412	3.12936	-1.20589	0.1287	0.253205	no	processed_transcript	KNOWN	Lincpint	processed_transcript	KNOWN	Lincpint-003		516
TCONS_00065892	"="	ENSMUST00000185388.1	XLOC_025232	RP23-222K15.31	chr17:33915898-33929366	SSC	FGSC	OK	4.7738	0.377263	3.6615	-2.05651	0.12875	0.25325	no	antisense	NOVEL	RP23-222K15.31	antisense	KNOWN	RP23-222K15.31-001		436
TCONS_00126611	"="	ENSMUST00000181858.1	XLOC_047069	Gm26540	chr6:148988070-149101914	SSC	FGSC	OK	1.25331	2.28719	-0.86783	1.17181	0.12945	0.254028	no	lincRNA	KNOWN	Gm26540	lincRNA	KNOWN	Gm26540-201		1310
TCONS_00006671	"="	ENSMUST00000190169.1	XLOC_002406	RP23-273G4.1	chr1:51478618-51596718	SSC	FGSC	OK	0.0386315	2.15476	-5.80161	4.04019	0.12965	0.254246	no	lincRNA	NOVEL	RP23-273G4.1	lincRNA	KNOWN	RP23-273G4.1-002		3049
TCONS_00139031	"="	ENSMUST00000146232.1	XLOC_051607	Gm21982	chr7:30640993-30664994	SSC	FGSC	OK	0.81585	1.58072	-0.954204	0.872563	0.1301	0.25473	no	processed_transcript	NOVEL	Gm21982	retained_intron	KNOWN	Gm21982-001		3821
TCONS_00039745	"="	ENSMUST00000126622.2	XLOC_014710	Gm9828	chr13:98309895-98324415	SSC	FGSC	OK	0.234337	1.5455	-2.72142	1.0238	0.13015	0.254805	no	antisense	NOVEL	Gm9828	antisense	KNOWN	Gm9828-002		1446
TCONS_00101421	"="	ENSMUST00000129102.1	XLOC_038417	Gm12536	chr4:57190647-57307305	SSC	FGSC	OK	0.62857	0	inf	-nan	0.1304	0.255026	no	lincRNA	NOVEL	Gm12536	lincRNA	KNOWN	Gm12536-001		358
TCONS_00005434	"="	ENSMUST00000180869.1	XLOC_001941	A430105J06Rik	chr1:186749368-186759813	SSC	FGSC	OK	0.452744	0.773928	-0.773503	1.02569	0.1305	0.255153	no	lincRNA	KNOWN	A430105J06Rik	lincRNA	KNOWN	A430105J06Rik-201		1275
TCONS_00144980	"="	ENSMUST00000148357.1	XLOC_053963	Gm16192	chr8:40990913-41133726	SSC	FGSC	OK	2.13516	0.216725	3.30041	-1.47825	0.1306	0.255249	no	antisense	NOVEL	Gm16192	antisense	KNOWN	Gm16192-001		937
TCONS_00033889	"="	ENSMUST00000177547.1	XLOC_011716	Gm20036	chr12:101834042-101915335	SSC	FGSC	OK	0.588622	2.35294	-1.99905	0.888362	0.13155	0.256062	no	processed_transcript	PUTATIVE	Gm20036	processed_transcript	PUTATIVE	Gm20036-001		844
TCONS_00099805	"="	ENSMUST00000156292.1	XLOC_037790	Asb17os	chr3:153844208-153855082	SSC	FGSC	OK	0.126651	2.31208	-4.19027	2.8269	0.1318	0.256342	no	antisense	KNOWN	Asb17os	antisense	KNOWN	Asb17os-001		496
TCONS_00098849	"="	ENSMUST00000138472.3	XLOC_037449	4933431E20Rik	chr3:107877229-107898686	SSC	FGSC	OK	0.689195	0	inf	-nan	0.13185	0.256355	no	processed_transcript	KNOWN	4933431E20Rik	processed_transcript	KNOWN	4933431E20Rik-012		483
TCONS_00009343	"="	ENSMUST00000183089.1	XLOC_003278	Ptprv	chr1:135108496-135145317	SSC	FGSC	OK	0.765643	0	inf	-nan	0.1323	0.256877	no	processed_transcript	KNOWN	Ptprv	retained_intron	KNOWN	Ptprv-007		359
TCONS_00008194	"="	ENSMUST00000187295.1	XLOC_002874	RP23-205B8.2	chr1:89454721-89897617	SSC	FGSC	OK	0.451239	1.33908	-1.56928	0.967563	0.13325	0.257312	no	processed_transcript	NOVEL	RP23-205B8.2	antisense	KNOWN	RP23-205B8.2-002		2633
TCONS_00020467	"="	ENSMUST00000145068.1	XLOC_007388	1700047K16Rik	chr11:58315113-58330642	SSC	FGSC	OK	1.02516	1.95847	-0.933873	1.07346	0.13325	0.257312	no	processed_transcript	NOVEL	1700047K16Rik	processed_transcript	KNOWN	1700047K16Rik-001		886
TCONS_00052009	"="	ENSMUST00000143717.2	XLOC_020008	BC037032	chr15:4021685-4155344	SSC	FGSC	OK	0.480206	0	inf	-nan	0.1332	0.257312	no	processed_transcript	KNOWN	BC037032	antisense	KNOWN	BC037032-004		1757
TCONS_00065510	"="	ENSMUST00000180802.1	XLOC_025124	Gm20109	chr17:28522380-28523148	SSC	FGSC	OK	0.743099	0.0251875	4.88278	-1.3012	0.1337	0.257312	no	lincRNA	NOVEL	Gm20109	lincRNA	KNOWN	Gm20109-001		671
TCONS_00099905	"="	ENSMUST00000141405.1	XLOC_037820	AI838599	chr4:3242016-3258092	SSC	FGSC	OK	0	1.73582	-inf	-nan	0.13285	0.257312	no	lincRNA	NOVEL	AI838599	lincRNA	KNOWN	AI838599-001		284
TCONS_00138185	"="	ENSMUST00000180681.1	XLOC_051338	Gm26890	chr7:19581036-19604804	SSC	FGSC	OK	0.915442	0.587805	0.639132	-0.852028	0.1344	0.258118	no	lincRNA	KNOWN	Gm26890	lincRNA	KNOWN	Gm26890-201		3221
TCONS_00012932	"="	ENSMUST00000160178.1	XLOC_004557	Gm15647	chr10:70868668-71159742	SSC	FGSC	OK	0.681551	0.0242288	4.81402	-0.841093	0.1346	0.258373	no	antisense	PUTATIVE	Gm15647	antisense	PUTATIVE	Gm15647-001		691
TCONS_00084744	"="	ENSMUST00000125173.1	XLOC_032261	1810059C17Rik	chr2:18049155-18392830	SSC	FGSC	OK	0	1.17066	-inf	-nan	0.1349	0.258789	no	processed_transcript	NOVEL	1810059C17Rik	processed_transcript	KNOWN	1810059C17Rik-001		487
TCONS_00160267	"="	ENSMUST00000123462.2	XLOC_059827	A230072C01Rik	chrX:20933394-20986737	SSC	FGSC	OK	0.455763	1.87528	-2.04074	1.02075	0.13575	0.259846	no	processed_transcript	KNOWN	A230072C01Rik	processed_transcript	KNOWN	A230072C01Rik-001		1144
TCONS_00126968	"="	ENSMUST00000143135.1	XLOC_047202	Gm15592	chr6:18170229-18322768	SSC	FGSC	OK	0.432408	0.848606	-0.972701	1.0684	0.1359	0.260079	no	antisense	NOVEL	Gm15592	antisense	KNOWN	Gm15592-001		1707
TCONS_00077444	"="	ENSMUST00000170435.1	XLOC_029843	Sardhos	chr2:27188392-27248410	SSC	FGSC	OK	4.03119	0.252485	3.99693	-3.55543	0.13625	0.26055	no	antisense	NOVEL	Sardhos	antisense	KNOWN	Sardhos-001		265
TCONS_00137268	"="	ENSMUST00000148641.1	XLOC_050924	Gm15927	chr7:3629984-3644887	SSC	FGSC	OK	1.15434	2.97405	-1.36536	0.938687	0.1369	0.26128	no	processed_transcript	NOVEL	Gm15927	processed_transcript	KNOWN	Gm15927-003		1788
TCONS_00065595	"="	ENSMUST00000181920.1	XLOC_025151	Gm26885	chr17:29461895-29496111	SSC	FGSC	OK	0.670048	0.202964	1.72304	-1.03133	0.13775	0.26225	no	lincRNA	KNOWN	Gm26885	lincRNA	KNOWN	Gm26885-201		1688
TCONS_00011573	"="	ENSMUST00000180853.1	XLOC_003992	B430219N15Rik	chr10:7767946-7792858	SSC	FGSC	OK	0.177046	0.774815	-2.12972	1.23993	0.13855	0.263204	no	antisense	NOVEL	B430219N15Rik	antisense	KNOWN	B430219N15Rik-201		1105
TCONS_00015895	"="	ENSMUST00000149950.1	XLOC_005644	Gm15200	chr10:42583821-42702459	SSC	FGSC	OK	0.641215	2.27038	-1.82406	0.935878	0.1395	0.264246	no	antisense	NOVEL	Gm15200	antisense	KNOWN	Gm15200-001		410
TCONS_00048303	"="	ENSMUST00000182768.2	XLOC_018497	Dleu2	chr14:61598225-61682373	SSC	FGSC	OK	0.0426752	1.22264	-4.84046	1.27745	0.13975	0.264505	no	processed_transcript	KNOWN	Dleu2	lincRNA	KNOWN	Dleu2-001		1442
TCONS_00152580	"="	ENSMUST00000191455.1	XLOC_057074	Gm16759	chr9:63394446-63602493	SSC	FGSC	OK	0.744893	1.11822	-0.586104	0.889323	0.14	0.264809	no	processed_transcript	NOVEL	Gm16759	lincRNA	KNOWN	Gm16759-004		4272
TCONS_00040640	"="	ENSMUST00000141543.1	XLOC_015129	C230035I16Rik	chr13:23427974-23431022	SSC	FGSC	OK	0.476583	0.12511	1.92954	-1.16152	0.14035	0.265224	no	lincRNA	NOVEL	C230035I16Rik	lincRNA	KNOWN	C230035I16Rik-001		623
TCONS_00004552	"="	ENSMUST00000162558.2	XLOC_001610	Gas5	chr1:161003215-161038539	SSC	FGSC	OK	22.9008	13.3302	0.780697	-0.818459	0.1405	0.265416	no	processed_transcript	KNOWN	Gas5	lincRNA	KNOWN	Gas5-001		502
TCONS_00153354	"="	ENSMUST00000188309.1	XLOC_057330	RP23-61B14.2	chr9:84890544-84890749	SSC	FGSC	OK	2.58813	6.37842	-1.30129	4.20714	0.14055	0.265479	no	lincRNA	NOVEL	RP23-61B14.2	lincRNA	KNOWN	RP23-61B14.2-001		205
TCONS_00024639	"="	ENSMUST00000182811.1	XLOC_008598	2810008D09Rik	chr11:117076789-117078955	SSC	FGSC	OK	2.66717	2.05332	0.37735	-0.831791	0.1406	0.265535	no	lincRNA	NOVEL	2810008D09Rik	lincRNA	KNOWN	2810008D09Rik-006		2153
TCONS_00155896	"="	ENSMUST00000183616.1	XLOC_058220	Gm27240	chr9:32636220-32757820	SSC	FGSC	OK	0.452991	0	inf	-nan	0.14085	0.265838	no	antisense	NOVEL	Gm27240	antisense	KNOWN	Gm27240-001		677
TCONS_00018482	"="	ENSMUST00000180407.1	XLOC_006631	Gm26847	chr10:128225837-128252941	SSC	FGSC	OK	0.654453	0.215574	1.60211	-1.0113	0.141	0.266059	no	lincRNA	KNOWN	Gm26847	lincRNA	KNOWN	Gm26847-201		2109
TCONS_00005729	"="	ENSMUST00000182819.2	XLOC_002070	Snhg6	chr1:9908637-9944118	SSC	FGSC	OK	5.90939	3.95933	0.577753	-0.856109	0.14105	0.266108	no	lincRNA	KNOWN	Snhg6	lincRNA	KNOWN	Snhg6-004		816
TCONS_00071429	"="	ENSMUST00000180450.1	XLOC_027564	Gm26910	chr18:67773711-67885168	SSC	FGSC	OK	2.26983	7.33646	-1.6925	1.10931	0.1411	0.266148	no	lincRNA	KNOWN	Gm26910	lincRNA	KNOWN	Gm26910-201		698
TCONS_00071453	"="	ENSMUST00000147221.1	XLOC_027583	1700061H18Rik	chr18:69925425-69969609	SSC	FGSC	OK	0.0822147	0.486661	-2.56545	0.851534	0.14115	0.266188	no	antisense	NOVEL	1700061H18Rik	antisense	KNOWN	1700061H18Rik-001		564
TCONS_00160098	"="	ENSMUST00000139163.2	XLOC_059751	Gm14634	chrX:12675368-12821492	SSC	FGSC	OK	0.0598411	0.509399	-3.08959	0.947742	0.1413	0.266379	no	processed_transcript	NOVEL	Gm14634	processed_transcript	KNOWN	Gm14634-001		1662
TCONS_00164766	"="	ENSMUST00000155622.2	XLOC_061908	C430049B03Rik	chrX:53051112-53057204	SSC	FGSC	OK	0.595211	0.136736	2.12201	-1.30381	0.14145	0.266585	no	processed_transcript	NOVEL	C430049B03Rik	processed_transcript	KNOWN	C430049B03Rik-001		773
TCONS_00007189	"="	ENSMUST00000130699.1	XLOC_002555	Pard3bos1	chr1:61638704-62642284	SSC	FGSC	OK	0.391343	2.10867	-2.42983	1.25727	0.1416	0.266744	no	antisense	KNOWN	Pard3bos1	antisense	KNOWN	Pard3bos1-002		733
TCONS_00014987	"="	ENSMUST00000180477.1	XLOC_005283	A430046D13Rik	chr10:128498998-128547774	SSC	FGSC	OK	0.223932	0.769624	-1.78109	1.02893	0.1429	0.266859	no	lincRNA	KNOWN	A430046D13Rik	lincRNA	KNOWN	A430046D13Rik-201		1997
TCONS_00025764	"="	ENSMUST00000139271.1	XLOC_008917	Eldr	chr11:16934793-16951282	SSC	FGSC	OK	0.129355	0.651149	-2.33166	1.48968	0.1424	0.266859	no	processed_transcript	KNOWN	Eldr	processed_transcript	KNOWN	Eldr-007		600
TCONS_00028737	"="	ENSMUST00000152784.2	XLOC_009959	Gm11423	chr11:82779519-82781059	SSC	FGSC	OK	0.833943	2.24253	-1.42711	0.936233	0.1419	0.266859	no	antisense	NOVEL	Gm11423	antisense	KNOWN	Gm11423-001		686
TCONS_00035635	"="	ENSMUST00000186498.1	XLOC_012595	RP23-402F16.1	chr12:52599980-52602322	SSC	FGSC	OK	1.60817	0.888196	0.856469	-0.836527	0.1428	0.266859	no	lincRNA	KNOWN	RP23-402F16.1	lincRNA	KNOWN	RP23-402F16.1-002		446
TCONS_00038367	"="	ENSMUST00000123212.1	XLOC_014039	Phf2os1	chr13:48801749-48875460	SSC	FGSC	OK	0.20982	2.27433	-3.43822	1.16161	0.1432	0.266859	no	antisense	KNOWN	Phf2os1	antisense	KNOWN	Phf2os1-001		498
TCONS_00067509	"="	ENSMUST00000130952.2	XLOC_025753	Trmt61b	chr17:71526895-71598755	SSC	FGSC	OK	1.03761	0.413307	1.32797	-1.02278	0.1425	0.266859	no	processed_transcript	KNOWN	Trmt61b	processed_transcript	KNOWN	Trmt61b-001		2516
TCONS_00094312	"="	ENSMUST00000181809.1	XLOC_035596	Gm4349	chr3:95427670-95431180	SSC	FGSC	OK	1.07232	1.49157	-0.476098	1.0105	0.14235	0.266859	no	lincRNA	KNOWN	Gm4349	lincRNA	KNOWN	Gm4349-201		2559
TCONS_00108436	"="	ENSMUST00000138289.1	XLOC_040867	Lrp8os2	chr4:107802190-107876840	SSC	FGSC	OK	0.435599	0.114632	1.926	-1.02415	0.14285	0.266859	no	antisense	NOVEL	Lrp8os2	antisense	KNOWN	Lrp8os2-002		891
TCONS_00001154	"="	ENSMUST00000181563.1	XLOC_000451	Gm10561	chr1:55170158-55235622	SSC	FGSC	OK	0.570439	0.34319	0.733063	-0.868141	0.1442	0.266958	no	antisense	NOVEL	Gm10561	antisense	KNOWN	Gm10561-001		1943
TCONS_00059196	"="	ENSMUST00000153572.1	XLOC_022722	4930565N06Rik	chr16:36792883-36933085	SSC	FGSC	OK	0.82266	2.23133	-1.43954	0.851751	0.1437	0.266958	no	antisense	NOVEL	4930565N06Rik	antisense	KNOWN	4930565N06Rik-001		2416
TCONS_00064401	"="	ENSMUST00000130639.1	XLOC_024730	4930506C21Rik	chr17:8282903-8311080	SSC	FGSC	OK	0.0296031	0.479015	-4.01625	0.867722	0.1441	0.266958	no	processed_transcript	KNOWN	4930506C21Rik	processed_transcript	KNOWN	4930506C21Rik-001		909
TCONS_00073297	"="	ENSMUST00000181109.1	XLOC_028297	Gm27042	chr19:40589434-40612244	SSC	FGSC	OK	1.60893	0.910437	0.821472	-1.00025	0.144	0.266958	no	lincRNA	KNOWN	Gm27042	lincRNA	KNOWN	Gm27042-201		1097
TCONS_00105253	"="	ENSMUST00000141259.1	XLOC_039732	Ube4bos1	chr4:149328343-149426749	SSC	FGSC	OK	1.73498	0.867404	1.00014	-0.902166	0.1438	0.266958	no	antisense	KNOWN	Ube4bos1	antisense	KNOWN	Ube4bos1-002		2227
TCONS_00025765	"="	ENSMUST00000142777.1	XLOC_008917	Eldr	chr11:16934793-16951282	SSC	FGSC	OK	0.0664964	0.503416	-2.9204	0.632727	0.1466	0.269497	no	processed_transcript	KNOWN	Eldr	processed_transcript	KNOWN	Eldr-004		673
TCONS_00074879	"="	ENSMUST00000124184.1	XLOC_028845	Gm15962	chr19:12695785-12721247	SSC	FGSC	OK	0.0239528	0.571057	-4.57537	0.720344	0.14685	0.269797	no	antisense	NOVEL	Gm15962	antisense	KNOWN	Gm15962-001		750
TCONS_00017180	"="	ENSMUST00000163009.1	XLOC_006105	Gm16315	chr10:81292859-81319973	SSC	FGSC	OK	1.88427	0.508982	1.88832	-1.08446	0.1469	0.269873	no	antisense	NOVEL	Gm16315	antisense	KNOWN	Gm16315-001		783
TCONS_00065630	"="	ENSMUST00000188852.1	XLOC_025162	RP23-362B7.1	chr17:30622440-30876581	SSC	FGSC	OK	2.61651	0.29945	3.12725	-1.40769	0.14695	0.26992	no	antisense	KNOWN	RP23-362B7.1	antisense	KNOWN	RP23-362B7.1-001		845
TCONS_00157654	"="	ENSMUST00000181405.2	XLOC_058873	4930509E16Rik	chr9:72518249-72624671	SSC	FGSC	OK	0.255802	1.18058	-2.2064	1.13158	0.14695	0.26992	no	lincRNA	NOVEL	4930509E16Rik	lincRNA	KNOWN	4930509E16Rik-001		1191
TCONS_00043700	"="	ENSMUST00000125558.1	XLOC_016496	7330404K18Rik	chr14:20393585-20452226	SSC	FGSC	OK	0.139024	0.653108	-2.23198	1.3764	0.147	0.269973	no	antisense	NOVEL	7330404K18Rik	antisense	KNOWN	7330404K18Rik-001		487
TCONS_00014198	"="	ENSMUST00000185313.1	XLOC_004955	RP23-261G3.2	chr10:95336275-95363226	SSC	FGSC	OK	0.188326	1.20832	-2.6817	1.17838	0.1472	0.270204	no	lincRNA	KNOWN	RP23-261G3.2	lincRNA	KNOWN	RP23-261G3.2-001		642
TCONS_00021608	"="	ENSMUST00000182245.1	XLOC_007717	Gm27012	chr11:73088810-73089317	SSC	FGSC	OK	0.372767	0.873266	-1.22815	1.37694	0.1477	0.270832	no	lincRNA	NOVEL	Gm27012	lincRNA	KNOWN	Gm27012-001		507
TCONS_00019175	"="	ENSMUST00000152073.1	XLOC_006897	Gm16141	chr11:18879816-19018985	SSC	FGSC	OK	0.510213	0.0422269	3.59487	-1.2393	0.14805	0.271268	no	antisense	NOVEL	Gm16141	antisense	KNOWN	Gm16141-001		790
TCONS_00118581	"="	ENSMUST00000180470.1	XLOC_044272	Gm20033	chr5:64708206-64832864	SSC	FGSC	OK	0.839817	0.178454	2.23452	-1.44011	0.14825	0.271497	no	processed_transcript	NOVEL	Gm20033	antisense	KNOWN	Gm20033-005		572
TCONS_00040811	"="	ENSMUST00000134624.1	XLOC_015214	2610307P16Rik	chr13:28460033-28898673	SSC	FGSC	OK	4.21029	0.378173	3.4768	-2.28153	0.14955	0.273217	no	processed_transcript	KNOWN	2610307P16Rik	processed_transcript	KNOWN	2610307P16Rik-006		567
TCONS_00078543	"="	ENSMUST00000134308.1	XLOC_030127	1700019E08Rik	chr2:45696573-45773103	SSC	FGSC	OK	2.38785	0.587355	2.02341	-1.85708	0.1503	0.273964	no	lincRNA	KNOWN	1700019E08Rik	lincRNA	KNOWN	1700019E08Rik-002		424
TCONS_00104029	"="	ENSMUST00000172202.1	XLOC_039316	Gm17300	chr4:132331918-132353686	SSC	FGSC	OK	6.68281	3.43701	0.959301	-0.877246	0.15095	0.274582	no	lincRNA	NOVEL	Gm17300	lincRNA	KNOWN	Gm17300-001		1527
TCONS_00128754	"="	ENSMUST00000181696.1	XLOC_047899	Gm26636	chr6:87887813-87936629	SSC	FGSC	OK	5.11994	2.46406	1.05509	-0.979982	0.15115	0.274854	no	lincRNA	KNOWN	Gm26636	lincRNA	KNOWN	Gm26636-201		1115
TCONS_00084687	"="	ENSMUST00000147019.2	XLOC_032241	Gm13269	chr2:14603989-14987908	SSC	FGSC	OK	0.0744145	5.33527	-6.16384	2.23131	0.1515	0.275207	no	antisense	NOVEL	Gm13269	antisense	KNOWN	Gm13269-002		544
TCONS_00154046	"="	ENSMUST00000160569.1	XLOC_057584	D030055H07Rik	chr9:106148686-106160443	SSC	FGSC	OK	0.247306	0.970538	-1.97249	1.20105	0.1521	0.275966	no	antisense	NOVEL	D030055H07Rik	antisense	KNOWN	D030055H07Rik-003		599
TCONS_00057498	"="	ENSMUST00000123318.1	XLOC_022120	Gm15965	chr16:90936091-91095122	SSC	FGSC	OK	1.11464	2.83945	-1.34903	0.892402	0.15215	0.276018	no	antisense	NOVEL	Gm15965	antisense	KNOWN	Gm15965-001		1428
TCONS_00048498	"="	ENSMUST00000153646.2	XLOC_018588	1700001G11Rik	chr14:66295333-66311424	SSC	FGSC	OK	0.358489	6.39907	-4.15786	1.68276	0.1539	0.278117	no	processed_transcript	KNOWN	1700001G11Rik	processed_transcript	KNOWN	1700001G11Rik-001		764
TCONS_00024107	"="	ENSMUST00000141271.1	XLOC_008452	Gm11650	chr11:107732356-107795982	SSC	FGSC	OK	0.463883	0.173477	1.41902	-0.894139	0.1542	0.278436	no	processed_transcript	KNOWN	Gm11650	processed_transcript	KNOWN	Gm11650-001		1145
TCONS_00008901	"="	ENSMUST00000188163.1	XLOC_003143	RP24-137J17.2	chr1:127729412-127808235	SSC	FGSC	OK	0.858888	4.02252	-2.22756	1.38267	0.1544	0.278658	no	antisense	KNOWN	RP24-137J17.2	antisense	KNOWN	RP24-137J17.2-001		465
TCONS_00160935	"="	ENSMUST00000145552.1	XLOC_060145	Gm14662	chrX:60891365-60899307	SSC	FGSC	OK	0.0220889	0.619344	-4.80935	1.29593	0.15445	0.278709	no	antisense	NOVEL	Gm14662	antisense	KNOWN	Gm14662-001		734
TCONS_00039465	"="	ENSMUST00000044500.5	XLOC_014593	Gm4117	chr13:89655311-90143907	SSC	FGSC	OK	1.14459	1.33278	-0.219604	0.858457	0.15455	0.278844	no	processed_transcript	NOVEL	Gm4117	processed_transcript	KNOWN	Gm4117-001		52401
TCONS_00137343	"="	ENSMUST00000148318.1	XLOC_050941	D030047H15Rik	chr7:4074124-4150374	SSC	FGSC	OK	0.788401	0.212296	1.89285	-0.875695	0.15555	0.280012	no	processed_transcript	NOVEL	D030047H15Rik	processed_transcript	KNOWN	D030047H15Rik-001		2536
TCONS_00107166	"="	ENSMUST00000138377.1	XLOC_040375	1700060J05Rik	chr4:53440412-53622478	SSC	FGSC	OK	0.435671	1.55722	-1.83766	0.988935	0.15565	0.280069	no	antisense	NOVEL	1700060J05Rik	antisense	KNOWN	1700060J05Rik-001		1060
TCONS_00071918	"="	ENSMUST00000140267.3	XLOC_027766	Tmem134	chr19:4125933-4132307	SSC	FGSC	OK	10.1876	7.76234	0.392249	-0.847371	0.1557	0.280128	no	processed_transcript	KNOWN	Tmem134	processed_transcript	KNOWN	Tmem134-001		939
TCONS_00019248	"="	ENSMUST00000131570.1	XLOC_006935	Gm12043	chr11:21321137-21374161	SSC	FGSC	OK	0.094529	0.454769	-2.2663	1.03428	0.15625	0.280861	no	processed_transcript	KNOWN	Gm12043	processed_transcript	KNOWN	Gm12043-001		2788
TCONS_00078541	"="	ENSMUST00000153567.1	XLOC_030127	1700019E08Rik	chr2:45696573-45773103	SSC	FGSC	OK	0.811559	0.0178154	5.5095	-1.75681	0.1564	0.281077	no	lincRNA	KNOWN	1700019E08Rik	lincRNA	KNOWN	1700019E08Rik-001		635
TCONS_00025673	"="	ENSMUST00000132007.1	XLOC_008888	Gm12000	chr11:11642202-11773162	SSC	FGSC	OK	0.0675502	0.543917	-3.00935	1.22404	0.1569	0.281553	no	antisense	NOVEL	Gm12000	antisense	KNOWN	Gm12000-001		629
TCONS_00109334	"="	ENSMUST00000131381.1	XLOC_041134	Gm12915	chr4:124735729-124801561	SSC	FGSC	OK	1.73265	1.13936	0.604755	-0.867909	0.15695	0.281553	no	processed_transcript	NOVEL	Gm12915	processed_transcript	KNOWN	Gm12915-001		1499
TCONS_00000835	"="	ENSMUST00000039080.3	XLOC_000309	8430432A02Rik	chr1:43045297-43098688	SSC	FGSC	OK	0.755052	1.58274	-1.06778	0.853104	0.1574	0.282089	no	antisense	NOVEL	8430432A02Rik	antisense	KNOWN	8430432A02Rik-001		1248
TCONS_00112184	"="	ENSMUST00000123610.1	XLOC_042063	Prkag2os2	chr5:24862694-25100642	SSC	FGSC	OK	1.51405	0.863468	0.810196	-0.929084	0.15965	0.284642	no	antisense	NOVEL	Prkag2os2	antisense	KNOWN	Prkag2os2-001		1432
TCONS_00032323	"="	ENSMUST00000180671.1	XLOC_011048	Gm4419	chr12:21417822-21421072	SSC	FGSC	OK	0.711941	0.278608	1.35352	-0.977863	0.15995	0.285068	no	lincRNA	KNOWN	Gm4419	lincRNA	KNOWN	Gm4419-201		1729
TCONS_00069389	"="	ENSMUST00000184678.1	XLOC_026653	1500015A07Rik	chr18:61726389-61786702	SSC	FGSC	OK	0.712551	0.0967691	2.88038	-1.2426	0.16	0.285141	no	antisense	KNOWN	1500015A07Rik	antisense	KNOWN	1500015A07Rik-001		890
TCONS_00044845	"="	ENSMUST00000180857.1	XLOC_016954	Gm26590	chr14:52197501-52257776	SSC	FGSC	OK	0.371288	1.69888	-2.19398	1.00381	0.1603	0.285434	no	lincRNA	KNOWN	Gm26590	lincRNA	KNOWN	Gm26590-201		1277
TCONS_00106807	"="	ENSMUST00000137535.1	XLOC_040238	Gm12473	chr4:43631424-43653594	SSC	FGSC	OK	2.56348	1.33085	0.945756	-1.08614	0.16235	0.288015	no	antisense	NOVEL	Gm12473	antisense	KNOWN	Gm12473-001		579
TCONS_00068638	"="	ENSMUST00000181664.2	XLOC_026313	Snhg4	chr18:35553370-35593835	SSC	FGSC	OK	9.37294	0.779672	3.58756	-1.13372	0.16415	0.29011	no	lincRNA	KNOWN	Snhg4	lincRNA	KNOWN	Snhg4-001		1190
TCONS_00103767	"="	ENSMUST00000150171.1	XLOC_039248	Gm12976	chr4:129189759-129265010	SSC	FGSC	OK	0.455627	0	inf	-nan	0.1643	0.290265	no	lincRNA	KNOWN	Gm12976	lincRNA	KNOWN	Gm12976-001		459
TCONS_00114707	"="	ENSMUST00000181101.1	XLOC_042974	Gm26779	chr5:109886230-109891137	SSC	FGSC	OK	0.894973	0.464165	0.947206	-1.12315	0.16475	0.290824	no	lincRNA	NOVEL	Gm26779	lincRNA	KNOWN	Gm26779-001		551
TCONS_00088776	"="	ENSMUST00000190311.1	XLOC_033571	RP23-75E19.2	chr2:118111856-118127133	SSC	FGSC	OK	0.86044	0	inf	-nan	0.165	0.291147	no	lincRNA	NOVEL	RP23-75E19.2	lincRNA	KNOWN	RP23-75E19.2-001		281
TCONS_00128114	"="	ENSMUST00000181288.1	XLOC_047616	A730020E08Rik	chr6:61175612-62382865	SSC	FGSC	OK	0.0130079	0.613304	-5.55915	1.00464	0.16565	0.291938	no	lincRNA	KNOWN	A730020E08Rik	lincRNA	KNOWN	A730020E08Rik-202		1244
TCONS_00065396	"="	ENSMUST00000143605.1	XLOC_025092	Itpr3os	chr17:27057303-27122223	SSC	FGSC	OK	0.901599	0.0404984	4.47655	-0.952026	0.16615	0.292559	no	antisense	KNOWN	Itpr3os	antisense	KNOWN	Itpr3os-001		794
TCONS_00007194	"="	ENSMUST00000185587.1	XLOC_002560	RP23-20G7.4	chr1:61638704-62642284	SSC	FGSC	OK	13.1348	16.6171	-0.339274	0.828494	0.16725	0.293876	no	antisense	NOVEL	RP23-20G7.4	antisense	KNOWN	RP23-20G7.4-001		1452
TCONS_00108132	"="	ENSMUST00000137239.1	XLOC_040748	9530080O11Rik	chr4:95959714-96025413	SSC	FGSC	OK	0.248404	1.55059	-2.64205	1.12093	0.16815	0.294854	no	processed_transcript	KNOWN	9530080O11Rik	processed_transcript	KNOWN	9530080O11Rik-001		1475
TCONS_00113259	"="	ENSMUST00000176521.1	XLOC_042413	5730480H06Rik	chr5:48372366-49524904	SSC	FGSC	OK	0.150394	0.48488	-1.68888	0.876117	0.16935	0.296177	no	processed_transcript	NOVEL	5730480H06Rik	processed_transcript	KNOWN	5730480H06Rik-001		1735
TCONS_00057311	"="	ENSMUST00000183166.2	XLOC_022000	2810055G20Rik	chr16:77236316-77691403	SSC	FGSC	OK	0.502806	0	inf	-nan	0.16965	0.296535	no	processed_transcript	KNOWN	2810055G20Rik	lincRNA	KNOWN	2810055G20Rik-016		318
TCONS_00144775	"="	ENSMUST00000181424.1	XLOC_053859	4933416M07Rik	chr8:27138772-27174662	SSC	FGSC	OK	2.87213	3.93322	-0.453592	0.889997	0.16975	0.296678	no	lincRNA	KNOWN	4933416M07Rik	lincRNA	KNOWN	4933416M07Rik-201		1485
TCONS_00114669	"="	ENSMUST00000189659.1	XLOC_042942	RP24-116M4.2	chr5:108718158-108775237	SSC	FGSC	OK	0.048652	0.768942	-3.9823	0.847343	0.1705	0.297638	no	antisense	KNOWN	RP24-116M4.2	antisense	KNOWN	RP24-116M4.2-001		511
TCONS_00122133	"="	ENSMUST00000186838.1	XLOC_045345	D730045B01Rik	chr5:151367719-151428210	SSC	FGSC	OK	0.843476	0.507041	0.734245	-1.01667	0.17195	0.299319	no	lincRNA	NOVEL	D730045B01Rik	lincRNA	KNOWN	D730045B01Rik-001		1543
TCONS_00097382	"="	ENSMUST00000146657.1	XLOC_036937	Gm16000	chr3:81036415-81214040	SSC	FGSC	OK	0.924616	0.284534	1.70025	-1.4902	0.1735	0.301205	no	antisense	NOVEL	Gm16000	antisense	KNOWN	Gm16000-001		447
TCONS_00049068	"="	ENSMUST00000160117.1	XLOC_018882	Slain1os	chr14:103650218-103704907	SSC	FGSC	OK	0.37577	0.634136	-0.754941	0.879505	0.17355	0.301227	no	antisense	KNOWN	Slain1os	antisense	KNOWN	Slain1os-001		3101
TCONS_00128942	"="	ENSMUST00000150544.1	XLOC_048003	Gm14573	chr6:91156664-91174692	SSC	FGSC	OK	0.175482	1.35614	-2.95011	1.41569	0.17355	0.301227	no	antisense	NOVEL	Gm14573	antisense	KNOWN	Gm14573-001		451
TCONS_00048307	"="	ENSMUST00000182325.2	XLOC_018497	Dleu2	chr14:61598225-61682373	SSC	FGSC	OK	0	0.61217	-inf	-nan	0.17445	0.30193	no	processed_transcript	KNOWN	Dleu2	lincRNA	KNOWN	Dleu2-006		463
TCONS_00127599	"="	ENSMUST00000180899.1	XLOC_047399	Gm26833	chr6:39871531-40255150	SSC	FGSC	OK	0.244371	1.31895	-2.43225	1.39924	0.1745	0.30196	no	antisense	NOVEL	Gm26833	antisense	KNOWN	Gm26833-001		440
TCONS_00035364	"="	ENSMUST00000148740.2	XLOC_012416	F730043M19Rik	chr12:33111710-33147689	SSC	FGSC	OK	0.0573101	0.567902	-3.30878	1.10345	0.1785	0.306563	no	processed_transcript	KNOWN	F730043M19Rik	processed_transcript	KNOWN	F730043M19Rik-002		3312
TCONS_00093442	"="	ENSMUST00000147649.2	XLOC_035334	Rbm46os	chr3:82836741-82944305	SSC	FGSC	OK	0.0794683	0.763036	-3.2633	1.05388	0.17925	0.307398	no	antisense	KNOWN	Rbm46os	antisense	KNOWN	Rbm46os-003		530
TCONS_00018721	"="	ENSMUST00000144844.1	XLOC_006735	8430429K09Rik	chr11:3452364-3479831	SSC	FGSC	OK	2.8257	3.99777	-0.500586	0.754192	0.17985	0.308021	no	processed_transcript	KNOWN	8430429K09Rik	processed_transcript	KNOWN	8430429K09Rik-002		505
TCONS_00128703	"="	ENSMUST00000185414.1	XLOC_047877	RP24-467O4.1	chr6:86848398-87005014	SSC	FGSC	OK	2.42318	4.00463	-0.724766	0.897163	0.18055	0.308766	no	lincRNA	KNOWN	RP24-467O4.1	lincRNA	KNOWN	RP24-467O4.1-001		1042
TCONS_00042017	"="	ENSMUST00000181426.1	XLOC_015752	Gm26639	chr13:65590292-65591561	SSC	FGSC	OK	1.32191	0.770661	0.778456	-1.20886	0.18095	0.309191	no	lincRNA	KNOWN	Gm26639	lincRNA	KNOWN	Gm26639-201		519
TCONS_00153405	"="	ENSMUST00000150367.3	XLOC_057346	A330041J22Rik	chr9:86581370-86701253	SSC	FGSC	OK	1.18997	0.666213	0.836866	-0.821315	0.1813	0.309569	no	antisense	NOVEL	A330041J22Rik	antisense	KNOWN	A330041J22Rik-001		1825
TCONS_00006703	"="	ENSMUST00000186428.1	XLOC_002409	RP23-373D7.2	chr1:51749764-51916071	SSC	FGSC	OK	0.237581	0.9516	-2.00194	1.01506	0.1823	0.310845	no	sense_intronic	NOVEL	RP23-373D7.2	sense_intronic	KNOWN	RP23-373D7.2-001		1279
TCONS_00038368	"="	ENSMUST00000180775.1	XLOC_014040	Fam120aos	chr13:48879218-48972031	SSC	FGSC	OK	2.82462	4.56863	-0.693707	0.792259	0.183	0.311717	no	lincRNA	KNOWN	Fam120aos	lincRNA	KNOWN	Fam120aos-201		1780
TCONS_00023668	"="	ENSMUST00000123249.1	XLOC_008333	4930417O22Rik	chr11:101952420-101960573	SSC	FGSC	OK	0.0137743	0.716585	-5.70109	1.31895	0.1832	0.311891	no	antisense	NOVEL	4930417O22Rik	antisense	KNOWN	4930417O22Rik-001		1184
TCONS_00087281	"="	ENSMUST00000139005.1	XLOC_032970	Hoxd3os1	chr2:74703247-74762896	SSC	FGSC	OK	0.51791	0.181106	1.51587	-0.782692	0.1838	0.312626	no	antisense	KNOWN	Hoxd3os1	antisense	KNOWN	Hoxd3os1-002		1701
TCONS_00119362	"="	ENSMUST00000189748.1	XLOC_044571	1700010H22Rik	chr5:98329353-98802316	SSC	FGSC	OK	0.113699	0.527091	-2.21283	1.42354	0.184	0.312812	no	lincRNA	NOVEL	1700010H22Rik	lincRNA	KNOWN	1700010H22Rik-001		905
TCONS_00017637	"="	ENSMUST00000182623.1	XLOC_006240	Rmst	chr10:92071036-92165238	SSC	FGSC	OK	0.921369	0.142577	2.69204	-0.621519	0.1849	0.313818	no	lincRNA	KNOWN	Rmst	lincRNA	KNOWN	Rmst-011		407
TCONS_00025761	"="	ENSMUST00000123734.2	XLOC_008917	Eldr	chr11:16934793-16951282	SSC	FGSC	OK	0.0905766	0.770975	-3.08947	1.14982	0.18555	0.314294	no	processed_transcript	KNOWN	Eldr	processed_transcript	KNOWN	Eldr-006		787
TCONS_00066320	"="	ENSMUST00000145804.1	XLOC_025332	Ppp1r18os	chr17:35860917-35875596	SSC	FGSC	OK	0.885404	0.0205772	5.42722	-1.33663	0.18645	0.315136	no	antisense	KNOWN	Ppp1r18os	antisense	KNOWN	Ppp1r18os-001		784
TCONS_00151512	"="	ENSMUST00000180474.2	XLOC_056637	Gm26787	chr9:36767909-36797361	SSC	FGSC	OK	0.147607	1.86922	-3.66261	1.24788	0.1879	0.316258	no	antisense	NOVEL	Gm26787	antisense	KNOWN	Gm26787-001		583
TCONS_00120738	"="	ENSMUST00000124914.1	XLOC_044961	Gm15860	chr5:123334331-123374146	SSC	FGSC	OK	0.222455	1.4287	-2.68312	1.46677	0.1882	0.316379	no	antisense	NOVEL	Gm15860	antisense	KNOWN	Gm15860-001		422
TCONS_00127581	"="	ENSMUST00000128218.1	XLOC_047393	Gm16272	chr6:39573872-39725694	SSC	FGSC	OK	0	0.730787	-inf	-nan	0.1883	0.316433	no	antisense	NOVEL	Gm16272	antisense	KNOWN	Gm16272-001		388
TCONS_00145958	"="	ENSMUST00000181420.1	XLOC_054313	0610038B21Rik	chr8:77248564-77523898	SSC	FGSC	OK	0.461423	0.0387897	3.57235	-1.03543	0.18885	0.316933	no	antisense	KNOWN	0610038B21Rik	antisense	KNOWN	0610038B21Rik-002		1687
TCONS_00057306	"="	ENSMUST00000182986.1	XLOC_022000	2810055G20Rik	chr16:77236316-77691403	SSC	FGSC	OK	2.11926	0.0525992	5.33237	-1.7576	0.18905	0.317179	no	processed_transcript	KNOWN	2810055G20Rik	lincRNA	KNOWN	2810055G20Rik-014		408
TCONS_00143771	"="	ENSMUST00000140716.1	XLOC_053464	H19	chr7:142575528-142578143	SSC	FGSC	OK	0.663101	0	inf	-nan	0.1895	0.317656	no	lincRNA	KNOWN	H19	lincRNA	KNOWN	H19-004		817
TCONS_00063167	"="	ENSMUST00000191153.1	XLOC_024213	Trerf1	chr17:47140729-47362218	SSC	FGSC	OK	0.508552	0.007482	6.08683	-1.98885	0.19115	0.319592	no	processed_transcript	KNOWN	Trerf1	retained_intron	KNOWN	Trerf1-003		3255
TCONS_00030327	"="	ENSMUST00000147541.1	XLOC_010439	2810433D01Rik	chr11:102619795-102624416	SSC	FGSC	OK	0.620091	0.0421398	3.87923	-0.820987	0.1918	0.320194	no	lincRNA	NOVEL	2810433D01Rik	lincRNA	KNOWN	2810433D01Rik-002		490
TCONS_00004076	"="	ENSMUST00000181524.2	XLOC_001417	Gm19705	chr1:136670768-136690804	SSC	FGSC	OK	1.34467	0.273075	2.29988	-1.00767	0.19195	0.320362	no	lincRNA	NOVEL	Gm19705	lincRNA	KNOWN	Gm19705-003		413
TCONS_00165023	"="	ENSMUST00000181533.1	XLOC_062026	Gm10474	chrX:68663229-68678461	SSC	FGSC	OK	2.20995e-06	1.58145	-19.4488	0.00176396	0.1926	0.321028	no	lincRNA	KNOWN	Gm10474	lincRNA	KNOWN	Gm10474-201		2743
TCONS_00116346	"="	ENSMUST00000124298.1	XLOC_043446	6330418K02Rik	chr5:138259655-138280005	SSC	FGSC	OK	0.818314	2.1869	-1.41816	0.747972	0.19285	0.32128	no	processed_transcript	NOVEL	6330418K02Rik	processed_transcript	KNOWN	6330418K02Rik-001		743
TCONS_00144235	"="	ENSMUST00000131064.1	XLOC_053631	4931415C17Rik	chr8:12614276-12679273	SSC	FGSC	OK	0.0580585	0.599115	-3.36725	0.868905	0.1931	0.321582	no	processed_transcript	KNOWN	4931415C17Rik	processed_transcript	KNOWN	4931415C17Rik-001		2255
TCONS_00049287	"="	ENSMUST00000177306.1	XLOC_019005	2610035F20Rik	chr14:122470283-122475289	SSC	FGSC	OK	0.104496	0.497899	-2.2524	1.25269	0.1932	0.321691	no	processed_transcript	NOVEL	2610035F20Rik	processed_transcript	KNOWN	2610035F20Rik-001		1149
TCONS_00044498	"="	ENSMUST00000122972.1	XLOC_016836	Gm15601	chr14:45587739-45658143	SSC	FGSC	OK	0.778789	1.35577	-0.799812	0.810429	0.1936	0.322102	no	antisense	PUTATIVE	Gm15601	antisense	PUTATIVE	Gm15601-001		4033
TCONS_00136213	"="	ENSMUST00000144796.1	XLOC_050625	B130055M24Rik	chr7:127443315-127476759	SSC	FGSC	OK	0.704809	0.317176	1.15195	-0.854402	0.19365	0.322136	no	processed_transcript	NOVEL	B130055M24Rik	processed_transcript	KNOWN	B130055M24Rik-001		1778
TCONS_00082036	"="	ENSMUST00000144661.1	XLOC_031367	BC039771	chr2:145675194-145887640	SSC	FGSC	OK	0.599211	0.00733597	6.35193	-1.32974	0.1941	0.322621	no	processed_transcript	KNOWN	BC039771	processed_transcript	KNOWN	BC039771-002		2753
TCONS_00023096	"="	ENSMUST00000135825.3	XLOC_008158	D030028A08Rik	chr11:96907425-96982959	SSC	FGSC	OK	2.25222	1.50148	0.584962	-0.709759	0.19415	0.322679	no	processed_transcript	NOVEL	D030028A08Rik	processed_transcript	KNOWN	D030028A08Rik-002		2801
TCONS_00140240	"="	ENSMUST00000181919.1	XLOC_052001	Gm26856	chr7:49778345-49858265	SSC	FGSC	OK	0.565592	1.23147	-1.12255	0.767348	0.1946	0.323246	no	lincRNA	KNOWN	Gm26856	lincRNA	KNOWN	Gm26856-201		1349
TCONS_00060806	"="	ENSMUST00000161890.1	XLOC_023384	Airn	chr17:12682405-12868143	SSC	FGSC	OK	0.658922	0.0267747	4.62117	-0.191503	0.1948	0.323438	no	antisense	KNOWN	Airn	antisense	KNOWN	Airn-006		1375
TCONS_00080144	"="	ENSMUST00000136886.2	XLOC_030756	4921507L20Rik	chr2:93955809-94010845	SSC	FGSC	OK	0.530716	0.985744	-0.893272	0.825977	0.19595	0.324678	no	processed_transcript	KNOWN	4921507L20Rik	processed_transcript	KNOWN	4921507L20Rik-001		1550
TCONS_00156676	"="	ENSMUST00000130086.1	XLOC_058508	Arhgap20os	chr9:51765336-51875974	SSC	FGSC	OK	0.0117761	3.3713	-8.1613	1.86961	0.196	0.324694	no	antisense	KNOWN	Arhgap20os	antisense	KNOWN	Arhgap20os-004		601
TCONS_00063102	"="	ENSMUST00000181775.1	XLOC_024192	Gm26785	chr17:46257850-46283135	SSC	FGSC	OK	0.696836	0.433705	0.684104	-0.74353	0.1961	0.324811	no	lincRNA	KNOWN	Gm26785	lincRNA	KNOWN	Gm26785-201		2914
TCONS_00080313	"="	ENSMUST00000146553.2	XLOC_030836	4930500J02Rik	chr2:104559162-104589989	SSC	FGSC	OK	0.421142	1.34436	-1.67455	0.995934	0.19615	0.324852	no	processed_transcript	KNOWN	4930500J02Rik	processed_transcript	KNOWN	4930500J02Rik-005		770
TCONS_00034204	"="	ENSMUST00000143836.2	XLOC_011826	Meg3	chr12:109541000-109571726	SSC	FGSC	OK	0.708983	0.00813658	6.44518	-1.33996	0.1962	0.324902	no	lincRNA	KNOWN	Meg3	lincRNA	KNOWN	Meg3-003		1896
TCONS_00034219	"="	ENSMUST00000150851.1	XLOC_011826	Meg3	chr12:109541000-109571726	SSC	FGSC	OK	1.59534	0.129841	3.61905	-1.09898	0.1965	0.325242	no	lincRNA	KNOWN	Meg3	lincRNA	KNOWN	Meg3-009		421
TCONS_00067936	"="	ENSMUST00000084298.5	XLOC_025956	Gm1976	chr17:94722590-94834799	SSC	FGSC	OK	0.315571	2.94763	-3.22352	1.15905	0.1965	0.325242	no	lincRNA	NOVEL	Gm1976	lincRNA	KNOWN	Gm1976-201		387
TCONS_00051711	"="	ENSMUST00000176881.1	XLOC_019916	Gm20680	chr15:100575283-100600015	SSC	FGSC	OK	0.81466	0.128032	2.66969	-1.16965	0.19695	0.325722	no	antisense	NOVEL	Gm20680	antisense	KNOWN	Gm20680-001		789
TCONS_00144111	"="	ENSMUST00000181337.1	XLOC_053547	Gm6410	chr8:4674899-4688494	SSC	FGSC	OK	5.2149	6.15059	-0.238085	0.822278	0.1973	0.32611	no	lincRNA	KNOWN	Gm6410	lincRNA	KNOWN	Gm6410-201		1105
TCONS_00157656	"="	ENSMUST00000183517.1	XLOC_058875	Gm27241	chr9:72518249-72624671	SSC	FGSC	OK	3.60949	1.56049	1.2098	-1.05693	0.1973	0.32611	no	antisense	NOVEL	Gm27241	antisense	KNOWN	Gm27241-001		622
TCONS_00020666	"="	ENSMUST00000181687.1	XLOC_007482	Gm26534	chr11:60864451-60887218	SSC	FGSC	OK	0.712938	0.357932	0.994093	-0.757634	0.1974	0.326226	no	lincRNA	KNOWN	Gm26534	lincRNA	KNOWN	Gm26534-201		1724
TCONS_00141905	"="	ENSMUST00000149813.1	XLOC_052836	Gm15135	chr7:104244456-104353390	SSC	FGSC	OK	0.560829	0.117037	2.2606	-0.911298	0.19795	0.326837	no	antisense	NOVEL	Gm15135	antisense	KNOWN	Gm15135-001		609
TCONS_00035825	"="	ENSMUST00000124326.1	XLOC_012698	Gm15561	chr12:69241175-69284632	SSC	FGSC	OK	0.0449163	1.70357	-5.24518	1.32904	0.1984	0.327339	no	antisense	NOVEL	Gm15561	antisense	KNOWN	Gm15561-001		540
TCONS_00094683	"="	ENSMUST00000160105.1	XLOC_035759	Gm16160	chr3:102149412-102206266	SSC	FGSC	OK	0.0274195	0.968741	-5.14284	0.970105	0.1989	0.327924	no	lincRNA	NOVEL	Gm16160	lincRNA	KNOWN	Gm16160-001		781
TCONS_00104949	"="	ENSMUST00000150529.1	XLOC_039583	Gm13227	chr4:145410244-145454908	SSC	FGSC	OK	1.88504	0.0472192	5.31908	-1.2599	0.19925	0.328277	no	processed_transcript	NOVEL	Gm13227	processed_transcript	KNOWN	Gm13227-001		545
TCONS_00038825	"="	ENSMUST00000181700.1	XLOC_014223	4930528D03Rik	chr13:59733644-59737470	SSC	FGSC	OK	0.156808	0.658591	-2.07038	0.988872	0.1993	0.328334	no	lincRNA	KNOWN	4930528D03Rik	lincRNA	KNOWN	4930528D03Rik-202		1239
TCONS_00100412	"="	ENSMUST00000142373.1	XLOC_038053	Gm11899	chr4:24612553-24851124	SSC	FGSC	OK	0.183703	0.511571	-1.47756	0.890264	0.1994	0.328457	no	antisense	NOVEL	Gm11899	antisense	KNOWN	Gm11899-001		745
TCONS_00009418	"="	ENSMUST00000112103.1	XLOC_003291	Nav1	chr1:135434579-135688105	SSC	FGSC	OK	0.931452	0.0167958	5.79331	-1.5224	0.20065	0.329733	no	lincRNA	NOVEL	Nav1	lincRNA	KNOWN	Nav1-001		1645
TCONS_00022857	"="	ENSMUST00000155965.1	XLOC_008076	B230206L02Rik	chr11:94133484-94155776	SSC	FGSC	OK	0.957673	0.0297771	5.00726	-0.668661	0.20155	0.330804	no	processed_transcript	NOVEL	B230206L02Rik	processed_transcript	KNOWN	B230206L02Rik-003		473
TCONS_00034218	"="	ENSMUST00000128458.2	XLOC_011826	Meg3	chr12:109541000-109571726	SSC	FGSC	OK	4.18261	0.00890772	8.87513	-0.662829	0.2019	0.33122	no	lincRNA	KNOWN	Meg3	lincRNA	KNOWN	Meg3-010		695
TCONS_00119649	"="	ENSMUST00000124394.2	XLOC_044644	Gm28050	chr5:106500893-106697287	SSC	FGSC	OK	8.15144	17.5689	-1.1079	0.704366	0.20195	0.331285	no	lincRNA	NOVEL	Gm28050	lincRNA	KNOWN	Gm28050-002		449
TCONS_00134367	"="	ENSMUST00000180385.1	XLOC_049881	2900076A07Rik	chr7:81523530-81531498	SSC	FGSC	OK	1.50395	0.204696	2.8772	-1.26601	0.20215	0.331496	no	lincRNA	NOVEL	2900076A07Rik	lincRNA	KNOWN	2900076A07Rik-004		914
TCONS_00048750	"="	ENSMUST00000161819.1	XLOC_018687	Gm15629	chr14:75131100-75230842	SSC	FGSC	OK	0.0449122	0.907711	-4.33705	1.34112	0.2032	0.332591	no	antisense	NOVEL	Gm15629	antisense	KNOWN	Gm15629-001		476
TCONS_00129321	"="	ENSMUST00000124246.3	XLOC_048170	Gt(ROSA)26Sor	chr6:113046224-113077333	SSC	FGSC	OK	3.3543	4.97456	-0.568557	0.846573	0.20325	0.332639	no	antisense	KNOWN	Gt(ROSA)26Sor	antisense	KNOWN	Gt(ROSA)26Sor-002		1181
TCONS_00035900	"="	ENSMUST00000136690.2	XLOC_012726	3110056K07Rik	chr12:70974620-71015832	SSC	FGSC	OK	2.92417	5.03841	-0.78494	0.731923	0.20385	0.333236	no	antisense	NOVEL	3110056K07Rik	antisense	KNOWN	3110056K07Rik-002		1063
TCONS_00001546	"="	ENSMUST00000185480.1	XLOC_000570	RP23-13C17.6	chr1:62958417-63180486	SSC	FGSC	OK	1.38089	0.712753	0.954124	-0.736622	0.20515	0.334657	no	lincRNA	NOVEL	RP23-13C17.6	lincRNA	KNOWN	RP23-13C17.6-001		9720
TCONS_00166147	"="	ENSMUST00000136211.1	XLOC_062442	5530601H04Rik	chrX:105037196-105079609	SSC	FGSC	OK	0.0378982	0.529759	-3.80513	0.770555	0.2053	0.33475	no	processed_transcript	NOVEL	5530601H04Rik	processed_transcript	KNOWN	5530601H04Rik-008		659
TCONS_00121585	"="	ENSMUST00000151512.1	XLOC_045153	Gm15672	chr5:139017305-139186510	SSC	FGSC	OK	0.871467	1.63377	-0.906683	0.78694	0.20545	0.33492	no	processed_transcript	NOVEL	Gm15672	processed_transcript	KNOWN	Gm15672-001		1354
TCONS_00102997	"="	ENSMUST00000138426.1	XLOC_038998	Gm12953	chr4:116551524-116557037	SSC	FGSC	OK	0.470907	1.07295	-1.18808	1.09989	0.20665	0.336145	no	antisense	PUTATIVE	Gm12953	antisense	PUTATIVE	Gm12953-001		751
TCONS_00031413	"="	ENSMUST00000142751.1	XLOC_010712	Gm11747	chr11:118428191-118454995	SSC	FGSC	OK	0.621104	0.00857554	6.17846	-1.24243	0.20695	0.336381	no	antisense	NOVEL	Gm11747	antisense	KNOWN	Gm11747-001		1648
TCONS_00149406	"="	ENSMUST00000181282.1	XLOC_055687	Gm26887	chr8:84192773-84199011	SSC	FGSC	OK	0.804816	0.235083	1.77549	-0.845323	0.20705	0.336493	no	lincRNA	NOVEL	Gm26887	lincRNA	KNOWN	Gm26887-001		547
TCONS_00009793	"="	ENSMUST00000188717.1	XLOC_003427	E330020D12Rik	chr1:153404727-153414233	SSC	FGSC	OK	0.135416	1.45927	-3.1186	1.34238	0.2071	0.336532	no	processed_transcript	NOVEL	E330020D12Rik	lincRNA	KNOWN	E330020D12Rik-001		766
TCONS_00088229	"="	ENSMUST00000134563.1	XLOC_033346	E530001K10Rik	chr2:94249358-94264871	SSC	FGSC	OK	0.456732	1.59102e-06	18.131	-0.000272041	0.2074	0.336844	no	lincRNA	NOVEL	E530001K10Rik	lincRNA	KNOWN	E530001K10Rik-001		593
TCONS_00072110	"="	ENSMUST00000174784.1	XLOC_027843	Gm20417	chr19:5795689-5802672	SSC	FGSC	OK	58.4995	162.189	-1.47118	1.17192	0.2076	0.337042	no	processed_transcript	NOVEL	Gm20417	processed_transcript	KNOWN	Gm20417-001		425
TCONS_00020591	"="	ENSMUST00000151825.1	XLOC_007451	Gm16062	chr11:59810079-59880968	SSC	FGSC	OK	0.673625	2.5601	-1.92618	1.01208	0.20765	0.337082	no	antisense	NOVEL	Gm16062	antisense	KNOWN	Gm16062-001		771
TCONS_00162832	"="	ENSMUST00000125609.1	XLOC_061019	Eif2c5	chrX:140776020-140800160	SSC	FGSC	OK	2.94256	0.0111356	8.04575	-2.01418	0.20865	0.338099	no	lincRNA	KNOWN	Eif2c5	lincRNA	KNOWN	Eif2c5-001		1416
TCONS_00081124	"="	ENSMUST00000152813.1	XLOC_031065	Spata5l1	chr2:122630624-122632930	SSC	FGSC	OK	2.08631	5.0765	-1.28288	0.847889	0.2094	0.33891	no	processed_transcript	KNOWN	Spata5l1	processed_transcript	KNOWN	Spata5l1-002		1526
TCONS_00145870	"="	ENSMUST00000181452.1	XLOC_054279	Gm17435	chr8:72492933-72548310	SSC	FGSC	OK	2.52977	1.86026	0.443498	-0.722451	0.21015	0.339677	no	lincRNA	KNOWN	Gm17435	lincRNA	KNOWN	Gm17435-201		2994
TCONS_00003257	"="	ENSMUST00000149909.1	XLOC_001111	D630008O14Rik	chr1:106538177-106714274	SSC	FGSC	OK	0.554751	0.241984	1.19693	-0.90151	0.21075	0.340292	no	antisense	NOVEL	D630008O14Rik	antisense	KNOWN	D630008O14Rik-001		1043
TCONS_00158484	"="	ENSMUST00000191492.1	XLOC_059195	RP23-114N1.8	chr9:99243366-99304675	SSC	FGSC	OK	1.45678	2.40429	-0.722823	0.732393	0.2108	0.340339	no	antisense	NOVEL	RP23-114N1.8	antisense	KNOWN	RP23-114N1.8-001		948
TCONS_00152135	"="	ENSMUST00000146938.1	XLOC_056917	Gm16124	chr9:53614581-53681265	SSC	FGSC	OK	0.4171	3.47858	-3.06003	0.911749	0.2111	0.340604	no	antisense	NOVEL	Gm16124	antisense	KNOWN	Gm16124-001		516
TCONS_00128446	"="	ENSMUST00000141639.1	XLOC_047782	Ccdc142os	chr6:83101616-83109939	SSC	FGSC	OK	0.472675	1.60465	-1.76334	1.16919	0.21135	0.340805	no	antisense	KNOWN	Ccdc142os	antisense	KNOWN	Ccdc142os-002		742
TCONS_00130368	"="	ENSMUST00000164616.1	XLOC_048504	Gm17088	chr6:134035699-134270158	SSC	FGSC	OK	0.700399	0.123095	2.50841	-1.07608	0.2122	0.341584	no	antisense	PUTATIVE	Gm17088	antisense	PUTATIVE	Gm17088-001		581
TCONS_00031865	"="	ENSMUST00000178074.2	XLOC_010838	Rab10os	chr12:3235503-3309969	SSC	FGSC	OK	5.595	7.10766	-0.345237	0.792686	0.2125	0.341873	no	antisense	KNOWN	Rab10os	antisense	KNOWN	Rab10os-001		4006
TCONS_00058919	"="	ENSMUST00000123905.1	XLOC_022625	Gm15742	chr16:30955194-31081432	SSC	FGSC	OK	0.261643	0.999827	-1.93408	1.06345	0.21275	0.342047	no	sense_intronic	NOVEL	Gm15742	sense_intronic	KNOWN	Gm15742-001		659
TCONS_00084324	"="	ENSMUST00000151994.2	XLOC_032124	Gm13179	chr2:4017716-4614043	SSC	FGSC	OK	0.432203	0.150495	1.52199	-0.738693	0.21295	0.342293	no	antisense	NOVEL	Gm13179	antisense	KNOWN	Gm13179-001		978
TCONS_00146842	"="	ENSMUST00000171130.2	XLOC_054649	1700082M22Rik	chr8:104639838-104661468	SSC	FGSC	OK	0.0364472	1.37763	-5.24024	0.713912	0.21315	0.34242	no	antisense	NOVEL	1700082M22Rik	antisense	PUTATIVE	1700082M22Rik-002		538
TCONS_00127972	"="	ENSMUST00000127216.1	XLOC_047549	Gm15863	chr6:54577603-54645839	SSC	FGSC	OK	1.51403	2.25158	-0.572546	0.753384	0.21345	0.342733	no	antisense	NOVEL	Gm15863	antisense	KNOWN	Gm15863-001		4139
TCONS_00019330	"="	ENSMUST00000125126.1	XLOC_006959	1700030C12Rik	chr11:23305773-23499661	SSC	FGSC	OK	1.84415	0	inf	-nan	0.214	0.343295	no	processed_transcript	KNOWN	1700030C12Rik	processed_transcript	KNOWN	1700030C12Rik-002		344
TCONS_00011574	"="	ENSMUST00000147230.1	XLOC_003992	B430219N15Rik	chr10:7767946-7792858	SSC	FGSC	OK	0.404838	1.2708	-1.65033	1.03762	0.21575	0.344948	no	antisense	NOVEL	B430219N15Rik	antisense	KNOWN	B430219N15Rik-001		835
TCONS_00041895	"="	ENSMUST00000180734.1	XLOC_015694	Gm16907	chr13:63014824-63497278	SSC	FGSC	OK	2.46126	1.69697	0.536436	-0.693168	0.21615	0.345325	no	lincRNA	KNOWN	Gm16907	lincRNA	KNOWN	Gm16907-201		2317
TCONS_00055430	"="	ENSMUST00000181526.1	XLOC_021427	2610020C07Rik	chr16:11203382-11254478	SSC	FGSC	OK	4.0909	2.91201	0.490399	-0.786669	0.2172	0.346247	no	lincRNA	KNOWN	2610020C07Rik	lincRNA	KNOWN	2610020C07Rik-201		2925
TCONS_00140536	"="	ENSMUST00000188976.1	XLOC_052258	RP24-439I22.1	chr7:59937370-60140219	SSC	FGSC	OK	1.06711	1.72502	-0.692904	0.892893	0.21785	0.346919	no	processed_transcript	KNOWN	RP24-439I22.1	antisense	KNOWN	RP24-439I22.1-006		2193
TCONS_00141414	"="	ENSMUST00000182578.1	XLOC_052641	4632427E13Rik	chr7:92729839-92741521	SSC	FGSC	OK	1.25304	0.00449811	8.1219	-1.09207	0.21795	0.347044	no	antisense	NOVEL	4632427E13Rik	antisense	KNOWN	4632427E13Rik-003		3832
TCONS_00057474	"="	ENSMUST00000181232.1	XLOC_022112	Gm17518	chr16:90727408-90749785	SSC	FGSC	OK	0.0909707	0.780342	-3.10063	1.25108	0.21815	0.347202	no	lincRNA	KNOWN	Gm17518	lincRNA	KNOWN	Gm17518-201		1346
TCONS_00148221	"="	ENSMUST00000187948.1	XLOC_055199	1700104B16Rik	chr8:33730533-33731819	SSC	FGSC	OK	2.45367e-06	0.936902	-18.5426	0.000404553	0.2184	0.347489	no	lincRNA	KNOWN	1700104B16Rik	lincRNA	KNOWN	1700104B16Rik-002		722
TCONS_00022744	"="	ENSMUST00000138007.1	XLOC_008037	C030037D09Rik	chr11:88718556-88728893	SSC	FGSC	OK	0.732772	0.0993647	2.88256	-1.06049	0.21895	0.347991	no	lincRNA	KNOWN	C030037D09Rik	lincRNA	KNOWN	C030037D09Rik-001		3220
TCONS_00014538	"="	ENSMUST00000127070.1	XLOC_005123	Kcnmb4os2	chr10:116417860-116476363	SSC	FGSC	OK	0.387558	0.709857	-0.873115	0.707699	0.2191	0.348119	no	antisense	KNOWN	Kcnmb4os2	antisense	KNOWN	Kcnmb4os2-002		1048
TCONS_00158120	"="	ENSMUST00000182232.2	XLOC_059053	Snhg5	chr9:88517605-88522929	SSC	FGSC	OK	4.41662	1.97493	1.16114	-0.755928	0.2195	0.348508	no	processed_transcript	KNOWN	Snhg5	lincRNA	KNOWN	Snhg5-002		781
TCONS_00018214	"="	ENSMUST00000153898.1	XLOC_006506	Grip1os2	chr10:119429366-120112987	SSC	FGSC	OK	0.0471615	0.637246	-3.75617	0.886799	0.22005	0.348948	no	antisense	KNOWN	Grip1os2	antisense	KNOWN	Grip1os2-001		722
TCONS_00119462	"="	ENSMUST00000180779.1	XLOC_044592	5430416N02Rik	chr5:100420786-100430836	SSC	FGSC	OK	1.48668	2.01976	-0.442088	0.748564	0.22045	0.349302	no	lincRNA	KNOWN	5430416N02Rik	lincRNA	KNOWN	5430416N02Rik-201		3486
TCONS_00125648	"="	ENSMUST00000177251.1	XLOC_046739	Gm20692	chr6:120509493-120531449	SSC	FGSC	OK	1.76729	0.755231	1.22655	-0.978025	0.2225	0.351099	no	antisense	NOVEL	Gm20692	antisense	KNOWN	Gm20692-001		681
TCONS_00148332	"="	ENSMUST00000180551.1	XLOC_055242	Gm26584	chr8:40862365-40922308	SSC	FGSC	OK	0.618172	0.405447	0.608494	-0.733527	0.22385	0.352411	no	lincRNA	KNOWN	Gm26584	lincRNA	KNOWN	Gm26584-201		3216
TCONS_00141444	"="	ENSMUST00000129409.1	XLOC_052665	C230038L03Rik	chr7:96947577-97064761	SSC	FGSC	OK	0.00717042	0.909011	-6.9861	1.20574	0.224	0.352536	no	processed_transcript	NOVEL	C230038L03Rik	processed_transcript	KNOWN	C230038L03Rik-002		2632
TCONS_00094223	"="	ENSMUST00000128160.1	XLOC_035579	4930481B07Rik	chr3:94954074-95021214	SSC	FGSC	OK	1.92634	5.01758	-1.38113	0.742087	0.22455	0.353027	no	processed_transcript	NOVEL	4930481B07Rik	processed_transcript	KNOWN	4930481B07Rik-001		1089
TCONS_00105094	"="	ENSMUST00000181486.1	XLOC_039666	Gm26624	chr4:146153455-147513486	SSC	FGSC	OK	0.358768	0.688779	-0.940992	0.805547	0.22455	0.353027	no	lincRNA	KNOWN	Gm26624	lincRNA	KNOWN	Gm26624-201		3769
TCONS_00035121	"="	ENSMUST00000141777.2	XLOC_012282	2410018L13Rik	chr12:22953996-23010284	SSC	FGSC	OK	0.587683	0.208591	1.49436	-0.883467	0.225	0.353393	no	lincRNA	KNOWN	2410018L13Rik	lincRNA	KNOWN	2410018L13Rik-001		1004
TCONS_00031485	"="	ENSMUST00000127450.1	XLOC_010735	Rptoros	chr11:119602904-119902074	SSC	FGSC	OK	1.69875	0.713129	1.25224	-0.797335	0.22565	0.354013	no	antisense	KNOWN	Rptoros	antisense	KNOWN	Rptoros-001		1174
TCONS_00126237	"="	ENSMUST00000183867.2	XLOC_046944	1190002F15Rik	chr6:134929091-134951718	SSC	FGSC	OK	3.7322	0.233389	3.99922	-2.28454	0.2257	0.354066	no	lincRNA	KNOWN	1190002F15Rik	lincRNA	KNOWN	1190002F15Rik-001		441
TCONS_00133216	"="	ENSMUST00000137742.2	XLOC_049582	RP23-312I2.1	chr7:44246721-44262720	SSC	FGSC	OK	0.0713069	0.499133	-2.80731	0.742032	0.22585	0.354199	no	processed_transcript	NOVEL	RP23-312I2.1	processed_transcript	KNOWN	RP23-312I2.1-001		2752
TCONS_00099062	"="	ENSMUST00000188260.1	XLOC_037510	A930005H10Rik	chr3:115881580-115934361	SSC	FGSC	OK	0.392502	0.979446	-1.31927	0.938582	0.2264	0.35461	no	processed_transcript	NOVEL	A930005H10Rik	antisense	KNOWN	A930005H10Rik-005		739
TCONS_00115536	"="	ENSMUST00000148466.1	XLOC_043220	A930024E05Rik	chr5:122870667-123030450	SSC	FGSC	OK	0.97879	0.0450637	4.44096	-0.944061	0.22655	0.354717	no	processed_transcript	KNOWN	A930024E05Rik	processed_transcript	PUTATIVE	A930024E05Rik-001		1896
TCONS_00098668	"="	ENSMUST00000160110.1	XLOC_037378	Phtf1os	chr3:103914119-104220410	SSC	FGSC	OK	2.82839	4.12785	-0.54541	0.754772	0.2266	0.354718	no	antisense	KNOWN	Phtf1os	antisense	KNOWN	Phtf1os-001		4046
TCONS_00117277	"="	ENSMUST00000182106.1	XLOC_043783	Gm26954	chr5:14514917-14860184	SSC	FGSC	OK	0.195726	0.526006	-1.42625	0.890154	0.227	0.355012	no	antisense	NOVEL	Gm26954	antisense	KNOWN	Gm26954-002		622
TCONS_00100224	"="	ENSMUST00000152024.1	XLOC_037969	Gm11837	chr4:14929907-15149794	SSC	FGSC	OK	0.634294	3.12703	-2.30157	1.31083	0.2277	0.355629	no	antisense	NOVEL	Gm11837	antisense	KNOWN	Gm11837-002		740
TCONS_00103954	"="	ENSMUST00000143967.1	XLOC_039293	Gm12973	chr4:130974789-131010474	SSC	FGSC	OK	0.0194665	0.68634	-5.13986	0.955958	0.2277	0.355629	no	lincRNA	NOVEL	Gm12973	lincRNA	KNOWN	Gm12973-001		607
TCONS_00018463	"="	ENSMUST00000155550.1	XLOC_006616	Gm16230	chr10:127642985-127701085	SSC	FGSC	OK	0.274883	2.79505	-3.34599	1.02608	0.22795	0.355738	no	antisense	NOVEL	Gm16230	antisense	KNOWN	Gm16230-001		521
TCONS_00165963	"="	ENSMUST00000124577.2	XLOC_062372	Gm4779	chrX:101790052-101798642	SSC	FGSC	OK	6.17735	0.31734	4.28289	-1.07069	0.22945	0.35713	no	antisense	NOVEL	Gm4779	antisense	KNOWN	Gm4779-001		1190
TCONS_00042456	"="	ENSMUST00000161006.1	XLOC_015960	1700023H06Rik	chr13:80883383-80896035	SSC	FGSC	OK	1.69833	3.36256	-0.985445	0.862238	0.2296	0.357236	no	processed_transcript	NOVEL	1700023H06Rik	processed_transcript	KNOWN	1700023H06Rik-001		1044
TCONS_00004087	"="	ENSMUST00000187561.1	XLOC_001425	Gm4258	chr1:137898594-138000384	SSC	FGSC	OK	0.619582	0.0131186	5.56161	-1.30712	0.2297	0.357357	no	processed_transcript	KNOWN	Gm4258	retained_intron	KNOWN	Gm4258-002		1135
TCONS_00158329	"="	ENSMUST00000185324.1	XLOC_059139	Gm16794	chr9:95855417-96057803	SSC	FGSC	OK	0.555835	4.13107	-2.89379	0.947109	0.2302	0.357683	no	antisense	NOVEL	Gm16794	antisense	KNOWN	Gm16794-003		1490
TCONS_00080564	"="	ENSMUST00000154834.1	XLOC_030923	Gm13965	chr2:113327735-113716767	SSC	FGSC	OK	0.267219	0.633786	-1.24597	0.99465	0.23025	0.357726	no	processed_transcript	PUTATIVE	Gm13965	processed_transcript	PUTATIVE	Gm13965-001		576
TCONS_00017644	"="	ENSMUST00000183123.2	XLOC_006240	Rmst	chr10:92071036-92165238	SSC	FGSC	OK	0.455624	0.121154	1.911	-0.802604	0.23035	0.357831	no	lincRNA	KNOWN	Rmst	lincRNA	KNOWN	Rmst-007		783
TCONS_00048311	"="	ENSMUST00000183079.2	XLOC_018497	Dleu2	chr14:61598225-61682373	SSC	FGSC	OK	0.111039	0.565174	-2.34763	0.511157	0.23085	0.358155	no	processed_transcript	KNOWN	Dleu2	lincRNA	KNOWN	Dleu2-015		535
TCONS_00132998	"="	ENSMUST00000188038.1	XLOC_049448	RP23-402K24.5	chr7:39571671-39576231	SSC	FGSC	OK	0.775818	0.669993	0.211573	-0.765037	0.2312	0.3584	no	lincRNA	NOVEL	RP23-402K24.5	lincRNA	KNOWN	RP23-402K24.5-001		4560
TCONS_00104224	"="	ENSMUST00000143448.2	XLOC_039368	E130218I03Rik	chr4:134243288-134245934	SSC	FGSC	OK	0.407933	2.322	-2.50897	0.910118	0.2314	0.358582	no	processed_transcript	NOVEL	E130218I03Rik	processed_transcript	KNOWN	E130218I03Rik-006		591
TCONS_00071912	"="	ENSMUST00000169055.2	XLOC_027766	Tmem134	chr19:4125933-4132307	SSC	FGSC	OK	0.0147132	6.9602	-8.88587	1.44701	0.2315	0.35866	no	processed_transcript	KNOWN	Tmem134	processed_transcript	KNOWN	Tmem134-005		1477
TCONS_00024069	"="	ENSMUST00000140447.1	XLOC_008438	1810010H24Rik	chr11:107028117-107030443	SSC	FGSC	OK	0.579414	2.44189	-2.07533	1.49213	0.2321	0.359069	no	antisense	NOVEL	1810010H24Rik	antisense	KNOWN	1810010H24Rik-001		1197
TCONS_00015312	"="	ENSMUST00000189331.1	XLOC_005404	RP23-202B12.1	chr10:13966074-14154446	SSC	FGSC	OK	8.52451	0.088351	6.59223	-1.65029	0.23215	0.359095	no	antisense	NOVEL	RP23-202B12.1	antisense	KNOWN	RP23-202B12.1-001		315
TCONS_00001795	"="	ENSMUST00000127218.2	XLOC_000652	Apol7d	chr1:71585519-71662843	SSC	FGSC	OK	3.73893	0.835127	2.16256	-0.809976	0.23265	0.359655	no	antisense	KNOWN	Apol7d	antisense	KNOWN	Apol7d-004		426
TCONS_00105056	"="	ENSMUST00000124975.1	XLOC_039643	Gm13166	chr4:146153455-147513486	SSC	FGSC	OK	1.08967	0	inf	-nan	0.2337	0.360432	no	lincRNA	KNOWN	Gm13166	lincRNA	KNOWN	Gm13166-003		282
TCONS_00151461	"="	ENSMUST00000162566.1	XLOC_056621	4930581F22Rik	chr9:35046578-35176061	SSC	FGSC	OK	0.189929	1.0498	-2.46659	0.787736	0.2337	0.360432	no	processed_transcript	KNOWN	4930581F22Rik	processed_transcript	KNOWN	4930581F22Rik-005		631
TCONS_00094766	"="	ENSMUST00000149374.2	XLOC_035781	Gm15471	chr3:103800604-103809444	SSC	FGSC	OK	0.381416	0.677361	-0.828559	0.806633	0.2338	0.360476	no	processed_transcript	NOVEL	Gm15471	retained_intron	KNOWN	Gm15471-002		1235
TCONS_00107687	"="	ENSMUST00000126646.1	XLOC_040576	A230083N12Rik	chr4:74242496-74405860	SSC	FGSC	OK	0.366079	1.64363	-2.16666	1.2407	0.2342	0.36076	no	antisense	NOVEL	A230083N12Rik	antisense	KNOWN	A230083N12Rik-001		572
TCONS_00042582	"="	ENSMUST00000161491.1	XLOC_016017	4833422C13Rik	chr13:91460282-91786148	SSC	FGSC	OK	0.235719	0.626688	-1.41068	0.851536	0.23425	0.360811	no	antisense	PUTATIVE	4833422C13Rik	antisense	PUTATIVE	4833422C13Rik-003		1766
TCONS_00009344	"="	ENSMUST00000182718.1	XLOC_003278	Ptprv	chr1:135108496-135145317	SSC	FGSC	OK	0.485155	0.0351691	3.78607	-0.747512	0.2347	0.361124	no	processed_transcript	KNOWN	Ptprv	retained_intron	KNOWN	Ptprv-006		593
TCONS_00151427	"="	ENSMUST00000184359.1	XLOC_056605	Gm27164	chr9:33942309-34007173	SSC	FGSC	OK	0.0282931	53.6705	-10.8895	3.54044	0.2354	0.361124	no	lincRNA	NOVEL	Gm27164	lincRNA	KNOWN	Gm27164-001		723
TCONS_00050283	"="	ENSMUST00000188278.1	XLOC_019449	RP24-244H15.1	chr15:73645851-73652347	SSC	FGSC	OK	0.338499	0.513614	-0.601533	0.608709	0.23635	0.361704	no	processed_transcript	KNOWN	RP24-244H15.1	retained_intron	KNOWN	RP24-244H15.1-002		1729
TCONS_00108379	"="	ENSMUST00000129617.1	XLOC_040851	Gm12786	chr4:106910700-107049838	SSC	FGSC	OK	1.6314	0.499193	1.70844	-0.896795	0.2368	0.362053	no	antisense	NOVEL	Gm12786	antisense	KNOWN	Gm12786-001		644
TCONS_00163788	"="	ENSMUST00000147870.1	XLOC_061467	2010204K13Rik	chrX:7411816-7445143	SSC	FGSC	OK	0.824608	4.52676e-05	14.1529	-0.00428282	0.2369	0.362104	no	processed_transcript	KNOWN	2010204K13Rik	processed_transcript	KNOWN	2010204K13Rik-004		587
TCONS_00095924	"="	ENSMUST00000177201.1	XLOC_036220	AI606473	chr3:154330820-154334254	SSC	FGSC	OK	0.0414102	0.793495	-4.26017	2.47586	0.237	0.362197	no	processed_transcript	NOVEL	AI606473	lincRNA	KNOWN	AI606473-001		1731
TCONS_00120445	"="	ENSMUST00000181905.1	XLOC_044893	Gm10390	chr5:120116008-120199355	SSC	FGSC	OK	1.25286	0.873513	0.520326	-0.645131	0.2374	0.362443	no	lincRNA	KNOWN	Gm10390	lincRNA	KNOWN	Gm10390-202		4269
TCONS_00098711	"="	ENSMUST00000130683.1	XLOC_037401	Kcnd3os	chr3:105441594-105674136	SSC	FGSC	OK	0.68107	0.201522	1.75687	-0.941422	0.238	0.362494	no	antisense	KNOWN	Kcnd3os	antisense	KNOWN	Kcnd3os-001		1091
TCONS_00011274	"="	ENSMUST00000154116.2	XLOC_003898	1700034H15Rik	chr1:191886129-191913284	SSC	FGSC	OK	0.121773	0.96842	-2.99144	0.881133	0.2383	0.362662	no	antisense	KNOWN	1700034H15Rik	antisense	KNOWN	1700034H15Rik-004		926
TCONS_00150305	"="	ENSMUST00000127301.2	XLOC_056046	9430091E24Rik	chr8:111094543-111145480	SSC	FGSC	OK	2.21767	4.35403	-0.973309	0.680198	0.2383	0.362662	no	processed_transcript	NOVEL	9430091E24Rik	processed_transcript	KNOWN	9430091E24Rik-001		1067
TCONS_00085893	"="	ENSMUST00000190281.1	XLOC_032566	RP23-17P12.14	chr2:32621757-32704137	SSC	FGSC	OK	1.68388	0.132475	3.668	-1.20647	0.2384	0.362688	no	antisense	NOVEL	RP23-17P12.14	antisense	KNOWN	RP23-17P12.14-001		356
TCONS_00087924	"="	ENSMUST00000146633.2	XLOC_033297	Gm13778	chr2:91035619-91053933	SSC	FGSC	OK	0.623736	0.207209	1.58985	-0.769584	0.2398	0.362895	no	processed_transcript	NOVEL	Gm13778	processed_transcript	KNOWN	Gm13778-001		537
TCONS_00134102	"="	ENSMUST00000191084.1	XLOC_049782	RP24-240G4.2	chr7:70341312-70411146	SSC	FGSC	OK	0.72494	0.0255035	4.8291	-1.15343	0.2399	0.362945	no	processed_transcript	NOVEL	RP24-240G4.2	antisense	KNOWN	RP24-240G4.2-003		634
TCONS_00160927	"="	ENSMUST00000152669.1	XLOC_060140	Gm14661	chrX:60223289-60808431	SSC	FGSC	OK	1.35636	0.0637343	4.41152	-0.792602	0.24005	0.36308	no	antisense	NOVEL	Gm14661	antisense	KNOWN	Gm14661-001		2051
TCONS_00071133	"="	ENSMUST00000153884.2	XLOC_027427	4930511M06Rik	chr18:57354732-57731065	SSC	FGSC	OK	0.0755197	0.443366	-2.55357	0.733628	0.2405	0.363431	no	processed_transcript	NOVEL	4930511M06Rik	processed_transcript	KNOWN	4930511M06Rik-003		888
TCONS_00022347	"="	ENSMUST00000145461.2	XLOC_007923	AI662270	chr11:83223574-83226604	SSC	FGSC	OK	4.42748	0.0615082	6.16956	-3.61884	0.2409	0.363732	no	lincRNA	NOVEL	AI662270	lincRNA	KNOWN	AI662270-002		592
TCONS_00137630	"="	ENSMUST00000173575.1	XLOC_051059	Gm3912	chr7:7366512-7374636	SSC	FGSC	OK	0.653548	0.000258442	11.3042	-0.105759	0.2409	0.363732	no	processed_transcript	KNOWN	Gm3912	processed_transcript	KNOWN	Gm3912-001		2443
TCONS_00045277	"="	ENSMUST00000186474.1	XLOC_017209	RP23-170I24.2	chr14:56811952-56815597	SSC	FGSC	OK	2.61315	2.89859	-0.149562	0.74635	0.24105	0.363849	no	antisense	KNOWN	RP23-170I24.2	antisense	KNOWN	RP23-170I24.2-001		3645
TCONS_00093186	"="	ENSMUST00000181653.1	XLOC_035201	Gm26850	chr3:63933506-64022579	SSC	FGSC	OK	0.0372368	0.541033	-3.86091	0.679618	0.24115	0.363916	no	lincRNA	KNOWN	Gm26850	lincRNA	KNOWN	Gm26850-201		2669
TCONS_00065889	"="	ENSMUST00000174467.1	XLOC_025231	BC051226	chr17:33908181-33909317	SSC	FGSC	OK	1.28109	0.378656	1.75841	-0.71485	0.2413	0.364033	no	antisense	NOVEL	BC051226	antisense	KNOWN	BC051226-002		462
TCONS_00108574	"="	ENSMUST00000127391.1	XLOC_040905	9630013D21Rik	chr4:109569213-109657853	SSC	FGSC	OK	0.000203696	0.428977	-11.0403	0.0175958	0.24205	0.364751	no	processed_transcript	KNOWN	9630013D21Rik	processed_transcript	KNOWN	9630013D21Rik-003		492
TCONS_00070085	"="	ENSMUST00000074702.4	XLOC_026909	Gm10125	chr18:5491502-5775467	SSC	FGSC	OK	0.45514	0.0835445	2.44569	-0.804649	0.24285	0.365298	no	processed_transcript	KNOWN	Gm10125	antisense	KNOWN	Gm10125-001		2286
TCONS_00134240	"="	ENSMUST00000183043.2	XLOC_049842	AI854517	chr7:79500025-79534403	SSC	FGSC	OK	0.191169	0.916956	-2.262	0.734493	0.2429	0.365305	no	lincRNA	KNOWN	AI854517	lincRNA	KNOWN	AI854517-004		643
TCONS_00070731	"="	ENSMUST00000188160.1	XLOC_027247	RP24-326K11.2	chr18:35829720-35862486	SSC	FGSC	OK	0.993454	0.282066	1.81642	-0.750789	0.24385	0.365401	no	antisense	NOVEL	RP24-326K11.2	antisense	KNOWN	RP24-326K11.2-001		571
TCONS_00103645	"="	ENSMUST00000145240.2	XLOC_039212	Gm12940	chr4:127021238-127061152	SSC	FGSC	OK	0	0.543813	-inf	-nan	0.2443	0.365648	no	processed_transcript	KNOWN	Gm12940	processed_transcript	KNOWN	Gm12940-001		331
TCONS_00105661	"="	ENSMUST00000067628.1	XLOC_039836	Atad3aos	chr4:155761177-155776315	SSC	FGSC	OK	1.23496	0.766692	0.687742	-0.821109	0.2453	0.366329	no	antisense	KNOWN	Atad3aos	antisense	KNOWN	Atad3aos-001		971
TCONS_00146398	"="	ENSMUST00000181159.2	XLOC_054463	Gm2694	chr8:87472811-87525554	SSC	FGSC	OK	0.176725	0.811875	-2.19975	0.988326	0.24555	0.366442	no	lincRNA	NOVEL	Gm2694	lincRNA	KNOWN	Gm2694-001		682
TCONS_00042485	"="	ENSMUST00000181520.1	XLOC_015965	Gm17259	chr13:81778772-81797143	SSC	FGSC	OK	0.587696	0.805133	-0.454158	0.74148	0.24575	0.366506	no	lincRNA	KNOWN	Gm17259	lincRNA	KNOWN	Gm17259-201		4608
TCONS_00079694	"="	ENSMUST00000126401.1	XLOC_030588	Gm13716	chr2:85160777-85198675	SSC	FGSC	OK	1.72056	0.0376633	5.51357	-1.66976	0.24635	0.366813	no	antisense	NOVEL	Gm13716	antisense	KNOWN	Gm13716-001		808
TCONS_00153177	"="	ENSMUST00000184658.1	XLOC_057272	Gm19569	chr9:77544958-77546467	SSC	FGSC	OK	0.815493	0.566711	0.525058	-0.6964	0.2466	0.366967	no	processed_transcript	NOVEL	Gm19569	lincRNA	KNOWN	Gm19569-001		1305
TCONS_00004107	"="	ENSMUST00000188729.1	XLOC_001443	RP23-209N14.2	chr1:138483836-138620218	SSC	FGSC	OK	1.17628	0.134356	3.1301	-1.4875	0.2479	0.367651	no	antisense	KNOWN	RP23-209N14.2	antisense	KNOWN	RP23-209N14.2-001		277
TCONS_00132649	"="	ENSMUST00000180820.2	XLOC_049243	C630016N16Rik	chr7:30729578-30756134	SSC	FGSC	OK	0.398034	0.788512	-0.986241	0.807607	0.24805	0.367732	no	antisense	NOVEL	C630016N16Rik	antisense	KNOWN	C630016N16Rik-001		1276
TCONS_00030862	"="	ENSMUST00000127263.2	XLOC_010585	2610035D17Rik	chr11:113043894-113201838	SSC	FGSC	OK	3.02225	0.00010698	14.786	-0.0426223	0.24835	0.367875	no	lincRNA	NOVEL	2610035D17Rik	lincRNA	KNOWN	2610035D17Rik-003		1861
TCONS_00103678	"="	ENSMUST00000143070.1	XLOC_039224	4930471C06Rik	chr4:127474847-127476840	SSC	FGSC	OK	0.704723	0.0935959	2.91254	-1.19966	0.24895	0.368262	no	lincRNA	KNOWN	4930471C06Rik	lincRNA	KNOWN	4930471C06Rik-002		579
TCONS_00012919	"="	ENSMUST00000189468.1	XLOC_004551	2310015B20Rik	chr10:70204663-70219711	SSC	FGSC	OK	0.130332	1.02893	-2.98088	1.35301	0.2492	0.368364	no	processed_transcript	KNOWN	2310015B20Rik	retained_intron	KNOWN	2310015B20Rik-005		404
TCONS_00015733	"="	ENSMUST00000129191.2	XLOC_005603	E130307A14Rik	chr10:39367624-39732007	SSC	FGSC	OK	1.5959	0.00155927	9.99929	-0.419279	0.2506	0.369278	no	processed_transcript	KNOWN	E130307A14Rik	processed_transcript	KNOWN	E130307A14Rik-004		2011
TCONS_00135928	"="	ENSMUST00000191155.1	XLOC_050514	1700069B07Rik	chr7:121641867-121708013	SSC	FGSC	OK	3.63285	5.92376	-0.70541	0.729078	0.25075	0.369383	no	antisense	KNOWN	1700069B07Rik	antisense	KNOWN	1700069B07Rik-001		939
TCONS_00105055	"="	ENSMUST00000144166.2	XLOC_039643	Gm13166	chr4:146153455-147513486	SSC	FGSC	OK	6.73694	0.0875636	6.26562	-0.430913	0.25085	0.369438	no	lincRNA	KNOWN	Gm13166	lincRNA	KNOWN	Gm13166-001		326
TCONS_00048318	"="	ENSMUST00000182756.2	XLOC_018497	Dleu2	chr14:61598225-61682373	SSC	FGSC	OK	0.292859	1.0173	-1.79646	0.855045	0.2516	0.369941	no	processed_transcript	KNOWN	Dleu2	lincRNA	KNOWN	Dleu2-007		3530
TCONS_00156678	"="	ENSMUST00000142579.2	XLOC_058508	Arhgap20os	chr9:51765336-51875974	SSC	FGSC	OK	0.00629979	1.45918	-7.85564	0.595231	0.2522	0.370405	no	antisense	KNOWN	Arhgap20os	antisense	KNOWN	Arhgap20os-002		1399
TCONS_00137270	"="	ENSMUST00000137000.1	XLOC_050924	Gm15927	chr7:3629984-3644887	SSC	FGSC	OK	0.478922	2.61677	-2.44992	0.63381	0.2526	0.370701	no	processed_transcript	NOVEL	Gm15927	processed_transcript	PUTATIVE	Gm15927-001		397
TCONS_00089647	"="	ENSMUST00000136793.2	XLOC_033850	4930473A02Rik	chr2:130450277-130568695	SSC	FGSC	OK	0.276457	0.942108	-1.76884	0.753026	0.25295	0.37093	no	processed_transcript	KNOWN	4930473A02Rik	processed_transcript	KNOWN	4930473A02Rik-001		1409
TCONS_00147781	"="	ENSMUST00000123920.1	XLOC_054986	Gm15351	chr8:12756968-13020905	SSC	FGSC	OK	2.85148	0.139273	4.35572	-0.411039	0.2544	0.372353	no	antisense	NOVEL	Gm15351	antisense	KNOWN	Gm15351-001		419
TCONS_00100081	"="	ENSMUST00000154082.1	XLOC_037893	4930412C18Rik	chr4:9770584-9823411	SSC	FGSC	OK	0.562148	0.0889895	2.65924	-0.703363	0.2551	0.372909	no	processed_transcript	KNOWN	4930412C18Rik	processed_transcript	KNOWN	4930412C18Rik-005		629
TCONS_00039720	"="	ENSMUST00000179324.1	XLOC_014705	Lincenc1	chr13:97434969-97499396	SSC	FGSC	OK	0.747193	0.000247465	11.56	-0.118157	0.2555	0.373259	no	lincRNA	NOVEL	Lincenc1	lincRNA	KNOWN	Lincenc1-002		2764
TCONS_00083388	"="	ENSMUST00000172037.1	XLOC_031774	Gm17096	chr2:166906039-166946389	SSC	FGSC	OK	3.93866	1.40213	1.49008	-0.752012	0.2559	0.373626	no	antisense	NOVEL	Gm17096	antisense	KNOWN	Gm17096-001		733
TCONS_00025759	"="	ENSMUST00000130392.2	XLOC_008917	Eldr	chr11:16934793-16951282	SSC	FGSC	OK	0.617531	1.00041	-0.69601	0.793029	0.25615	0.373865	no	processed_transcript	KNOWN	Eldr	processed_transcript	KNOWN	Eldr-003		1540
TCONS_00093445	"="	ENSMUST00000149223.2	XLOC_035334	Rbm46os	chr3:82836741-82944305	SSC	FGSC	OK	0.0187503	1.00988	-5.75113	0.500283	0.25635	0.374032	no	antisense	KNOWN	Rbm46os	antisense	KNOWN	Rbm46os-004		753
TCONS_00153467	"="	ENSMUST00000190113.1	XLOC_057377	RP23-229N10.1	chr9:88688601-88830745	SSC	FGSC	OK	16.5591	18.6705	-0.173143	0.685569	0.257	0.374712	no	lincRNA	NOVEL	RP23-229N10.1	lincRNA	KNOWN	RP23-229N10.1-001		904
TCONS_00040420	"="	ENSMUST00000181076.1	XLOC_014979	Gm26645	chr13:15440301-15730026	SSC	FGSC	OK	0.390671	0.887257	-1.1834	0.739276	0.25745	0.375116	no	antisense	NOVEL	Gm26645	antisense	KNOWN	Gm26645-001		1316
TCONS_00034253	"="	ENSMUST00000182770.2	XLOC_011844	Rian	chr12:109603881-109661716	SSC	FGSC	OK	2.97527	0.241838	3.62091	-0.833623	0.25775	0.375352	no	processed_transcript	KNOWN	Rian	lincRNA	KNOWN	Rian-002		294
TCONS_00126951	"="	ENSMUST00000181312.1	XLOC_047194	Gm26738	chr6:17692932-17943025	SSC	FGSC	OK	0.223673	0.762278	-1.76893	0.802936	0.25825	0.375761	no	antisense	NOVEL	Gm26738	antisense	KNOWN	Gm26738-001		601
TCONS_00112024	"="	ENSMUST00000190567.1	XLOC_042006	RP24-300D7.1	chr5:20893024-20957363	SSC	FGSC	OK	0.660911	0.452083	0.547869	-0.635503	0.2593	0.376784	no	antisense	NOVEL	RP24-300D7.1	antisense	KNOWN	RP24-300D7.1-001		5410
TCONS_00022349	"="	ENSMUST00000143673.1	XLOC_007923	AI662270	chr11:83223574-83226604	SSC	FGSC	OK	1.11007	3.14939e-05	15.1052	-0.00884416	0.2617	0.378962	no	lincRNA	NOVEL	AI662270	lincRNA	KNOWN	AI662270-001		1428
TCONS_00007932	"="	ENSMUST00000186858.1	XLOC_002778	C430014B12Rik	chr1:82586920-82752394	SSC	FGSC	OK	2.63438	0.458759	2.52166	-0.715693	0.26275	0.379943	no	lincRNA	NOVEL	C430014B12Rik	antisense	KNOWN	C430014B12Rik-003		657
TCONS_00091095	"="	ENSMUST00000146846.1	XLOC_034366	Gm11457	chr2:164745982-164769666	SSC	FGSC	OK	0.6392	0.183824	1.79794	-0.82605	0.26335	0.380566	no	antisense	NOVEL	Gm11457	antisense	KNOWN	Gm11457-003		676
TCONS_00036010	"="	ENSMUST00000180709.1	XLOC_012787	4930426I24Rik	chr12:76402756-76403654	SSC	FGSC	OK	0.886445	0.561467	0.65883	-0.887693	0.2634	0.380621	no	lincRNA	KNOWN	4930426I24Rik	lincRNA	KNOWN	4930426I24Rik-201		637
TCONS_00159986	"="	ENSMUST00000124018.2	XLOC_059667	Rbm3os	chrX:8138974-8147964	SSC	FGSC	OK	1.33589	2.74952	-1.04138	0.563942	0.2657	0.382757	no	antisense	KNOWN	Rbm3os	antisense	KNOWN	Rbm3os-001		839
TCONS_00141413	"="	ENSMUST00000147198.2	XLOC_052641	4632427E13Rik	chr7:92729839-92741521	SSC	FGSC	OK	1.40604	0.910123	0.627506	-0.599462	0.2671	0.383951	no	antisense	NOVEL	4632427E13Rik	antisense	KNOWN	4632427E13Rik-001		6559
TCONS_00014767	"="	ENSMUST00000181578.1	XLOC_005225	F420014N23Rik	chr10:127190377-127211622	SSC	FGSC	OK	0.687866	1.21592	-0.821852	0.690675	0.2675	0.384348	no	lincRNA	KNOWN	F420014N23Rik	lincRNA	KNOWN	F420014N23Rik-201		2396
TCONS_00088916	"="	ENSMUST00000141511.1	XLOC_033615	Gm13999	chr2:119972395-120043033	SSC	FGSC	OK	6.84404	4.72851	0.533461	-0.62234	0.26795	0.384808	no	antisense	NOVEL	Gm13999	antisense	KNOWN	Gm13999-001		969
TCONS_00137810	"="	ENSMUST00000191346.1	XLOC_051193	1810019N24Rik	chr7:12948591-12961887	SSC	FGSC	OK	0.337946	0.931934	-1.46344	0.962369	0.26885	0.385701	no	lincRNA	KNOWN	1810019N24Rik	lincRNA	KNOWN	1810019N24Rik-002		377
TCONS_00060848	"="	ENSMUST00000160626.2	XLOC_023408	Gm16050	chr17:13482552-13906150	SSC	FGSC	OK	0.196302	0.977626	-2.31621	0.727532	0.2713	0.388225	no	lincRNA	NOVEL	Gm16050	lincRNA	KNOWN	Gm16050-001		2363
TCONS_00015734	"="	ENSMUST00000151921.2	XLOC_005603	E130307A14Rik	chr10:39367624-39732007	SSC	FGSC	OK	1.09553	0.170358	2.68499	-0.896756	0.27185	0.388824	no	processed_transcript	KNOWN	E130307A14Rik	processed_transcript	KNOWN	E130307A14Rik-002		1660
TCONS_00066136	"="	ENSMUST00000173070.2	XLOC_025286	1110038B12Rik	chr17:34950237-34952653	SSC	FGSC	OK	4.8856	2.97454	0.715868	-0.671739	0.2763	0.393299	no	processed_transcript	KNOWN	1110038B12Rik	lincRNA	KNOWN	1110038B12Rik-002		434
TCONS_00001807	"="	ENSMUST00000181973.1	XLOC_000659	D230017M19Rik	chr1:72236464-72284314	SSC	FGSC	OK	0.871372	0.389139	1.163	-0.738003	0.27705	0.394109	no	lincRNA	KNOWN	D230017M19Rik	lincRNA	KNOWN	D230017M19Rik-203		1649
TCONS_00021517	"="	ENSMUST00000066087.3	XLOC_007688	4930563E22Rik	chr11:72211723-72218450	SSC	FGSC	OK	1.83035	1.46318	0.323013	-0.627204	0.2774	0.394443	no	processed_transcript	KNOWN	4930563E22Rik	processed_transcript	KNOWN	4930563E22Rik-201		3313
TCONS_00152803	"="	ENSMUST00000166507.1	XLOC_057158	Gm17098	chr9:66814873-66836570	SSC	FGSC	OK	0.516026	0.731836	-0.504075	0.641267	0.27935	0.39642	no	antisense	NOVEL	Gm17098	antisense	KNOWN	Gm17098-001		628
TCONS_00014993	"="	ENSMUST00000188089.1	XLOC_005285	RP23-116B8.1	chr10:128498998-128547774	SSC	FGSC	OK	0.643799	0.0941252	2.77396	-0.796534	0.27945	0.396502	no	antisense	NOVEL	RP23-116B8.1	antisense	KNOWN	RP23-116B8.1-003		835
TCONS_00025536	"="	ENSMUST00000124818.1	XLOC_008828	Gm11974	chr11:6525590-6528760	SSC	FGSC	OK	1.63843	0.610245	1.42485	-1.15498	0.28	0.397066	no	processed_transcript	NOVEL	Gm11974	processed_transcript	KNOWN	Gm11974-004		412
TCONS_00061715	"="	ENSMUST00000180434.1	XLOC_023764	Gm26724	chr17:27189600-27204438	SSC	FGSC	OK	1.67899	2.32174	-0.467617	0.594279	0.2803	0.397379	no	lincRNA	KNOWN	Gm26724	lincRNA	KNOWN	Gm26724-201		1650
TCONS_00104032	"="	ENSMUST00000124471.1	XLOC_039319	Gm12999	chr4:132530554-132533659	SSC	FGSC	OK	1.22161	0.423835	1.52721	-0.613586	0.2807	0.397799	no	antisense	NOVEL	Gm12999	antisense	KNOWN	Gm12999-001		485
TCONS_00055429	"="	ENSMUST00000181206.1	XLOC_021426	4930509G22Rik	chr16:11136547-11192425	SSC	FGSC	OK	0.892147	0.501235	0.831793	-0.638857	0.281	0.398103	no	lincRNA	KNOWN	4930509G22Rik	lincRNA	KNOWN	4930509G22Rik-201		2481
TCONS_00013160	"="	ENSMUST00000180790.1	XLOC_004612	2810425M01Rik	chr10:77486655-77516430	SSC	FGSC	OK	5.02294	5.92871	-0.239187	0.629195	0.28115	0.398229	no	lincRNA	KNOWN	2810425M01Rik	lincRNA	KNOWN	2810425M01Rik-201		1850
TCONS_00078893	"="	ENSMUST00000137582.1	XLOC_030274	Gm13594	chr2:65088338-65239675	SSC	FGSC	OK	1.76647	3.01381	-0.770716	0.695026	0.28175	0.398828	no	antisense	NOVEL	Gm13594	antisense	KNOWN	Gm13594-001		476
TCONS_00066137	"="	ENSMUST00000174039.2	XLOC_025286	1110038B12Rik	chr17:34950237-34952653	SSC	FGSC	OK	2.66307	1.89362	0.491945	-0.76691	0.2821	0.399176	no	processed_transcript	KNOWN	1110038B12Rik	retained_intron	KNOWN	1110038B12Rik-008		934
TCONS_00147788	"="	ENSMUST00000153095.1	XLOC_054986	Gm15351	chr8:12756968-13020905	SSC	FGSC	OK	2.8396	0.31394	3.17713	-0.451221	0.2831	0.400243	no	antisense	NOVEL	Gm15351	antisense	KNOWN	Gm15351-003		406
TCONS_00141358	"="	ENSMUST00000181189.1	XLOC_052608	2310010J17Rik	chr7:90124699-90209447	SSC	FGSC	OK	0.00470302	1.4412	-8.25946	0.168678	0.2839	0.401002	no	lincRNA	KNOWN	2310010J17Rik	lincRNA	KNOWN	2310010J17Rik-201		451
TCONS_00110572	"="	ENSMUST00000140501.1	XLOC_041511	Gm13031	chr4:140906343-140957902	SSC	FGSC	OK	0.108044	0.435539	-2.01119	0.475766	0.2851	0.402251	no	antisense	NOVEL	Gm13031	antisense	KNOWN	Gm13031-001		924
TCONS_00044679	"="	ENSMUST00000181482.1	XLOC_016907	Gm26782	chr14:50824058-50879003	SSC	FGSC	OK	0.571755	0.941629	-0.719763	0.596787	0.286	0.403189	no	lincRNA	KNOWN	Gm26782	lincRNA	KNOWN	Gm26782-201		2513
TCONS_00102175	"="	ENSMUST00000132108.1	XLOC_038779	Gm12690	chr4:99569499-99573705	SSC	FGSC	OK	0.517551	0.720158	-0.476612	0.596619	0.28655	0.403746	no	lincRNA	NOVEL	Gm12690	lincRNA	KNOWN	Gm12690-001		354
TCONS_00036958	"="	ENSMUST00000180988.1	XLOC_013200	Gm26912	chr12:110841028-110845216	SSC	FGSC	OK	0.454776	0.307518	0.564485	-0.650178	0.287	0.404179	no	lincRNA	KNOWN	Gm26912	lincRNA	KNOWN	Gm26912-201		1483
TCONS_00126104	"="	ENSMUST00000144745.1	XLOC_046878	Gm10069	chr6:128438699-128475617	SSC	FGSC	OK	0.835453	1.00073	-0.26042	0.590794	0.28815	0.405449	no	lincRNA	KNOWN	Gm10069	lincRNA	KNOWN	Gm10069-001		3694
TCONS_00022507	"="	ENSMUST00000136454.1	XLOC_007972	Appbp2os	chr11:85187261-85238304	SSC	FGSC	OK	0.380171	2.24055	-2.55914	0.634618	0.2884	0.405695	no	antisense	KNOWN	Appbp2os	antisense	KNOWN	Appbp2os-001		635
TCONS_00145120	"="	ENSMUST00000147206.1	XLOC_054014	Gm15634	chr8:46033260-46195590	SSC	FGSC	OK	0.12191	1.68113	-3.78555	0.815194	0.2884	0.405695	no	antisense	NOVEL	Gm15634	antisense	KNOWN	Gm15634-001		492
TCONS_00068646	"="	ENSMUST00000185814.1	XLOC_026313	Snhg4	chr18:35553370-35593835	SSC	FGSC	OK	7.36723	0.643985	3.51602	-0.727107	0.2886	0.405863	no	lincRNA	KNOWN	Snhg4	retained_intron	KNOWN	Snhg4-002		708
TCONS_00039744	"="	ENSMUST00000062252.1	XLOC_014710	Gm9828	chr13:98309895-98324415	SSC	FGSC	OK	2.76742	4.78825	-0.790958	0.87582	0.28925	0.406584	no	antisense	NOVEL	Gm9828	antisense	KNOWN	Gm9828-201		883
TCONS_00062699	"="	ENSMUST00000173162.2	XLOC_023995	Gm20483	chr17:35651827-35667592	SSC	FGSC	OK	1.02825	2.02092	-0.974818	0.742762	0.2896	0.406962	no	antisense	NOVEL	Gm20483	antisense	KNOWN	Gm20483-001		851
TCONS_00114769	"="	ENSMUST00000140087.1	XLOC_042997	Gm15788	chr5:110259129-110286186	SSC	FGSC	OK	1.54024	0.566136	1.44393	-0.784262	0.2901	0.407506	no	antisense	NOVEL	Gm15788	antisense	KNOWN	Gm15788-002		751
TCONS_00068650	"="	ENSMUST00000185650.1	XLOC_026313	Snhg4	chr18:35553370-35593835	SSC	FGSC	OK	3.76542	1.22842	1.61601	-0.663914	0.29165	0.409234	no	lincRNA	KNOWN	Snhg4	retained_intron	KNOWN	Snhg4-004		1586
TCONS_00022355	"="	ENSMUST00000177248.1	XLOC_007926	AA465934	chr11:83275109-83294632	SSC	FGSC	OK	4.97147	3.33365	0.57657	-0.656438	0.29215	0.409742	no	processed_transcript	NOVEL	AA465934	retained_intron	KNOWN	AA465934-005		431
TCONS_00067937	"="	ENSMUST00000182639.1	XLOC_025956	Gm1976	chr17:94722590-94834799	SSC	FGSC	OK	1.69458	0.71156	1.25187	-0.606104	0.29245	0.410048	no	lincRNA	NOVEL	Gm1976	lincRNA	KNOWN	Gm1976-001		1853
TCONS_00002489	"="	ENSMUST00000190804.1	XLOC_000856	C130036L24Rik	chr1:86341537-86373791	SSC	FGSC	OK	1.57605	2.44609	-0.634159	0.641639	0.2928	0.410371	no	processed_transcript	NOVEL	C130036L24Rik	retained_intron	KNOWN	C130036L24Rik-003		3185
TCONS_00163679	"="	ENSMUST00000149873.1	XLOC_061399	Gm15246	chrX:169320398-169370018	SSC	FGSC	OK	3.99352	7.21207	-0.852753	0.849778	0.29305	0.410615	no	processed_transcript	NOVEL	Gm15246	processed_transcript	KNOWN	Gm15246-001		540
TCONS_00029512	"="	ENSMUST00000139752.1	XLOC_010209	Gm11574	chr11:97041559-97068904	SSC	FGSC	OK	0.85863	1.45399	-0.759913	0.695193	0.2938	0.411392	no	processed_transcript	NOVEL	Gm11574	processed_transcript	KNOWN	Gm11574-001		946
TCONS_00166956	"="	ENSMUST00000175942.2	XLOC_062808	A230072E10Rik	chrX:151168779-151474198	SSC	FGSC	OK	0.128989	0.452443	-1.81049	0.672947	0.2938	0.411392	no	antisense	NOVEL	A230072E10Rik	antisense	KNOWN	A230072E10Rik-002		2940
TCONS_00011381	"="	ENSMUST00000180780.1	XLOC_003936	Gm16897	chr1:194938820-195037908	SSC	FGSC	OK	0.603246	0.393415	0.616695	-0.630757	0.2945	0.41216	no	lincRNA	KNOWN	Gm16897	lincRNA	KNOWN	Gm16897-201		2491
TCONS_00132781	"="	ENSMUST00000145961.1	XLOC_049340	Gm12764	chr7:34344645-34394779	SSC	FGSC	OK	1.17126	2.20593	-0.91332	0.798573	0.2947	0.41236	no	antisense	NOVEL	Gm12764	antisense	KNOWN	Gm12764-001		617
TCONS_00049269	"="	ENSMUST00000187218.1	XLOC_018995	RP23-293N22.1	chr14:121876724-122021034	SSC	FGSC	OK	0.286268	1.66845	-2.54307	0.932283	0.29595	0.413621	no	antisense	NOVEL	RP23-293N22.1	antisense	KNOWN	RP23-293N22.1-003		434
TCONS_00115700	"="	ENSMUST00000132090.2	XLOC_043265	Tctn2	chr5:124598748-124627738	SSC	FGSC	OK	0.537373	0.35902	0.58186	-0.624954	0.2965	0.414132	no	processed_transcript	KNOWN	Tctn2	retained_intron	KNOWN	Tctn2-002		2467
TCONS_00143717	"="	ENSMUST00000181275.1	XLOC_053443	Gm16982	chr7:141562167-141655319	SSC	FGSC	OK	1.42811	0.796329	0.842674	-0.621137	0.2973	0.414956	no	lincRNA	KNOWN	Gm16982	lincRNA	KNOWN	Gm16982-201		2620
TCONS_00063239	"="	ENSMUST00000155812.1	XLOC_024221	Tomm6os	chr17:47611581-47704286	SSC	FGSC	OK	0.255816	0.610902	-1.25583	0.614595	0.2986	0.416351	no	processed_transcript	NOVEL	Tomm6os	processed_transcript	KNOWN	Tomm6os-001		2944
TCONS_00038030	"="	ENSMUST00000181800.1	XLOC_013886	1110046J04Rik	chr13:33917917-34037147	SSC	FGSC	OK	1.14243	0.200686	2.50909	-0.653059	0.29945	0.417278	no	antisense	NOVEL	1110046J04Rik	antisense	KNOWN	1110046J04Rik-002		777
TCONS_00098120	"="	ENSMUST00000125186.1	XLOC_037189	B230398E01Rik	chr3:94954074-95021214	SSC	FGSC	OK	1.00534	2.08507	-1.05241	0.589171	0.2997	0.417564	no	antisense	NOVEL	B230398E01Rik	antisense	KNOWN	B230398E01Rik-001		1958
TCONS_00109917	"="	ENSMUST00000131733.1	XLOC_041290	Gm12981	chr4:132492031-132510501	SSC	FGSC	OK	0.620483	0.202943	1.61231	-0.67374	0.30025	0.41808	no	antisense	NOVEL	Gm12981	antisense	KNOWN	Gm12981-001		622
TCONS_00021118	"="	ENSMUST00000129924.1	XLOC_007615	Kdm6bos	chr11:69390835-69414083	SSC	FGSC	OK	1.17728	0.358897	1.71382	-0.767581	0.3004	0.418208	no	antisense	KNOWN	Kdm6bos	antisense	KNOWN	Kdm6bos-001		840
TCONS_00021829	"="	ENSMUST00000139361.1	XLOC_007778	Gm12339	chr11:75767066-75825241	SSC	FGSC	OK	0.876448	0.333446	1.39422	-0.845866	0.30045	0.418269	no	processed_transcript	NOVEL	Gm12339	processed_transcript	KNOWN	Gm12339-002		525
TCONS_00080317	"="	ENSMUST00000125854.2	XLOC_030836	4930500J02Rik	chr2:104559162-104589989	SSC	FGSC	OK	0.442445	1.14571	-1.37268	0.884463	0.3005	0.418285	no	processed_transcript	KNOWN	4930500J02Rik	processed_transcript	KNOWN	4930500J02Rik-001		582
TCONS_00151463	"="	ENSMUST00000159363.1	XLOC_056621	4930581F22Rik	chr9:35046578-35176061	SSC	FGSC	OK	0.598129	0.115678	2.37034	-0.846314	0.3006	0.418397	no	processed_transcript	KNOWN	4930581F22Rik	processed_transcript	KNOWN	4930581F22Rik-007		750
TCONS_00036095	"="	ENSMUST00000180643.1	XLOC_012830	2310015A10Rik	chr12:80107759-80132973	SSC	FGSC	OK	2.01565	1.71812	0.230408	-0.571942	0.30115	0.418913	no	lincRNA	KNOWN	2310015A10Rik	lincRNA	KNOWN	2310015A10Rik-201		4843
TCONS_00140863	"="	ENSMUST00000184655.2	XLOC_052408	RP23-32A8.1	chr7:73426302-73558395	SSC	FGSC	OK	5.99469	2.94014	1.0278	-0.614251	0.3021	0.419894	no	processed_transcript	KNOWN	RP23-32A8.1	retained_intron	KNOWN	RP23-32A8.1-003		602
TCONS_00164918	"="	ENSMUST00000133350.2	XLOC_061976	1700019B21Rik	chrX:62510538-62552652	SSC	FGSC	OK	0.274858	0.991659	-1.85116	0.680202	0.3027	0.420503	no	lincRNA	PUTATIVE	1700019B21Rik	lincRNA	PUTATIVE	1700019B21Rik-001		594
TCONS_00015724	"="	ENSMUST00000153722.1	XLOC_005601	Gm16364	chr10:39367624-39732007	SSC	FGSC	OK	1.03602	0.486793	1.08968	-0.579364	0.30275	0.420555	no	antisense	NOVEL	Gm16364	antisense	KNOWN	Gm16364-001		1313
TCONS_00015897	"="	ENSMUST00000181674.1	XLOC_005646	Gm26860	chr10:42761495-42832514	SSC	FGSC	OK	2.59111	3.37952	-0.383249	0.681894	0.3033	0.421166	no	lincRNA	KNOWN	Gm26860	lincRNA	KNOWN	Gm26860-201		1489
TCONS_00077336	"="	ENSMUST00000150375.1	XLOC_029826	Gm13563	chr2:26381525-26389316	SSC	FGSC	OK	2.32811	1.09264	1.09135	-0.766554	0.304	0.421914	no	antisense	NOVEL	Gm13563	antisense	KNOWN	Gm13563-003		851
TCONS_00074451	"="	ENSMUST00000149574.1	XLOC_028686	Gm14964	chr19:6418730-6544899	SSC	FGSC	OK	0.469845	0.175176	1.42338	-0.777551	0.3056	0.423719	no	antisense	NOVEL	Gm14964	antisense	KNOWN	Gm14964-001		716
TCONS_00082992	"="	ENSMUST00000128681.1	XLOC_031663	Gm14222	chr2:160568378-160619971	SSC	FGSC	OK	1.35143	2.42006	-0.840559	0.358412	0.3071	0.425257	no	sense_intronic	NOVEL	Gm14222	sense_intronic	KNOWN	Gm14222-001		575
TCONS_00151777	"="	ENSMUST00000181106.1	XLOC_056783	Gm26737	chr9:44066326-44121947	SSC	FGSC	OK	1.75816	1.30819	0.426494	-0.579123	0.30735	0.42553	no	lincRNA	KNOWN	Gm26737	lincRNA	KNOWN	Gm26737-201		2138
TCONS_00105252	"="	ENSMUST00000151896.2	XLOC_039732	Ube4bos1	chr4:149328343-149426749	SSC	FGSC	OK	0.815553	0.271273	1.58803	-0.679939	0.3085	0.426715	no	antisense	KNOWN	Ube4bos1	antisense	KNOWN	Ube4bos1-001		1286
TCONS_00013112	"="	ENSMUST00000190491.1	XLOC_004598	RP23-386J14.1	chr10:76351253-76443025	SSC	FGSC	OK	0.596073	0.10413	2.5171	-0.669204	0.30855	0.426757	no	antisense	KNOWN	RP23-386J14.1	antisense	KNOWN	RP23-386J14.1-001		997
TCONS_00077346	"="	ENSMUST00000151521.1	XLOC_029828	0610009E02Rik	chr2:26445695-26516663	SSC	FGSC	OK	0.659077	1.31125	-0.992426	0.777254	0.3087	0.42691	no	processed_transcript	KNOWN	0610009E02Rik	processed_transcript	KNOWN	0610009E02Rik-002		600
TCONS_00004576	"="	ENSMUST00000159037.1	XLOC_001610	Gas5	chr1:161003215-161038539	SSC	FGSC	OK	2.78919	5.51981	-0.98477	0.613896	0.3092	0.427438	no	processed_transcript	KNOWN	Gas5	retained_intron	KNOWN	Gas5-021		636
TCONS_00061737	"="	ENSMUST00000133274.1	XLOC_023775	Gm15420	chr17:27630421-27636862	SSC	FGSC	OK	0.279935	4.12733	-3.88205	0.737053	0.3104	0.428743	no	antisense	NOVEL	Gm15420	antisense	KNOWN	Gm15420-001		382
TCONS_00124643	"="	ENSMUST00000181928.1	XLOC_046348	1600020E01Rik	chr6:86524491-86564442	SSC	FGSC	OK	2.08328	0.955111	1.12512	-0.554617	0.3108	0.429159	no	lincRNA	KNOWN	1600020E01Rik	lincRNA	KNOWN	1600020E01Rik-202		603
TCONS_00013956	"="	ENSMUST00000181587.1	XLOC_004882	1810014B01Rik	chr10:86685600-86705509	SSC	FGSC	OK	2.86833	5.66381	-0.981564	0.69432	0.3114	0.429732	no	lincRNA	KNOWN	1810014B01Rik	lincRNA	KNOWN	1810014B01Rik-201		1661
TCONS_00078787	"="	ENSMUST00000131198.1	XLOC_030228	Gm13620	chr2:59899362-60209839	SSC	FGSC	OK	2.43538	1.02312	1.25117	-0.628262	0.31165	0.430004	no	lincRNA	PUTATIVE	Gm13620	lincRNA	PUTATIVE	Gm13620-001		511
TCONS_00058296	"="	ENSMUST00000126427.1	XLOC_022401	Gm15869	chr16:14299180-14317375	SSC	FGSC	OK	1.54474	0.981779	0.653891	-0.594507	0.3125	0.43094	no	sense_intronic	NOVEL	Gm15869	sense_intronic	KNOWN	Gm15869-001		734
TCONS_00132993	"="	ENSMUST00000190789.1	XLOC_049445	RP23-402K24.2	chr7:39544176-39571601	SSC	FGSC	OK	0.797479	1.05472	-0.403341	0.745697	0.31295	0.431333	no	lincRNA	NOVEL	RP23-402K24.2	lincRNA	KNOWN	RP23-402K24.2-001		3810
TCONS_00159971	"="	ENSMUST00000149438.1	XLOC_059661	Gm14820	chrX:8042942-8074760	SSC	FGSC	OK	0.198872	1.69155	-3.08843	0.961002	0.3155	0.434058	no	antisense	NOVEL	Gm14820	antisense	KNOWN	Gm14820-002		617
TCONS_00090774	"="	ENSMUST00000153616.3	XLOC_034242	5430405H02Rik	chr2:156840006-156862963	SSC	FGSC	OK	2.10549	1.08265	0.959589	-0.648719	0.31675	0.435346	no	processed_transcript	NOVEL	5430405H02Rik	antisense	KNOWN	5430405H02Rik-001		1431
TCONS_00111528	"="	ENSMUST00000138795.2	XLOC_041792	Gm13112	chr4:154855879-154899135	SSC	FGSC	OK	0.526626	0.298235	0.82033	-0.698147	0.31805	0.436663	no	antisense	NOVEL	Gm13112	antisense	KNOWN	Gm13112-001		1258
TCONS_00147165	"="	ENSMUST00000149990.1	XLOC_054756	Gm16349	chr8:109868541-109944671	SSC	FGSC	OK	0.102987	1.00188	-3.28217	0.861671	0.31955	0.438141	no	processed_transcript	PUTATIVE	Gm16349	processed_transcript	PUTATIVE	Gm16349-001		394
TCONS_00094269	"="	ENSMUST00000181819.1	XLOC_035591	Gm16740	chr3:95181765-95228677	SSC	FGSC	OK	2.24853	4.14128	-0.881098	0.740937	0.32055	0.439272	no	lincRNA	KNOWN	Gm16740	lincRNA	KNOWN	Gm16740-201		956
TCONS_00072365	"="	ENSMUST00000186160.1	XLOC_027904	RP23-446G23.1	chr19:7356463-7384308	SSC	FGSC	OK	5.85174	4.87899	0.262283	-0.582359	0.32205	0.440707	no	antisense	KNOWN	RP23-446G23.1	antisense	KNOWN	RP23-446G23.1-001		1772
TCONS_00030757	"="	ENSMUST00000148057.1	XLOC_010562	Gm15642	chr11:109425945-109573330	SSC	FGSC	OK	0.417019	2.44534	-2.55185	0.59667	0.32695	0.445766	no	antisense	PUTATIVE	Gm15642	antisense	PUTATIVE	Gm15642-001		311
TCONS_00155129	"="	ENSMUST00000164734.1	XLOC_057907	Gm17120	chr9:123635387-123851899	SSC	FGSC	OK	0.0677166	0.586148	-3.11368	0.458779	0.3284	0.447097	no	antisense	NOVEL	Gm17120	antisense	KNOWN	Gm17120-001		743
TCONS_00042057	"="	ENSMUST00000181516.1	XLOC_015780	Gm26806	chr13:66503159-66519523	SSC	FGSC	OK	0.615354	0.369804	0.734657	-0.595584	0.3293	0.447893	no	lincRNA	KNOWN	Gm26806	lincRNA	KNOWN	Gm26806-201		1094
TCONS_00105662	"="	ENSMUST00000155010.1	XLOC_039836	Atad3aos	chr4:155761177-155776315	SSC	FGSC	OK	2.29526	0.835634	1.45771	-1.52742	0.3305	0.449159	no	antisense	KNOWN	Atad3aos	antisense	KNOWN	Atad3aos-003		257
TCONS_00122226	"="	ENSMUST00000181830.1	XLOC_045369	2210017G18Rik	chr6:4902916-5165661	SSC	FGSC	OK	0.688753	0.23082	1.57722	-0.592888	0.3306	0.449267	no	lincRNA	NOVEL	2210017G18Rik	lincRNA	KNOWN	2210017G18Rik-001		1203
TCONS_00120839	"="	ENSMUST00000127989.1	XLOC_044976	Gm16001	chr5:124111108-124115624	SSC	FGSC	OK	0.320948	0.880751	-1.45639	0.737946	0.33155	0.450173	no	antisense	NOVEL	Gm16001	antisense	KNOWN	Gm16001-001		852
TCONS_00057163	"="	ENSMUST00000180871.1	XLOC_021941	Gm26800	chr16:57266138-57608364	SSC	FGSC	OK	1.57723	0.360503	2.12931	-1.13637	0.3344	0.45308	no	lincRNA	NOVEL	Gm26800	lincRNA	KNOWN	Gm26800-001		349
TCONS_00068645	"="	ENSMUST00000187322.1	XLOC_026313	Snhg4	chr18:35553370-35593835	SSC	FGSC	OK	3.85695	1.33716	1.52829	-0.601036	0.33445	0.453139	no	lincRNA	KNOWN	Snhg4	retained_intron	KNOWN	Snhg4-003		1355
TCONS_00033563	"="	ENSMUST00000177043.1	XLOC_011588	Prox2os	chr12:85085539-85106650	SSC	FGSC	OK	0.772498	0.933772	-0.273539	0.597668	0.3373	0.456052	no	antisense	KNOWN	Prox2os	antisense	KNOWN	Prox2os-001		1133
TCONS_00006207	"="	ENSMUST00000187268.1	XLOC_002234	Gm26788	chr1:33907821-34308661	SSC	FGSC	OK	1.60629	0.733791	1.13029	-0.624166	0.33755	0.456267	no	processed_transcript	KNOWN	Gm26788	retained_intron	KNOWN	Gm26788-002		3416
TCONS_00090898	"="	ENSMUST00000151331.1	XLOC_034273	9430008C03Rik	chr2:158353699-158361580	SSC	FGSC	OK	3.75822	2.60458	0.528996	-0.556763	0.3379	0.456627	no	processed_transcript	KNOWN	9430008C03Rik	lincRNA	KNOWN	9430008C03Rik-005		529
TCONS_00057298	"="	ENSMUST00000182548.1	XLOC_022000	2810055G20Rik	chr16:77236316-77691403	SSC	FGSC	OK	1.09424	0.502482	1.12279	-0.797429	0.34125	0.460067	no	processed_transcript	KNOWN	2810055G20Rik	lincRNA	KNOWN	2810055G20Rik-012		644
TCONS_00053884	"="	ENSMUST00000179705.1	XLOC_020753	1700001L05Rik	chr15:83353717-83367506	SSC	FGSC	OK	0.486838	1.40719	-1.5313	0.599617	0.34165	0.460482	no	lincRNA	KNOWN	1700001L05Rik	lincRNA	KNOWN	1700001L05Rik-002		1260
TCONS_00029387	"="	ENSMUST00000189860.1	XLOC_010166	RP23-67E18.7	chr11:95336010-95384507	SSC	FGSC	OK	1.14116	0.381208	1.58185	-0.626548	0.34255	0.461342	no	antisense	NOVEL	RP23-67E18.7	antisense	KNOWN	RP23-67E18.7-001		499
TCONS_00109780	"="	ENSMUST00000180943.1	XLOC_041256	Gm26516	chr4:130663271-130781565	SSC	FGSC	OK	3.402	2.24275	0.601115	-0.526903	0.3436	0.462384	no	lincRNA	KNOWN	Gm26516	lincRNA	KNOWN	Gm26516-201		1397
TCONS_00079248	"="	ENSMUST00000146195.1	XLOC_030383	Sp3os	chr2:72936426-72988677	SSC	FGSC	OK	0.599236	3.64812	-2.60595	0.570891	0.34385	0.462654	no	antisense	KNOWN	Sp3os	antisense	KNOWN	Sp3os-003		364
TCONS_00159466	"="	ENSMUST00000181600.1	XLOC_059477	4930516B21Rik	chr9:119402091-119444830	SSC	FGSC	OK	2.30536	3.28586	-0.511282	0.528353	0.345	0.463914	no	lincRNA	KNOWN	4930516B21Rik	lincRNA	KNOWN	4930516B21Rik-201		1195
TCONS_00131653	"="	ENSMUST00000159981.1	XLOC_048927	1700058P15Rik	chr7:19256928-19271817	SSC	FGSC	OK	0.994493	0.296409	1.74637	-0.93131	0.3458	0.46474	no	antisense	NOVEL	1700058P15Rik	antisense	KNOWN	1700058P15Rik-001		413
TCONS_00104924	"="	ENSMUST00000133334.1	XLOC_039573	Pramef12os	chr4:144391673-144408464	SSC	FGSC	OK	0.0602305	0.61378	-3.34916	0.447922	0.34815	0.46709	no	antisense	KNOWN	Pramef12os	antisense	KNOWN	Pramef12os-001		767
TCONS_00017407	"="	ENSMUST00000181277.1	XLOC_006169	Gm17249	chr10:84619331-84727177	SSC	FGSC	OK	1.81473	1.3006	0.480577	-0.597714	0.34925	0.468286	no	lincRNA	KNOWN	Gm17249	lincRNA	KNOWN	Gm17249-201		2509
TCONS_00126609	"="	ENSMUST00000154673.1	XLOC_047067	3010003L21Rik	chr6:148921034-148947129	SSC	FGSC	OK	3.33025	4.70624	-0.498945	0.403693	0.34935	0.468372	no	lincRNA	KNOWN	3010003L21Rik	lincRNA	KNOWN	3010003L21Rik-001		1747
TCONS_00162861	"="	ENSMUST00000139874.1	XLOC_061031	Gm15295	chrX:141710997-141726163	SSC	FGSC	OK	0.782353	0.345499	1.17914	-0.638732	0.351	0.470139	no	antisense	NOVEL	Gm15295	antisense	KNOWN	Gm15295-001		488
TCONS_00050773	"="	ENSMUST00000162186.1	XLOC_019595	Gm16575	chr15:79724069-79742536	SSC	FGSC	OK	0.838975	0.498825	0.750094	-0.59887	0.3511	0.470254	no	processed_transcript	NOVEL	Gm16575	processed_transcript	KNOWN	Gm16575-001		1615
TCONS_00070861	"="	ENSMUST00000131421.1	XLOC_027293	Gm15334	chr18:38601533-39389425	SSC	FGSC	OK	1.97038	0.58381	1.7549	-0.605826	0.35175	0.470931	no	antisense	NOVEL	Gm15334	antisense	KNOWN	Gm15334-001		325
TCONS_00061323	"="	ENSMUST00000137883.1	XLOC_023654	BC028777	chr17:24174221-24221730	SSC	FGSC	OK	0.600675	0.155633	1.94844	-0.676861	0.3518	0.470959	no	processed_transcript	NOVEL	BC028777	processed_transcript	PUTATIVE	BC028777-002		985
TCONS_00034370	"="	ENSMUST00000182300.1	XLOC_011879	Mirg	chr12:109723420-109749460	SSC	FGSC	OK	1.07662	0.359661	1.5818	-0.59087	0.35205	0.471159	no	lincRNA	KNOWN	Mirg	lincRNA	KNOWN	Mirg-008		694
TCONS_00011438	"="	ENSMUST00000132184.1	XLOC_003956	Gm16153	chr10:4401914-4432388	SSC	FGSC	OK	1.63936	1.29101	0.344631	-0.567115	0.3553	0.474301	no	processed_transcript	NOVEL	Gm16153	processed_transcript	KNOWN	Gm16153-001		4118
TCONS_00098064	"="	ENSMUST00000172113.1	XLOC_037166	Gm17179	chr3:94371767-94413072	SSC	FGSC	OK	0.119742	1.08211	-3.17584	1.10754	0.35635	0.475294	no	antisense	NOVEL	Gm17179	antisense	KNOWN	Gm17179-001		394
TCONS_00127328	"="	ENSMUST00000144232.2	XLOC_047316	Mkln1os	chr6:31356742-31516811	SSC	FGSC	OK	0.36139	1.02794	-1.50813	0.557146	0.35745	0.476517	no	processed_transcript	KNOWN	Mkln1os	processed_transcript	KNOWN	Mkln1os-003		964
TCONS_00154024	"="	ENSMUST00000188984.1	XLOC_057580	RP23-435I22.4	chr9:105162155-105527319	SSC	FGSC	OK	0.50747	0.947176	-0.90031	0.56359	0.35785	0.476904	no	antisense	NOVEL	RP23-435I22.4	antisense	KNOWN	RP23-435I22.4-001		3334
TCONS_00141629	"="	ENSMUST00000184420.1	XLOC_052722	Gm10603	chr7:100372232-100486432	SSC	FGSC	OK	0.345566	0.500094	-0.533241	0.527242	0.3594	0.478422	no	lincRNA	NOVEL	Gm10603	lincRNA	KNOWN	Gm10603-001		4520
TCONS_00108133	"="	ENSMUST00000143332.1	XLOC_040748	9530080O11Rik	chr4:95959714-96025413	SSC	FGSC	OK	0.385011	2.05144	-2.41366	0.892724	0.3604	0.479284	no	processed_transcript	KNOWN	9530080O11Rik	processed_transcript	KNOWN	9530080O11Rik-002		665
TCONS_00145216	"="	ENSMUST00000187946.1	XLOC_054045	RP23-61B8.2	chr8:48220704-48869901	SSC	FGSC	OK	0.437097	0.0564096	2.95394	-0.441685	0.3605	0.479368	no	processed_transcript	NOVEL	RP23-61B8.2	lincRNA	KNOWN	RP23-61B8.2-002		662
TCONS_00013827	"="	ENSMUST00000178540.2	XLOC_004819	1700028I16Rik	chr10:82809672-82897724	SSC	FGSC	OK	1.86264	1.25892	0.56516	-0.629717	0.36105	0.479903	no	lincRNA	KNOWN	1700028I16Rik	lincRNA	KNOWN	1700028I16Rik-001		1056
TCONS_00003027	"="	ENSMUST00000190971.1	XLOC_001004	RP23-302H1.2	chr1:93512078-93658659	SSC	FGSC	OK	2.32141	3.86368	-0.734977	0.589695	0.3634	0.48226	no	antisense	NOVEL	RP23-302H1.2	antisense	KNOWN	RP23-302H1.2-001		1317
TCONS_00074316	"="	ENSMUST00000173499.1	XLOC_028660	Malat1	chr19:5795689-5802672	SSC	FGSC	OK	3.31795	41.4324	-3.6424	0.628815	0.3644	0.483154	no	lincRNA	KNOWN	Malat1	lincRNA	KNOWN	Malat1-003		485
TCONS_00062183	"="	ENSMUST00000170103.2	XLOC_023886	Gm17251	chr17:33742483-33761870	SSC	FGSC	OK	4.69105	3.67262	0.353103	-0.534758	0.36715	0.485763	no	processed_transcript	NOVEL	Gm17251	processed_transcript	KNOWN	Gm17251-001		925
TCONS_00039028	"="	ENSMUST00000181403.2	XLOC_014360	1810034E14Rik	chr13:64192543-64312747	SSC	FGSC	OK	0.655835	0.293432	1.16031	-0.549846	0.3677	0.486323	no	antisense	KNOWN	1810034E14Rik	antisense	KNOWN	1810034E14Rik-001		1805
TCONS_00134570	"="	ENSMUST00000179361.1	XLOC_049966	Prss23os	chr7:89507784-89517586	SSC	FGSC	OK	0.713807	0.916436	-0.360501	0.48317	0.36875	0.487376	no	antisense	KNOWN	Prss23os	antisense	KNOWN	Prss23os-002		1362
TCONS_00109355	"="	ENSMUST00000143705.1	XLOC_041141	Gm12932	chr4:125082856-125113238	SSC	FGSC	OK	3.20689	2.17633	0.559278	-0.683073	0.3697	0.488285	no	antisense	NOVEL	Gm12932	antisense	KNOWN	Gm12932-001		620
TCONS_00021743	"="	ENSMUST00000134345.1	XLOC_007766	Mir22hg	chr11:75461518-75470899	SSC	FGSC	OK	3.88828	2.58891	0.586787	-0.807441	0.37135	0.490057	no	processed_transcript	KNOWN	Mir22hg	processed_transcript	PUTATIVE	Mir22hg-002		449
TCONS_00061353	"="	ENSMUST00000176215.1	XLOC_023664	Rab26os	chr17:24488293-24534210	SSC	FGSC	OK	4.58473	2.00833	1.19084	-0.64691	0.37205	0.490722	no	antisense	KNOWN	Rab26os	antisense	KNOWN	Rab26os-002		477
TCONS_00034173	"="	ENSMUST00000189236.1	XLOC_011820	RP23-16F4.2	chr12:109032181-109068222	SSC	FGSC	OK	2.35598	3.32641	-0.497637	0.877919	0.3729	0.491585	no	antisense	NOVEL	RP23-16F4.2	antisense	KNOWN	RP23-16F4.2-001		469
TCONS_00061831	"="	ENSMUST00000181029.1	XLOC_023791	E230001N04Rik	chr17:28523256-28525347	SSC	FGSC	OK	0.449875	0.00228887	7.61874	-0.527885	0.37445	0.49311	no	lincRNA	NOVEL	E230001N04Rik	lincRNA	KNOWN	E230001N04Rik-001		2091
TCONS_00149741	"="	ENSMUST00000034183.4	XLOC_055832	Crnde	chr8:92326032-92356128	SSC	FGSC	OK	0.611872	0.947459	-0.630834	0.513167	0.37455	0.493182	no	lincRNA	NOVEL	Crnde	lincRNA	KNOWN	Crnde-001		1238
TCONS_00112199	"="	ENSMUST00000181942.1	XLOC_042071	4831440E17Rik	chr5:25499046-25501541	SSC	FGSC	OK	0.901366	1.17364	-0.380804	0.53767	0.37625	0.49485	no	lincRNA	KNOWN	4831440E17Rik	lincRNA	KNOWN	4831440E17Rik-201		1028
TCONS_00138587	"="	ENSMUST00000148699.1	XLOC_051502	Gm15567	chr7:27233022-27282144	SSC	FGSC	OK	0.532755	0.802306	-0.59068	0.55727	0.37625	0.49485	no	processed_transcript	NOVEL	Gm15567	processed_transcript	KNOWN	Gm15567-001		2130
TCONS_00104177	"="	ENSMUST00000137962.1	XLOC_039362	Gm13061	chr4:134003329-134019869	SSC	FGSC	OK	0.800519	0.275881	1.53689	-0.541869	0.37675	0.495268	no	processed_transcript	PUTATIVE	Gm13061	processed_transcript	PUTATIVE	Gm13061-001		664
TCONS_00080320	"="	ENSMUST00000150581.1	XLOC_030836	4930500J02Rik	chr2:104559162-104589989	SSC	FGSC	OK	0.485369	1.19558	-1.30056	1.06811	0.37765	0.496181	no	processed_transcript	KNOWN	4930500J02Rik	processed_transcript	KNOWN	4930500J02Rik-002		334
TCONS_00029394	"="	ENSMUST00000155531.1	XLOC_010172	Zfp652os	chr11:95700105-95845734	SSC	FGSC	OK	0.195011	0.852177	-2.1276	0.610412	0.3789	0.497413	no	antisense	KNOWN	Zfp652os	antisense	KNOWN	Zfp652os-001		537
TCONS_00093443	"="	ENSMUST00000156457.2	XLOC_035334	Rbm46os	chr3:82836741-82944305	SSC	FGSC	OK	0.26756	0.625529	-1.22521	0.585253	0.38205	0.50052	no	antisense	KNOWN	Rbm46os	antisense	KNOWN	Rbm46os-002		679
TCONS_00050619	"="	ENSMUST00000181870.1	XLOC_019537	1700109K24Rik	chr15:77078988-77307176	SSC	FGSC	OK	1.38726	0.640822	1.11424	-0.614872	0.3855	0.503744	no	lincRNA	KNOWN	1700109K24Rik	lincRNA	KNOWN	1700109K24Rik-201		1045
TCONS_00049271	"="	ENSMUST00000185880.1	XLOC_018995	RP23-293N22.1	chr14:121876724-122021034	SSC	FGSC	OK	1.54588	0.267598	2.53029	-0.878235	0.38555	0.503769	no	antisense	NOVEL	RP23-293N22.1	antisense	KNOWN	RP23-293N22.1-001		355
TCONS_00103114	"="	ENSMUST00000139618.1	XLOC_039025	Gm12843	chr4:117271462-117500602	SSC	FGSC	OK	0.0506602	0.691135	-3.77004	0.437523	0.3861	0.504295	no	antisense	NOVEL	Gm12843	antisense	KNOWN	Gm12843-001		415
TCONS_00108506	"="	ENSMUST00000126668.1	XLOC_040886	Gm12743	chr4:108579422-108619849	SSC	FGSC	OK	1.08837	0.879577	0.307289	-0.53152	0.3869	0.505138	no	processed_transcript	NOVEL	Gm12743	processed_transcript	KNOWN	Gm12743-001		3700
TCONS_00027294	"="	ENSMUST00000123544.1	XLOC_009509	Map2k3os	chr11:60920916-60931867	SSC	FGSC	OK	0.574507	0.447532	0.360333	-0.545941	0.38855	0.506795	no	antisense	KNOWN	Map2k3os	antisense	KNOWN	Map2k3os-001		1291
TCONS_00025535	"="	ENSMUST00000129570.1	XLOC_008828	Gm11974	chr11:6525590-6528760	SSC	FGSC	OK	3.19806	2.46236	0.377154	-0.623413	0.3899	0.508119	no	processed_transcript	NOVEL	Gm11974	processed_transcript	KNOWN	Gm11974-002		602
TCONS_00083289	"="	ENSMUST00000129364.1	XLOC_031744	Zfp335os	chr2:164879303-164919953	SSC	FGSC	OK	3.85918	2.67414	0.529218	-0.5149	0.39105	0.509241	no	antisense	KNOWN	Zfp335os	antisense	KNOWN	Zfp335os-001		1127
TCONS_00017432	"="	ENSMUST00000190739.1	XLOC_006183	A230060F14Rik	chr10:86020440-86498896	SSC	FGSC	OK	0.828102	1.40569	-0.763397	0.547409	0.3936	0.511693	no	antisense	NOVEL	A230060F14Rik	antisense	KNOWN	A230060F14Rik-001		1889
TCONS_00085691	"="	ENSMUST00000141035.1	XLOC_032520	Gm14471	chr2:30236794-30344266	SSC	FGSC	OK	0.75346	0.277205	1.44258	-0.480528	0.3949	0.512953	no	processed_transcript	NOVEL	Gm14471	processed_transcript	KNOWN	Gm14471-001		2358
TCONS_00010391	"="	ENSMUST00000160268.1	XLOC_003594	Gm15853	chr1:166379096-166409863	SSC	FGSC	OK	0.760427	2.88888	-1.92563	0.849157	0.39495	0.512998	no	antisense	NOVEL	Gm15853	antisense	KNOWN	Gm15853-001		556
TCONS_00000727	"="	ENSMUST00000143261.2	XLOC_000260	Gm16152	chr1:38177325-38664955	SSC	FGSC	OK	0.54428	0.210141	1.37299	-0.586382	0.396	0.514013	no	antisense	NOVEL	Gm16152	antisense	KNOWN	Gm16152-001		1189
TCONS_00144978	"="	ENSMUST00000123703.1	XLOC_053962	B430010I23Rik	chr8:40990913-41133726	SSC	FGSC	OK	0.34662	0.555246	-0.67977	0.5495	0.3961	0.514092	no	processed_transcript	KNOWN	B430010I23Rik	processed_transcript	KNOWN	B430010I23Rik-001		2349
TCONS_00054168	"="	ENSMUST00000155610.1	XLOC_020835	Gm15609	chr15:89499599-89560283	SSC	FGSC	OK	0.721303	0.56812	0.344409	-0.507047	0.3968	0.514713	no	processed_transcript	NOVEL	Gm15609	processed_transcript	KNOWN	Gm15609-001		2960
TCONS_00111188	"="	ENSMUST00000145263.1	XLOC_041720	Gm13066	chr4:149517992-149568402	SSC	FGSC	OK	4.4205	5.65085	-0.354259	0.446107	0.39745	0.5153	no	antisense	NOVEL	Gm13066	antisense	KNOWN	Gm13066-001		884
TCONS_00150256	"="	ENSMUST00000173980.1	XLOC_056026	Gm17344	chr8:109778553-109868455	SSC	FGSC	OK	7.42402	10.6883	-0.525764	0.63721	0.3975	0.515314	no	antisense	NOVEL	Gm17344	antisense	KNOWN	Gm17344-002		621
TCONS_00132778	"="	ENSMUST00000127010.1	XLOC_049337	Gm12758	chr7:34234376-34313631	SSC	FGSC	OK	0.934891	0.569071	0.716191	-0.519518	0.3987	0.516479	no	processed_transcript	NOVEL	Gm12758	processed_transcript	KNOWN	Gm12758-001		4175
TCONS_00139286	"="	ENSMUST00000140881.1	XLOC_051692	Gm12762	chr7:34230419-34234075	SSC	FGSC	OK	0.543833	0.848782	-0.64223	0.760044	0.39965	0.517371	no	antisense	NOVEL	Gm12762	antisense	KNOWN	Gm12762-001		456
TCONS_00128670	"="	ENSMUST00000154066.1	XLOC_047866	A430078I02Rik	chr6:86438373-86482317	SSC	FGSC	OK	0.269286	0.452261	-0.748017	0.506223	0.39995	0.517697	no	processed_transcript	KNOWN	A430078I02Rik	processed_transcript	KNOWN	A430078I02Rik-001		2233
TCONS_00056587	"="	ENSMUST00000145415.1	XLOC_021743	Gm15829	chr16:33954781-33967312	SSC	FGSC	OK	3.34699	2.33171	0.52148	-0.509977	0.4028	0.520405	no	antisense	NOVEL	Gm15829	antisense	KNOWN	Gm15829-001		869
TCONS_00032020	"="	ENSMUST00000037953.6	XLOC_010880	2810032G03Rik	chr12:5375814-5416929	SSC	FGSC	OK	1.28151	1.48468	-0.212312	0.473114	0.40315	0.520712	no	lincRNA	KNOWN	2810032G03Rik	lincRNA	KNOWN	2810032G03Rik-001		2063
TCONS_00064780	"="	ENSMUST00000181397.1	XLOC_024938	Gm16386	chr17:22752832-22817820	SSC	FGSC	OK	0.815882	0.613926	0.410297	-0.479386	0.40555	0.523035	no	lincRNA	KNOWN	Gm16386	lincRNA	KNOWN	Gm16386-201		1423
TCONS_00002487	"="	ENSMUST00000127284.1	XLOC_000856	C130036L24Rik	chr1:86341537-86373791	SSC	FGSC	OK	1.90676	0.915288	1.05882	-0.455797	0.40615	0.523685	no	processed_transcript	NOVEL	C130036L24Rik	retained_intron	KNOWN	C130036L24Rik-002		1266
TCONS_00030096	"="	ENSMUST00000142107.1	XLOC_010391	Gm11626	chr11:101448260-101458701	SSC	FGSC	OK	0.464074	0.156241	1.57058	-0.673612	0.40895	0.52641	no	antisense	NOVEL	Gm11626	antisense	KNOWN	Gm11626-001		333
TCONS_00008504	"="	ENSMUST00000160588.1	XLOC_002977	B230216N24Rik	chr1:97795113-98095646	SSC	FGSC	OK	0.650773	0.8922	-0.455212	0.424803	0.40905	0.526487	no	processed_transcript	NOVEL	B230216N24Rik	retained_intron	KNOWN	B230216N24Rik-004		3469
TCONS_00072966	"="	ENSMUST00000172891.1	XLOC_028144	Gm20407	chr19:27761577-28011166	SSC	FGSC	OK	0.704788	1.44763	-1.03843	0.530917	0.40925	0.526661	no	processed_transcript	PUTATIVE	Gm20407	processed_transcript	PUTATIVE	Gm20407-001		598
TCONS_00097741	"="	ENSMUST00000184013.1	XLOC_037055	1500004A13Rik	chr3:88744697-88913999	SSC	FGSC	OK	1.96682	1.23109	0.675924	-0.47782	0.4095	0.526879	no	processed_transcript	KNOWN	1500004A13Rik	retained_intron	KNOWN	1500004A13Rik-003		2484
TCONS_00124217	"="	ENSMUST00000191298.1	XLOC_046183	RP24-416M6.1	chr6:72097591-72154571	SSC	FGSC	OK	0.877173	0.676871	0.373981	-0.530252	0.41015	0.527538	no	sense_intronic	NOVEL	RP24-416M6.1	sense_intronic	KNOWN	RP24-416M6.1-001		2613
TCONS_00070602	"="	ENSMUST00000181632.1	XLOC_027196	4930455D15Rik	chr18:32663641-32866420	SSC	FGSC	OK	0.128097	0.740206	-2.53069	0.611356	0.4128	0.530099	no	lincRNA	KNOWN	4930455D15Rik	lincRNA	KNOWN	4930455D15Rik-201		1616
TCONS_00035908	"="	ENSMUST00000132822.1	XLOC_012731	4930474H06Rik	chr12:71309832-71321660	SSC	FGSC	OK	5.3636	4.78292	0.165312	-0.502485	0.41315	0.530434	no	processed_transcript	NOVEL	4930474H06Rik	processed_transcript	KNOWN	4930474H06Rik-001		1590
TCONS_00149518	"="	ENSMUST00000156084.1	XLOC_055725	A230103J11Rik	chr8:85036892-85067124	SSC	FGSC	OK	1.18384	0.633417	0.902246	-0.522472	0.4133	0.530585	no	processed_transcript	NOVEL	A230103J11Rik	processed_transcript	KNOWN	A230103J11Rik-001		2086
TCONS_00124429	"="	ENSMUST00000063376.4	XLOC_046255	B230319C09Rik	chr6:83361789-83459084	SSC	FGSC	OK	0.343479	1.01806	-1.56753	0.567831	0.41375	0.531058	no	processed_transcript	KNOWN	B230319C09Rik	processed_transcript	PUTATIVE	B230319C09Rik-001		1689
TCONS_00084523	"="	ENSMUST00000137351.1	XLOC_032180	Gm13261	chr2:10327425-10595599	SSC	FGSC	OK	0.457464	0.149336	1.6151	-0.536205	0.41435	0.531587	no	processed_transcript	NOVEL	Gm13261	processed_transcript	KNOWN	Gm13261-001		1020
TCONS_00074447	"="	ENSMUST00000129675.2	XLOC_028684	Gm14966	chr19:6341134-6381318	SSC	FGSC	OK	0.504457	1.66299	-1.72098	0.411156	0.41445	0.531684	no	antisense	NOVEL	Gm14966	antisense	KNOWN	Gm14966-002		649
TCONS_00046379	"="	ENSMUST00000162218.1	XLOC_017719	4930594M22Rik	chr14:122534323-122984040	SSC	FGSC	OK	0.237381	0.884462	-1.8976	0.521267	0.4158	0.533049	no	processed_transcript	KNOWN	4930594M22Rik	processed_transcript	KNOWN	4930594M22Rik-001		928
TCONS_00006206	"="	ENSMUST00000181692.2	XLOC_002234	Gm26788	chr1:33907821-34308661	SSC	FGSC	OK	1.68701	0.624824	1.43295	-0.527738	0.4178	0.535066	no	processed_transcript	KNOWN	Gm26788	antisense	KNOWN	Gm26788-001		1750
TCONS_00097733	"="	ENSMUST00000183966.2	XLOC_037055	1500004A13Rik	chr3:88744697-88913999	SSC	FGSC	OK	1.5419	1.0234	0.591337	-0.480261	0.41785	0.535088	no	processed_transcript	KNOWN	1500004A13Rik	lincRNA	KNOWN	1500004A13Rik-005		3743
TCONS_00002904	"="	ENSMUST00000181260.1	XLOC_000961	Gm26720	chr1:91928579-92180876	SSC	FGSC	OK	1.14207	0.85574	0.416409	-0.485207	0.41805	0.535218	no	lincRNA	KNOWN	Gm26720	lincRNA	KNOWN	Gm26720-201		3538
TCONS_00097495	"="	ENSMUST00000148478.1	XLOC_036984	Gm15535	chr3:84496092-85889224	SSC	FGSC	OK	0.17965	0.462132	-1.36312	0.534659	0.41905	0.536129	no	processed_transcript	NOVEL	Gm15535	processed_transcript	KNOWN	Gm15535-001		1519
TCONS_00077532	"="	ENSMUST00000131370.2	XLOC_029865	Gm13381	chr2:28555794-28583751	SSC	FGSC	OK	0.324963	0.807482	-1.31316	0.70358	0.4198	0.536899	no	antisense	NOVEL	Gm13381	antisense	KNOWN	Gm13381-001		456
TCONS_00004544	"="	ENSMUST00000159119.2	XLOC_001610	Gas5	chr1:161003215-161038539	SSC	FGSC	OK	1.74522	0.477039	1.87123	-0.522504	0.42	0.53706	no	processed_transcript	KNOWN	Gas5	lincRNA	KNOWN	Gas5-008		665
TCONS_00005677	"="	ENSMUST00000181554.1	XLOC_002048	Gm26901	chr1:7349268-7397928	SSC	FGSC	OK	0.563464	0.240028	1.23112	-0.648381	0.42005	0.537103	no	lincRNA	KNOWN	Gm26901	lincRNA	KNOWN	Gm26901-201		1193
TCONS_00134667	"="	ENSMUST00000182453.1	XLOC_050013	Gm26981	chr7:92729839-92741521	SSC	FGSC	OK	2.29846	2.67685	-0.219868	0.518374	0.4207	0.53766	no	lincRNA	NOVEL	Gm26981	lincRNA	KNOWN	Gm26981-001		3169
TCONS_00015754	"="	ENSMUST00000153113.1	XLOC_005603	E130307A14Rik	chr10:39367624-39732007	SSC	FGSC	OK	0.937399	1.41435	-0.593406	0.467945	0.42085	0.537799	no	processed_transcript	KNOWN	E130307A14Rik	processed_transcript	KNOWN	E130307A14Rik-003		1756
TCONS_00149747	"="	ENSMUST00000178584.1	XLOC_055833	Gm21817	chr8:92326032-92356128	SSC	FGSC	OK	0.38835	0.499147	-0.36211	0.530926	0.42085	0.537799	no	lincRNA	NOVEL	Gm21817	lincRNA	KNOWN	Gm21817-001		2583
TCONS_00081258	"="	ENSMUST00000182590.1	XLOC_031114	Gm27003	chr2:126627441-126683805	SSC	FGSC	OK	1.24793	0.591807	1.07634	-0.486956	0.4212	0.53813	no	antisense	NOVEL	Gm27003	antisense	KNOWN	Gm27003-001		497
TCONS_00075648	"="	ENSMUST00000162829.1	XLOC_029181	Gm16541	chr19:42518758-42592343	SSC	FGSC	OK	4.74899	6.38935	-0.428048	0.768081	0.4227	0.539603	no	antisense	NOVEL	Gm16541	antisense	KNOWN	Gm16541-001		435
TCONS_00163789	"="	ENSMUST00000128571.1	XLOC_061467	2010204K13Rik	chrX:7411816-7445143	SSC	FGSC	OK	1.05675	0.544828	0.95576	-0.499026	0.4233	0.540273	no	processed_transcript	KNOWN	2010204K13Rik	processed_transcript	KNOWN	2010204K13Rik-001		540
TCONS_00042836	"="	ENSMUST00000180808.1	XLOC_016112	6430562O15Rik	chr13:99319648-99415564	SSC	FGSC	OK	0.655389	0.476471	0.459961	-0.453101	0.4244	0.541253	no	lincRNA	KNOWN	6430562O15Rik	lincRNA	KNOWN	6430562O15Rik-202		3985
TCONS_00114341	"="	ENSMUST00000174528.2	XLOC_042847	Gm20548	chr5:101832955-102069968	SSC	FGSC	OK	1.21302	0.465701	1.38113	-0.60815	0.4281	0.544821	no	processed_transcript	NOVEL	Gm20548	processed_transcript	KNOWN	Gm20548-001		791
TCONS_00146397	"="	ENSMUST00000182174.2	XLOC_054463	Gm2694	chr8:87472811-87525554	SSC	FGSC	OK	7.96639	9.3751	-0.234908	0.651713	0.42835	0.545065	no	lincRNA	NOVEL	Gm2694	lincRNA	KNOWN	Gm2694-005		498
TCONS_00134369	"="	ENSMUST00000180879.2	XLOC_049881	2900076A07Rik	chr7:81523530-81531498	SSC	FGSC	OK	0.880197	0.475976	0.886937	-0.486614	0.42865	0.545361	no	lincRNA	NOVEL	2900076A07Rik	lincRNA	KNOWN	2900076A07Rik-003		725
TCONS_00134360	"="	ENSMUST00000181903.2	XLOC_049881	2900076A07Rik	chr7:81523530-81531498	SSC	FGSC	OK	0.532074	0.253787	1.06801	-0.490449	0.4287	0.545414	no	lincRNA	NOVEL	2900076A07Rik	lincRNA	KNOWN	2900076A07Rik-002		679
TCONS_00085624	"="	ENSMUST00000153600.1	XLOC_032505	Gm13402	chr2:29346818-29524793	SSC	FGSC	OK	4.58174	3.35814	0.448233	-0.839189	0.43145	0.548186	no	antisense	NOVEL	Gm13402	antisense	KNOWN	Gm13402-001		424
TCONS_00047219	"="	ENSMUST00000169975.1	XLOC_018041	Gm17210	chr14:32201931-32297550	SSC	FGSC	OK	0.493192	3.07045	-2.63823	0.422471	0.43245	0.549017	no	antisense	NOVEL	Gm17210	antisense	KNOWN	Gm17210-001		391
TCONS_00146228	"="	ENSMUST00000141347.1	XLOC_054396	1700122E12Rik	chr8:84847187-84848415	SSC	FGSC	OK	0.67848	0.384686	0.818626	-0.445027	0.4327	0.549207	no	processed_transcript	NOVEL	1700122E12Rik	processed_transcript	KNOWN	1700122E12Rik-002		377
TCONS_00117003	"="	ENSMUST00000181555.2	XLOC_043682	1700028E10Rik	chr5:151367719-151428210	SSC	FGSC	OK	1.03029	0.604216	0.769914	-0.68761	0.43315	0.549628	no	lincRNA	NOVEL	1700028E10Rik	retained_intron	KNOWN	1700028E10Rik-002		706
TCONS_00065946	"="	ENSMUST00000168978.1	XLOC_025244	Gm20427	chr17:34026032-34031690	SSC	FGSC	OK	0.698966	0.418163	0.741159	-0.469646	0.43435	0.550829	no	processed_transcript	NOVEL	Gm20427	retained_intron	KNOWN	Gm20427-001		3703
TCONS_00078449	"="	ENSMUST00000132692.1	XLOC_030080	Gm13556	chr2:37776248-38287390	SSC	FGSC	OK	0.355523	1.04169	-1.55091	0.478982	0.43705	0.553317	no	processed_transcript	PUTATIVE	Gm13556	processed_transcript	PUTATIVE	Gm13556-001		464
TCONS_00068653	"="	ENSMUST00000189164.1	XLOC_026313	Snhg4	chr18:35553370-35593835	SSC	FGSC	OK	1.94974	0.203511	3.2601	-0.33534	0.4388	0.555122	no	lincRNA	KNOWN	Snhg4	retained_intron	KNOWN	Snhg4-005		613
TCONS_00008067	"="	ENSMUST00000187004.1	XLOC_002814	RP23-299F18.1	chr1:86302533-86307578	SSC	FGSC	OK	1.18792	0.804656	0.561992	-0.659886	0.44075	0.557017	no	antisense	NOVEL	RP23-299F18.1	antisense	KNOWN	RP23-299F18.1-001		520
TCONS_00016369	"="	ENSMUST00000181342.1	XLOC_005823	Gm26789	chr10:63243067-63317881	SSC	FGSC	OK	1.23394	0.874333	0.497017	-0.445917	0.44285	0.559009	no	lincRNA	KNOWN	Gm26789	lincRNA	KNOWN	Gm26789-201		2502
TCONS_00060793	"="	ENSMUST00000181774.1	XLOC_023381	4732491K20Rik	chr17:12227619-12327250	SSC	FGSC	OK	0.587692	0.323235	0.862475	-0.454609	0.44365	0.559705	no	lincRNA	KNOWN	4732491K20Rik	lincRNA	KNOWN	4732491K20Rik-201		3142
TCONS_00078786	"="	ENSMUST00000153675.1	XLOC_030227	Gm13572	chr2:59899362-60209839	SSC	FGSC	OK	0.192042	0.609011	-1.66505	0.408883	0.4463	0.562287	no	lincRNA	NOVEL	Gm13572	lincRNA	KNOWN	Gm13572-001		559
TCONS_00087917	"="	ENSMUST00000125001.3	XLOC_033295	Ptpmt1	chr2:90894633-90918258	SSC	FGSC	OK	3.70403	1.88139	0.977293	-0.457968	0.4469	0.562782	no	processed_transcript	KNOWN	Ptpmt1	processed_transcript	KNOWN	Ptpmt1-003		3183
TCONS_00143143	"="	ENSMUST00000181457.1	XLOC_053289	Gm26690	chr7:127967456-127985701	SSC	FGSC	OK	0.303487	0.555164	-0.871279	0.518604	0.4474	0.563248	no	lincRNA	KNOWN	Gm26690	lincRNA	KNOWN	Gm26690-201		1997
TCONS_00043276	"="	ENSMUST00000048965.4	XLOC_016292	Gm9752	chr13:119462705-119486117	SSC	FGSC	OK	1.93159	1.56944	0.299539	-0.449068	0.4475	0.563319	no	processed_transcript	KNOWN	Gm9752	processed_transcript	KNOWN	Gm9752-001		2659
TCONS_00031116	"="	ENSMUST00000132264.1	XLOC_010642	Sap30bpos	chr11:115861611-115966725	SSC	FGSC	OK	0.976303	0.646244	0.595251	-0.417068	0.4479	0.56366	no	antisense	KNOWN	Sap30bpos	antisense	KNOWN	Sap30bpos-001		2352
TCONS_00142418	"="	ENSMUST00000163996.1	XLOC_053056	4933406I18Rik	chr7:114315478-114415161	SSC	FGSC	OK	0.496382	0.650371	-0.389812	0.434411	0.44915	0.564873	no	lincRNA	NOVEL	4933406I18Rik	lincRNA	KNOWN	4933406I18Rik-002		904
TCONS_00009120	"="	ENSMUST00000180835.1	XLOC_003220	6030442K20Rik	chr1:132417373-132477064	SSC	FGSC	OK	0.561832	0.911987	-0.698876	0.412996	0.44975	0.565388	no	lincRNA	NOVEL	6030442K20Rik	antisense	KNOWN	6030442K20Rik-001		1540
TCONS_00090775	"="	ENSMUST00000176134.1	XLOC_034242	5430405H02Rik	chr2:156840006-156862963	SSC	FGSC	OK	0.967282	1.53734	-0.668426	0.449118	0.4555	0.571052	no	processed_transcript	NOVEL	5430405H02Rik	antisense	KNOWN	5430405H02Rik-002		1196
TCONS_00058007	"="	ENSMUST00000181498.1	XLOC_022282	Gm16861	chr16:4880640-4941020	SSC	FGSC	OK	1.78667	1.25328	0.511566	-0.496686	0.45665	0.572164	no	lincRNA	KNOWN	Gm16861	lincRNA	KNOWN	Gm16861-201		1647
TCONS_00057600	"="	ENSMUST00000124376.1	XLOC_022143	Gm16310	chr16:92058269-92112227	SSC	FGSC	OK	1.34687	0.292863	2.20131	-0.614765	0.4571	0.572574	no	sense_intronic	NOVEL	Gm16310	sense_intronic	KNOWN	Gm16310-001		960
TCONS_00073584	"="	ENSMUST00000180538.1	XLOC_028410	Gm26792	chr19:46304736-46338660	SSC	FGSC	OK	0.425459	0.619793	-0.542768	0.427914	0.45865	0.57392	no	lincRNA	KNOWN	Gm26792	lincRNA	KNOWN	Gm26792-201		2799
TCONS_00109067	"="	ENSMUST00000143801.1	XLOC_041047	Gm12868	chr4:119108710-119138801	SSC	FGSC	OK	0.177648	0.51553	-1.53703	0.347511	0.45865	0.57392	no	antisense	NOVEL	Gm12868	antisense	KNOWN	Gm12868-001		417
TCONS_00043894	"="	ENSMUST00000160089.1	XLOC_016554	Gm16241	chr14:26356573-26401952	SSC	FGSC	OK	0.480342	0.632106	-0.396106	0.449883	0.4588	0.574031	no	lincRNA	NOVEL	Gm16241	lincRNA	KNOWN	Gm16241-001		2194
TCONS_00138148	"="	ENSMUST00000180691.1	XLOC_051328	Gm26852	chr7:19382009-19404104	SSC	FGSC	OK	0.676387	0.538517	0.328857	-0.429447	0.45895	0.574185	no	lincRNA	KNOWN	Gm26852	lincRNA	KNOWN	Gm26852-201		5751
TCONS_00004569	"="	ENSMUST00000161623.2	XLOC_001610	Gas5	chr1:161003215-161038539	SSC	FGSC	OK	5.46627	2.77029	0.980521	-0.443235	0.45935	0.574498	no	processed_transcript	KNOWN	Gas5	retained_intron	KNOWN	Gas5-017		403
TCONS_00164919	"="	ENSMUST00000129479.1	XLOC_061976	1700019B21Rik	chrX:62510538-62552652	SSC	FGSC	OK	0.420377	0.673369	-0.679714	0.422249	0.45975	0.574877	no	lincRNA	PUTATIVE	1700019B21Rik	lincRNA	PUTATIVE	1700019B21Rik-002		747
TCONS_00028660	"="	ENSMUST00000145652.1	XLOC_009929	Rab11fip4os1	chr11:79591211-79698023	SSC	FGSC	OK	0.238688	0.611603	-1.35747	0.440639	0.46015	0.575322	no	antisense	KNOWN	Rab11fip4os1	antisense	KNOWN	Rab11fip4os1-001		2187
TCONS_00021518	"="	ENSMUST00000124762.1	XLOC_007688	4930563E22Rik	chr11:72211723-72218450	SSC	FGSC	OK	1.36216	1.02486	0.410467	-0.43674	0.46025	0.575403	no	processed_transcript	KNOWN	4930563E22Rik	processed_transcript	KNOWN	4930563E22Rik-001		1427
TCONS_00152567	"="	ENSMUST00000181302.1	XLOC_057067	Gm26609	chr9:62791831-62811648	SSC	FGSC	OK	0.190297	0.842042	-2.14564	0.533564	0.4604	0.575568	no	lincRNA	KNOWN	Gm26609	lincRNA	KNOWN	Gm26609-201		852
TCONS_00036687	"="	ENSMUST00000178129.1	XLOC_013082	Gm21971	chr12:102568581-102777701	SSC	FGSC	OK	1.03398	0.619018	0.740155	-0.427236	0.46155	0.576586	no	processed_transcript	NOVEL	Gm21971	processed_transcript	KNOWN	Gm21971-001		2724
TCONS_00048123	"="	ENSMUST00000113723.2	XLOC_018426	C030013D06Rik	chr14:56722440-56778673	SSC	FGSC	OK	2.1263	1.3876	0.615755	-0.541894	0.46205	0.577056	no	sense_intronic	NOVEL	C030013D06Rik	sense_intronic	KNOWN	C030013D06Rik-001		1222
TCONS_00156899	"="	ENSMUST00000125333.2	XLOC_058608	Man2c1os	chr9:57072039-57142722	SSC	FGSC	OK	2.12966	1.30195	0.709948	-0.421718	0.46395	0.578752	no	antisense	KNOWN	Man2c1os	antisense	KNOWN	Man2c1os-001		1910
TCONS_00158330	"="	ENSMUST00000181139.1	XLOC_059139	Gm16794	chr9:95855417-96057803	SSC	FGSC	OK	1.18092	2.68657	-1.18585	0.488795	0.4642	0.578998	no	antisense	NOVEL	Gm16794	antisense	KNOWN	Gm16794-001		1204
TCONS_00005728	"="	ENSMUST00000182580.2	XLOC_002070	Snhg6	chr1:9908637-9944118	SSC	FGSC	OK	26.1912	23.6167	0.149277	-0.422057	0.4648	0.579558	no	lincRNA	KNOWN	Snhg6	lincRNA	KNOWN	Snhg6-001		473
TCONS_00146755	"="	ENSMUST00000132616.1	XLOC_054594	4930513N10Rik	chr8:95719450-95821728	SSC	FGSC	OK	0.100925	0.747875	-2.88951	0.205744	0.46565	0.580218	no	processed_transcript	KNOWN	4930513N10Rik	processed_transcript	KNOWN	4930513N10Rik-002		490
TCONS_00057020	"="	ENSMUST00000138539.1	XLOC_021864	Gm15591	chr16:45727922-45742974	SSC	FGSC	OK	1.39503	2.06566	-0.566307	0.56967	0.4673	0.581729	no	antisense	NOVEL	Gm15591	antisense	KNOWN	Gm15591-001		627
TCONS_00007261	"="	ENSMUST00000150749.1	XLOC_002586	2810408I11Rik	chr1:64679870-64725644	SSC	FGSC	OK	6.38647	8.19715	-0.360104	0.548279	0.46805	0.582329	no	processed_transcript	NOVEL	2810408I11Rik	antisense	KNOWN	2810408I11Rik-001		711
TCONS_00001263	"="	ENSMUST00000129740.2	XLOC_000477	Gm15834	chr1:58505147-58586336	SSC	FGSC	OK	0.517388	0.305553	0.759824	-0.427572	0.4694	0.583664	no	lincRNA	NOVEL	Gm15834	lincRNA	KNOWN	Gm15834-002		2097
TCONS_00039747	"="	ENSMUST00000132488.1	XLOC_014710	Gm9828	chr13:98309895-98324415	SSC	FGSC	OK	0.0861572	0.494587	-2.52118	0.409102	0.47075	0.584874	no	antisense	NOVEL	Gm9828	antisense	KNOWN	Gm9828-003		779
TCONS_00052045	"="	ENSMUST00000160698.1	XLOC_020029	Gm2245	chr15:6579870-6663313	SSC	FGSC	OK	0.421061	0.500458	-0.249219	0.441072	0.4713	0.585356	no	antisense	NOVEL	Gm2245	antisense	KNOWN	Gm2245-001		3376
TCONS_00022748	"="	ENSMUST00000173677.1	XLOC_008038	4930556N13Rik	chr11:88830791-88881395	SSC	FGSC	OK	0.207479	0.569166	-1.45588	0.438433	0.47215	0.586177	no	antisense	NOVEL	4930556N13Rik	antisense	KNOWN	4930556N13Rik-001		1034
TCONS_00141482	"="	ENSMUST00000147690.1	XLOC_052673	Rsf1os2	chr7:97579552-97718879	SSC	FGSC	OK	0.45912	0.779904	-0.764425	0.46363	0.47235	0.586336	no	processed_transcript	NOVEL	Rsf1os2	processed_transcript	KNOWN	Rsf1os2-003		3091
TCONS_00067948	"="	ENSMUST00000181558.1	XLOC_025966	Gm6225	chr18:3266047-3366863	SSC	FGSC	OK	0.891464	0.682932	0.384434	-0.419917	0.4728	0.586761	no	lincRNA	KNOWN	Gm6225	lincRNA	KNOWN	Gm6225-201		1700
TCONS_00123173	"="	ENSMUST00000135363.1	XLOC_045672	8030453O22Rik	chr6:39462377-39557867	SSC	FGSC	OK	0.582643	0.361822	0.687332	-0.424156	0.4752	0.588809	no	antisense	NOVEL	8030453O22Rik	antisense	KNOWN	8030453O22Rik-002		1506
TCONS_00104018	"="	ENSMUST00000144705.2	XLOC_039315	Snhg12	chr4:132308619-132311027	SSC	FGSC	OK	1.2677	0.598084	1.08379	-0.535861	0.47525	0.58886	no	lincRNA	KNOWN	Snhg12	lincRNA	KNOWN	Snhg12-001		933
TCONS_00099065	"="	ENSMUST00000185424.1	XLOC_037510	A930005H10Rik	chr3:115881580-115934361	SSC	FGSC	OK	1.85415	2.6187	-0.498089	0.659976	0.4754	0.589001	no	processed_transcript	NOVEL	A930005H10Rik	antisense	KNOWN	A930005H10Rik-002		433
TCONS_00020554	"="	ENSMUST00000132226.1	XLOC_007434	4933439C10Rik	chr11:59485519-59526751	SSC	FGSC	OK	0.355906	0.561477	-0.657731	0.436949	0.47565	0.589221	no	processed_transcript	KNOWN	4933439C10Rik	processed_transcript	KNOWN	4933439C10Rik-004		3184
TCONS_00070586	"="	ENSMUST00000181425.1	XLOC_027185	Gm26823	chr18:31803808-31908987	SSC	FGSC	OK	0.704255	0.394838	0.834837	-0.405464	0.47725	0.590788	no	lincRNA	KNOWN	Gm26823	lincRNA	KNOWN	Gm26823-201		2361
TCONS_00070235	"="	ENSMUST00000179771.1	XLOC_026982	Gm21747	chr18:10725528-10818704	SSC	FGSC	OK	1.47794	0.265713	2.47565	-0.486702	0.4774	0.590895	no	antisense	NOVEL	Gm21747	antisense	KNOWN	Gm21747-001		395
TCONS_00159583	"="	ENSMUST00000177015.1	XLOC_059531	A730085K08Rik	chr9:122351607-122398801	SSC	FGSC	OK	2.32367	2.6845	-0.208252	0.414472	0.4775	0.590963	no	processed_transcript	NOVEL	A730085K08Rik	processed_transcript	KNOWN	A730085K08Rik-001		2013
TCONS_00073433	"="	ENSMUST00000159313.1	XLOC_028359	Gm16244	chr19:42755104-42781454	SSC	FGSC	OK	0.38404	0.567625	-0.563679	0.393617	0.47845	0.591846	no	processed_transcript	NOVEL	Gm16244	processed_transcript	KNOWN	Gm16244-001		2327
TCONS_00029062	"="	ENSMUST00000181900.1	XLOC_010055	2010015M23Rik	chr11:88011990-88053755	SSC	FGSC	OK	1.53787	0.564237	1.44656	-0.515417	0.4791	0.592459	no	lincRNA	KNOWN	2010015M23Rik	lincRNA	KNOWN	2010015M23Rik-201		1199
TCONS_00045095	"="	ENSMUST00000167763.1	XLOC_017156	4930579G18Rik	chr14:54631333-54690742	SSC	FGSC	OK	0.869031	0.31677	1.45597	-0.414822	0.4808	0.594009	no	antisense	NOVEL	4930579G18Rik	antisense	KNOWN	4930579G18Rik-001		968
TCONS_00067571	"="	ENSMUST00000181387.1	XLOC_025795	Gm26749	chr17:74528269-74703356	SSC	FGSC	OK	6.80695	4.72227	0.527529	-0.397687	0.48205	0.595091	no	lincRNA	KNOWN	Gm26749	lincRNA	KNOWN	Gm26749-201		1933
TCONS_00017107	"="	ENSMUST00000105760.2	XLOC_006077	Gm17151	chr10:80755205-80795461	SSC	FGSC	OK	1.29952	0.432894	1.58589	-0.77278	0.48395	0.596793	no	antisense	NOVEL	Gm17151	antisense	KNOWN	Gm17151-001		367
TCONS_00080314	"="	ENSMUST00000127237.1	XLOC_030836	4930500J02Rik	chr2:104559162-104589989	SSC	FGSC	OK	1.21607	0.773312	0.653108	-0.326566	0.48415	0.596938	no	processed_transcript	KNOWN	4930500J02Rik	processed_transcript	KNOWN	4930500J02Rik-003		707
TCONS_00103493	"="	ENSMUST00000127257.3	XLOC_039168	9930104L06Rik	chr4:124918464-124944656	SSC	FGSC	OK	1.69241	0.865677	0.967178	-0.532296	0.48525	0.597864	no	processed_transcript	NOVEL	9930104L06Rik	processed_transcript	KNOWN	9930104L06Rik-005		832
TCONS_00082642	"="	ENSMUST00000142509.1	XLOC_031591	Gssos1	chr2:155490378-155594955	SSC	FGSC	OK	0.747313	0.264372	1.49914	-0.489128	0.4856	0.598194	no	antisense	KNOWN	Gssos1	antisense	KNOWN	Gssos1-001		716
TCONS_00057499	"="	ENSMUST00000154854.1	XLOC_022121	4930404I05Rik	chr16:90936091-91095122	SSC	FGSC	OK	0.653574	1.42159	-1.12109	0.428087	0.4879	0.600335	no	processed_transcript	NOVEL	4930404I05Rik	processed_transcript	KNOWN	4930404I05Rik-002		978
TCONS_00120712	"="	ENSMUST00000181022.1	XLOC_044956	Gm26745	chr5:123047372-123250131	SSC	FGSC	OK	0.5863	0.839998	-0.518746	0.414645	0.48805	0.600508	no	lincRNA	KNOWN	Gm26745	lincRNA	KNOWN	Gm26745-201		1874
TCONS_00024533	"="	ENSMUST00000125269.1	XLOC_008581	Gm11739	chr11:116466318-116494202	SSC	FGSC	OK	1.01379	0.525589	0.947754	-0.560544	0.48875	0.601097	no	antisense	NOVEL	Gm11739	antisense	KNOWN	Gm11739-001		723
TCONS_00031729	"="	ENSMUST00000163273.1	XLOC_010794	Gm17178	chr11:120672972-120710913	SSC	FGSC	OK	1.87511	0.695821	1.43019	-0.447553	0.49	0.602226	no	antisense	NOVEL	Gm17178	antisense	KNOWN	Gm17178-001		357
TCONS_00085810	"="	ENSMUST00000133550.1	XLOC_032539	D330023K18Rik	chr2:31146456-31224377	SSC	FGSC	OK	3.13136	2.24347	0.481053	-0.486671	0.4921	0.604089	no	processed_transcript	NOVEL	D330023K18Rik	processed_transcript	KNOWN	D330023K18Rik-001		920
TCONS_00122228	"="	ENSMUST00000180425.1	XLOC_045371	Gm26736	chr6:4902916-5165661	SSC	FGSC	OK	0.521576	0.221916	1.23287	-0.462746	0.4923	0.604301	no	lincRNA	NOVEL	Gm26736	lincRNA	KNOWN	Gm26736-001		1236
TCONS_00115171	"="	ENSMUST00000127049.1	XLOC_043108	Gm14508	chr5:116009315-116024619	SSC	FGSC	OK	0.907029	0.619064	0.55106	-0.467325	0.49305	0.605016	no	antisense	NOVEL	Gm14508	antisense	KNOWN	Gm14508-001		901
TCONS_00005731	"="	ENSMUST00000182498.2	XLOC_002070	Snhg6	chr1:9908637-9944118	SSC	FGSC	OK	1.58486	1.04414	0.602032	-0.397807	0.4951	0.606892	no	lincRNA	KNOWN	Snhg6	lincRNA	KNOWN	Snhg6-003		559
TCONS_00046433	"="	ENSMUST00000181157.2	XLOC_017756	Gm26650	chr14:4855575-4930414	SSC	FGSC	OK	1.00705	1.22338	-0.280727	0.490195	0.49745	0.609211	no	processed_transcript	NOVEL	Gm26650	processed_transcript	KNOWN	Gm26650-001		676
TCONS_00157657	"="	ENSMUST00000185013.1	XLOC_058875	Gm27241	chr9:72518249-72624671	SSC	FGSC	OK	2.17929	1.20614	0.853463	-0.586019	0.49845	0.610138	no	antisense	NOVEL	Gm27241	antisense	KNOWN	Gm27241-002		570
TCONS_00083290	"="	ENSMUST00000142338.1	XLOC_031744	Zfp335os	chr2:164879303-164919953	SSC	FGSC	OK	0.473176	0.0656026	2.85055	-0.277939	0.49915	0.610765	no	antisense	KNOWN	Zfp335os	antisense	KNOWN	Zfp335os-002		482
TCONS_00020616	"="	ENSMUST00000139025.1	XLOC_007464	Gm12265	chr11:60226713-60352905	SSC	FGSC	OK	1.2394	0.550118	1.17183	-0.624646	0.4999	0.611454	no	antisense	NOVEL	Gm12265	antisense	KNOWN	Gm12265-001		468
TCONS_00147020	"="	ENSMUST00000145343.1	XLOC_054703	1810019D21Rik	chr8:106053903-106138525	SSC	FGSC	OK	0.343271	0.700066	-1.02814	0.39789	0.50005	0.611568	no	processed_transcript	NOVEL	1810019D21Rik	processed_transcript	KNOWN	1810019D21Rik-003		984
TCONS_00073975	"="	ENSMUST00000118575.1	XLOC_028572	Gm16066	chr19:3767420-3894369	SSC	FGSC	OK	0.651327	0.20483	1.66896	-0.391112	0.50015	0.611656	no	processed_transcript	NOVEL	Gm16066	processed_transcript	KNOWN	Gm16066-001		1086
TCONS_00105255	"="	ENSMUST00000122947.1	XLOC_039734	Gm13097	chr4:149467571-149496668	SSC	FGSC	OK	1.16618	1.64022	-0.492103	0.516892	0.50105	0.612424	no	antisense	NOVEL	Gm13097	antisense	KNOWN	Gm13097-001		738
TCONS_00156901	"="	ENSMUST00000142077.2	XLOC_058608	Man2c1os	chr9:57072039-57142722	SSC	FGSC	OK	0.130888	0.665258	-2.34558	0.295629	0.50315	0.614368	no	antisense	KNOWN	Man2c1os	antisense	KNOWN	Man2c1os-002		841
TCONS_00071922	"="	ENSMUST00000150627.3	XLOC_027766	Tmem134	chr19:4125933-4132307	SSC	FGSC	OK	2.44759	1.63488	0.582175	-0.305744	0.50345	0.614597	no	processed_transcript	KNOWN	Tmem134	processed_transcript	KNOWN	Tmem134-201		1472
TCONS_00102039	"="	ENSMUST00000125917.1	XLOC_038746	Junos	chr4:95049033-95167318	SSC	FGSC	OK	1.50206	0.861706	0.801672	-0.569666	0.5036	0.614734	no	antisense	KNOWN	Junos	antisense	KNOWN	Junos-008		560
TCONS_00043911	"="	ENSMUST00000180031.1	XLOC_016560	9930004E17Rik	chr14:26669883-26830532	SSC	FGSC	OK	0.575606	0.998658	-0.794908	0.598107	0.50395	0.615034	no	antisense	NOVEL	9930004E17Rik	antisense	KNOWN	9930004E17Rik-001		498
TCONS_00024418	"="	ENSMUST00000180919.1	XLOC_008551	Gm26613	chr11:115613903-115628295	SSC	FGSC	OK	0.552991	0.406282	0.444776	-0.397776	0.5042	0.615247	no	lincRNA	KNOWN	Gm26613	lincRNA	KNOWN	Gm26613-201		1457
TCONS_00064537	"="	ENSMUST00000145030.1	XLOC_024800	Gm16046	chr17:13482552-13906150	SSC	FGSC	OK	0.891102	0.156121	2.51293	-0.184472	0.5042	0.615247	no	processed_transcript	NOVEL	Gm16046	processed_transcript	PUTATIVE	Gm16046-003		445
TCONS_00158121	"="	ENSMUST00000180563.3	XLOC_059053	Snhg5	chr9:88517605-88522929	SSC	FGSC	OK	15.512	13.6225	0.187393	-0.355324	0.50565	0.616716	no	processed_transcript	KNOWN	Snhg5	lincRNA	KNOWN	Snhg5-001		1004
TCONS_00159821	"="	ENSMUST00000128858.1	XLOC_059635	Gm14379	chrX:7368513-7378042	SSC	FGSC	OK	0.471333	0.614945	-0.38371	0.376245	0.5062	0.617191	no	processed_transcript	NOVEL	Gm14379	processed_transcript	KNOWN	Gm14379-001		1878
TCONS_00110306	"="	ENSMUST00000183220.1	XLOC_041412	Gm24362	chr4:136003367-136021763	SSC	FGSC	OK	0.761706	1.75069	-1.20062	0.445174	0.50725	0.618182	no	antisense	NOVEL	Gm24362	antisense	KNOWN	Gm24362-001		416
TCONS_00114804	"="	ENSMUST00000132267.1	XLOC_043008	Gm15559	chr5:110663636-110781127	SSC	FGSC	OK	2.30528	1.57989	0.54512	-0.358459	0.5093	0.620066	no	processed_transcript	NOVEL	Gm15559	processed_transcript	KNOWN	Gm15559-001		2260
TCONS_00103113	"="	ENSMUST00000137607.1	XLOC_039025	Gm12843	chr4:117271462-117500602	SSC	FGSC	OK	0.498209	1.21424	-1.28524	0.527448	0.51205	0.622612	no	antisense	NOVEL	Gm12843	antisense	KNOWN	Gm12843-002		601
TCONS_00123709	"="	ENSMUST00000139055.1	XLOC_045915	Hoxaas3	chr6:52162510-52221854	SSC	FGSC	OK	0.804913	1.06118	-0.398764	0.3783	0.5124	0.622968	no	antisense	NOVEL	Hoxaas3	antisense	KNOWN	Hoxaas3-002		575
TCONS_00063048	"="	ENSMUST00000156224.1	XLOC_024181	Gm16172	chr17:45660170-45698495	SSC	FGSC	OK	0.462167	0.808551	-0.806926	0.481281	0.5128	0.623326	no	antisense	NOVEL	Gm16172	antisense	KNOWN	Gm16172-001		682
TCONS_00096420	"="	ENSMUST00000187361.1	XLOC_036468	4933429H19Rik	chr3:30792576-30821263	SSC	FGSC	OK	0.790302	1.2812	-0.697018	0.497385	0.51375	0.624237	no	antisense	NOVEL	4933429H19Rik	antisense	KNOWN	4933429H19Rik-001		988
TCONS_00146754	"="	ENSMUST00000098472.1	XLOC_054594	4930513N10Rik	chr8:95719450-95821728	SSC	FGSC	OK	0.21341	0.567317	-1.41053	0.449522	0.51415	0.624583	no	processed_transcript	KNOWN	4930513N10Rik	processed_transcript	KNOWN	4930513N10Rik-201		3229
TCONS_00102609	"="	ENSMUST00000142835.1	XLOC_038878	Gm12737	chr4:108459425-108559421	SSC	FGSC	OK	2.21568	1.3349	0.731022	-0.600975	0.51695	0.627073	no	sense_intronic	NOVEL	Gm12737	sense_intronic	KNOWN	Gm12737-001		725
TCONS_00000991	"="	ENSMUST00000186016.1	XLOC_000378	RP23-249J23.2	chr1:50107469-50108962	SSC	FGSC	OK	5.20002	5.52194	-0.0866584	0.405605	0.51715	0.627246	no	lincRNA	NOVEL	RP23-249J23.2	lincRNA	KNOWN	RP23-249J23.2-001		1493
TCONS_00061273	"="	ENSMUST00000181605.1	XLOC_023635	9530082P21Rik	chr17:23741199-23771605	SSC	FGSC	OK	0.758053	0.414273	0.871719	-0.436301	0.518	0.627973	no	lincRNA	KNOWN	9530082P21Rik	lincRNA	KNOWN	9530082P21Rik-203		3162
TCONS_00004566	"="	ENSMUST00000160497.1	XLOC_001610	Gas5	chr1:161003215-161038539	SSC	FGSC	OK	3.53213	1.8255	0.952245	-0.3796	0.51955	0.629442	no	processed_transcript	KNOWN	Gas5	retained_intron	KNOWN	Gas5-025		629
TCONS_00022953	"="	ENSMUST00000180389.1	XLOC_008114	Gm26830	chr11:95666956-95680773	SSC	FGSC	OK	0.708174	0.313062	1.17766	-0.472022	0.5199	0.629773	no	lincRNA	KNOWN	Gm26830	lincRNA	KNOWN	Gm26830-201		993
TCONS_00090941	"="	ENSMUST00000142212.3	XLOC_034296	Gm16751	chr2:160731299-160906002	SSC	FGSC	OK	2.08374	1.3274	0.650568	-0.388538	0.51995	0.629821	no	antisense	KNOWN	Gm16751	antisense	KNOWN	Gm16751-001		1685
TCONS_00145438	"="	ENSMUST00000161007.1	XLOC_054148	Gm15717	chr8:69037710-69113711	SSC	FGSC	OK	0.666031	0.101815	2.70964	-0.520113	0.52265	0.632317	no	antisense	NOVEL	Gm15717	antisense	KNOWN	Gm15717-001		346
TCONS_00023399	"="	ENSMUST00000153599.1	XLOC_008250	Gm11940	chr11:99385157-99389364	SSC	FGSC	OK	0.287644	0.559518	-0.959899	0.493377	0.52375	0.633307	no	antisense	NOVEL	Gm11940	antisense	KNOWN	Gm11940-001		417
TCONS_00064538	"="	ENSMUST00000150889.1	XLOC_024800	Gm16046	chr17:13482552-13906150	SSC	FGSC	OK	0.88614	0.269357	1.71802	-0.281892	0.5246	0.634064	no	processed_transcript	NOVEL	Gm16046	processed_transcript	KNOWN	Gm16046-001		1001
TCONS_00114805	"="	ENSMUST00000181141.1	XLOC_043009	Gm26515	chr5:110663636-110781127	SSC	FGSC	OK	1.58735	0.640033	1.3104	-0.388786	0.52535	0.634747	no	lincRNA	KNOWN	Gm26515	lincRNA	KNOWN	Gm26515-201		996
TCONS_00150923	"="	ENSMUST00000066038.3	XLOC_056353	Gm16568	chr9:15283336-15357841	SSC	FGSC	OK	17.5017	20.8602	-0.253252	0.38686	0.52695	0.636244	no	processed_transcript	NOVEL	Gm16568	processed_transcript	KNOWN	Gm16568-001		1910
TCONS_00087046	"="	ENSMUST00000150702.1	XLOC_032889	Erich2os	chr2:70489842-70602014	SSC	FGSC	OK	0.550637	0.725278	-0.397432	0.487293	0.5291	0.63806	no	antisense	NOVEL	Erich2os	antisense	KNOWN	Erich2os-001		608
TCONS_00117006	"="	ENSMUST00000181114.2	XLOC_043682	1700028E10Rik	chr5:151367719-151428210	SSC	FGSC	OK	1.65985	1.46708	0.178101	-0.401812	0.5292	0.638121	no	lincRNA	NOVEL	1700028E10Rik	lincRNA	KNOWN	1700028E10Rik-001		2034
TCONS_00059561	"="	ENSMUST00000186480.1	XLOC_022854	RP24-288C12.4	chr16:55966274-56029739	SSC	FGSC	OK	3.36047	4.85391	-0.530486	0.481225	0.53035	0.639094	no	antisense	KNOWN	RP24-288C12.4	antisense	KNOWN	RP24-288C12.4-001		1350
TCONS_00105250	"="	ENSMUST00000155845.1	XLOC_039730	Ube4bos3	chr4:149328343-149426749	SSC	FGSC	OK	1.7102	0.973188	0.813376	-0.46045	0.531	0.639617	no	antisense	NOVEL	Ube4bos3	antisense	KNOWN	Ube4bos3-001		756
TCONS_00018493	"="	ENSMUST00000167226.1	XLOC_006640	Gm17201	chr10:128376566-128411492	SSC	FGSC	OK	1.40794	0.79253	0.829048	-0.632967	0.53265	0.641202	no	antisense	NOVEL	Gm17201	antisense	KNOWN	Gm17201-001		390
TCONS_00120444	"="	ENSMUST00000180812.1	XLOC_044893	Gm10390	chr5:120116008-120199355	SSC	FGSC	OK	1.52964	1.2872	0.248956	-0.371562	0.5328	0.641335	no	lincRNA	KNOWN	Gm10390	lincRNA	KNOWN	Gm10390-201		3968
TCONS_00051550	"="	ENSMUST00000181510.1	XLOC_019858	B130046B21Rik	chr15:98803781-98831508	SSC	FGSC	OK	0.762775	0.976545	-0.356429	0.379768	0.53365	0.642133	no	lincRNA	KNOWN	B130046B21Rik	lincRNA	KNOWN	B130046B21Rik-201		2216
TCONS_00004560	"="	ENSMUST00000161461.2	XLOC_001610	Gas5	chr1:161003215-161038539	SSC	FGSC	OK	0.169092	0.670703	-1.98786	0.361652	0.53445	0.642859	no	processed_transcript	KNOWN	Gas5	retained_intron	KNOWN	Gas5-004		793
TCONS_00117434	"="	ENSMUST00000191186.1	XLOC_043846	5031425E22Rik	chr5:23382307-23434269	SSC	FGSC	OK	1.03816	1.36111	-0.390752	0.462096	0.53635	0.644597	no	lincRNA	NOVEL	5031425E22Rik	lincRNA	KNOWN	5031425E22Rik-003		719
TCONS_00155130	"="	ENSMUST00000170214.1	XLOC_057908	Gm17200	chr9:123635387-123851899	SSC	FGSC	OK	0.372299	0.652504	-0.809522	0.387598	0.5365	0.644753	no	processed_transcript	NOVEL	Gm17200	processed_transcript	KNOWN	Gm17200-001		2022
TCONS_00036991	"="	ENSMUST00000180698.1	XLOC_013219	2810029C07Rik	chr12:111572292-111656227	SSC	FGSC	OK	1.19674	1.74016	-0.540106	0.382081	0.53735	0.645454	no	lincRNA	KNOWN	2810029C07Rik	lincRNA	KNOWN	2810029C07Rik-201		1950
TCONS_00162733	"="	ENSMUST00000131947.1	XLOC_060976	BC065397	chrX:136732941-136803364	SSC	FGSC	OK	0.849416	2.16216	-1.34793	0.359527	0.5393	0.647235	no	processed_transcript	NOVEL	BC065397	processed_transcript	KNOWN	BC065397-007		499
TCONS_00006636	"="	ENSMUST00000189404.1	XLOC_002383	RP24-287C2.2	chr1:46425460-46905150	SSC	FGSC	OK	3.24825	4.09971	-0.335858	0.390385	0.53995	0.647741	no	lincRNA	NOVEL	RP24-287C2.2	lincRNA	KNOWN	RP24-287C2.2-001		951
TCONS_00114273	"="	ENSMUST00000166606.1	XLOC_042819	Gm17092	chr5:99958425-99978938	SSC	FGSC	OK	5.1641	6.16216	-0.254919	0.378361	0.54055	0.648282	no	antisense	NOVEL	Gm17092	antisense	KNOWN	Gm17092-001		698
TCONS_00153722	"="	ENSMUST00000186821.1	XLOC_057469	RP24-217M7.4	chr9:96682697-96752831	SSC	FGSC	OK	0.412772	0.577697	-0.484968	0.378719	0.54065	0.648342	no	antisense	NOVEL	RP24-217M7.4	antisense	KNOWN	RP24-217M7.4-001		2814
TCONS_00098134	"="	ENSMUST00000143287.1	XLOC_037198	Gm15265	chr3:94954074-95021214	SSC	FGSC	OK	5.06101	7.25597	-0.519743	0.367304	0.54085	0.648499	no	antisense	NOVEL	Gm15265	antisense	KNOWN	Gm15265-002		814
TCONS_00028664	"="	ENSMUST00000123067.1	XLOC_009932	Rab11fip4os2	chr11:79591211-79698023	SSC	FGSC	OK	0.530104	0.0950935	2.47886	-0.276862	0.54095	0.648547	no	antisense	KNOWN	Rab11fip4os2	antisense	KNOWN	Rab11fip4os2-002		689
TCONS_00023841	"="	ENSMUST00000154471.2	XLOC_008378	C130046K22Rik	chr11:103676848-103722832	SSC	FGSC	OK	1.81419	2.9188	-0.686052	0.35193	0.54205	0.649555	no	processed_transcript	NOVEL	C130046K22Rik	processed_transcript	KNOWN	C130046K22Rik-002		660
TCONS_00018659	"="	ENSMUST00000131021.1	XLOC_006722	Gm11399	chr11:3131849-3266415	SSC	FGSC	OK	0.202872	0.577121	-1.5083	0.128217	0.5422	0.649699	no	antisense	NOVEL	Gm11399	antisense	KNOWN	Gm11399-001		324
TCONS_00154727	"="	ENSMUST00000181824.1	XLOC_057769	Gm17399	chr9:118150230-118182847	SSC	FGSC	OK	1.20759	1.49043	-0.303606	0.425224	0.5429	0.650311	no	lincRNA	KNOWN	Gm17399	lincRNA	KNOWN	Gm17399-201		1181
TCONS_00041074	"="	ENSMUST00000181087.1	XLOC_015331	Gm26514	chr13:38932139-38966299	SSC	FGSC	OK	0.719286	0.838924	-0.221974	0.451986	0.54295	0.650359	no	lincRNA	KNOWN	Gm26514	lincRNA	KNOWN	Gm26514-201		4231
TCONS_00146399	"="	ENSMUST00000180806.3	XLOC_054463	Gm2694	chr8:87472811-87525554	SSC	FGSC	OK	1.00487	0.813369	0.30503	-0.3985	0.54475	0.651904	no	lincRNA	NOVEL	Gm2694	lincRNA	KNOWN	Gm2694-002		1452
TCONS_00001261	"="	ENSMUST00000160947.1	XLOC_000477	Gm15834	chr1:58505147-58586336	SSC	FGSC	OK	0.662408	0.450661	0.555675	-0.354411	0.54675	0.653722	no	lincRNA	NOVEL	Gm15834	lincRNA	KNOWN	Gm15834-003		2126
TCONS_00148738	"="	ENSMUST00000130307.1	XLOC_055402	Gm15992	chr8:67689081-68062732	SSC	FGSC	OK	0.819487	0.573735	0.514337	-0.405275	0.54935	0.655844	no	sense_intronic	NOVEL	Gm15992	sense_intronic	KNOWN	Gm15992-001		231
TCONS_00077456	"="	ENSMUST00000142511.1	XLOC_029849	Gm13421	chr2:27540208-27546177	SSC	FGSC	OK	0.693009	0.536735	0.368666	-0.295409	0.5501	0.656487	no	processed_transcript	NOVEL	Gm13421	processed_transcript	KNOWN	Gm13421-002		803
TCONS_00017002	"="	ENSMUST00000135434.1	XLOC_006050	Gm15122	chr10:80261485-80288408	SSC	FGSC	OK	0.982037	0.360755	1.44476	-0.636592	0.5503	0.656605	no	antisense	NOVEL	Gm15122	antisense	KNOWN	Gm15122-001		462
TCONS_00097732	"="	ENSMUST00000184640.1	XLOC_037055	1500004A13Rik	chr3:88744697-88913999	SSC	FGSC	OK	1.58854	0.478928	1.72982	-0.39054	0.5529	0.658791	no	processed_transcript	KNOWN	1500004A13Rik	lincRNA	KNOWN	1500004A13Rik-009		610
TCONS_00113816	"="	ENSMUST00000101090.2	XLOC_042615	2310040G07Rik	chr5:76913248-76967509	SSC	FGSC	OK	1.21749	0.244167	2.31798	-0.538915	0.55315	0.659005	no	antisense	NOVEL	2310040G07Rik	antisense	KNOWN	2310040G07Rik-201		478
TCONS_00096655	"="	ENSMUST00000139667.1	XLOC_036579	Gm12531	chr3:36842797-37060035	SSC	FGSC	OK	0.54794	3.47048	-2.66305	0.349457	0.55325	0.659088	no	antisense	NOVEL	Gm12531	antisense	KNOWN	Gm12531-001		451
TCONS_00096371	"="	ENSMUST00000167704.1	XLOC_036449	1700112D23Rik	chr3:28697902-28798846	SSC	FGSC	OK	0.547695	1.42287	-1.37736	0.493638	0.55335	0.659171	no	processed_transcript	PUTATIVE	1700112D23Rik	processed_transcript	PUTATIVE	1700112D23Rik-001		546
TCONS_00135722	"="	ENSMUST00000138180.1	XLOC_050470	4930583K01Rik	chr7:118131307-118245551	SSC	FGSC	OK	0.160951	0.751717	-2.22357	0.237003	0.55645	0.661775	no	processed_transcript	KNOWN	4930583K01Rik	processed_transcript	KNOWN	4930583K01Rik-001		925
TCONS_00039882	"="	ENSMUST00000187867.1	XLOC_014774	RP24-502H6.1	chr13:106788069-106936961	SSC	FGSC	OK	0.503973	0.274982	0.874009	-0.38214	0.55805	0.663158	no	antisense	NOVEL	RP24-502H6.1	antisense	KNOWN	RP24-502H6.1-001		1613
TCONS_00061275	"="	ENSMUST00000180547.1	XLOC_023635	9530082P21Rik	chr17:23741199-23771605	SSC	FGSC	OK	0.597991	0.384817	0.635949	-0.388381	0.5584	0.663501	no	lincRNA	KNOWN	9530082P21Rik	lincRNA	KNOWN	9530082P21Rik-201		1709
TCONS_00132991	"="	ENSMUST00000186011.1	XLOC_049445	RP23-402K24.2	chr7:39544176-39571601	SSC	FGSC	OK	0.336727	0.637615	-0.921106	0.382577	0.55965	0.664672	no	lincRNA	NOVEL	RP23-402K24.2	lincRNA	KNOWN	RP23-402K24.2-004		430
TCONS_00053610	"="	ENSMUST00000181207.1	XLOC_020641	Gm26884	chr15:79689139-79721478	SSC	FGSC	OK	0.466157	0.645962	-0.470636	0.373289	0.56	0.66499	no	lincRNA	KNOWN	Gm26884	lincRNA	KNOWN	Gm26884-201		3074
TCONS_00118187	"="	ENSMUST00000151434.1	XLOC_044113	2210406O10Rik	chr5:36447610-36464853	SSC	FGSC	OK	0.32985	0.498564	-0.595969	0.414479	0.56065	0.665556	no	processed_transcript	KNOWN	2210406O10Rik	processed_transcript	KNOWN	2210406O10Rik-003		714
TCONS_00129699	"="	ENSMUST00000181872.1	XLOC_048270	Gm26591	chr6:119923892-120038717	SSC	FGSC	OK	0.72979	1.33375	-0.869938	0.411424	0.56215	0.666948	no	lincRNA	KNOWN	Gm26591	lincRNA	KNOWN	Gm26591-201		2233
TCONS_00078481	"="	ENSMUST00000151229.1	XLOC_030091	Nr6a1os	chr2:38723369-38963859	SSC	FGSC	OK	0.669144	0.205909	1.70031	-0.284825	0.5625	0.66723	no	antisense	KNOWN	Nr6a1os	antisense	KNOWN	Nr6a1os-001		525
TCONS_00129319	"="	ENSMUST00000167415.2	XLOC_048170	Gt(ROSA)26Sor	chr6:113046224-113077333	SSC	FGSC	OK	3.59619	2.59293	0.471887	-0.327109	0.5629	0.667607	no	antisense	KNOWN	Gt(ROSA)26Sor	antisense	KNOWN	Gt(ROSA)26Sor-004		551
TCONS_00015748	"="	ENSMUST00000145971.1	XLOC_005603	E130307A14Rik	chr10:39367624-39732007	SSC	FGSC	OK	1.48664	2.11585	-0.509184	0.313798	0.5652	0.669397	no	processed_transcript	KNOWN	E130307A14Rik	processed_transcript	KNOWN	E130307A14Rik-007		830
TCONS_00111111	"="	ENSMUST00000123548.1	XLOC_041707	Gm13205	chr4:148804428-148954889	SSC	FGSC	OK	0.715105	0.486317	0.556259	-0.32725	0.56685	0.670974	no	antisense	NOVEL	Gm13205	antisense	KNOWN	Gm13205-001		562
TCONS_00124803	"="	ENSMUST00000181258.1	XLOC_046403	Gm26811	chr6:89304629-89362613	SSC	FGSC	OK	1.19119	1.48197	-0.315117	0.322141	0.5688	0.672696	no	lincRNA	KNOWN	Gm26811	lincRNA	KNOWN	Gm26811-201		5485
TCONS_00158327	"="	ENSMUST00000180727.2	XLOC_059139	Gm16794	chr9:95855417-96057803	SSC	FGSC	OK	0.828777	1.71751	-1.05126	0.371678	0.5692	0.672986	no	antisense	NOVEL	Gm16794	antisense	KNOWN	Gm16794-004		2100
TCONS_00010826	"="	ENSMUST00000159117.1	XLOC_003740	Gm16586	chr1:178319129-178337797	SSC	FGSC	OK	4.36253	5.66016	-0.375679	0.363927	0.5699	0.673557	no	antisense	KNOWN	Gm16586	antisense	KNOWN	Gm16586-001		2640
TCONS_00059519	"="	ENSMUST00000186535.1	XLOC_022839	5330426P16Rik	chr16:50719293-50732773	SSC	FGSC	OK	1.11732	1.23443	-0.143809	0.313495	0.5699	0.673557	no	lincRNA	NOVEL	5330426P16Rik	lincRNA	KNOWN	5330426P16Rik-002		2896
TCONS_00151149	"="	ENSMUST00000180419.1	XLOC_056462	Gm16845	chr9:22055459-22086122	SSC	FGSC	OK	2.75155	2.27376	0.275163	-0.360985	0.5705	0.673997	no	lincRNA	KNOWN	Gm16845	lincRNA	KNOWN	Gm16845-201		1415
TCONS_00000129	"="	ENSMUST00000191287.1	XLOC_000031	1700034P13Rik	chr1:9711065-9791922	SSC	FGSC	OK	0.293052	0.810616	-1.46786	0.445822	0.5717	0.67495	no	antisense	NOVEL	1700034P13Rik	antisense	KNOWN	1700034P13Rik-003		661
TCONS_00149731	"="	ENSMUST00000168442.1	XLOC_055829	Gm3235	chr8:91313531-91668439	SSC	FGSC	OK	0.52027	0.253804	1.03554	-0.363323	0.57175	0.674985	no	antisense	PUTATIVE	Gm3235	antisense	PUTATIVE	Gm3235-001		695
TCONS_00140314	"="	ENSMUST00000189653.1	XLOC_052045	RP24-439I22.1	chr7:59228384-59324149	SSC	FGSC	OK	0.593198	0.368668	0.686191	-0.391054	0.57395	0.676797	no	processed_transcript	KNOWN	RP24-439I22.1	antisense	KNOWN	RP24-439I22.1-004		3136
TCONS_00009703	"="	ENSMUST00000186597.1	XLOC_003405	RP24-167M10.2	chr1:151339603-151364422	SSC	FGSC	OK	0.854118	0.527601	0.694989	-0.405111	0.57405	0.676879	no	antisense	NOVEL	RP24-167M10.2	antisense	KNOWN	RP24-167M10.2-001		2498
TCONS_00159491	"="	ENSMUST00000180676.1	XLOC_059487	Gm2449	chr9:119892702-120068283	SSC	FGSC	OK	0.294922	0.972829	-1.72185	0.311528	0.5749	0.677623	no	lincRNA	KNOWN	Gm2449	lincRNA	KNOWN	Gm2449-201		585
TCONS_00042217	"="	ENSMUST00000180656.1	XLOC_015841	Gm26819	chr13:69809859-69816094	SSC	FGSC	OK	6.22737	6.61935	-0.0880666	0.304467	0.576	0.678662	no	lincRNA	KNOWN	Gm26819	lincRNA	KNOWN	Gm26819-201		5128
TCONS_00157625	"="	ENSMUST00000185191.1	XLOC_058869	Gm27231	chr9:72438010-72492212	SSC	FGSC	OK	0.613263	0.258551	1.24606	-0.306896	0.57615	0.678815	no	antisense	NOVEL	Gm27231	antisense	KNOWN	Gm27231-001		551
TCONS_00001889	"="	ENSMUST00000187908.1	XLOC_000703	RP23-280F6.3	chr1:74279839-74284738	SSC	FGSC	OK	3.69269	1.58892	1.21663	-0.741261	0.57645	0.679045	no	antisense	NOVEL	RP23-280F6.3	antisense	KNOWN	RP23-280F6.3-001		334
TCONS_00020550	"="	ENSMUST00000145533.2	XLOC_007434	4933439C10Rik	chr11:59485519-59526751	SSC	FGSC	OK	1.59447	2.01825	-0.340031	0.292326	0.5776	0.680031	no	processed_transcript	KNOWN	4933439C10Rik	processed_transcript	KNOWN	4933439C10Rik-002		1883
TCONS_00098222	"="	ENSMUST00000176569.2	XLOC_037218	6330562C20Rik	chr3:95307671-95357283	SSC	FGSC	OK	0.578948	1.65273	-1.56568	0.458088	0.5776	0.680031	no	antisense	NOVEL	6330562C20Rik	antisense	KNOWN	6330562C20Rik-001		555
TCONS_00079623	"="	ENSMUST00000133437.1	XLOC_030567	Btbd18	chr2:84600070-84715180	SSC	FGSC	OK	4.00532	1.74605	1.19782	-0.368799	0.5814	0.683382	no	antisense	NOVEL	Btbd18	antisense	KNOWN	Btbd18-002		578
TCONS_00158321	"="	ENSMUST00000189279.1	XLOC_059138	1700065D16Rik	chr9:95855417-96057803	SSC	FGSC	OK	0.210603	1.88521	-3.16213	0.263389	0.58515	0.686676	no	antisense	KNOWN	1700065D16Rik	antisense	KNOWN	1700065D16Rik-004		393
TCONS_00109066	"="	ENSMUST00000151216.1	XLOC_041046	Gm12867	chr4:119108710-119138801	SSC	FGSC	OK	0.552647	0.957817	-0.793392	0.496573	0.5864	0.687808	no	antisense	NOVEL	Gm12867	antisense	KNOWN	Gm12867-001		457
TCONS_00152790	"="	ENSMUST00000124953.1	XLOC_057154	Gm15563	chr9:66349985-66593142	SSC	FGSC	OK	0.634871	0.705724	-0.152641	0.0138124	0.587	0.688363	no	antisense	NOVEL	Gm15563	antisense	KNOWN	Gm15563-001		410
TCONS_00115703	"="	ENSMUST00000130912.2	XLOC_043265	Tctn2	chr5:124598748-124627738	SSC	FGSC	OK	2.13694	1.82278	0.229406	-0.305364	0.5896	0.690543	no	processed_transcript	KNOWN	Tctn2	processed_transcript	KNOWN	Tctn2-006		2316
TCONS_00157373	"="	ENSMUST00000187676.1	XLOC_058787	RP23-25A17.2	chr9:66349985-66593142	SSC	FGSC	OK	4.50356	3.26019	0.466112	-0.338359	0.59035	0.691161	no	antisense	NOVEL	RP23-25A17.2	antisense	KNOWN	RP23-25A17.2-002		2896
TCONS_00104165	"="	ENSMUST00000129875.1	XLOC_039352	Gm12974	chr4:133814656-133817674	SSC	FGSC	OK	0.915731	0.640712	0.515249	-0.318977	0.5911	0.691691	no	lincRNA	PUTATIVE	Gm12974	lincRNA	PUTATIVE	Gm12974-001		333
TCONS_00071916	"="	ENSMUST00000139718.3	XLOC_027766	Tmem134	chr19:4125933-4132307	SSC	FGSC	OK	5.31719	6.02302	-0.179823	0.324163	0.59305	0.693375	no	processed_transcript	KNOWN	Tmem134	retained_intron	KNOWN	Tmem134-013		1013
TCONS_00046380	"="	ENSMUST00000136187.1	XLOC_017720	Gm15735	chr14:122534323-122984040	SSC	FGSC	OK	0.216553	0.748516	-1.78932	0.389885	0.59765	0.697415	no	antisense	NOVEL	Gm15735	antisense	KNOWN	Gm15735-001		514
TCONS_00143145	"="	ENSMUST00000126205.1	XLOC_053291	Gm15533	chr7:128002848-128012729	SSC	FGSC	OK	0.894058	1.32395	-0.566411	0.494511	0.59835	0.698045	no	antisense	NOVEL	Gm15533	antisense	KNOWN	Gm15533-001		465
TCONS_00021466	"="	ENSMUST00000179676.1	XLOC_007676	Gm19967	chr11:70844777-70969973	SSC	FGSC	OK	0.806174	1.37945	-0.77493	0.378012	0.60005	0.699452	no	sense_intronic	NOVEL	Gm19967	sense_intronic	KNOWN	Gm19967-001		2138
TCONS_00054879	"="	ENSMUST00000181328.1	XLOC_021128	Gm26518	chr15:102455525-102517064	SSC	FGSC	OK	1.59938	1.88006	-0.233263	0.300784	0.60215	0.701185	no	lincRNA	KNOWN	Gm26518	lincRNA	KNOWN	Gm26518-201		3270
TCONS_00059034	"="	ENSMUST00000105610.2	XLOC_022670	Gm17106	chr16:32914017-33127695	SSC	FGSC	OK	0.140272	0.478466	-1.77019	0.182741	0.60255	0.701526	no	processed_transcript	PUTATIVE	Gm17106	processed_transcript	PUTATIVE	Gm17106-001		459
TCONS_00018719	"="	ENSMUST00000136038.1	XLOC_006735	8430429K09Rik	chr11:3452364-3479831	SSC	FGSC	OK	0.773409	0.398778	0.955646	-0.421859	0.6053	0.703798	no	processed_transcript	KNOWN	8430429K09Rik	processed_transcript	KNOWN	8430429K09Rik-005		407
TCONS_00107134	"="	ENSMUST00000141473.1	XLOC_040356	Smc2os	chr4:52430284-52488260	SSC	FGSC	OK	0.49838	1.24663	-1.32272	0.458764	0.6053	0.703798	no	antisense	KNOWN	Smc2os	antisense	KNOWN	Smc2os-001		626
TCONS_00110906	"="	ENSMUST00000181610.1	XLOC_041646	Gm26880	chr4:146153455-147513486	SSC	FGSC	OK	3.17851	2.40146	0.404442	-0.331881	0.607	0.705158	no	lincRNA	KNOWN	Gm26880	lincRNA	KNOWN	Gm26880-201		1318
TCONS_00024086	"="	ENSMUST00000138702.1	XLOC_008449	Gm11722	chr11:107479483-107504362	SSC	FGSC	OK	0.521123	1.16962	-1.16635	0.380949	0.6072	0.705353	no	sense_intronic	PUTATIVE	Gm11722	sense_intronic	PUTATIVE	Gm11722-001		534
TCONS_00064595	"="	ENSMUST00000181658.1	XLOC_024832	Gm5091	chr17:15231584-15243705	SSC	FGSC	OK	1.19157	0.941973	0.339105	-0.333181	0.60875	0.706662	no	lincRNA	KNOWN	Gm5091	lincRNA	KNOWN	Gm5091-201		1179
TCONS_00055537	"="	ENSMUST00000144291.1	XLOC_021460	Gm15868	chr16:14299180-14317375	SSC	FGSC	OK	1.27151	0.906756	0.487753	-0.457866	0.6088	0.706708	no	antisense	NOVEL	Gm15868	antisense	KNOWN	Gm15868-001		520
TCONS_00004557	"="	ENSMUST00000159404.2	XLOC_001610	Gas5	chr1:161003215-161038539	SSC	FGSC	OK	1.91582	1.03128	0.893527	-0.294244	0.6107	0.708131	no	processed_transcript	KNOWN	Gas5	retained_intron	KNOWN	Gas5-015		539
TCONS_00048319	"="	ENSMUST00000180917.3	XLOC_018497	Dleu2	chr14:61598225-61682373	SSC	FGSC	OK	1.1263	1.35517	-0.266883	0.345781	0.61105	0.708424	no	processed_transcript	KNOWN	Dleu2	lincRNA	KNOWN	Dleu2-005		3544
TCONS_00162737	"="	ENSMUST00000145620.1	XLOC_060976	BC065397	chrX:136732941-136803364	SSC	FGSC	OK	0.270816	0.669245	-1.30522	0.273459	0.6157	0.712118	no	processed_transcript	NOVEL	BC065397	processed_transcript	KNOWN	BC065397-002		768
TCONS_00003555	"="	ENSMUST00000186230.1	XLOC_001261	RP24-338G10.2	chr1:127954183-128103047	SSC	FGSC	OK	0.617172	0.48853	0.337224	-0.334339	0.61905	0.715104	no	antisense	NOVEL	RP24-338G10.2	antisense	KNOWN	RP24-338G10.2-001		2243
TCONS_00144610	"="	ENSMUST00000181668.1	XLOC_053814	Gm26909	chr8:22628118-22653437	SSC	FGSC	OK	0.946344	1.31232	-0.471688	0.316741	0.6203	0.716244	no	lincRNA	KNOWN	Gm26909	lincRNA	KNOWN	Gm26909-201		627
TCONS_00090772	"="	ENSMUST00000185402.1	XLOC_034242	5430405H02Rik	chr2:156840006-156862963	SSC	FGSC	OK	1.95357	1.50553	0.375839	-0.341179	0.62055	0.716367	no	processed_transcript	NOVEL	5430405H02Rik	antisense	KNOWN	5430405H02Rik-004		904
TCONS_00121824	"="	ENSMUST00000167009.1	XLOC_045226	Gm17135	chr5:143909963-143985719	SSC	FGSC	OK	0.265042	0.615761	-1.21615	0.334879	0.62225	0.717872	no	antisense	PUTATIVE	Gm17135	antisense	PUTATIVE	Gm17135-001		564
TCONS_00133420	"="	ENSMUST00000123517.1	XLOC_049611	Gm15545	chr7:44986899-45002848	SSC	FGSC	OK	0.721756	0.327004	1.1422	-0.442281	0.62255	0.718142	no	processed_transcript	NOVEL	Gm15545	processed_transcript	KNOWN	Gm15545-003		593
TCONS_00014769	"="	ENSMUST00000172591.1	XLOC_005227	Gm20492	chr10:127266261-127289681	SSC	FGSC	OK	1.37616	2.59774	-0.916607	0.274662	0.62345	0.718888	no	processed_transcript	PUTATIVE	Gm20492	processed_transcript	PUTATIVE	Gm20492-001		286
TCONS_00077823	"="	ENSMUST00000134920.1	XLOC_029917	Gm16323	chr2:30392253-30415813	SSC	FGSC	OK	0.456515	0.813856	-0.834111	0.347095	0.6244	0.719614	no	antisense	NOVEL	Gm16323	antisense	KNOWN	Gm16323-001		556
TCONS_00074000	"="	ENSMUST00000156285.1	XLOC_028578	Gm16312	chr19:4000371-4007005	SSC	FGSC	OK	1.30716	0.911042	0.520848	-0.507995	0.62495	0.720057	no	antisense	NOVEL	Gm16312	antisense	KNOWN	Gm16312-001		362
TCONS_00058232	"="	ENSMUST00000140892.1	XLOC_022382	Gm15738	chr16:13256317-13417718	SSC	FGSC	OK	0.754574	0.277775	1.44175	-0.516684	0.6254	0.720423	no	antisense	NOVEL	Gm15738	antisense	KNOWN	Gm15738-002		397
TCONS_00148638	"="	ENSMUST00000129408.1	XLOC_055361	Gm16178	chr8:60993145-61194648	SSC	FGSC	OK	0.142374	0.529978	-1.89624	0.334196	0.6255	0.720525	no	antisense	NOVEL	Gm16178	antisense	KNOWN	Gm16178-001		677
TCONS_00090372	"="	ENSMUST00000180725.1	XLOC_034126	Gm26841	chr2:152669460-152708993	SSC	FGSC	OK	0.840713	0.652013	0.366713	-0.289748	0.62605	0.720955	no	lincRNA	KNOWN	Gm26841	lincRNA	KNOWN	Gm26841-201		1787
TCONS_00002488	"="	ENSMUST00000137643.1	XLOC_000856	C130036L24Rik	chr1:86341537-86373791	SSC	FGSC	OK	0.566099	0.367021	0.625195	-0.274086	0.6296	0.723982	no	processed_transcript	NOVEL	C130036L24Rik	processed_transcript	KNOWN	C130036L24Rik-001		3109
TCONS_00020153	"="	ENSMUST00000143016.1	XLOC_007275	Gm12207	chr11:51949881-52286179	SSC	FGSC	OK	1.8939	5.3349	-1.4941	0.321512	0.6296	0.723982	no	antisense	PUTATIVE	Gm12207	antisense	PUTATIVE	Gm12207-001		494
TCONS_00132986	"="	ENSMUST00000188003.1	XLOC_049445	RP23-402K24.2	chr7:39544176-39571601	SSC	FGSC	OK	1.10648	0.740991	0.578444	-0.25894	0.6297	0.724071	no	lincRNA	NOVEL	RP23-402K24.2	lincRNA	KNOWN	RP23-402K24.2-003		751
TCONS_00115825	"="	ENSMUST00000155796.1	XLOC_043302	Gm15903	chr5:129724962-129758327	SSC	FGSC	OK	0.68658	1.24956	-0.863919	0.538891	0.6298	0.724122	no	sense_intronic	NOVEL	Gm15903	sense_intronic	KNOWN	Gm15903-001		310
TCONS_00075951	"="	ENSMUST00000136557.1	XLOC_029276	Gm16068	chr19:47579585-47645246	SSC	FGSC	OK	0.483893	1.32158	-1.4495	0.435304	0.63045	0.724729	no	antisense	NOVEL	Gm16068	antisense	KNOWN	Gm16068-001		504
TCONS_00003949	"="	ENSMUST00000188123.1	XLOC_001379	RP24-88L2.2	chr1:134646676-134956204	SSC	FGSC	OK	0.511833	0.670562	-0.389697	0.29931	0.63195	0.725941	no	antisense	NOVEL	RP24-88L2.2	antisense	KNOWN	RP24-88L2.2-001		2721
TCONS_00109311	"="	ENSMUST00000153814.1	XLOC_041122	Gm12905	chr4:123898632-123937139	SSC	FGSC	OK	4.42308	5.60219	-0.34094	0.390747	0.63455	0.727928	no	antisense	NOVEL	Gm12905	antisense	KNOWN	Gm12905-001		658
TCONS_00003034	"="	ENSMUST00000188846.1	XLOC_001007	RP24-263F3.1	chr1:93701934-93790610	SSC	FGSC	OK	19.1054	20.9895	-0.135686	0.320385	0.6353	0.728583	no	antisense	NOVEL	RP24-263F3.1	antisense	KNOWN	RP24-263F3.1-001		982
TCONS_00055863	"="	ENSMUST00000150389.1	XLOC_021544	Gm15764	chr16:18348181-18479073	SSC	FGSC	OK	0.610092	0.251377	1.27918	-0.2964	0.6355	0.72871	no	processed_transcript	KNOWN	Gm15764	antisense	KNOWN	Gm15764-001		672
TCONS_00009121	"="	ENSMUST00000188203.1	XLOC_003220	6030442K20Rik	chr1:132417373-132477064	SSC	FGSC	OK	0.322209	0.565098	-0.810506	0.309892	0.63595	0.729033	no	lincRNA	NOVEL	6030442K20Rik	retained_intron	KNOWN	6030442K20Rik-002		1006
TCONS_00087922	"="	ENSMUST00000150556.1	XLOC_033295	Ptpmt1	chr2:90894633-90918258	SSC	FGSC	OK	1.26083	2.44501	-0.955468	0.5465	0.63745	0.730342	no	processed_transcript	KNOWN	Ptpmt1	processed_transcript	KNOWN	Ptpmt1-004		379
TCONS_00109899	"="	ENSMUST00000141090.2	XLOC_041284	Snhg3	chr4:132331918-132353686	SSC	FGSC	OK	2.23296	1.0358	1.10822	-0.314344	0.6379	0.730793	no	processed_transcript	KNOWN	Snhg3	processed_transcript	KNOWN	Snhg3-003		581
TCONS_00020506	"="	ENSMUST00000132394.1	XLOC_007414	Gm12256	chr11:58887235-58911364	SSC	FGSC	OK	1.80798	1.44007	0.328243	-0.323293	0.6382	0.731034	no	antisense	NOVEL	Gm12256	antisense	KNOWN	Gm12256-001		446
TCONS_00166140	"="	ENSMUST00000123850.2	XLOC_062442	5530601H04Rik	chrX:105037196-105079609	SSC	FGSC	OK	0.56907	0.758526	-0.414593	0.257108	0.6383	0.731097	no	processed_transcript	NOVEL	5530601H04Rik	processed_transcript	KNOWN	5530601H04Rik-014		630
TCONS_00035970	"="	ENSMUST00000125308.1	XLOC_012762	Gm15283	chr12:73901374-73949785	SSC	FGSC	OK	1.40675	1.80234	-0.357511	0.295693	0.63835	0.731129	no	processed_transcript	NOVEL	Gm15283	processed_transcript	KNOWN	Gm15283-001		1451
TCONS_00057591	"="	ENSMUST00000129701.1	XLOC_022139	Gm15976	chr16:91647505-91962915	SSC	FGSC	OK	0.885797	0.627051	0.498393	-0.0474582	0.6404	0.73282	no	antisense	NOVEL	Gm15976	antisense	KNOWN	Gm15976-001		429
TCONS_00137132	"="	ENSMUST00000141681.1	XLOC_050879	Igf2os	chr7:142650765-142670356	SSC	FGSC	OK	0.522147	0.462166	0.176044	-0.238355	0.6409	0.733251	no	antisense	KNOWN	Igf2os	antisense	KNOWN	Igf2os-001		4778
TCONS_00157452	"="	ENSMUST00000131093.1	XLOC_058816	Gm16144	chr9:69453619-69491795	SSC	FGSC	OK	1.27583	0.999898	0.351587	-0.27406	0.64125	0.733497	no	antisense	PUTATIVE	Gm16144	antisense	PUTATIVE	Gm16144-001		827
TCONS_00110419	"="	ENSMUST00000124620.1	XLOC_041459	1700095J12Rik	chr4:137993021-138208508	SSC	FGSC	OK	0.285277	0.562126	-0.978528	0.266309	0.64145	0.733687	no	antisense	NOVEL	1700095J12Rik	antisense	KNOWN	1700095J12Rik-001		737
TCONS_00114484	"="	ENSMUST00000187692.1	XLOC_042898	RP24-421H18.4	chr5:106500893-106697287	SSC	FGSC	OK	1.17976	0.342771	1.78318	-0.323879	0.64395	0.735759	no	lincRNA	NOVEL	RP24-421H18.4	lincRNA	KNOWN	RP24-421H18.4-001		513
TCONS_00030545	"="	ENSMUST00000140380.1	XLOC_010504	Gm11672	chr11:106083956-106156203	SSC	FGSC	OK	0.898807	0.502456	0.839014	-0.426989	0.64425	0.735999	no	antisense	NOVEL	Gm11672	antisense	KNOWN	Gm11672-001		645
TCONS_00100251	"="	ENSMUST00000151122.1	XLOC_037987	A530072M11Rik	chr4:16164109-16266225	SSC	FGSC	OK	0.51736	0.398236	0.377545	-0.243373	0.64445	0.736047	no	processed_transcript	NOVEL	A530072M11Rik	processed_transcript	KNOWN	A530072M11Rik-001		1852
TCONS_00043701	"="	ENSMUST00000129237.1	XLOC_016497	1810062O18Rik	chr14:20499363-20644048	SSC	FGSC	OK	1.09467	1.81657	-0.730711	0.364622	0.6445	0.736091	no	antisense	NOVEL	1810062O18Rik	antisense	KNOWN	1810062O18Rik-003		647
TCONS_00104329	"="	ENSMUST00000134416.1	XLOC_039392	1700029M20Rik	chr4:135619259-135630198	SSC	FGSC	OK	0.901727	0.979342	-0.119121	0.27081	0.6449	0.73638	no	lincRNA	KNOWN	1700029M20Rik	lincRNA	KNOWN	1700029M20Rik-002		1002
TCONS_00022478	"="	ENSMUST00000126016.1	XLOC_007961	4930502E09Rik	chr11:84829177-84830868	SSC	FGSC	OK	0.529473	0.630502	-0.251944	0.325029	0.64735	0.738246	no	processed_transcript	KNOWN	4930502E09Rik	processed_transcript	KNOWN	4930502E09Rik-001		755
TCONS_00046804	"="	ENSMUST00000180987.1	XLOC_017906	6230400D17Rik	chr14:20674320-20703012	SSC	FGSC	OK	1.52083	1.17434	0.373009	-0.290002	0.64735	0.738246	no	lincRNA	KNOWN	6230400D17Rik	lincRNA	KNOWN	6230400D17Rik-201		1554
TCONS_00019441	"="	ENSMUST00000138402.1	XLOC_007004	Gm12089	chr11:29515085-29517355	SSC	FGSC	OK	0.869454	0.680569	0.353367	-0.46272	0.64775	0.73856	no	antisense	PUTATIVE	Gm12089	antisense	PUTATIVE	Gm12089-001		428
TCONS_00028924	"="	ENSMUST00000134305.1	XLOC_010009	Bcas3os2	chr11:85352804-85832223	SSC	FGSC	OK	0.427076	0.160437	1.41248	-0.266152	0.6484	0.739134	no	antisense	KNOWN	Bcas3os2	antisense	KNOWN	Bcas3os2-001		661
TCONS_00119730	"="	ENSMUST00000149156.1	XLOC_044663	A930041C12Rik	chr5:107437916-107688015	SSC	FGSC	OK	0.937734	1.64266	-0.808782	0.274028	0.64885	0.739478	no	antisense	NOVEL	A930041C12Rik	antisense	KNOWN	A930041C12Rik-001		537
TCONS_00099522	"="	ENSMUST00000182865.1	XLOC_037669	4930539J05Rik	chr3:135436208-135467178	SSC	FGSC	OK	1.15472	2.20872	-0.935662	0.394213	0.64935	0.739906	no	antisense	KNOWN	4930539J05Rik	antisense	KNOWN	4930539J05Rik-002		511
TCONS_00015166	"="	ENSMUST00000174654.1	XLOC_005359	Gm20470	chr10:7725999-7763150	SSC	FGSC	OK	2.93765	4.38599	-0.509439	0.636612	0.64955	0.740043	no	processed_transcript	NOVEL	Gm20470	processed_transcript	KNOWN	Gm20470-001		331
TCONS_00007263	"="	ENSMUST00000186325.1	XLOC_002586	2810408I11Rik	chr1:64679870-64725644	SSC	FGSC	OK	1.65354	1.96963	-0.252366	0.287632	0.64995	0.740357	no	processed_transcript	NOVEL	2810408I11Rik	retained_intron	KNOWN	2810408I11Rik-003		1505
TCONS_00001797	"="	ENSMUST00000125934.1	XLOC_000652	Apol7d	chr1:71585519-71662843	SSC	FGSC	OK	0.595346	0.190339	1.64516	-0.266597	0.65075	0.741022	no	antisense	KNOWN	Apol7d	antisense	KNOWN	Apol7d-002		430
TCONS_00084832	"="	ENSMUST00000124322.1	XLOC_032299	Gm13380	chr2:20847918-20968881	SSC	FGSC	OK	0.74216	0.398717	0.896367	-0.280599	0.6508	0.74104	no	sense_intronic	NOVEL	Gm13380	sense_intronic	KNOWN	Gm13380-001		718
TCONS_00074315	"="	ENSMUST00000174808.1	XLOC_028660	Malat1	chr19:5795689-5802672	SSC	FGSC	OK	312.992	262.085	0.256089	-0.347452	0.6512	0.741392	no	lincRNA	KNOWN	Malat1	lincRNA	KNOWN	Malat1-005		656
TCONS_00035123	"="	ENSMUST00000130361.2	XLOC_012282	2410018L13Rik	chr12:22953996-23010284	SSC	FGSC	OK	0.407907	0.606483	-0.572225	0.320959	0.65255	0.742579	no	lincRNA	KNOWN	2410018L13Rik	lincRNA	KNOWN	2410018L13Rik-005		628
TCONS_00043773	"="	ENSMUST00000170150.2	XLOC_016519	A430057M04Rik	chr14:21831197-21856926	SSC	FGSC	OK	0.816701	0.59082	0.467088	-0.258814	0.6531	0.742997	no	processed_transcript	KNOWN	A430057M04Rik	processed_transcript	KNOWN	A430057M04Rik-002		2170
TCONS_00158334	"="	ENSMUST00000189281.1	XLOC_059141	RP23-269E5.9	chr9:95855417-96057803	SSC	FGSC	OK	0.903536	0.420911	1.10207	-0.155377	0.65315	0.743041	no	antisense	NOVEL	RP23-269E5.9	antisense	KNOWN	RP23-269E5.9-001		1137
TCONS_00020112	"="	ENSMUST00000147412.1	XLOC_007267	Gm12204	chr11:51949881-52286179	SSC	FGSC	OK	0.562447	0.595117	-0.0814565	0.00492435	0.6536	0.74341	no	antisense	NOVEL	Gm12204	antisense	KNOWN	Gm12204-001		333
TCONS_00042214	"="	ENSMUST00000168625.1	XLOC_015839	Gm17108	chr13:69497958-69635780	SSC	FGSC	OK	1.81385	2.19361	-0.274247	0.292207	0.65435	0.74403	no	processed_transcript	NOVEL	Gm17108	processed_transcript	KNOWN	Gm17108-001		2877
TCONS_00032462	"="	ENSMUST00000186876.1	XLOC_011111	RP23-182F9.6	chr12:31484025-31499861	SSC	FGSC	OK	5.3638	6.012	-0.164588	0.363976	0.65455	0.744205	no	antisense	NOVEL	RP23-182F9.6	antisense	KNOWN	RP23-182F9.6-001		704
TCONS_00078480	"="	ENSMUST00000129089.1	XLOC_030091	Nr6a1os	chr2:38723369-38963859	SSC	FGSC	OK	0.394496	0.875835	-1.15065	0.318768	0.65565	0.745014	no	antisense	KNOWN	Nr6a1os	antisense	KNOWN	Nr6a1os-002		645
TCONS_00022544	"="	ENSMUST00000143819.1	XLOC_007981	Brip1os	chr11:86201369-86358325	SSC	FGSC	OK	0.707236	0.412979	0.776122	-0.252266	0.65585	0.745138	no	antisense	KNOWN	Brip1os	antisense	KNOWN	Brip1os-002		2604
TCONS_00019488	"="	ENSMUST00000186216.1	XLOC_007021	RP23-189P1.2	chr11:30099394-30280491	SSC	FGSC	OK	1.16978	0.348914	1.74529	-0.35363	0.65685	0.745949	no	antisense	NOVEL	RP23-189P1.2	antisense	KNOWN	RP23-189P1.2-001		448
TCONS_00056787	"="	ENSMUST00000180735.1	XLOC_021805	D930030I03Rik	chr16:38445398-38453493	SSC	FGSC	OK	0.634746	0.439623	0.529912	-0.265044	0.6573	0.746304	no	lincRNA	KNOWN	D930030I03Rik	lincRNA	KNOWN	D930030I03Rik-201		920
TCONS_00062950	"="	ENSMUST00000182520.1	XLOC_024123	Gm26917	chr17:39842995-39848831	SSC	FGSC	OK	4.09248	2.74282	0.577316	-0.299471	0.6584	0.747149	no	processed_transcript	NOVEL	Gm26917	lincRNA	KNOWN	Gm26917-002		869
TCONS_00096885	"="	ENSMUST00000174738.1	XLOC_036715	Gm20402	chr3:52268336-52350133	SSC	FGSC	OK	17.9222	16.3594	0.131626	-0.357381	0.66025	0.748727	no	processed_transcript	PUTATIVE	Gm20402	processed_transcript	PUTATIVE	Gm20402-001		687
TCONS_00066146	"="	ENSMUST00000151136.1	XLOC_025290	Gm10501	chr17:34972702-34981788	SSC	FGSC	OK	1.46469	1.38083	0.0850611	-0.269321	0.66075	0.749177	no	antisense	NOVEL	Gm10501	antisense	KNOWN	Gm10501-001		2200
TCONS_00048306	"="	ENSMUST00000183054.2	XLOC_018497	Dleu2	chr14:61598225-61682373	SSC	FGSC	OK	0.904516	0.631552	0.518245	-0.277678	0.66205	0.750247	no	processed_transcript	KNOWN	Dleu2	lincRNA	KNOWN	Dleu2-014		722
TCONS_00049270	"="	ENSMUST00000187773.1	XLOC_018995	RP23-293N22.1	chr14:121876724-122021034	SSC	FGSC	OK	0.863298	1.49987	-0.79691	0.461841	0.6622	0.750364	no	antisense	NOVEL	RP23-293N22.1	antisense	KNOWN	RP23-293N22.1-002		416
TCONS_00106044	"="	ENSMUST00000148576.1	XLOC_039960	Gm11832	chr4:11558921-11615805	SSC	FGSC	OK	1.43858	0.936707	0.618981	-0.381533	0.66505	0.752665	no	antisense	NOVEL	Gm11832	antisense	KNOWN	Gm11832-001		432
TCONS_00098386	"="	ENSMUST00000107095.2	XLOC_037286	Gm15441	chr3:96555764-96566801	SSC	FGSC	OK	0.252349	0.576023	-1.1907	0.333826	0.6665	0.753861	no	processed_transcript	NOVEL	Gm15441	processed_transcript	KNOWN	Gm15441-002		1653
TCONS_00116485	"="	ENSMUST00000142625.1	XLOC_043493	Gm16122	chr5:140008688-140321568	SSC	FGSC	OK	0.341254	0.513143	-0.588513	0.287658	0.66885	0.755628	no	antisense	NOVEL	Gm16122	antisense	KNOWN	Gm16122-001		1158
TCONS_00030755	"="	ENSMUST00000070956.3	XLOC_010561	Gm11696	chr11:109346838-109401369	SSC	FGSC	OK	0.575294	0.450284	0.353462	-0.264739	0.66995	0.756661	no	antisense	KNOWN	Gm11696	antisense	KNOWN	Gm11696-001		2765
TCONS_00110902	"="	ENSMUST00000152923.1	XLOC_041644	Gm13165	chr4:146153455-147513486	SSC	FGSC	OK	0.31816	0.862167	-1.43821	0.208731	0.67015	0.756795	no	antisense	NOVEL	Gm13165	antisense	KNOWN	Gm13165-002		383
TCONS_00141479	"="	ENSMUST00000155074.1	XLOC_052673	Rsf1os2	chr7:97579552-97718879	SSC	FGSC	OK	0.483177	0.90759	-0.909489	0.337667	0.6704	0.757025	no	processed_transcript	NOVEL	Rsf1os2	processed_transcript	KNOWN	Rsf1os2-001		998
TCONS_00099523	"="	ENSMUST00000181619.1	XLOC_037669	4930539J05Rik	chr3:135436208-135467178	SSC	FGSC	OK	2.13407	2.77972	-0.381328	0.290984	0.6706	0.757198	no	antisense	KNOWN	4930539J05Rik	antisense	KNOWN	4930539J05Rik-001		1406
TCONS_00089712	"="	ENSMUST00000135110.1	XLOC_033861	A730017L22Rik	chr2:130706199-131030333	SSC	FGSC	OK	0.659166	0.898241	-0.44646	0.250162	0.672	0.758345	no	processed_transcript	NOVEL	A730017L22Rik	processed_transcript	KNOWN	A730017L22Rik-003		2884
TCONS_00110515	"="	ENSMUST00000181556.1	XLOC_041493	2700016F22Rik	chr4:139352586-139489588	SSC	FGSC	OK	2.88923	3.6411	-0.33369	0.253757	0.6723	0.758579	no	lincRNA	KNOWN	2700016F22Rik	lincRNA	KNOWN	2700016F22Rik-201		3605
TCONS_00004554	"="	ENSMUST00000160429.2	XLOC_001610	Gas5	chr1:161003215-161038539	SSC	FGSC	OK	5.13072	3.74241	0.455195	-0.245068	0.67275	0.758916	no	processed_transcript	KNOWN	Gas5	retained_intron	KNOWN	Gas5-014		759
TCONS_00004043	"="	ENSMUST00000181385.1	XLOC_001401	Gm26781	chr1:136258913-136346260	SSC	FGSC	OK	0.471604	0.671295	-0.509372	0.275724	0.67345	0.75943	no	lincRNA	KNOWN	Gm26781	lincRNA	KNOWN	Gm26781-201		1477
TCONS_00097730	"="	ENSMUST00000184014.2	XLOC_037055	1500004A13Rik	chr3:88744697-88913999	SSC	FGSC	OK	0.879901	1.21649	-0.467309	0.238262	0.67565	0.761226	no	processed_transcript	KNOWN	1500004A13Rik	lincRNA	KNOWN	1500004A13Rik-001		2135
TCONS_00113768	"="	ENSMUST00000185173.1	XLOC_042606	Gm7467	chr5:76210050-76305527	SSC	FGSC	OK	1.20576	1.92418	-0.674305	0.262765	0.67615	0.761657	no	antisense	NOVEL	Gm7467	antisense	KNOWN	Gm7467-001		652
TCONS_00025058	"="	ENSMUST00000189381.1	XLOC_008702	RP23-378G22.3	chr11:120961748-120991330	SSC	FGSC	OK	1.80582	1.35027	0.419412	-0.287534	0.67685	0.762196	no	antisense	NOVEL	RP23-378G22.3	antisense	KNOWN	RP23-378G22.3-001		778
TCONS_00158122	"="	ENSMUST00000183045.1	XLOC_059053	Snhg5	chr9:88517605-88522929	SSC	FGSC	OK	3.25009	2.69598	0.269669	-0.340071	0.67935	0.764153	no	processed_transcript	KNOWN	Snhg5	retained_intron	KNOWN	Snhg5-003		614
TCONS_00125983	"="	ENSMUST00000187542.1	XLOC_046839	RP23-389F23.2	chr6:125460265-125499668	SSC	FGSC	OK	0.444315	0.273516	0.69996	-0.267548	0.68055	0.765041	no	antisense	NOVEL	RP23-389F23.2	antisense	KNOWN	RP23-389F23.2-001		782
TCONS_00059288	"="	ENSMUST00000147504.1	XLOC_022765	Gm9968	chr16:42875880-43643605	SSC	FGSC	OK	0.896345	0.767151	0.224542	-0.240077	0.681	0.765388	no	lincRNA	NOVEL	Gm9968	lincRNA	KNOWN	Gm9968-001		2990
TCONS_00043703	"="	ENSMUST00000128848.2	XLOC_016497	1810062O18Rik	chr14:20499363-20644048	SSC	FGSC	OK	0.226005	0.585416	-1.37311	0.364669	0.68185	0.766066	no	antisense	NOVEL	1810062O18Rik	antisense	KNOWN	1810062O18Rik-004		745
TCONS_00057523	"="	ENSMUST00000149172.1	XLOC_022128	A930006K02Rik	chr16:91464990-91470213	SSC	FGSC	OK	0.766243	0.620328	0.304771	-0.235373	0.6823	0.766374	no	processed_transcript	NOVEL	A930006K02Rik	processed_transcript	KNOWN	A930006K02Rik-001		776
TCONS_00051044	"="	ENSMUST00000186291.1	XLOC_019665	RP23-223M20.2	chr15:82806739-82912318	SSC	FGSC	OK	0.440846	0.957331	-1.69497	0.195064	0.6867	0.769804	no	antisense	KNOWN	RP23-223M20.2	antisense	KNOWN	RP23-223M20.2-001		1118
TCONS_00083160	"="	ENSMUST00000149285.1	XLOC_031709	Gm11455	chr2:164053539-164155524	SSC	FGSC	OK	0.728568	0.255447	1.51204	-0.301611	0.68915	0.771834	no	antisense	NOVEL	Gm11455	antisense	KNOWN	Gm11455-001		733
TCONS_00029021	"="	ENSMUST00000155828.1	XLOC_010035	Gm11491	chr11:87109233-87359059	SSC	FGSC	OK	1.90146	1.05751	0.846441	-0.334567	0.6918	0.773951	no	antisense	NOVEL	Gm11491	antisense	KNOWN	Gm11491-002		696
TCONS_00076311	"="	ENSMUST00000149932.1	XLOC_029423	Gm13184	chr2:3424130-3475740	SSC	FGSC	OK	1.36218	1.88523	-0.468821	0.233849	0.69245	0.774439	no	antisense	NOVEL	Gm13184	antisense	KNOWN	Gm13184-001		626
TCONS_00001315	"="	ENSMUST00000190598.1	XLOC_000490	RP24-89C18.1	chr1:59100589-59237231	SSC	FGSC	OK	1.18057	0.931173	0.342357	-0.230787	0.6998	0.780637	no	antisense	NOVEL	RP24-89C18.1	antisense	KNOWN	RP24-89C18.1-001		2092
TCONS_00140856	"="	ENSMUST00000184587.2	XLOC_052408	1810026B05Rik	chr7:73426302-73558395	SSC	FGSC	OK	0.976355	0.820288	0.251276	-0.261027	0.69995	0.780764	no	processed_transcript	NOVEL	1810026B05Rik	processed_transcript	KNOWN	1810026B05Rik-001		5140
TCONS_00098133	"="	ENSMUST00000133494.1	XLOC_037198	Gm15265	chr3:94954074-95021214	SSC	FGSC	OK	0.350992	0.946729	-1.43151	0.225982	0.7032	0.783518	no	antisense	NOVEL	Gm15265	antisense	KNOWN	Gm15265-001		551
TCONS_00085824	"="	ENSMUST00000141023.1	XLOC_032550	Gm13609	chr2:31974294-32084857	SSC	FGSC	OK	1.62896	1.13356	0.523098	-0.226657	0.7046	0.784515	no	antisense	NOVEL	Gm13609	antisense	KNOWN	Gm13609-001		589
TCONS_00039991	"="	ENSMUST00000132564.1	XLOC_014810	Gm15287	chr13:111725516-111735124	SSC	FGSC	OK	0.787127	0.883769	-0.167074	0.259411	0.70495	0.78477	no	antisense	NOVEL	Gm15287	antisense	KNOWN	Gm15287-001		751
TCONS_00157621	"="	ENSMUST00000180997.2	XLOC_058866	BC065403	chr9:72274859-72409945	SSC	FGSC	OK	7.06035	7.72007	-0.128873	0.230212	0.7052	0.784928	no	antisense	NOVEL	BC065403	antisense	KNOWN	BC065403-002		1022
TCONS_00065463	"="	ENSMUST00000156965.1	XLOC_025115	Gm15598	chr17:27909339-28062775	SSC	FGSC	OK	4.45827	5.1363	-0.204245	0.301702	0.7062	0.785692	no	antisense	NOVEL	Gm15598	antisense	KNOWN	Gm15598-001		763
TCONS_00108755	"="	ENSMUST00000142815.1	XLOC_040963	C530005A16Rik	chr4:116557137-116600266	SSC	FGSC	OK	1.36733	1.09265	0.323536	-0.230844	0.7065	0.785946	no	processed_transcript	NOVEL	C530005A16Rik	processed_transcript	KNOWN	C530005A16Rik-001		2436
TCONS_00061009	"="	ENSMUST00000105311.3	XLOC_023491	Gm6712	chr17:17294364-17322836	SSC	FGSC	OK	0.436245	0.770296	-0.820273	0.228307	0.70675	0.786143	no	lincRNA	NOVEL	Gm6712	lincRNA	KNOWN	Gm6712-201		447
TCONS_00001543	"="	ENSMUST00000186786.1	XLOC_000569	Ino80dos	chr1:62958417-63180486	SSC	FGSC	OK	2.24417	1.42737	0.652818	-0.241137	0.70695	0.786245	no	lincRNA	KNOWN	Ino80dos	lincRNA	KNOWN	Ino80dos-004		1236
TCONS_00048714	"="	ENSMUST00000168470.1	XLOC_018667	Gm17233	chr14:73123036-73325822	SSC	FGSC	OK	0.602267	0.357241	0.753505	-0.218167	0.70885	0.787753	no	processed_transcript	PUTATIVE	Gm17233	processed_transcript	PUTATIVE	Gm17233-001		698
TCONS_00026761	"="	ENSMUST00000133940.1	XLOC_009310	Gm12205	chr11:51949881-52286179	SSC	FGSC	OK	0.742174	1.9705	-1.40873	0.216046	0.70995	0.788492	no	antisense	NOVEL	Gm12205	antisense	KNOWN	Gm12205-001		575
TCONS_00112896	"="	ENSMUST00000134467.1	XLOC_042303	Gm15522	chr5:34638531-34660148	SSC	FGSC	OK	0.825296	1.10527	-0.42141	0.217308	0.71005	0.788576	no	antisense	NOVEL	Gm15522	antisense	KNOWN	Gm15522-001		785
TCONS_00034731	"="	ENSMUST00000173847.1	XLOC_012061	Dtnbos	chr12:3572380-3781796	SSC	FGSC	OK	0.62186	0.45496	0.450851	-0.206309	0.71155	0.789704	no	antisense	NOVEL	Dtnbos	antisense	KNOWN	Dtnbos-001		1662
TCONS_00124266	"="	ENSMUST00000172588.1	XLOC_046203	Gm20536	chr6:72608431-72617000	SSC	FGSC	OK	32.4929	36.4679	-0.166499	0.194914	0.7134	0.79099	no	processed_transcript	NOVEL	Gm20536	processed_transcript	KNOWN	Gm20536-001		406
TCONS_00144602	"="	ENSMUST00000180411.1	XLOC_053808	Gm17491	chr8:22462614-22569607	SSC	FGSC	OK	1.56124	1.38849	0.169176	-0.236846	0.71425	0.791636	no	lincRNA	KNOWN	Gm17491	lincRNA	KNOWN	Gm17491-201		2309
TCONS_00114309	"="	ENSMUST00000123463.1	XLOC_042837	Gm15777	chr5:100654722-100678105	SSC	FGSC	OK	0.392475	0.53874	-0.456987	0.221335	0.7159	0.792791	no	antisense	PUTATIVE	Gm15777	antisense	PUTATIVE	Gm15777-001		876
TCONS_00031871	"="	ENSMUST00000049684.6	XLOC_010838	Rab10os	chr12:3235503-3309969	SSC	FGSC	OK	1.13522	0.715119	0.666718	-0.272356	0.7168	0.793464	no	antisense	KNOWN	Rab10os	antisense	KNOWN	Rab10os-004		778
TCONS_00093860	"="	ENSMUST00000145400.2	XLOC_035453	Gm15417	chr3:89377437-89398779	SSC	FGSC	OK	0.718426	0.621143	0.209915	-0.218976	0.71815	0.794459	no	antisense	NOVEL	Gm15417	antisense	KNOWN	Gm15417-003		923
TCONS_00048313	"="	ENSMUST00000183245.2	XLOC_018497	Dleu2	chr14:61598225-61682373	SSC	FGSC	OK	0.990855	1.28549	-0.37557	0.236014	0.7211	0.79679	no	processed_transcript	KNOWN	Dleu2	lincRNA	KNOWN	Dleu2-003		637
TCONS_00167350	"="	ENSMUST00000124513.1	XLOC_062996	Gm15247	chrX:169685198-170005736	SSC	FGSC	OK	0.370578	0.549457	-0.568229	0.234498	0.72165	0.797235	no	antisense	NOVEL	Gm15247	antisense	KNOWN	Gm15247-001		403
TCONS_00145397	"="	ENSMUST00000127631.1	XLOC_054136	Gm15991	chr8:67689081-68062732	SSC	FGSC	OK	0.36845	0.535748	-0.540085	0.199634	0.72335	0.798437	no	antisense	NOVEL	Gm15991	antisense	KNOWN	Gm15991-001		942
TCONS_00151458	"="	ENSMUST00000093873.3	XLOC_056621	4930581F22Rik	chr9:35046578-35176061	SSC	FGSC	OK	0.626951	0.720871	-0.20139	0.20072	0.7238	0.79869	no	processed_transcript	KNOWN	4930581F22Rik	processed_transcript	KNOWN	4930581F22Rik-001		2402
TCONS_00085827	"="	ENSMUST00000149300.2	XLOC_032551	Gm16534	chr2:31974294-32084857	SSC	FGSC	OK	1.39067	1.12214	0.309528	-0.202284	0.7241	0.79894	no	processed_transcript	NOVEL	Gm16534	processed_transcript	KNOWN	Gm16534-001		1492
TCONS_00103995	"="	ENSMUST00000132247.1	XLOC_039304	Gm13063	chr4:131923412-132076992	SSC	FGSC	OK	1.45051	1.96209	-0.435826	0.237324	0.7261	0.800524	no	lincRNA	NOVEL	Gm13063	lincRNA	KNOWN	Gm13063-001		669
TCONS_00124430	"="	ENSMUST00000170986.1	XLOC_046255	B230319C09Rik	chr6:83361789-83459084	SSC	FGSC	OK	0.674128	0.977685	-0.536346	0.247631	0.72745	0.801605	no	processed_transcript	KNOWN	B230319C09Rik	processed_transcript	PUTATIVE	B230319C09Rik-002		915
TCONS_00030721	"="	ENSMUST00000147445.1	XLOC_010545	A830035A12Rik	chr11:107531756-107693826	SSC	FGSC	OK	0.588989	0.790753	-0.424986	0.249141	0.72775	0.801868	no	processed_transcript	KNOWN	A830035A12Rik	processed_transcript	KNOWN	A830035A12Rik-001		861
TCONS_00031864	"="	ENSMUST00000179908.2	XLOC_010838	Rab10os	chr12:3235503-3309969	SSC	FGSC	OK	0.894538	1.18137	-0.401251	0.218864	0.72885	0.802727	no	antisense	KNOWN	Rab10os	antisense	KNOWN	Rab10os-009		746
TCONS_00141628	"="	ENSMUST00000183512.1	XLOC_052722	Gm10603	chr7:100372232-100486432	SSC	FGSC	OK	0.543113	0.658326	-0.277549	0.231513	0.7311	0.804648	no	lincRNA	NOVEL	Gm10603	lincRNA	KNOWN	Gm10603-003		2279
TCONS_00015247	"="	ENSMUST00000161579.1	XLOC_005381	Gm16577	chr10:11149297-11217595	SSC	FGSC	OK	0.264851	0.553686	-1.06389	0.198974	0.73165	0.805022	no	antisense	PUTATIVE	Gm16577	antisense	PUTATIVE	Gm16577-001		471
TCONS_00154060	"="	ENSMUST00000180701.2	XLOC_057590	4930500F10Rik	chr9:106233454-106249413	SSC	FGSC	OK	0.562564	0.43451	0.372629	-0.196659	0.73325	0.806334	no	antisense	NOVEL	4930500F10Rik	antisense	KNOWN	4930500F10Rik-001		1224
TCONS_00080916	"="	ENSMUST00000181963.1	XLOC_031019	Gm26899	chr2:120504986-120563872	SSC	FGSC	OK	18.1202	18.9577	-0.0651879	0.221891	0.7347	0.807492	no	lincRNA	KNOWN	Gm26899	lincRNA	KNOWN	Gm26899-201		3328
TCONS_00085689	"="	ENSMUST00000187343.1	XLOC_032518	RP23-315H12.7	chr2:30236794-30344266	SSC	FGSC	OK	2.55105	2.00258	0.349231	-0.221128	0.73625	0.808651	no	antisense	KNOWN	RP23-315H12.7	antisense	KNOWN	RP23-315H12.7-001		1429
TCONS_00035047	"="	ENSMUST00000173157.1	XLOC_012245	Gm20535	chr12:20990458-21315056	SSC	FGSC	OK	0.491645	0.307203	0.678421	-0.234746	0.73795	0.810013	no	processed_transcript	NOVEL	Gm20535	processed_transcript	KNOWN	Gm20535-001		1268
TCONS_00080148	"="	ENSMUST00000152313.1	XLOC_030759	2810002D19Rik	chr2:94300766-94438149	SSC	FGSC	OK	2.52187	2.11049	0.256912	-0.225944	0.7393	0.811181	no	processed_transcript	KNOWN	2810002D19Rik	processed_transcript	KNOWN	2810002D19Rik-001		2040
TCONS_00132635	"="	ENSMUST00000181529.1	XLOC_049237	Gm26610	chr7:30640993-30664994	SSC	FGSC	OK	0.886962	1.18899	-0.422793	0.225554	0.74065	0.812307	no	lincRNA	KNOWN	Gm26610	lincRNA	KNOWN	Gm26610-201		1024
TCONS_00104848	"="	ENSMUST00000126231.1	XLOC_039536	4930455G09Rik	chr4:142017897-142028996	SSC	FGSC	OK	0.638461	0.73295	-0.199116	0.273908	0.74115	0.812732	no	antisense	NOVEL	4930455G09Rik	antisense	KNOWN	4930455G09Rik-001		630
TCONS_00001541	"="	ENSMUST00000186436.1	XLOC_000569	Ino80dos	chr1:62958417-63180486	SSC	FGSC	OK	0.543496	1.2684	-1.22266	0.200522	0.74125	0.812773	no	lincRNA	KNOWN	Ino80dos	lincRNA	KNOWN	Ino80dos-003		652
TCONS_00143084	"="	ENSMUST00000185351.1	XLOC_053271	RP23-4H17.1	chr7:127510437-127573116	SSC	FGSC	OK	2.51398	2.1991	0.193063	-0.196392	0.74225	0.813473	no	antisense	KNOWN	RP23-4H17.1	antisense	KNOWN	RP23-4H17.1-001		2432
TCONS_00028347	"="	ENSMUST00000189608.1	XLOC_009828	RP23-174M12.6	chr11:74898070-75164448	SSC	FGSC	OK	0.476255	0.934794	-0.972915	0.206099	0.74245	0.813665	no	antisense	NOVEL	RP23-174M12.6	antisense	KNOWN	RP23-174M12.6-001		722
TCONS_00009773	"="	ENSMUST00000185888.1	XLOC_003420	RP23-258M15.1	chr1:152800193-152902679	SSC	FGSC	OK	1.59731	1.91829	-0.264177	0.210398	0.7439	0.814761	no	sense_intronic	NOVEL	RP23-258M15.1	sense_intronic	KNOWN	RP23-258M15.1-001		1779
TCONS_00147778	"="	ENSMUST00000145372.1	XLOC_054984	Gm15347	chr8:12756968-13020905	SSC	FGSC	OK	1.5584	0.813645	0.93759	-0.167716	0.74495	0.815623	no	antisense	NOVEL	Gm15347	antisense	KNOWN	Gm15347-001		385
TCONS_00103924	"="	ENSMUST00000154720.1	XLOC_039285	Gm12971	chr4:130663271-130781565	SSC	FGSC	OK	1.30981	0.774002	0.758948	-0.336017	0.74525	0.815897	no	sense_intronic	NOVEL	Gm12971	sense_intronic	KNOWN	Gm12971-001		511
TCONS_00070088	"="	ENSMUST00000161383.2	XLOC_026909	Gm10125	chr18:5491502-5775467	SSC	FGSC	OK	0.550783	0.647414	-0.233203	0.218103	0.7455	0.816102	no	processed_transcript	KNOWN	Gm10125	antisense	KNOWN	Gm10125-004		664
TCONS_00090441	"="	ENSMUST00000124988.1	XLOC_034147	Dnmt3bos	chr2:153648689-153687730	SSC	FGSC	OK	0.729419	0.522694	0.480781	-0.230534	0.74585	0.816362	no	antisense	KNOWN	Dnmt3bos	antisense	KNOWN	Dnmt3bos-001		718
TCONS_00099306	"="	ENSMUST00000172051.1	XLOC_037594	Gm17225	chr3:126363826-126440374	SSC	FGSC	OK	0.463884	0.34999	0.406448	-0.225828	0.74595	0.81643	no	antisense	NOVEL	Gm17225	antisense	KNOWN	Gm17225-001		497
TCONS_00146404	"="	ENSMUST00000181898.1	XLOC_054463	Gm2694	chr8:87472811-87525554	SSC	FGSC	OK	0.804906	0.703259	0.194765	-0.222197	0.74605	0.816498	no	lincRNA	NOVEL	Gm2694	lincRNA	KNOWN	Gm2694-004		1303
TCONS_00150789	"="	ENSMUST00000174760.1	XLOC_056278	Gm20416	chr9:7931998-8004596	SSC	FGSC	OK	0.671777	0.373698	0.84611	-0.334388	0.74605	0.816498	no	processed_transcript	NOVEL	Gm20416	processed_transcript	KNOWN	Gm20416-001		484
TCONS_00022985	"="	ENSMUST00000191263.1	XLOC_008124	RP23-235J5.13	chr11:95957162-96008055	SSC	FGSC	OK	1.09052	0.626257	0.800194	-0.220776	0.74925	0.818983	no	antisense	NOVEL	RP23-235J5.13	antisense	KNOWN	RP23-235J5.13-001		422
TCONS_00006657	"="	ENSMUST00000189460.1	XLOC_002404	RP24-267E6.2	chr1:51457931-51458931	SSC	FGSC	OK	0.724477	0.825794	-0.188842	0.249834	0.74985	0.81946	no	lincRNA	NOVEL	RP24-267E6.2	lincRNA	KNOWN	RP24-267E6.2-001		548
TCONS_00100836	"="	ENSMUST00000180426.1	XLOC_038222	Gm26881	chr4:43026600-43053253	SSC	FGSC	OK	0.301748	0.498285	-0.723624	0.190555	0.75325	0.821936	no	lincRNA	KNOWN	Gm26881	lincRNA	KNOWN	Gm26881-201		592
TCONS_00051533	"="	ENSMUST00000163781.1	XLOC_019848	9330020H09Rik	chr15:98536448-98570923	SSC	FGSC	OK	2.91982	2.65769	0.135705	-0.185643	0.75345	0.822085	no	antisense	NOVEL	9330020H09Rik	antisense	KNOWN	9330020H09Rik-001		2147
TCONS_00114078	"="	ENSMUST00000181481.1	XLOC_042730	Gm26582	chr5:92043063-92083748	SSC	FGSC	OK	0.606579	0.76966	-0.343526	0.201421	0.7535	0.822126	no	lincRNA	KNOWN	Gm26582	lincRNA	KNOWN	Gm26582-201		3135
TCONS_00103219	"="	ENSMUST00000144407.1	XLOC_039063	Gm12898	chr4:119203569-119232712	SSC	FGSC	OK	3.08076	3.49205	-0.180785	0.24328	0.7551	0.823334	no	processed_transcript	NOVEL	Gm12898	processed_transcript	KNOWN	Gm12898-001		642
TCONS_00027046	"="	ENSMUST00000131221.1	XLOC_009431	2310058D17Rik	chr11:58954684-58978050	SSC	FGSC	OK	0.572834	0.694492	-0.27784	0.11062	0.75555	0.82366	no	processed_transcript	NOVEL	2310058D17Rik	processed_transcript	KNOWN	2310058D17Rik-001		3201
TCONS_00066936	"="	ENSMUST00000136531.1	XLOC_025537	Frs3os	chr17:47611581-47704286	SSC	FGSC	OK	0.592403	0.359023	0.722501	-0.19815	0.7565	0.824434	no	antisense	KNOWN	Frs3os	antisense	KNOWN	Frs3os-001		978
TCONS_00090419	"="	ENSMUST00000128026.1	XLOC_034143	2500004C02Rik	chr2:153341156-153404007	SSC	FGSC	OK	2.25736	2.6574	-0.235382	0.199354	0.75815	0.825611	no	processed_transcript	KNOWN	2500004C02Rik	processed_transcript	KNOWN	2500004C02Rik-001		1898
TCONS_00107403	"="	ENSMUST00000133015.1	XLOC_040455	Gm12542	chr4:59805839-59904737	SSC	FGSC	OK	0.496742	0.332137	0.58072	-0.184186	0.75915	0.826424	no	antisense	NOVEL	Gm12542	antisense	KNOWN	Gm12542-001		647
TCONS_00031866	"="	ENSMUST00000178331.2	XLOC_010838	Rab10os	chr12:3235503-3309969	SSC	FGSC	OK	3.60766	2.88699	0.321496	-0.223795	0.7594	0.82664	no	antisense	KNOWN	Rab10os	antisense	KNOWN	Rab10os-008		812
TCONS_00114340	"="	ENSMUST00000174864.1	XLOC_042847	Gm20548	chr5:101832955-102069968	SSC	FGSC	OK	0.516048	0.79818	-0.62921	0.232382	0.76005	0.827141	no	processed_transcript	NOVEL	Gm20548	retained_intron	KNOWN	Gm20548-005		787
TCONS_00058003	"="	ENSMUST00000127697.1	XLOC_022280	Gm15835	chr16:4726360-4790292	SSC	FGSC	OK	1.77122	1.00315	0.820195	-0.208394	0.76025	0.827302	no	sense_intronic	NOVEL	Gm15835	sense_intronic	KNOWN	Gm15835-001		356
TCONS_00097343	"="	ENSMUST00000161319.1	XLOC_036928	Gm3513	chr3:79345375-79567864	SSC	FGSC	OK	0.996497	1.38475	-0.474688	0.19414	0.76095	0.827789	no	antisense	PUTATIVE	Gm3513	antisense	PUTATIVE	Gm3513-001		637
TCONS_00118455	"="	ENSMUST00000172700.1	XLOC_044199	4930518C09Rik	chr5:47983154-48306350	SSC	FGSC	OK	0.759042	1.01555	-0.420011	0.194794	0.76315	0.829462	no	processed_transcript	NOVEL	4930518C09Rik	processed_transcript	KNOWN	4930518C09Rik-001		477
TCONS_00064549	"="	ENSMUST00000155166.1	XLOC_024801	Gm16049	chr17:13482552-13906150	SSC	FGSC	OK	1.83506	2.74425	-0.58058	0.206096	0.76335	0.82961	no	antisense	NOVEL	Gm16049	antisense	KNOWN	Gm16049-001		616
TCONS_00157906	"="	ENSMUST00000165458.2	XLOC_058992	Gm17477	chr9:80066902-80144953	SSC	FGSC	OK	0.772233	0.626092	0.302663	-0.185429	0.76365	0.829826	no	lincRNA	NOVEL	Gm17477	lincRNA	KNOWN	Gm17477-001		2581
TCONS_00036935	"="	ENSMUST00000169981.1	XLOC_013193	Gm17111	chr12:110601451-110666945	SSC	FGSC	OK	1.55058	1.29017	0.265245	-0.0266545	0.7638	0.829947	no	antisense	PUTATIVE	Gm17111	antisense	PUTATIVE	Gm17111-001		411
TCONS_00041922	"="	ENSMUST00000159296.1	XLOC_015698	Gm16132	chr13:63014824-63497278	SSC	FGSC	OK	0.45379	0.69216	-0.609082	0.200701	0.765	0.830947	no	sense_intronic	NOVEL	Gm16132	sense_intronic	KNOWN	Gm16132-001		598
TCONS_00057555	"="	ENSMUST00000156242.1	XLOC_022135	Gm10785	chr16:91647505-91962915	SSC	FGSC	OK	1.44216	0.887187	0.700921	-0.186466	0.7652	0.831053	no	processed_transcript	NOVEL	Gm10785	processed_transcript	KNOWN	Gm10785-001		1583
TCONS_00033692	"="	ENSMUST00000181175.1	XLOC_011629	Gm26764	chr12:87305057-87388561	SSC	FGSC	OK	0.853948	0.999199	-0.226625	0.195745	0.7659	0.831605	no	lincRNA	KNOWN	Gm26764	lincRNA	KNOWN	Gm26764-201		2596
TCONS_00028648	"="	ENSMUST00000165610.1	XLOC_009925	AU040972	chr11:79330038-79581612	SSC	FGSC	OK	1.03301	0.710714	0.539513	-0.167964	0.76685	0.832207	no	antisense	NOVEL	AU040972	antisense	KNOWN	AU040972-001		1042
TCONS_00064951	"="	ENSMUST00000181014.2	XLOC_025000	D330041H03Rik	chr17:24351921-24414542	SSC	FGSC	OK	0.944619	0.805239	0.230316	-0.168851	0.7669	0.832234	no	processed_transcript	NOVEL	D330041H03Rik	antisense	KNOWN	D330041H03Rik-002		1903
TCONS_00038828	"="	ENSMUST00000162450.1	XLOC_014224	Etohd2	chr13:59769964-59823166	SSC	FGSC	OK	0.673199	0.596552	0.174384	-0.187073	0.7671	0.832382	no	processed_transcript	PUTATIVE	Etohd2	processed_transcript	PUTATIVE	Etohd2-001		3135
TCONS_00067326	"="	ENSMUST00000170636.1	XLOC_025687	Gm17133	chr17:64600694-64755110	SSC	FGSC	OK	0.654571	0.404681	0.693765	-0.114117	0.77235	0.836338	no	antisense	PUTATIVE	Gm17133	antisense	PUTATIVE	Gm17133-001		289
TCONS_00071925	"="	ENSMUST00000171743.2	XLOC_027766	Tmem134	chr19:4125933-4132307	SSC	FGSC	OK	0.787849	0.864719	-0.134311	0.168841	0.7724	0.836365	no	processed_transcript	KNOWN	Tmem134	processed_transcript	KNOWN	Tmem134-202		3701
TCONS_00114342	"="	ENSMUST00000174312.1	XLOC_042847	Gm20548	chr5:101832955-102069968	SSC	FGSC	OK	0.806816	0.510816	0.659437	-0.233634	0.7745	0.837957	no	processed_transcript	NOVEL	Gm20548	processed_transcript	KNOWN	Gm20548-003		619
TCONS_00055111	"="	ENSMUST00000132069.1	XLOC_021214	Gm15859	chr16:4726360-4790292	SSC	FGSC	OK	1.02042	0.677018	0.591893	-0.213812	0.7761	0.839172	no	antisense	NOVEL	Gm15859	antisense	KNOWN	Gm15859-001		710
TCONS_00039466	"="	ENSMUST00000161917.1	XLOC_014593	Gm4117	chr13:89655311-90143907	SSC	FGSC	OK	0.270757	0.479755	-0.825296	0.17613	0.77945	0.841566	no	processed_transcript	NOVEL	Gm4117	processed_transcript	KNOWN	Gm4117-002		723
TCONS_00036170	"="	ENSMUST00000165200.1	XLOC_012867	Gm17191	chr12:81358859-81557458	SSC	FGSC	OK	0.365834	0.620717	-0.762747	0.177576	0.7823	0.84361	no	processed_transcript	PUTATIVE	Gm17191	processed_transcript	PUTATIVE	Gm17191-001		417
TCONS_00053744	"="	ENSMUST00000181220.1	XLOC_020679	Gm17597	chr15:81800790-81827106	SSC	FGSC	OK	0.856087	1.12574	-0.395041	0.192237	0.78395	0.844844	no	lincRNA	KNOWN	Gm17597	lincRNA	KNOWN	Gm17597-201		1115
TCONS_00154139	"="	ENSMUST00000161822.1	XLOC_057608	4930524O07Rik	chr9:106821873-107231958	SSC	FGSC	OK	1.19013	0.703901	0.757675	-0.170201	0.7862	0.846625	no	antisense	NOVEL	4930524O07Rik	antisense	KNOWN	4930524O07Rik-001		1050
TCONS_00089714	"="	ENSMUST00000133766.1	XLOC_033861	A730017L22Rik	chr2:130706199-131030333	SSC	FGSC	OK	0.723842	1.25221	-0.790729	0.166657	0.7865	0.846906	no	processed_transcript	NOVEL	A730017L22Rik	processed_transcript	KNOWN	A730017L22Rik-002		547
TCONS_00085811	"="	ENSMUST00000146769.1	XLOC_032540	Gm13405	chr2:31146456-31224377	SSC	FGSC	OK	0.671562	0.883743	-0.396107	0.212101	0.78705	0.847302	no	antisense	NOVEL	Gm13405	antisense	KNOWN	Gm13405-001		708
TCONS_00134261	"="	ENSMUST00000180715.1	XLOC_049851	Gm26646	chr7:79860944-79920640	SSC	FGSC	OK	0.706278	0.821023	-0.217187	0.150091	0.78715	0.84734	no	lincRNA	KNOWN	Gm26646	lincRNA	KNOWN	Gm26646-201		1440
TCONS_00074448	"="	ENSMUST00000113496.1	XLOC_028684	Gm14966	chr19:6341134-6381318	SSC	FGSC	OK	0.622617	0.315332	0.981475	-0.172756	0.78805	0.848015	no	antisense	NOVEL	Gm14966	antisense	KNOWN	Gm14966-001		518
TCONS_00097795	"="	ENSMUST00000131146.1	XLOC_037065	Gm16069	chr3:89177472-89182765	SSC	FGSC	OK	0.604187	0.732526	-0.277886	0.157058	0.78815	0.84808	no	antisense	NOVEL	Gm16069	antisense	KNOWN	Gm16069-001		545
TCONS_00004558	"="	ENSMUST00000159438.2	XLOC_001610	Gas5	chr1:161003215-161038539	SSC	FGSC	OK	1.29026	1.68447	-0.384631	0.166143	0.78925	0.848858	no	processed_transcript	KNOWN	Gas5	retained_intron	KNOWN	Gas5-024		779
TCONS_00023126	"="	ENSMUST00000133160.2	XLOC_008173	Gm11592	chr11:97205841-97282897	SSC	FGSC	OK	0.658802	0.878766	-0.415635	0.176499	0.7895	0.849071	no	antisense	NOVEL	Gm11592	antisense	KNOWN	Gm11592-001		637
TCONS_00051583	"="	ENSMUST00000190683.1	XLOC_019875	RP23-34E23.1	chr15:99242817-99262044	SSC	FGSC	OK	1.01725	1.20968	-0.249957	0.170103	0.79035	0.849634	no	processed_transcript	KNOWN	RP23-34E23.1	retained_intron	KNOWN	RP23-34E23.1-003		1428
TCONS_00028928	"="	ENSMUST00000128213.1	XLOC_010010	2610027K06Rik	chr11:85352804-85832223	SSC	FGSC	OK	2.29733	1.87179	0.295539	-0.149054	0.79225	0.850975	no	processed_transcript	KNOWN	2610027K06Rik	processed_transcript	KNOWN	2610027K06Rik-003		684
TCONS_00072407	"="	ENSMUST00000181422.1	XLOC_027918	Snhg1	chr19:8706881-8726442	SSC	FGSC	OK	7.11719	7.50536	-0.0766145	0.156056	0.7945	0.852746	no	lincRNA	KNOWN	Snhg1	lincRNA	KNOWN	Snhg1-202		2719
TCONS_00010413	"="	ENSMUST00000181309.1	XLOC_003603	Gm16701	chr1:166974023-167091302	SSC	FGSC	OK	0.769879	0.71277	0.111195	-0.172777	0.79495	0.853004	no	lincRNA	KNOWN	Gm16701	lincRNA	KNOWN	Gm16701-202		1529
TCONS_00039865	"="	ENSMUST00000131215.1	XLOC_014766	2610204G07Rik	chr13:104631139-104839274	SSC	FGSC	OK	0.433262	0.527361	-0.283551	0.166227	0.79555	0.853536	no	antisense	NOVEL	2610204G07Rik	antisense	KNOWN	2610204G07Rik-001		992
TCONS_00163069	"="	ENSMUST00000151778.1	XLOC_061150	Gm15138	chrX:151168779-151474198	SSC	FGSC	OK	0.531535	0.96387	-0.858673	0.160512	0.7975	0.854994	no	lincRNA	NOVEL	Gm15138	lincRNA	KNOWN	Gm15138-001		379
TCONS_00026715	"="	ENSMUST00000143209.2	XLOC_009299	5133400J02Rik	chr11:51178812-51220427	SSC	FGSC	OK	0.575207	0.689066	-0.260561	0.18864	0.79755	0.85502	no	lincRNA	NOVEL	5133400J02Rik	lincRNA	KNOWN	5133400J02Rik-001		937
TCONS_00015753	"="	ENSMUST00000155482.1	XLOC_005603	E130307A14Rik	chr10:39367624-39732007	SSC	FGSC	OK	1.04002	0.928401	0.163798	-0.150478	0.7979	0.855269	no	processed_transcript	KNOWN	E130307A14Rik	processed_transcript	KNOWN	E130307A14Rik-001		2803
TCONS_00059262	"="	ENSMUST00000168897.1	XLOC_022748	Gm17103	chr16:38558697-38592162	SSC	FGSC	OK	2.83266	2.52514	0.165793	-0.192183	0.7992	0.856296	no	antisense	PUTATIVE	Gm17103	antisense	PUTATIVE	Gm17103-001		549
TCONS_00027080	"="	ENSMUST00000154354.1	XLOC_009436	2610507I01Rik	chr11:59197625-59202395	SSC	FGSC	OK	0.668473	0.601206	0.15301	-0.148261	0.79985	0.856764	no	processed_transcript	NOVEL	2610507I01Rik	processed_transcript	KNOWN	2610507I01Rik-001		1360
TCONS_00086604	"="	ENSMUST00000181380.1	XLOC_032754	Gm26603	chr2:52857731-53134384	SSC	FGSC	OK	1.72518	1.63308	0.0791491	-0.153573	0.80085	0.857455	no	lincRNA	KNOWN	Gm26603	lincRNA	KNOWN	Gm26603-201		2861
TCONS_00098131	"="	ENSMUST00000135483.1	XLOC_037197	A730011C13Rik	chr3:94954074-95021214	SSC	FGSC	OK	1.18462	1.43328	-0.274897	0.156499	0.8015	0.857858	no	processed_transcript	NOVEL	A730011C13Rik	processed_transcript	KNOWN	A730011C13Rik-001		1601
TCONS_00015756	"="	ENSMUST00000180506.1	XLOC_005613	Gm26824	chr10:39732115-39875211	SSC	FGSC	OK	1.53322	1.24261	0.303196	-0.197497	0.80215	0.858371	no	lincRNA	KNOWN	Gm26824	lincRNA	KNOWN	Gm26824-201		1164
TCONS_00020156	"="	ENSMUST00000150973.1	XLOC_007276	A630014C17Rik	chr11:51949881-52286179	SSC	FGSC	OK	0.393714	0.613675	-0.640325	0.162506	0.80255	0.858644	no	antisense	NOVEL	A630014C17Rik	antisense	KNOWN	A630014C17Rik-001		2984
TCONS_00054724	"="	ENSMUST00000188271.1	XLOC_021056	RP23-32P19.3	chr15:99970073-100016351	SSC	FGSC	OK	2.11456	2.44537	-0.209694	0.194932	0.8028	0.858841	no	antisense	KNOWN	RP23-32P19.3	antisense	KNOWN	RP23-32P19.3-001		1124
TCONS_00032713	"="	ENSMUST00000181279.1	XLOC_011232	Gm26517	chr12:51875872-51971321	SSC	FGSC	OK	1.39047	1.62771	-0.227272	0.153504	0.80465	0.860199	no	lincRNA	KNOWN	Gm26517	lincRNA	KNOWN	Gm26517-201		1172
TCONS_00051581	"="	ENSMUST00000187967.1	XLOC_019875	RP23-34E23.1	chr15:99242817-99262044	SSC	FGSC	OK	1.06269	0.672181	0.660796	-0.170364	0.80585	0.861185	no	processed_transcript	KNOWN	RP23-34E23.1	antisense	KNOWN	RP23-34E23.1-001		391
TCONS_00000725	"="	ENSMUST00000129696.1	XLOC_000259	Gm16151	chr1:38177325-38664955	SSC	FGSC	OK	0.661796	0.475404	0.477232	-0.207173	0.8068	0.861932	no	antisense	NOVEL	Gm16151	antisense	KNOWN	Gm16151-001		639
TCONS_00094225	"="	ENSMUST00000151207.1	XLOC_035579	4930481B07Rik	chr3:94954074-95021214	SSC	FGSC	OK	0.397279	0.559349	-0.493596	0.0572452	0.8083	0.863025	no	processed_transcript	NOVEL	4930481B07Rik	processed_transcript	KNOWN	4930481B07Rik-002		430
TCONS_00131908	"="	ENSMUST00000190693.1	XLOC_049035	9130221H12Rik	chr7:25221434-25237851	SSC	FGSC	OK	8.30849	7.97256	0.0595437	-0.129602	0.8083	0.863025	no	antisense	NOVEL	9130221H12Rik	antisense	KNOWN	9130221H12Rik-002		1541
TCONS_00092119	"="	ENSMUST00000181930.1	XLOC_034704	C030034L19Rik	chr3:9403063-9610112	SSC	FGSC	OK	0.514907	0.444232	0.212999	-0.151731	0.81065	0.864727	no	lincRNA	KNOWN	C030034L19Rik	lincRNA	KNOWN	C030034L19Rik-203		3137
TCONS_00004571	"="	ENSMUST00000159399.2	XLOC_001610	Gas5	chr1:161003215-161038539	SSC	FGSC	OK	4.95802	5.95181	-0.263565	0.143553	0.81255	0.866059	no	processed_transcript	KNOWN	Gas5	retained_intron	KNOWN	Gas5-019		422
TCONS_00115697	"="	ENSMUST00000140953.2	XLOC_043265	Tctn2	chr5:124598748-124627738	SSC	FGSC	OK	0.84215	0.711912	0.242379	-0.195332	0.81425	0.867347	no	processed_transcript	KNOWN	Tctn2	retained_intron	KNOWN	Tctn2-005		637
TCONS_00005667	"="	ENSMUST00000159618.1	XLOC_002039	4732440D04Rik	chr1:6206196-6276648	SSC	FGSC	OK	2.89264	3.73945	-0.370442	0.138782	0.81595	0.868689	no	antisense	PUTATIVE	4732440D04Rik	antisense	PUTATIVE	4732440D04Rik-001		413
TCONS_00097738	"="	ENSMUST00000183707.1	XLOC_037055	1500004A13Rik	chr3:88744697-88913999	SSC	FGSC	OK	0.676203	0.506589	0.41664	-0.130439	0.8162	0.868828	no	processed_transcript	KNOWN	1500004A13Rik	lincRNA	KNOWN	1500004A13Rik-002		6054
TCONS_00104021	"="	ENSMUST00000126380.2	XLOC_039315	Snhg12	chr4:132308619-132311027	SSC	FGSC	OK	2.2226	2.03592	0.126561	-0.132811	0.8187	0.870618	no	lincRNA	KNOWN	Snhg12	lincRNA	KNOWN	Snhg12-005		890
TCONS_00023842	"="	ENSMUST00000129780.1	XLOC_008378	C130046K22Rik	chr11:103676848-103722832	SSC	FGSC	OK	0.491864	0.805287	-0.711243	0.161662	0.8189	0.870735	no	processed_transcript	NOVEL	C130046K22Rik	processed_transcript	KNOWN	C130046K22Rik-001		727
TCONS_00111609	"="	ENSMUST00000154931.1	XLOC_041819	Gm16023	chr4:155600285-155649938	SSC	FGSC	OK	0.453604	0.722841	-0.672245	0.12639	0.8208	0.872087	no	processed_transcript	NOVEL	Gm16023	processed_transcript	KNOWN	Gm16023-002		402
TCONS_00009072	"="	ENSMUST00000191427.1	XLOC_003203	RP24-302F18.2	chr1:131285250-131527352	SSC	FGSC	OK	0.713218	0.64657	0.141538	-0.148505	0.8223	0.873246	no	sense_intronic	NOVEL	RP24-302F18.2	sense_intronic	KNOWN	RP24-302F18.2-001		2402
TCONS_00055669	"="	ENSMUST00000149696.1	XLOC_021504	Gm15585	chr16:17069695-17111257	SSC	FGSC	OK	0.384847	0.244893	0.652137	-0.128904	0.8231	0.873776	no	antisense	NOVEL	Gm15585	antisense	KNOWN	Gm15585-001		670
TCONS_00023283	"="	ENSMUST00000154452.1	XLOC_008224	Gm12352	chr11:98412469-98439046	SSC	FGSC	OK	1.2105	1.03856	0.22102	-0.128056	0.8238	0.874262	no	antisense	NOVEL	Gm12352	antisense	KNOWN	Gm12352-001		760
TCONS_00154695	"="	ENSMUST00000182789.1	XLOC_057753	Gm27002	chr9:114978568-115233253	SSC	FGSC	OK	0.746363	0.471678	0.662074	-0.16784	0.82415	0.874435	no	sense_intronic	NOVEL	Gm27002	sense_intronic	KNOWN	Gm27002-001		620
TCONS_00104582	"="	ENSMUST00000146658.1	XLOC_039456	2310026L22Rik	chr4:138215540-138216189	SSC	FGSC	OK	0.889832	0.75636	0.23446	-0.136585	0.8242	0.874459	no	lincRNA	KNOWN	2310026L22Rik	lincRNA	KNOWN	2310026L22Rik-001		400
TCONS_00094764	"="	ENSMUST00000138430.1	XLOC_035780	Gm15886	chr3:103739365-103791563	SSC	FGSC	OK	2.5586	2.82914	-0.14501	0.135839	0.82445	0.874611	no	antisense	NOVEL	Gm15886	antisense	KNOWN	Gm15886-002		785
TCONS_00061565	"="	ENSMUST00000180932.1	XLOC_023720	1700022N22Rik	chr17:25794570-25988950	SSC	FGSC	OK	0.730672	0.441005	0.728431	-0.111432	0.8251	0.875058	no	lincRNA	KNOWN	1700022N22Rik	lincRNA	KNOWN	1700022N22Rik-201		709
TCONS_00095082	"="	ENSMUST00000184260.1	XLOC_035895	Gm27244	chr3:108653912-108722309	SSC	FGSC	OK	0.495497	0.340763	0.540107	-0.0841934	0.82645	0.876105	no	processed_transcript	PUTATIVE	Gm27244	processed_transcript	PUTATIVE	Gm27244-001		380
TCONS_00077333	"="	ENSMUST00000125518.1	XLOC_029826	Gm13563	chr2:26381525-26389316	SSC	FGSC	OK	0.873633	1.11486	-0.351759	0.175587	0.8278	0.87708	no	antisense	NOVEL	Gm13563	antisense	KNOWN	Gm13563-001		643
TCONS_00074322	"="	ENSMUST00000174287.1	XLOC_028661	Neat1	chr19:5824289-5894170	SSC	FGSC	OK	1.65494	1.53683	0.106824	-0.120748	0.82855	0.877589	no	lincRNA	KNOWN	Neat1	lincRNA	KNOWN	Neat1-002		3004
TCONS_00147776	"="	ENSMUST00000147398.2	XLOC_054983	Gm15350	chr8:12756968-13020905	SSC	FGSC	OK	0.298993	0.469813	-0.651973	0.0925268	0.8287	0.877677	no	antisense	NOVEL	Gm15350	antisense	KNOWN	Gm15350-001		521
TCONS_00004577	"="	ENSMUST00000160516.1	XLOC_001610	Gas5	chr1:161003215-161038539	SSC	FGSC	OK	0.777587	0.507331	0.616076	-0.135867	0.82895	0.877856	no	processed_transcript	KNOWN	Gas5	retained_intron	KNOWN	Gas5-022		572
TCONS_00077328	"="	ENSMUST00000125198.1	XLOC_029823	Gm13562	chr2:26352175-26380653	SSC	FGSC	OK	0.916637	1.05393	-0.20136	0.142791	0.82995	0.878473	no	processed_transcript	NOVEL	Gm13562	processed_transcript	KNOWN	Gm13562-001		797
TCONS_00093934	"="	ENSMUST00000160263.1	XLOC_035468	Gm16540	chr3:89999588-90068347	SSC	FGSC	OK	0.928105	1.4025	-0.595637	0.146584	0.83085	0.879183	no	sense_intronic	NOVEL	Gm16540	sense_intronic	KNOWN	Gm16540-001		426
TCONS_00039883	"="	ENSMUST00000191363.1	XLOC_014775	RP23-298N23.3	chr13:106788069-106936961	SSC	FGSC	OK	1.08999	1.22735	-0.17124	0.155697	0.8312	0.879453	no	antisense	NOVEL	RP23-298N23.3	antisense	KNOWN	RP23-298N23.3-001		1897
TCONS_00122341	"="	ENSMUST00000181090.2	XLOC_045414	1110019D14Rik	chr6:13871525-14044373	SSC	FGSC	OK	0.840799	0.996457	-0.245047	0.246484	0.83165	0.879729	no	lincRNA	KNOWN	1110019D14Rik	lincRNA	KNOWN	1110019D14Rik-201		391
TCONS_00024889	"="	ENSMUST00000140273.1	XLOC_008660	Gm11769	chr11:120103959-120152341	SSC	FGSC	OK	3.1241	2.9253	0.094858	-0.124341	0.83285	0.880656	no	processed_transcript	NOVEL	Gm11769	processed_transcript	KNOWN	Gm11769-001		1657
TCONS_00057592	"="	ENSMUST00000141344.1	XLOC_022140	D430001F17Rik	chr16:91647505-91962915	SSC	FGSC	OK	0.598751	0.357562	0.743761	-0.143939	0.83465	0.88193	no	processed_transcript	KNOWN	D430001F17Rik	processed_transcript	KNOWN	D430001F17Rik-001		1858
TCONS_00123648	"="	ENSMUST00000147260.2	XLOC_045893	5430402O13Rik	chr6:50566642-50596693	SSC	FGSC	OK	1.10439	1.20396	-0.124536	0.139468	0.83645	0.883102	no	antisense	KNOWN	5430402O13Rik	antisense	KNOWN	5430402O13Rik-001		940
TCONS_00087278	"="	ENSMUST00000132326.1	XLOC_032970	Hoxd3os1	chr2:74703247-74762896	SSC	FGSC	OK	0.662898	0.529309	0.324678	-0.108496	0.8378	0.884097	no	antisense	KNOWN	Hoxd3os1	antisense	KNOWN	Hoxd3os1-004		460
TCONS_00059289	"="	ENSMUST00000155900.1	XLOC_022766	Gm15713	chr16:42875880-43643605	SSC	FGSC	OK	0.579647	0.497036	0.221825	-0.126694	0.84115	0.886642	no	lincRNA	NOVEL	Gm15713	lincRNA	KNOWN	Gm15713-001		1546
TCONS_00027180	"="	ENSMUST00000130746.1	XLOC_009474	4930412M03Rik	chr11:60105012-60222581	SSC	FGSC	OK	3.51156	3.20268	0.132834	-0.118162	0.84225	0.887414	no	lincRNA	KNOWN	4930412M03Rik	lincRNA	KNOWN	4930412M03Rik-001		1111
TCONS_00143275	"="	ENSMUST00000146366.1	XLOC_053316	Gm5602	chr7:130162450-133124354	SSC	FGSC	OK	0.415433	0.662959	-0.674304	0.123012	0.8434	0.888181	no	processed_transcript	KNOWN	Gm5602	processed_transcript	KNOWN	Gm5602-001		1749
TCONS_00064548	"="	ENSMUST00000129681.1	XLOC_024801	Gm16052	chr17:13482552-13906150	SSC	FGSC	OK	1.07467	1.62285	-0.594634	0.138212	0.8436	0.888329	no	antisense	NOVEL	Gm16052	antisense	KNOWN	Gm16052-001		505
TCONS_00143088	"="	ENSMUST00000191038.1	XLOC_053274	RP24-159C12.3	chr7:127603899-127605426	SSC	FGSC	OK	1.38717	1.2801	0.115893	-0.171749	0.846	0.890286	no	antisense	KNOWN	RP24-159C12.3	antisense	KNOWN	RP24-159C12.3-001		546
TCONS_00006967	"="	ENSMUST00000172128.1	XLOC_002488	Gm17234	chr1:57774161-57949718	SSC	FGSC	OK	0.514909	0.637216	-0.307465	0.125063	0.8477	0.891543	no	antisense	NOVEL	Gm17234	antisense	KNOWN	Gm17234-001		392
TCONS_00028406	"="	ENSMUST00000181056.1	XLOC_009844	Gm26836	chr11:75729336-75765845	SSC	FGSC	OK	1.55635	1.40783	0.144698	-0.125721	0.84825	0.89192	no	lincRNA	KNOWN	Gm26836	lincRNA	KNOWN	Gm26836-201		1568
TCONS_00092947	"="	ENSMUST00000139771.1	XLOC_035085	4930577N17Rik	chr3:51255347-51340673	SSC	FGSC	OK	0.627287	0.885873	-0.497975	0.186482	0.8484	0.89202	no	antisense	NOVEL	4930577N17Rik	antisense	KNOWN	4930577N17Rik-001		466
TCONS_00017082	"="	ENSMUST00000187366.1	XLOC_006064	RP24-327D15.7	chr10:80583653-80590341	SSC	FGSC	OK	1.41368	1.70797	-0.272825	0.13179	0.84845	0.892044	no	sense_intronic	NOVEL	RP24-327D15.7	sense_intronic	KNOWN	RP24-327D15.7-001		409
TCONS_00028348	"="	ENSMUST00000155508.1	XLOC_009829	Gm12333	chr11:74898070-75164448	SSC	FGSC	OK	0.593729	0.487966	0.283025	-0.120958	0.8489	0.892344	no	antisense	NOVEL	Gm12333	antisense	KNOWN	Gm12333-001		2669
TCONS_00145658	"="	ENSMUST00000191396.1	XLOC_054206	RP23-410L16.1	chr8:70776814-70777823	SSC	FGSC	OK	13.5608	13.3488	0.022729	-0.129566	0.8501	0.893174	no	lincRNA	KNOWN	RP23-410L16.1	lincRNA	KNOWN	RP23-410L16.1-001		1009
TCONS_00119937	"="	ENSMUST00000137099.1	XLOC_044743	Gm15792	chr5:110286305-110343035	SSC	FGSC	OK	0.755474	0.53189	0.506255	-0.159493	0.8518	0.894513	no	antisense	NOVEL	Gm15792	antisense	KNOWN	Gm15792-001		769
TCONS_00101047	"="	ENSMUST00000186030.1	XLOC_038271	1700055D18Rik	chr4:44991241-45015406	SSC	FGSC	OK	0.631808	0.666378	-0.0768535	0.112585	0.85205	0.894689	no	antisense	KNOWN	1700055D18Rik	antisense	KNOWN	1700055D18Rik-001		3720
TCONS_00099222	"="	ENSMUST00000072769.6	XLOC_037560	Gm17494	chr3:122245463-122293547	SSC	FGSC	OK	1.13713	1.28616	-0.177672	0.114936	0.8528	0.895217	no	antisense	NOVEL	Gm17494	antisense	KNOWN	Gm17494-001		1800
TCONS_00001811	"="	ENSMUST00000180722.1	XLOC_000659	D230017M19Rik	chr1:72236464-72284314	SSC	FGSC	OK	0.520736	0.562635	-0.111646	0.109508	0.85335	0.895636	no	lincRNA	KNOWN	D230017M19Rik	lincRNA	KNOWN	D230017M19Rik-201		3096
TCONS_00020553	"="	ENSMUST00000137442.2	XLOC_007434	4933439C10Rik	chr11:59485519-59526751	SSC	FGSC	OK	0.617389	0.524442	0.235395	-0.122992	0.85435	0.89644	no	processed_transcript	KNOWN	4933439C10Rik	processed_transcript	KNOWN	4933439C10Rik-003		1414
TCONS_00120240	"="	ENSMUST00000173208.1	XLOC_044814	4930515G01Rik	chr5:114727406-114806200	SSC	FGSC	OK	1.12202	0.98003	0.1952	-0.110865	0.85535	0.897229	no	antisense	NOVEL	4930515G01Rik	antisense	KNOWN	4930515G01Rik-001		1247
TCONS_00033875	"="	ENSMUST00000180617.1	XLOC_011704	A630072L19Rik	chr12:100911519-101029404	SSC	FGSC	OK	0.957655	1.06147	-0.148485	0.102969	0.8554	0.897238	no	lincRNA	KNOWN	A630072L19Rik	lincRNA	KNOWN	A630072L19Rik-201		3405
TCONS_00023211	"="	ENSMUST00000152825.1	XLOC_008194	Gm11630	chr11:97884575-97893811	SSC	FGSC	OK	0.720556	0.625668	0.203714	-0.0890722	0.85675	0.898221	no	lincRNA	NOVEL	Gm11630	lincRNA	KNOWN	Gm11630-001		382
TCONS_00083943	"="	ENSMUST00000153188.1	XLOC_032027	4921531C22Rik	chr2:179912145-179989505	SSC	FGSC	OK	0.669704	0.628741	0.0910561	-0.0570929	0.85765	0.898817	no	processed_transcript	NOVEL	4921531C22Rik	processed_transcript	KNOWN	4921531C22Rik-002		601
TCONS_00029020	"="	ENSMUST00000129441.2	XLOC_010035	Gm11491	chr11:87109233-87359059	SSC	FGSC	OK	0.430785	0.599715	-0.47731	0.150094	0.8586	0.899538	no	antisense	NOVEL	Gm11491	antisense	KNOWN	Gm11491-001		1118
TCONS_00090932	"="	ENSMUST00000154038.3	XLOC_034294	Gm27206	chr2:160731299-160906002	SSC	FGSC	OK	1.83896	1.5443	0.251945	-0.101346	0.8618	0.902079	no	antisense	NOVEL	Gm27206	antisense	KNOWN	Gm27206-001		979
TCONS_00000654	"="	ENSMUST00000149224.2	XLOC_000232	D430040D24Rik	chr1:36548641-36683183	SSC	FGSC	OK	0.563938	0.481382	0.228353	-0.122818	0.8627	0.90276	no	processed_transcript	NOVEL	D430040D24Rik	processed_transcript	KNOWN	D430040D24Rik-001		910
TCONS_00158453	"="	ENSMUST00000190541.1	XLOC_059181	4930579K19Rik	chr9:98559388-98563611	SSC	FGSC	OK	0.422025	0.524341	-0.313178	0.107403	0.8634	0.903319	no	processed_transcript	NOVEL	4930579K19Rik	lincRNA	KNOWN	4930579K19Rik-001		632
TCONS_00008143	"="	ENSMUST00000187511.1	XLOC_002856	RP23-473M13.3	chr1:87853266-88008574	SSC	FGSC	OK	0.799115	1.08741	-0.44442	0.110749	0.86825	0.906807	no	antisense	NOVEL	RP23-473M13.3	antisense	KNOWN	RP23-473M13.3-001		841
TCONS_00103648	"="	ENSMUST00000137457.1	XLOC_039212	Gm12940	chr4:127021238-127061152	SSC	FGSC	OK	8.40066	7.19811	0.222886	-0.0969557	0.86825	0.906807	no	processed_transcript	KNOWN	Gm12940	processed_transcript	KNOWN	Gm12940-004		462
TCONS_00132680	"="	ENSMUST00000133179.2	XLOC_049249	Gm17077	chr7:30945251-30989720	SSC	FGSC	OK	1.63115	1.27616	0.354082	-0.102819	0.8682	0.906807	no	antisense	NOVEL	Gm17077	antisense	KNOWN	Gm17077-001		279
TCONS_00079246	"="	ENSMUST00000135297.2	XLOC_030383	Sp3os	chr2:72936426-72988677	SSC	FGSC	OK	0.719033	0.56389	0.350644	-0.07568	0.8686	0.907056	no	antisense	KNOWN	Sp3os	antisense	KNOWN	Sp3os-002		370
TCONS_00103772	"="	ENSMUST00000181237.1	XLOC_039251	Gm26722	chr4:129287616-129378116	SSC	FGSC	OK	20.808	21.644	-0.0568255	0.112316	0.87065	0.908615	no	lincRNA	KNOWN	Gm26722	lincRNA	KNOWN	Gm26722-201		1048
TCONS_00035124	"="	ENSMUST00000127001.1	XLOC_012282	2410018L13Rik	chr12:22953996-23010284	SSC	FGSC	OK	1.25743	1.1749	0.0979355	-0.112592	0.8711	0.908953	no	lincRNA	KNOWN	2410018L13Rik	lincRNA	KNOWN	2410018L13Rik-004		1033
TCONS_00149517	"="	ENSMUST00000125244.2	XLOC_055725	A230103J11Rik	chr8:85036892-85067124	SSC	FGSC	OK	0.467553	0.383499	0.285907	-0.104742	0.8716	0.909242	no	processed_transcript	NOVEL	A230103J11Rik	processed_transcript	KNOWN	A230103J11Rik-002		1780
TCONS_00023122	"="	ENSMUST00000132296.1	XLOC_008169	Gm11583	chr11:97159713-97187881	SSC	FGSC	OK	9.68157	8.53262	0.182252	-0.162127	0.872	0.909499	no	antisense	NOVEL	Gm11583	antisense	KNOWN	Gm11583-001		466
TCONS_00155632	"="	ENSMUST00000181812.1	XLOC_058101	Gm16853	chr9:21368018-21411720	SSC	FGSC	OK	0.984707	0.887043	0.15069	-0.0897224	0.87395	0.911067	no	lincRNA	KNOWN	Gm16853	lincRNA	KNOWN	Gm16853-201		1986
TCONS_00112072	"="	ENSMUST00000161473.1	XLOC_042024	Gm16110	chr5:21884453-22344722	SSC	FGSC	OK	0.494487	0.654369	-0.404172	0.116462	0.876	0.912489	no	antisense	PUTATIVE	Gm16110	antisense	PUTATIVE	Gm16110-001		892
TCONS_00085835	"="	ENSMUST00000128298.1	XLOC_032553	Gm13610	chr2:32151075-32236382	SSC	FGSC	OK	3.52798	3.31657	0.0891503	-0.0779901	0.87685	0.913083	no	processed_transcript	NOVEL	Gm13610	processed_transcript	KNOWN	Gm13610-001		951
TCONS_00102162	"="	ENSMUST00000129460.1	XLOC_038771	Gm12705	chr4:98936664-99121902	SSC	FGSC	OK	0.806976	0.960254	-0.25089	0.0931114	0.87745	0.913459	no	antisense	NOVEL	Gm12705	antisense	KNOWN	Gm12705-001		872
TCONS_00150282	"="	ENSMUST00000180679.1	XLOC_056039	Gm26816	chr8:110810491-110973323	SSC	FGSC	OK	1.3724	1.59167	-0.21384	0.0980815	0.8795	0.915126	no	lincRNA	KNOWN	Gm26816	lincRNA	KNOWN	Gm26816-201		2448
TCONS_00144979	"="	ENSMUST00000152188.1	XLOC_053962	B430010I23Rik	chr8:40990913-41133726	SSC	FGSC	OK	0.484001	0.544676	-0.170387	0.104782	0.88165	0.916734	no	processed_transcript	KNOWN	B430010I23Rik	processed_transcript	KNOWN	B430010I23Rik-002		1168
TCONS_00062748	"="	ENSMUST00000149452.1	XLOC_024006	Gm16279	chr17:35892676-35916389	SSC	FGSC	OK	0.773367	0.732272	0.0787736	-0.0794972	0.88405	0.918511	no	antisense	NOVEL	Gm16279	antisense	KNOWN	Gm16279-001		2945
TCONS_00057904	"="	ENSMUST00000150906.1	XLOC_022252	Gm15879	chr16:4032838-4077827	SSC	FGSC	OK	0.992763	1.19348	-0.265651	0.118007	0.8845	0.918701	no	antisense	NOVEL	Gm15879	antisense	KNOWN	Gm15879-002		565
TCONS_00082246	"="	ENSMUST00000123048.1	XLOC_031467	Gm14149	chr2:151205194-151231614	SSC	FGSC	OK	3.52585	3.57551	-0.0201796	0.0835078	0.88655	0.920053	no	lincRNA	NOVEL	Gm14149	lincRNA	KNOWN	Gm14149-001		1853
TCONS_00031009	"="	ENSMUST00000125653.1	XLOC_010622	Ict1os	chr11:115403751-115412674	SSC	FGSC	OK	0.655728	0.713935	-0.122696	0.0980574	0.8871	0.920433	no	antisense	KNOWN	Ict1os	antisense	KNOWN	Ict1os-001		1052
TCONS_00032985	"="	ENSMUST00000180861.1	XLOC_011367	4931403G20Rik	chr12:69746847-69987580	SSC	FGSC	OK	0.470112	0.412968	0.186973	-0.0804383	0.88715	0.920456	no	lincRNA	KNOWN	4931403G20Rik	lincRNA	KNOWN	4931403G20Rik-201		1699
TCONS_00059019	"="	ENSMUST00000141256.1	XLOC_022666	Tnk2os	chr16:32643873-32683493	SSC	FGSC	OK	0.80069	0.710486	0.172438	-0.0788883	0.8888	0.921596	no	antisense	KNOWN	Tnk2os	antisense	KNOWN	Tnk2os-001		1392
TCONS_00084071	"="	ENSMUST00000189441.1	XLOC_032061	9230112E08Rik	chr2:180967194-181017540	SSC	FGSC	OK	0.904826	0.957661	-0.0818746	0.0772923	0.88925	0.921843	no	sense_overlapping	NOVEL	9230112E08Rik	sense_overlapping	KNOWN	9230112E08Rik-001		3352
TCONS_00137223	"="	ENSMUST00000097928.2	XLOC_050902	Faddos	chr7:144567354-144582723	SSC	FGSC	OK	0.807296	0.852819	-0.0791423	0.089027	0.89095	0.923018	no	antisense	KNOWN	Faddos	antisense	KNOWN	Faddos-001		1053
TCONS_00156898	"="	ENSMUST00000180525.1	XLOC_058607	2700012I20Rik	chr9:57072039-57142722	SSC	FGSC	OK	1.40659	1.68931	-0.264226	0.0786521	0.89285	0.924311	no	lincRNA	KNOWN	2700012I20Rik	lincRNA	KNOWN	2700012I20Rik-201		684
TCONS_00004741	"="	ENSMUST00000181378.2	XLOC_001677	Gm26665	chr1:166002935-166038256	SSC	FGSC	OK	0.600814	0.572967	0.0684673	-0.0671402	0.8931	0.924504	no	lincRNA	NOVEL	Gm26665	lincRNA	KNOWN	Gm26665-001		839
TCONS_00122229	"="	ENSMUST00000180645.1	XLOC_045372	Gm26556	chr6:4902916-5165661	SSC	FGSC	OK	0.714574	0.593403	0.268071	-0.0642642	0.89345	0.924623	no	lincRNA	NOVEL	Gm26556	lincRNA	KNOWN	Gm26556-001		320
TCONS_00129921	"="	ENSMUST00000143765.1	XLOC_048350	Gm15884	chr6:124712335-124718831	SSC	FGSC	OK	0.721203	0.884298	-0.294128	0.0916195	0.89395	0.924994	no	antisense	NOVEL	Gm15884	antisense	KNOWN	Gm15884-001		643
TCONS_00118650	"="	ENSMUST00000131859.1	XLOC_044287	N4bp2os	chr5:65760990-65830108	SSC	FGSC	OK	0.625444	0.741427	-0.245425	0.110801	0.8962	0.926822	no	antisense	KNOWN	N4bp2os	antisense	KNOWN	N4bp2os-002		699
TCONS_00023769	"="	ENSMUST00000181125.1	XLOC_008361	Gm26668	chr11:102838472-103112240	SSC	FGSC	OK	0.694555	0.776948	-0.16173	0.0747547	0.89655	0.927008	no	lincRNA	KNOWN	Gm26668	lincRNA	KNOWN	Gm26668-201		3635
TCONS_00100646	"="	ENSMUST00000129758.1	XLOC_038153	Toporsos	chr4:40259600-40279421	SSC	FGSC	OK	2.15505	2.34716	-0.123192	0.0943495	0.9008	0.930251	no	antisense	KNOWN	Toporsos	antisense	KNOWN	Toporsos-001		1054
TCONS_00139468	"="	ENSMUST00000181075.1	XLOC_051773	Gm26526	chr7:39588517-39591679	SSC	FGSC	OK	0.63902	0.626799	0.0278572	-0.0742182	0.904	0.93264	no	lincRNA	KNOWN	Gm26526	lincRNA	KNOWN	Gm26526-201		2927
TCONS_00057784	"="	ENSMUST00000146222.1	XLOC_022214	Gm15342	chr16:95992091-96082526	SSC	FGSC	OK	2.54815	2.72299	-0.0957425	0.0668161	0.90485	0.933177	no	processed_transcript	NOVEL	Gm15342	processed_transcript	KNOWN	Gm15342-001		2100
TCONS_00031867	"="	ENSMUST00000177896.2	XLOC_010838	Rab10os	chr12:3235503-3309969	SSC	FGSC	OK	4.11886	4.25105	-0.0455751	0.0736511	0.90545	0.933663	no	antisense	KNOWN	Rab10os	antisense	KNOWN	Rab10os-003		2872
TCONS_00026974	"="	ENSMUST00000140069.1	XLOC_009393	2010001A14Rik	chr11:57795498-57801417	SSC	FGSC	OK	0.584178	0.534308	0.128735	-0.0713971	0.907	0.934773	no	processed_transcript	NOVEL	2010001A14Rik	processed_transcript	KNOWN	2010001A14Rik-003		502
TCONS_00153638	"="	ENSMUST00000187393.1	XLOC_057447	RP23-260J19.3	chr9:95456175-95513469	SSC	FGSC	OK	1.60756	1.47801	0.121214	-0.0700688	0.90735	0.935045	no	antisense	NOVEL	RP23-260J19.3	antisense	KNOWN	RP23-260J19.3-001		1319
TCONS_00036342	"="	ENSMUST00000181727.1	XLOC_012936	Gm26531	chr12:85824658-86079041	SSC	FGSC	OK	0.531002	0.578555	-0.123738	0.0699762	0.90755	0.935148	no	lincRNA	KNOWN	Gm26531	lincRNA	KNOWN	Gm26531-201		1960
TCONS_00116679	"="	ENSMUST00000156467.1	XLOC_043565	Gm15708	chr5:144241689-144446757	SSC	FGSC	OK	0.506485	0.474265	0.0948251	-0.0683675	0.90875	0.935926	no	antisense	NOVEL	Gm15708	antisense	KNOWN	Gm15708-001		1765
TCONS_00105285	"="	ENSMUST00000146250.1	XLOC_039742	Gm13068	chr4:149744035-149774310	SSC	FGSC	OK	0.479502	0.542886	-0.179111	0.0893672	0.9089	0.936021	no	antisense	NOVEL	Gm13068	antisense	KNOWN	Gm13068-001		876
TCONS_00030543	"="	ENSMUST00000135857.1	XLOC_010502	Gm11646	chr11:106036871-106059324	SSC	FGSC	OK	0.600569	0.713396	-0.248373	0.0561577	0.90905	0.936117	no	antisense	NOVEL	Gm11646	antisense	KNOWN	Gm11646-001		397
TCONS_00071998	"="	ENSMUST00000178699.1	XLOC_027794	Gm21844	chr19:4711207-4811638	SSC	FGSC	OK	2.81957	3.14393	-0.157097	0.0675183	0.91075	0.937379	no	antisense	NOVEL	Gm21844	antisense	KNOWN	Gm21844-001		663
TCONS_00074314	"="	ENSMUST00000173314.1	XLOC_028660	Malat1	chr19:5795689-5802672	SSC	FGSC	OK	240.842	227.339	0.0832421	-0.0887477	0.9122	0.938367	no	lincRNA	KNOWN	Malat1	lincRNA	KNOWN	Malat1-002		556
TCONS_00150997	"="	ENSMUST00000180846.1	XLOC_056409	Gm26733	chr9:20432759-20563282	SSC	FGSC	OK	0.419096	0.483181	-0.205281	0.0700315	0.91235	0.938448	no	lincRNA	KNOWN	Gm26733	lincRNA	KNOWN	Gm26733-201		2046
TCONS_00004555	"="	ENSMUST00000159663.2	XLOC_001610	Gas5	chr1:161003215-161038539	SSC	FGSC	OK	1.39858	1.14415	0.28968	-0.06039	0.9126	0.938631	no	processed_transcript	KNOWN	Gas5	lincRNA	KNOWN	Gas5-002		346
TCONS_00109782	"="	ENSMUST00000181227.1	XLOC_041258	Gm26716	chr4:130792536-130826319	SSC	FGSC	OK	2.8716	3.05534	-0.0894789	0.0679118	0.91345	0.939283	no	antisense	NOVEL	Gm26716	antisense	KNOWN	Gm26716-001		415
TCONS_00119923	"="	ENSMUST00000130892.2	XLOC_044739	Gm15787	chr5:110135839-110176504	SSC	FGSC	OK	0.87327	0.812726	0.103657	-0.0616852	0.9145	0.940006	no	processed_transcript	NOVEL	Gm15787	processed_transcript	KNOWN	Gm15787-001		1250
TCONS_00157374	"="	ENSMUST00000186450.1	XLOC_058787	RP23-25A17.2	chr9:66349985-66593142	SSC	FGSC	OK	7.08501	6.25177	0.180506	-0.0624664	0.9157	0.940899	no	antisense	NOVEL	RP23-25A17.2	antisense	KNOWN	RP23-25A17.2-001		554
TCONS_00027136	"="	ENSMUST00000123949.1	XLOC_009464	Gm12264	chr11:59661304-59791348	SSC	FGSC	OK	5.96212	6.57669	-0.141536	0.0627909	0.91635	0.941359	no	antisense	NOVEL	Gm12264	antisense	KNOWN	Gm12264-001		500
TCONS_00098130	"="	ENSMUST00000141787.1	XLOC_037197	A730011C13Rik	chr3:94954074-95021214	SSC	FGSC	OK	0.925912	0.832993	0.152571	-0.0594722	0.91635	0.941359	no	processed_transcript	NOVEL	A730011C13Rik	processed_transcript	KNOWN	A730011C13Rik-002		1877
TCONS_00086336	"="	ENSMUST00000141133.1	XLOC_032671	Gm13496	chr2:38996712-39006168	SSC	FGSC	OK	0.692487	0.593328	0.222959	-0.0735715	0.91705	0.941781	no	antisense	NOVEL	Gm13496	antisense	KNOWN	Gm13496-001		1165
TCONS_00015747	"="	ENSMUST00000139891.1	XLOC_005603	E130307A14Rik	chr10:39367624-39732007	SSC	FGSC	OK	4.84588	4.61684	0.0698539	-0.0588303	0.9179	0.942342	no	processed_transcript	KNOWN	E130307A14Rik	processed_transcript	KNOWN	E130307A14Rik-012		628
TCONS_00024070	"="	ENSMUST00000106767.2	XLOC_008438	1810010H24Rik	chr11:107028117-107030443	SSC	FGSC	OK	0.743613	0.693058	0.101577	-0.0667334	0.92095	0.94418	no	antisense	NOVEL	1810010H24Rik	antisense	KNOWN	1810010H24Rik-201		1100
TCONS_00067770	"="	ENSMUST00000181147.1	XLOC_025884	1110020A21Rik	chr17:84954966-85027477	SSC	FGSC	OK	0.822431	0.885573	-0.106717	0.072419	0.92225	0.945037	no	lincRNA	KNOWN	1110020A21Rik	lincRNA	KNOWN	1110020A21Rik-201		853
TCONS_00120577	"="	ENSMUST00000162348.1	XLOC_044927	Gm16552	chr5:121711336-121836914	SSC	FGSC	OK	0.936693	1.02833	-0.134651	0.0598965	0.9238	0.946239	no	antisense	NOVEL	Gm16552	antisense	KNOWN	Gm16552-001		685
TCONS_00002735	"="	ENSMUST00000181016.2	XLOC_000919	2410088K16Rik	chr1:88754889-88755736	SSC	FGSC	OK	0.419433	0.451566	-0.106497	0.0640051	0.9239	0.946267	no	lincRNA	KNOWN	2410088K16Rik	lincRNA	KNOWN	2410088K16Rik-001		479
TCONS_00071923	"="	ENSMUST00000151401.3	XLOC_027766	Tmem134	chr19:4125933-4132307	SSC	FGSC	OK	1.12469	1.05064	0.0982696	-0.0455564	0.9265	0.948111	no	processed_transcript	KNOWN	Tmem134	processed_transcript	KNOWN	Tmem134-014		801
TCONS_00098065	"="	ENSMUST00000181305.1	XLOC_037167	1700040D17Rik	chr3:94371767-94413072	SSC	FGSC	OK	1.02558	0.974532	0.0736608	-0.040724	0.9265	0.948111	no	lincRNA	KNOWN	1700040D17Rik	lincRNA	KNOWN	1700040D17Rik-201		962
TCONS_00153034	"="	ENSMUST00000184319.1	XLOC_057232	5031420N21Rik	chr9:72958784-73042779	SSC	FGSC	OK	0.760102	0.793073	-0.0612606	0.0550764	0.92735	0.948742	no	processed_transcript	KNOWN	5031420N21Rik	retained_intron	KNOWN	5031420N21Rik-002		2639
TCONS_00136212	"="	ENSMUST00000147487.1	XLOC_050625	B130055M24Rik	chr7:127443315-127476759	SSC	FGSC	OK	1.36972	1.43141	-0.0635571	0.0564299	0.92775	0.949062	no	processed_transcript	NOVEL	B130055M24Rik	processed_transcript	KNOWN	B130055M24Rik-002		1142
TCONS_00092605	"="	ENSMUST00000122858.1	XLOC_034903	Gm15952	chr3:35892104-35942717	SSC	FGSC	OK	0.681133	0.760486	-0.158985	0.086606	0.92825	0.949395	no	antisense	NOVEL	Gm15952	antisense	KNOWN	Gm15952-001		489
TCONS_00035898	"="	ENSMUST00000127129.2	XLOC_012726	3110056K07Rik	chr12:70974620-71015832	SSC	FGSC	OK	0.514389	0.583531	-0.18195	0.0517057	0.9295	0.950241	no	antisense	NOVEL	3110056K07Rik	antisense	KNOWN	3110056K07Rik-001		722
TCONS_00047999	"="	ENSMUST00000135068.1	XLOC_018385	Gm15932	chr14:55559941-55576952	SSC	FGSC	OK	0.701153	0.774237	-0.143047	0.0519775	0.92985	0.950495	no	antisense	NOVEL	Gm15932	antisense	KNOWN	Gm15932-001		512
TCONS_00124762	"="	ENSMUST00000147542.1	XLOC_046390	Gm15612	chr6:88842554-88876420	SSC	FGSC	OK	1.6618	1.69853	-0.0315409	0.0469076	0.9346	0.953839	no	processed_transcript	NOVEL	Gm15612	processed_transcript	KNOWN	Gm15612-001		3118
TCONS_00057157	"="	ENSMUST00000180999.1	XLOC_021935	Gm16892	chr16:57167400-57231525	SSC	FGSC	OK	1.55912	1.52346	0.0333872	-0.0505113	0.9356	0.954531	no	lincRNA	KNOWN	Gm16892	lincRNA	KNOWN	Gm16892-201		1726
TCONS_00044283	"="	ENSMUST00000171248.1	XLOC_016695	Gm17110	chr14:34410733-34503403	SSC	FGSC	OK	4.65868	4.42262	0.075021	-0.0573288	0.93565	0.954538	no	antisense	NOVEL	Gm17110	antisense	KNOWN	Gm17110-001		735
TCONS_00048114	"="	ENSMUST00000180682.1	XLOC_018422	Gm16973	chr14:56668247-56721289	SSC	FGSC	OK	0.508342	0.55116	-0.116672	0.0575968	0.93665	0.955289	no	lincRNA	KNOWN	Gm16973	lincRNA	KNOWN	Gm16973-201		1299
TCONS_00090590	"="	ENSMUST00000144649.1	XLOC_034209	Gm14257	chr2:155490378-155594955	SSC	FGSC	OK	0.452878	0.502299	-0.149426	0.0531564	0.9368	0.955352	no	antisense	NOVEL	Gm14257	antisense	KNOWN	Gm14257-001		765
TCONS_00092238	"="	ENSMUST00000141455.1	XLOC_034777	Gm16093	chr3:19223107-19311322	SSC	FGSC	OK	1.77284	1.95726	-0.14277	0.084422	0.9377	0.956001	no	antisense	NOVEL	Gm16093	antisense	KNOWN	Gm16093-001		392
TCONS_00009461	"="	ENSMUST00000181746.1	XLOC_003304	9230116N13Rik	chr1:136411915-136440158	SSC	FGSC	OK	1.70551	1.67428	0.0266628	-0.0450239	0.93845	0.956421	no	lincRNA	KNOWN	9230116N13Rik	lincRNA	KNOWN	9230116N13Rik-201		2097
TCONS_00040678	"="	ENSMUST00000139822.1	XLOC_015148	4930558J22Rik	chr13:23738807-23764378	SSC	FGSC	OK	2.687	2.35282	0.19161	-0.0671612	0.93875	0.956577	no	processed_transcript	KNOWN	4930558J22Rik	processed_transcript	KNOWN	4930558J22Rik-001		1099
TCONS_00084181	"="	ENSMUST00000148004.1	XLOC_032085	Uckl1os	chr2:181569148-181655660	SSC	FGSC	OK	0.858106	0.913747	-0.0906381	0.0440318	0.93995	0.957531	no	antisense	NOVEL	Uckl1os	antisense	KNOWN	Uckl1os-007		822
TCONS_00075882	"="	ENSMUST00000130184.1	XLOC_029250	Gm16726	chr19:46152508-46286510	SSC	FGSC	OK	1.15791	1.2145	-0.0688464	0.0516431	0.94165	0.958544	no	processed_transcript	NOVEL	Gm16726	processed_transcript	KNOWN	Gm16726-001		892
TCONS_00141000	"="	ENSMUST00000180467.1	XLOC_052459	6330403N20Rik	chr7:80294449-80316259	SSC	FGSC	OK	0.721964	0.774544	-0.101419	0.0503855	0.9439	0.96007	no	lincRNA	KNOWN	6330403N20Rik	lincRNA	KNOWN	6330403N20Rik-201		1189
TCONS_00063770	"="	ENSMUST00000180743.1	XLOC_024435	Gm26561	chr17:70853766-71476103	SSC	FGSC	OK	1.87122	1.73503	0.109017	-0.0389927	0.9449	0.960847	no	lincRNA	KNOWN	Gm26561	lincRNA	KNOWN	Gm26561-201		1413
TCONS_00143085	"="	ENSMUST00000190938.1	XLOC_053272	RP24-159C12.5	chr7:127510437-127573116	SSC	FGSC	OK	1.4345	1.60734	-0.164126	0.0479541	0.94525	0.960993	no	antisense	NOVEL	RP24-159C12.5	antisense	KNOWN	RP24-159C12.5-001		471
TCONS_00141412	"="	ENSMUST00000182408.1	XLOC_052641	4632427E13Rik	chr7:92729839-92741521	SSC	FGSC	OK	2.15839	2.19804	-0.0262588	0.0382313	0.9457	0.9613	no	antisense	NOVEL	4632427E13Rik	antisense	KNOWN	4632427E13Rik-002		669
TCONS_00066198	"="	ENSMUST00000173576.1	XLOC_025299	Gm20522	chr17:35116195-35128855	SSC	FGSC	OK	2.86221	2.96714	-0.0519413	0.0373405	0.9462	0.961584	no	antisense	NOVEL	Gm20522	antisense	KNOWN	Gm20522-001		784
TCONS_00104222	"="	ENSMUST00000144222.2	XLOC_039368	E130218I03Rik	chr4:134243288-134245934	SSC	FGSC	OK	1.24507	1.26641	-0.0245152	0.035489	0.9472	0.9623	no	processed_transcript	NOVEL	E130218I03Rik	processed_transcript	KNOWN	E130218I03Rik-002		1729
TCONS_00014539	"="	ENSMUST00000123348.1	XLOC_005123	Kcnmb4os2	chr10:116417860-116476363	SSC	FGSC	OK	0.636502	0.613567	0.0529448	-0.0376972	0.9477	0.962703	no	antisense	KNOWN	Kcnmb4os2	antisense	KNOWN	Kcnmb4os2-003		511
TCONS_00110254	"="	ENSMUST00000149741.1	XLOC_041395	Gm15979	chr4:135412307-135433853	SSC	FGSC	OK	0.486444	0.531985	-0.129111	0.037275	0.94825	0.963022	no	sense_intronic	NOVEL	Gm15979	sense_intronic	KNOWN	Gm15979-001		590
TCONS_00026755	"="	ENSMUST00000181262.1	XLOC_009308	Gm26551	chr11:51949881-52286179	SSC	FGSC	OK	0.953416	1.04018	-0.125661	0.0402528	0.94845	0.96318	no	lincRNA	KNOWN	Gm26551	lincRNA	KNOWN	Gm26551-201		2432
TCONS_00103766	"="	ENSMUST00000153817.2	XLOC_039248	Gm12976	chr4:129189759-129265010	SSC	FGSC	OK	0.654781	0.708475	-0.113703	0.0302441	0.9486	0.963257	no	lincRNA	KNOWN	Gm12976	lincRNA	KNOWN	Gm12976-002		412
TCONS_00094763	"="	ENSMUST00000123155.2	XLOC_035780	Gm15886	chr3:103739365-103791563	SSC	FGSC	OK	1.34065	1.37854	-0.0402137	0.041837	0.9502	0.964386	no	antisense	NOVEL	Gm15886	antisense	KNOWN	Gm15886-001		1250
TCONS_00026763	"="	ENSMUST00000180832.1	XLOC_009312	mmu-mir-3061	chr11:51949881-52286179	SSC	FGSC	OK	1.1804	1.25989	-0.0940129	0.0372156	0.9504	0.964499	no	lincRNA	KNOWN	mmu-mir-3061	lincRNA	KNOWN	mmu-mir-3061.1-201		2986
TCONS_00029732	"="	ENSMUST00000139017.1	XLOC_010269	Gm12359	chr11:98795515-98833814	SSC	FGSC	OK	0.641352	0.681195	-0.0869511	0.0442278	0.9512	0.96489	no	antisense	NOVEL	Gm12359	antisense	KNOWN	Gm12359-001		1399
TCONS_00159552	"="	ENSMUST00000181325.1	XLOC_059521	E530011L22Rik	chr9:121757206-121771742	SSC	FGSC	OK	2.81981	2.85546	-0.0181265	0.0360321	0.95195	0.965366	no	lincRNA	KNOWN	E530011L22Rik	lincRNA	KNOWN	E530011L22Rik-201		2007
TCONS_00035306	"="	ENSMUST00000191351.1	XLOC_012393	RP23-182F9.5	chr12:31500067-31500745	SSC	FGSC	OK	0.645515	0.64653	-0.00226646	0.00309614	0.9553	0.967574	no	lincRNA	NOVEL	RP23-182F9.5	lincRNA	KNOWN	RP23-182F9.5-001		678
TCONS_00101703	"="	ENSMUST00000142137.1	XLOC_038540	Gm11250	chr4:72117141-72200988	SSC	FGSC	OK	4.95504	4.6538	0.0904877	-0.0329528	0.95745	0.969074	no	antisense	PUTATIVE	Gm11250	antisense	PUTATIVE	Gm11250-001		306
TCONS_00158543	"="	ENSMUST00000189857.1	XLOC_059213	RP24-535L7.6	chr9:100492292-100547315	SSC	FGSC	OK	0.652258	0.684773	-0.0701842	0.0401578	0.95995	0.97079	no	sense_intronic	NOVEL	RP24-535L7.6	sense_intronic	KNOWN	RP24-535L7.6-001		456
TCONS_00114905	"="	ENSMUST00000166047.1	XLOC_043046	Gm17122	chr5:113842435-113908758	SSC	FGSC	OK	33.5489	33.0058	0.0235459	-0.0513295	0.9603	0.971039	no	antisense	PUTATIVE	Gm17122	antisense	PUTATIVE	Gm17122-001		372
TCONS_00045423	"="	ENSMUST00000183304.1	XLOC_017274	Gm26916	chr14:61598225-61682373	SSC	FGSC	OK	1.0296	0.986016	0.0623974	-0.0231398	0.9605	0.971196	no	lincRNA	NOVEL	Gm26916	lincRNA	KNOWN	Gm26916-001		352
TCONS_00019489	"="	ENSMUST00000146985.1	XLOC_007022	Gm8098	chr11:30099394-30280491	SSC	FGSC	OK	0.762058	0.806272	-0.0813656	0.0274131	0.96625	0.975195	no	processed_transcript	KNOWN	Gm8098	processed_transcript	KNOWN	Gm8098-001		1499
TCONS_00057537	"="	ENSMUST00000138207.1	XLOC_022133	Gm15964	chr16:91611467-91646952	SSC	FGSC	OK	0.893979	0.877503	0.0268361	-0.0230602	0.96765	0.976155	no	processed_transcript	NOVEL	Gm15964	processed_transcript	KNOWN	Gm15964-001		2745
TCONS_00019578	"="	ENSMUST00000131851.1	XLOC_007055	Gm12116	chr11:33204054-33513894	SSC	FGSC	OK	0.8007	0.787576	0.0238424	-0.0225961	0.97	0.977708	no	lincRNA	NOVEL	Gm12116	lincRNA	KNOWN	Gm12116-001		2770
TCONS_00004563	"="	ENSMUST00000159890.2	XLOC_001610	Gas5	chr1:161003215-161038539	SSC	FGSC	OK	0.656973	0.625238	0.0714278	-0.0218527	0.97085	0.978202	no	processed_transcript	KNOWN	Gas5	retained_intron	KNOWN	Gas5-005		1066
TCONS_00058659	"="	ENSMUST00000134992.1	XLOC_022518	Gm16618	chr16:20511132-20544909	SSC	FGSC	OK	0.584231	0.606451	-0.0538522	0.0235444	0.973	0.979551	no	processed_transcript	NOVEL	Gm16618	processed_transcript	KNOWN	Gm16618-001		955
TCONS_00017448	"="	ENSMUST00000152600.1	XLOC_006187	Gm15344	chr10:86685600-86705509	SSC	FGSC	OK	4.22959	4.43315	-0.0678148	0.0306682	0.97635	0.982196	no	processed_transcript	PUTATIVE	Gm15344	processed_transcript	PUTATIVE	Gm15344-001		421
TCONS_00032474	"="	ENSMUST00000180613.1	XLOC_011120	Gdap10	chr12:32819121-32853369	SSC	FGSC	OK	5.32684	5.3514	-0.00663706	0.0178926	0.97725	0.982737	no	lincRNA	KNOWN	Gdap10	lincRNA	KNOWN	Gdap10-201		5003
TCONS_00119732	"="	ENSMUST00000180428.1	XLOC_044664	Gm26692	chr5:107437916-107688015	SSC	FGSC	OK	0.633389	0.655085	-0.0485892	0.0167292	0.978	0.983264	no	lincRNA	KNOWN	Gm26692	lincRNA	KNOWN	Gm26692-201		1057
TCONS_00058790	"="	ENSMUST00000181640.1	XLOC_022570	1110054M08Rik	chr16:24391611-24992576	SSC	FGSC	OK	1.32477	1.33816	-0.0145105	0.0152527	0.9791	0.984021	no	lincRNA	KNOWN	1110054M08Rik	lincRNA	KNOWN	1110054M08Rik-201		1603
TCONS_00031638	"="	ENSMUST00000180595.1	XLOC_010774	Gm16755	chr11:120484612-120489065	SSC	FGSC	OK	0.870641	0.870154	0.000807209	-0.000524317	0.98445	0.987799	no	lincRNA	KNOWN	Gm16755	lincRNA	KNOWN	Gm16755-201		933
TCONS_00060401	"="	ENSMUST00000129569.1	XLOC_023239	Gm15317	chr16:96145353-96157852	SSC	FGSC	OK	1.29331	1.29074	0.00286165	-0.00166162	0.98575	0.988662	no	antisense	NOVEL	Gm15317	antisense	KNOWN	Gm15317-001		699
TCONS_00074312	"="	ENSMUST00000173523.1	XLOC_028660	Malat1	chr19:5795689-5802672	SSC	FGSC	OK	128.521	128.762	-0.0027095	0.00778582	0.9879	0.990361	no	lincRNA	KNOWN	Malat1	lincRNA	KNOWN	Malat1-004		656
TCONS_00091577	"="	ENSMUST00000139677.1	XLOC_034504	Gm14453	chr2:173020308-173037024	SSC	FGSC	OK	3.13237	3.13103	0.000617253	-0.000477757	0.98825	0.990575	no	antisense	PUTATIVE	Gm14453	antisense	PUTATIVE	Gm14453-001		553
TCONS_00157454	"="	ENSMUST00000185564.1	XLOC_058818	RP23-277J20.1	chr9:69988399-70008317	SSC	FGSC	OK	1.01927	1.02501	-0.00811	0.00757922	0.98925	0.991318	no	antisense	NOVEL	RP23-277J20.1	antisense	KNOWN	RP23-277J20.1-001		1569
TCONS_00000025	"="	ENSMUST00000144339.1	XLOC_000010	Gm16041	chr1:4909575-5070285	SSC	FGSC	NOTEST	0.0367438	0.0460257	-0.324938	0	1	1	no	antisense	NOVEL	Gm16041	antisense	KNOWN	Gm16041-001		3725
TCONS_00000130	"="	ENSMUST00000189431.1	XLOC_000031	1700034P13Rik	chr1:9711065-9791922	SSC	FGSC	NOTEST	0.255216	0.17395	0.553042	0	1	1	no	antisense	NOVEL	1700034P13Rik	antisense	KNOWN	1700034P13Rik-004		555
TCONS_00000131	"="	ENSMUST00000189322.1	XLOC_000031	1700034P13Rik	chr1:9711065-9791922	SSC	FGSC	LOWDATA	0.156538	0.0749228	1.06303	0	1	1	no	antisense	NOVEL	1700034P13Rik	antisense	KNOWN	1700034P13Rik-005		379
TCONS_00000162	"="	ENSMUST00000134692.1	XLOC_000037	Gm15818	chr1:9968623-10009136	SSC	FGSC	NOTEST	0.0343622	0.0528839	-0.622006	0	1	1	no	antisense	NOVEL	Gm15818	antisense	KNOWN	Gm15818-001		656
TCONS_00000240	"="	ENSMUST00000181272.1	XLOC_000053	Gm17644	chr1:12667562-12673090	SSC	FGSC	NOTEST	0.0297414	0.21107	-2.82718	0	1	1	no	lincRNA	NOVEL	Gm17644	lincRNA	KNOWN	Gm17644-001		3200
TCONS_00000280	"="	ENSMUST00000067599.1	XLOC_000070	Gm9947	chr1:14752936-14776931	SSC	FGSC	NOTEST	0.0136566	5.80462e-07	14.522	0	1	1	no	antisense	KNOWN	Gm9947	antisense	KNOWN	Gm9947-001		2920
TCONS_00000315	"="	ENSMUST00000186343.1	XLOC_000091	RP24-73D23.1	chr1:16228505-16520112	SSC	FGSC	NOTEST	0.118877	0.0924577	0.362607	0	1	1	no	antisense	NOVEL	RP24-73D23.1	antisense	KNOWN	RP24-73D23.1-001		1515
TCONS_00000316	"="	ENSMUST00000161626.1	XLOC_000092	Gm7568	chr1:16228505-16520112	SSC	FGSC	NOTEST	0.0671315	0	inf	0	1	1	no	antisense	NOVEL	Gm7568	antisense	KNOWN	Gm7568-003		415
TCONS_00000317	"="	ENSMUST00000160446.2	XLOC_000092	Gm7568	chr1:16228505-16520112	SSC	FGSC	NOTEST	0.384515	0.14013	1.45628	0	1	1	no	antisense	NOVEL	Gm7568	antisense	KNOWN	Gm7568-001		709
TCONS_00000322	"="	ENSMUST00000181371.1	XLOC_000095	D030040B21Rik	chr1:16657246-16662278	SSC	FGSC	NOTEST	0.0650429	0.168074	-1.36964	0	1	1	no	lincRNA	NOVEL	D030040B21Rik	lincRNA	KNOWN	D030040B21Rik-001		2788
TCONS_00000348	"="	ENSMUST00000187817.1	XLOC_000106	RP24-317E22.1	chr1:17133627-17173103	SSC	FGSC	NOTEST	0.0185514	0.0299692	-0.691948	0	1	1	no	lincRNA	NOVEL	RP24-317E22.1	lincRNA	KNOWN	RP24-317E22.1-001		1011
TCONS_00000375	"="	ENSMUST00000161509.2	XLOC_000121	4930486I03Rik	chr1:20057778-20618064	SSC	FGSC	NOTEST	0	0.249275	-inf	0	1	1	no	antisense	NOVEL	4930486I03Rik	antisense	KNOWN	4930486I03Rik-001		788
TCONS_00000377	"="	ENSMUST00000185494.1	XLOC_000122	mmu-mir-133b	chr1:20679009-20684298	SSC	FGSC	NOTEST	0	0.0230548	-inf	0	1	1	no	lincRNA	NOVEL	mmu-mir-133b	lincRNA	KNOWN	mmu-mir-133b.1-001		5276
TCONS_00000415	"="	ENSMUST00000181002.1	XLOC_000145	Gm26580	chr1:21398402-21962530	SSC	FGSC	NOTEST	0.429194	0.393786	0.124217	0	1	1	no	lincRNA	KNOWN	Gm26580	lincRNA	KNOWN	Gm26580-201		2095
TCONS_00000485	"="	ENSMUST00000191364.1	XLOC_000186	RP24-173I18.2	chr1:31019187-31096454	SSC	FGSC	NOTEST	0	0.0630408	-inf	0	1	1	no	lincRNA	KNOWN	RP24-173I18.2	lincRNA	KNOWN	RP24-173I18.2-001		585
TCONS_00000486	"="	ENSMUST00000186448.1	XLOC_000187	RP24-421A2.2	chr1:31135225-31222684	SSC	FGSC	NOTEST	0.0603358	0.0374799	0.686896	0	1	1	no	antisense	KNOWN	RP24-421A2.2	antisense	KNOWN	RP24-421A2.2-001		2858
TCONS_00000702	"="	ENSMUST00000160659.1	XLOC_000248	4930556I23Rik	chr1:37611676-37720085	SSC	FGSC	NOTEST	0.369561	0.323473	0.192166	0	1	1	no	antisense	NOVEL	4930556I23Rik	antisense	KNOWN	4930556I23Rik-001		560
TCONS_00000703	"="	ENSMUST00000181885.1	XLOC_000249	Gm26805	chr1:37865298-37871388	SSC	FGSC	NOTEST	0.0615158	0.184752	-1.58656	0	1	1	no	lincRNA	KNOWN	Gm26805	lincRNA	KNOWN	Gm26805-201		3089
TCONS_00000718	"="	ENSMUST00000129513.1	XLOC_000254	Gm15457	chr1:37933595-37957759	SSC	FGSC	NOTEST	0.00443185	0.0769242	-4.11746	0	1	1	no	antisense	NOVEL	Gm15457	antisense	KNOWN	Gm15457-001		3990
TCONS_00000722	"="	ENSMUST00000127620.1	XLOC_000258	Gm16150	chr1:38177325-38664955	SSC	FGSC	NOTEST	0.164365	0	inf	0	1	1	no	antisense	NOVEL	Gm16150	antisense	KNOWN	Gm16150-001		437
TCONS_00000723	"="	ENSMUST00000133299.1	XLOC_000258	Gm16150	chr1:38177325-38664955	SSC	FGSC	NOTEST	0.353755	0.0988339	1.83967	0	1	1	no	antisense	NOVEL	Gm16150	antisense	KNOWN	Gm16150-002		673
TCONS_00000728	"="	ENSMUST00000131663.1	XLOC_000260	Gm16152	chr1:38177325-38664955	SSC	FGSC	NOTEST	0.37028	0	inf	0	1	1	no	antisense	NOVEL	Gm16152	antisense	KNOWN	Gm16152-002		872
TCONS_00000756	"="	ENSMUST00000181841.1	XLOC_000273	D930019O06Rik	chr1:39618405-39664699	SSC	FGSC	LOWDATA	0.190152	0.14387	0.402386	0	1	1	no	lincRNA	KNOWN	D930019O06Rik	lincRNA	KNOWN	D930019O06Rik-201		3663
TCONS_00000757	"="	ENSMUST00000181841.1	XLOC_000273	D930019O06Rik	chr1:39618405-39664699	SSC	FGSC	NOTEST	0.0384173	0.18033	-2.23081	0	1	1	no	lincRNA	KNOWN	D930019O06Rik	lincRNA	KNOWN	D930019O06Rik-201		3663
TCONS_00000804	"="	ENSMUST00000186391.1	XLOC_000294	RP23-176M9.1	chr1:41781807-41939560	SSC	FGSC	NOTEST	0.0341903	1.6153e-05	11.0476	0	1	1	no	lincRNA	NOVEL	RP23-176M9.1	lincRNA	KNOWN	RP23-176M9.1-001		2759
TCONS_00000808	"="	ENSMUST00000066196.1	XLOC_000296	Gm9915	chr1:42229725-42231108	SSC	FGSC	NOTEST	0	0.0212076	-inf	0	1	1	no	lincRNA	NOVEL	Gm9915	lincRNA	KNOWN	Gm9915-201		1383
TCONS_00000809	"="	ENSMUST00000066196.1	XLOC_000296	Gm9915	chr1:42229725-42231108	SSC	FGSC	LOWDATA	0	0.0212694	-inf	0	1	1	no	lincRNA	NOVEL	Gm9915	lincRNA	KNOWN	Gm9915-201		1383
TCONS_00000811	"="	ENSMUST00000176807.2	XLOC_000298	Gm20646	chr1:42694924-42744791	SSC	FGSC	NOTEST	0.0441121	0.0242855	0.861081	0	1	1	no	sense_overlapping	NOVEL	Gm20646	sense_overlapping	KNOWN	Gm20646-001		1316
TCONS_00000834	"="	ENSMUST00000185980.1	XLOC_000308	RP23-466C15.3	chr1:43045297-43098688	SSC	FGSC	NOTEST	0.0560157	0.15628	-1.48023	0	1	1	no	antisense	NOVEL	RP23-466C15.3	antisense	KNOWN	RP23-466C15.3-001		414
TCONS_00000857	"="	ENSMUST00000188753.1	XLOC_000323	RP23-103C13.2	chr1:43730601-43746516	SSC	FGSC	NOTEST	0.178915	0.309537	-0.79084	0	1	1	no	lincRNA	NOVEL	RP23-103C13.2	lincRNA	KNOWN	RP23-103C13.2-001		612
TCONS_00000997	"="	ENSMUST00000187677.1	XLOC_000381	RP24-479J20.1	chr1:50812422-50837947	SSC	FGSC	LOWDATA	7.48516	0.0640329	6.86908	0	1	1	no	lincRNA	NOVEL	RP24-479J20.1	lincRNA	KNOWN	RP24-479J20.1-001		2327
TCONS_00001022	"="	ENSMUST00000185627.1	XLOC_000405	RP23-122O4.1	chr1:50900646-51187270	SSC	FGSC	NOTEST	0.369531	0	inf	0	1	1	no	lincRNA	NOVEL	RP23-122O4.1	lincRNA	KNOWN	RP23-122O4.1-001		1475
TCONS_00001027	"="	ENSMUST00000187777.1	XLOC_000407	RP24-330P10.2	chr1:50900646-51187270	SSC	FGSC	NOTEST	0.1109	0.030155	1.8788	0	1	1	no	sense_intronic	NOVEL	RP24-330P10.2	sense_intronic	KNOWN	RP24-330P10.2-001		2273
TCONS_00001028	"="	ENSMUST00000190705.1	XLOC_000408	RP24-555D5.1	chr1:51195220-51197748	SSC	FGSC	NOTEST	0.00594603	0.0728484	-3.6149	0	1	1	no	lincRNA	NOVEL	RP24-555D5.1	lincRNA	KNOWN	RP24-555D5.1-001		2528
TCONS_00001036	"="	ENSMUST00000185516.1	XLOC_000412	RP24-194N4.4	chr1:51987147-52161865	SSC	FGSC	LOWDATA	0.0282086	0.00682571	2.04709	0	1	1	no	processed_transcript	NOVEL	RP24-194N4.4	processed_transcript	KNOWN	RP24-194N4.4-001		3532
TCONS_00001059	"="	ENSMUST00000189527.1	XLOC_000417	RP24-388H6.2	chr1:52522901-52582679	SSC	FGSC	NOTEST	0.0944746	0	inf	0	1	1	no	lincRNA	NOVEL	RP24-388H6.2	lincRNA	KNOWN	RP24-388H6.2-001		701
TCONS_00001093	"="	ENSMUST00000191402.1	XLOC_000428	RP24-481M4.1	chr1:53189186-53297018	SSC	FGSC	NOTEST	0.212341	0.0994825	1.09387	0	1	1	no	antisense	NOVEL	RP24-481M4.1	antisense	KNOWN	RP24-481M4.1-001		535
TCONS_00001124	"="	ENSMUST00000190007.1	XLOC_000438	RP24-97J22.2	chr1:54645339-54926387	SSC	FGSC	NOTEST	0.149568	0	inf	0	1	1	no	antisense	NOVEL	RP24-97J22.2	antisense	KNOWN	RP24-97J22.2-001		633
TCONS_00001125	"="	ENSMUST00000188243.1	XLOC_000438	RP24-97J22.2	chr1:54645339-54926387	SSC	FGSC	NOTEST	0.25112	0.197533	0.346282	0	1	1	no	antisense	NOVEL	RP24-97J22.2	antisense	KNOWN	RP24-97J22.2-002		2117
TCONS_00001164	"="	ENSMUST00000189293.1	XLOC_000456	RP24-421N21.1	chr1:55931240-55973629	SSC	FGSC	NOTEST	0	0.340718	-inf	0	1	1	no	lincRNA	NOVEL	RP24-421N21.1	lincRNA	KNOWN	RP24-421N21.1-001		1906
TCONS_00001173	"="	ENSMUST00000186048.1	XLOC_000457	RP23-258N15.1	chr1:56018977-56020203	SSC	FGSC	NOTEST	0.0595502	0	inf	0	1	1	no	lincRNA	NOVEL	RP23-258N15.1	lincRNA	KNOWN	RP23-258N15.1-001		424
TCONS_00001176	"="	ENSMUST00000187560.1	XLOC_000459	RP24-146K19.1	chr1:56531823-56533876	SSC	FGSC	NOTEST	0.0223209	0	inf	0	1	1	no	lincRNA	NOVEL	RP24-146K19.1	lincRNA	KNOWN	RP24-146K19.1-001		2053
TCONS_00001180	"="	ENSMUST00000187927.1	XLOC_000461	9130024F11Rik	chr1:56793980-57050084	SSC	FGSC	NOTEST	0.0279638	0.364576	-3.70458	0	1	1	no	processed_transcript	KNOWN	9130024F11Rik	antisense	KNOWN	9130024F11Rik-005		517
TCONS_00001183	"="	ENSMUST00000185283.1	XLOC_000462	RP24-95P4.1	chr1:57127339-57129400	SSC	FGSC	NOTEST	0.01696	0	inf	0	1	1	no	lincRNA	NOVEL	RP24-95P4.1	lincRNA	KNOWN	RP24-95P4.1-001		2061
TCONS_00001264	"="	ENSMUST00000139825.1	XLOC_000477	Gm15834	chr1:58505147-58586336	SSC	FGSC	NOTEST	0.172578	0.122171	0.498352	0	1	1	no	lincRNA	NOVEL	Gm15834	lincRNA	KNOWN	Gm15834-001		2613
TCONS_00001311	"="	ENSMUST00000191356.1	XLOC_000487	RP24-535E21.1	chr1:59007065-59094924	SSC	FGSC	LOWDATA	0	0.0951016	-inf	0	1	1	no	antisense	NOVEL	RP24-535E21.1	antisense	KNOWN	RP24-535E21.1-002		313
TCONS_00001313	"="	ENSMUST00000189096.1	XLOC_000489	G730003C15Rik	chr1:59100589-59237231	SSC	FGSC	LOWDATA	0.829253	0.717345	0.209145	0	1	1	no	antisense	NOVEL	G730003C15Rik	antisense	KNOWN	G730003C15Rik-001		2309
TCONS_00001314	"="	ENSMUST00000189096.1	XLOC_000489	G730003C15Rik	chr1:59100589-59237231	SSC	FGSC	NOTEST	0.0953774	0.100914	-0.0814024	0	1	1	no	antisense	NOVEL	G730003C15Rik	antisense	KNOWN	G730003C15Rik-001		2309
TCONS_00001505	"="	ENSMUST00000128274.2	XLOC_000548	Gm11587	chr1:61301268-61316304	SSC	FGSC	NOTEST	0.0177132	0.00012798	7.11277	0	1	1	no	lincRNA	NOVEL	Gm11587	lincRNA	KNOWN	Gm11587-001		1120
TCONS_00001508	"="	ENSMUST00000141000.1	XLOC_000549	9530026F06Rik	chr1:61378431-61395904	SSC	FGSC	NOTEST	0	0.039704	-inf	0	1	1	no	lincRNA	KNOWN	9530026F06Rik	lincRNA	KNOWN	9530026F06Rik-001		892
TCONS_00001509	"="	ENSMUST00000141758.1	XLOC_000550	Gm11588	chr1:61440100-61470205	SSC	FGSC	NOTEST	0	0.156679	-inf	0	1	1	no	lincRNA	NOVEL	Gm11588	lincRNA	KNOWN	Gm11588-001		658
TCONS_00001511	"="	ENSMUST00000187655.1	XLOC_000552	RP23-280M7.2	chr1:61474950-61476028	SSC	FGSC	NOTEST	0	0.186754	-inf	0	1	1	no	lincRNA	NOVEL	RP23-280M7.2	lincRNA	KNOWN	RP23-280M7.2-001		506
TCONS_00001544	"="	ENSMUST00000138611.2	XLOC_000569	Ino80dos	chr1:62958417-63180486	SSC	FGSC	LOWDATA	0.783848	0.787894	-0.00742841	0	1	1	no	lincRNA	KNOWN	Ino80dos	lincRNA	KNOWN	Ino80dos-001		1576
TCONS_00001565	"="	ENSMUST00000141027.1	XLOC_000576	Gm11607	chr1:63180586-63214543	SSC	FGSC	NOTEST	0.0213827	0.296724	-3.79461	0	1	1	no	processed_transcript	NOVEL	Gm11607	antisense	KNOWN	Gm11607-001		462
TCONS_00001566	"="	ENSMUST00000141027.1	XLOC_000576	Gm11607	chr1:63180586-63214543	SSC	FGSC	LOWDATA	0.0470138	2.103	-5.48322	0	1	1	no	processed_transcript	NOVEL	Gm11607	antisense	KNOWN	Gm11607-001		462
TCONS_00001567	"="	ENSMUST00000189722.1	XLOC_000576	Gm11607	chr1:63180586-63214543	SSC	FGSC	NOTEST	0	0.167941	-inf	0	1	1	no	processed_transcript	NOVEL	Gm11607	lincRNA	KNOWN	Gm11607-002		549
TCONS_00001615	"="	ENSMUST00000149820.1	XLOC_000588	Gm13748	chr1:64029251-64122344	SSC	FGSC	NOTEST	0.0771274	0.0581079	0.408509	0	1	1	no	antisense	NOVEL	Gm13748	antisense	KNOWN	Gm13748-001		378
TCONS_00001638	"="	ENSMUST00000186895.1	XLOC_000595	RP24-74G12.3	chr1:64606472-64626033	SSC	FGSC	NOTEST	0	0.0684841	-inf	0	1	1	no	lincRNA	NOVEL	RP24-74G12.3	lincRNA	KNOWN	RP24-74G12.3-001		512
TCONS_00001745	"="	ENSMUST00000124160.3	XLOC_000629	Gm15671	chr1:68024242-68025763	SSC	FGSC	NOTEST	0.0410073	0	inf	0	1	1	no	lincRNA	NOVEL	Gm15671	lincRNA	KNOWN	Gm15671-001		576
TCONS_00001765	"="	ENSMUST00000189646.1	XLOC_000646	RP24-280N11.1	chr1:69441055-69444084	SSC	FGSC	NOTEST	0.111318	0.0824928	0.432351	0	1	1	no	lincRNA	NOVEL	RP24-280N11.1	lincRNA	KNOWN	RP24-280N11.1-001		3029
TCONS_00001766	"="	ENSMUST00000187100.1	XLOC_000647	RP23-471L1.4	chr1:69513931-69687390	SSC	FGSC	NOTEST	0.0135201	0.119708	-3.14635	0	1	1	no	antisense	NOVEL	RP23-471L1.4	antisense	KNOWN	RP23-471L1.4-001		2508
TCONS_00001815	"="	ENSMUST00000181382.1	XLOC_000659	D230017M19Rik	chr1:72236464-72284314	SSC	FGSC	NOTEST	0.254415	0.000186718	10.4121	0	1	1	no	lincRNA	KNOWN	D230017M19Rik	lincRNA	KNOWN	D230017M19Rik-202		2025
TCONS_00001861	"="	ENSMUST00000188793.1	XLOC_000690	RP23-445K8.1	chr1:72984843-73025507	SSC	FGSC	LOWDATA	0.0650716	0	inf	0	1	1	no	antisense	KNOWN	RP23-445K8.1	antisense	KNOWN	RP23-445K8.1-003		423
TCONS_00001867	"="	ENSMUST00000190578.1	XLOC_000691	RP24-141F19.2	chr1:73269063-73306360	SSC	FGSC	NOTEST	0	0.0340517	-inf	0	1	1	no	lincRNA	NOVEL	RP24-141F19.2	lincRNA	KNOWN	RP24-141F19.2-001		516
TCONS_00001869	"="	ENSMUST00000186582.1	XLOC_000693	RP24-450P2.2	chr1:73390774-73430790	SSC	FGSC	NOTEST	0	0.0333656	-inf	0	1	1	no	lincRNA	NOVEL	RP24-450P2.2	lincRNA	KNOWN	RP24-450P2.2-001		562
TCONS_00001896	"="	ENSMUST00000186510.1	XLOC_000705	RP23-280F6.4	chr1:74284929-74353694	SSC	FGSC	LOWDATA	0.0895769	0.0917598	-0.0347355	0	1	1	no	sense_intronic	NOVEL	RP23-280F6.4	sense_intronic	KNOWN	RP23-280F6.4-001		1734
TCONS_00001897	"="	ENSMUST00000186510.1	XLOC_000705	RP23-280F6.4	chr1:74284929-74353694	SSC	FGSC	NOTEST	0.0888942	0.0398625	1.15706	0	1	1	no	sense_intronic	NOVEL	RP23-280F6.4	sense_intronic	KNOWN	RP23-280F6.4-001		1734
TCONS_00001998	"="	ENSMUST00000159627.1	XLOC_000723	Gm16582	chr1:74850894-74879953	SSC	FGSC	NOTEST	0.00795819	0.0288813	-1.85962	0	1	1	no	processed_transcript	NOVEL	Gm16582	processed_transcript	KNOWN	Gm16582-001		1930
TCONS_00002080	"="	ENSMUST00000191154.1	XLOC_000736	RP23-321N22.11	chr1:75247026-75264502	SSC	FGSC	NOTEST	0.138837	0	inf	0	1	1	no	antisense	NOVEL	RP23-321N22.11	antisense	KNOWN	RP23-321N22.11-001		386
TCONS_00002189	"="	ENSMUST00000189147.1	XLOC_000758	RP23-346J11.1	chr1:77515279-77517128	SSC	FGSC	NOTEST	0.085594	0.023411	1.87032	0	1	1	no	lincRNA	NOVEL	RP23-346J11.1	lincRNA	KNOWN	RP23-346J11.1-001		1849
TCONS_00002203	"="	ENSMUST00000186132.1	XLOC_000765	WI1-2612I11.1	chr1:78615466-78620165	SSC	FGSC	NOTEST	0.0165814	0.014222	0.221449	0	1	1	no	lincRNA	NOVEL	WI1-2612I11.1	lincRNA	KNOWN	WI1-2612I11.1-001		1011
TCONS_00002221	"="	ENSMUST00000186681.1	XLOC_000769	RP23-395H12.3	chr1:78791622-79224511	SSC	FGSC	NOTEST	0.0348463	0.0756454	-1.11825	0	1	1	no	lincRNA	NOVEL	RP23-395H12.3	lincRNA	KNOWN	RP23-395H12.3-001		689
TCONS_00002228	"="	ENSMUST00000191325.1	XLOC_000775	RP23-269M3.2	chr1:80184718-80192073	SSC	FGSC	NOTEST	0.0140978	0.100809	-2.83808	0	1	1	no	lincRNA	NOVEL	RP23-269M3.2	lincRNA	KNOWN	RP23-269M3.2-001		2156
TCONS_00002229	"="	ENSMUST00000188074.1	XLOC_000775	RP23-269M3.2	chr1:80184718-80192073	SSC	FGSC	NOTEST	0	0.108326	-inf	0	1	1	no	lincRNA	NOVEL	RP23-269M3.2	lincRNA	KNOWN	RP23-269M3.2-003		687
TCONS_00002230	"="	ENSMUST00000185548.1	XLOC_000775	RP23-269M3.2	chr1:80184718-80192073	SSC	FGSC	NOTEST	0.00145144	0.217919	-7.23016	0	1	1	no	lincRNA	NOVEL	RP23-269M3.2	lincRNA	KNOWN	RP23-269M3.2-002		2177
TCONS_00002231	"="	ENSMUST00000191452.1	XLOC_000776	RP23-269M3.3	chr1:80225043-80228792	SSC	FGSC	NOTEST	0.0261246	0.0301092	-0.204795	0	1	1	no	lincRNA	NOVEL	RP23-269M3.3	lincRNA	KNOWN	RP23-269M3.3-001		1461
TCONS_00002234	"="	ENSMUST00000187121.1	XLOC_000779	RP23-306A2.2	chr1:80382821-80386251	SSC	FGSC	NOTEST	0.0555084	0.0130015	2.09403	0	1	1	no	lincRNA	NOVEL	RP23-306A2.2	lincRNA	KNOWN	RP23-306A2.2-001		3220
TCONS_00002235	"="	ENSMUST00000187497.1	XLOC_000780	RP23-440M14.1	chr1:80445931-80479867	SSC	FGSC	NOTEST	0.0608353	0	inf	0	1	1	no	lincRNA	KNOWN	RP23-440M14.1	lincRNA	KNOWN	RP23-440M14.1-001		394
TCONS_00002236	"="	ENSMUST00000189139.1	XLOC_000780	RP23-440M14.1	chr1:80445931-80479867	SSC	FGSC	NOTEST	0	0.0274755	-inf	0	1	1	no	lincRNA	KNOWN	RP23-440M14.1	lincRNA	KNOWN	RP23-440M14.1-002		629
TCONS_00002284	"="	ENSMUST00000186334.1	XLOC_000794	RP23-404A6.6	chr1:82819834-82820377	SSC	FGSC	NOTEST	0.102654	0.0763243	0.427583	0	1	1	no	lincRNA	NOVEL	RP23-404A6.6	lincRNA	KNOWN	RP23-404A6.6-001		365
TCONS_00002361	"="	ENSMUST00000162347.1	XLOC_000828	Gm16028	chr1:84990637-85285491	SSC	FGSC	NOTEST	0.0193433	0.182596	-3.23875	0	1	1	no	antisense	NOVEL	Gm16028	antisense	KNOWN	Gm16028-001		890
TCONS_00002371	"="	ENSMUST00000161923.1	XLOC_000830	Gm16025	chr1:85308658-85342615	SSC	FGSC	NOTEST	0.0659773	0.0112501	2.55203	0	1	1	no	lincRNA	NOVEL	Gm16025	lincRNA	KNOWN	Gm16025-001		2425
TCONS_00002376	"="	ENSMUST00000162784.1	XLOC_000834	Gm16094	chr1:85599285-85599839	SSC	FGSC	NOTEST	0.192268	0.101644	0.919599	0	1	1	no	antisense	NOVEL	Gm16094	antisense	KNOWN	Gm16094-001		427
TCONS_00002407	"="	ENSMUST00000187270.1	XLOC_000839	RP23-313K17.2	chr1:85717082-85784962	SSC	FGSC	LOWDATA	0	0.00218208	-inf	0	1	1	no	lincRNA	NOVEL	RP23-313K17.2	lincRNA	KNOWN	RP23-313K17.2-001		821
TCONS_00002527	"="	ENSMUST00000186823.1	XLOC_000874	RP24-286D13.6	chr1:87080170-87096418	SSC	FGSC	NOTEST	0.50543	0.252594	1.00069	0	1	1	no	lincRNA	NOVEL	RP24-286D13.6	lincRNA	KNOWN	RP24-286D13.6-001		885
TCONS_00002729	"="	ENSMUST00000186556.1	XLOC_000914	RP24-73K7.2	chr1:88443968-88465558	SSC	FGSC	NOTEST	0.105228	0	inf	0	1	1	no	lincRNA	NOVEL	RP24-73K7.2	lincRNA	KNOWN	RP24-73K7.2-001		316
TCONS_00002731	"="	ENSMUST00000189394.1	XLOC_000916	RP24-73K7.4	chr1:88551516-88562285	SSC	FGSC	NOTEST	0.00339241	0.00198842	0.770684	0	1	1	no	lincRNA	NOVEL	RP24-73K7.4	lincRNA	KNOWN	RP24-73K7.4-001		2623
TCONS_00002736	"="	ENSMUST00000180596.1	XLOC_000919	2410088K16Rik	chr1:88754889-88755736	SSC	FGSC	NOTEST	0.15487	9.41068e-06	14.0064	0	1	1	no	lincRNA	KNOWN	2410088K16Rik	lincRNA	KNOWN	2410088K16Rik-002		358
TCONS_00002738	"="	ENSMUST00000186180.1	XLOC_000921	RP24-423I20.1	chr1:89016112-89022210	SSC	FGSC	NOTEST	0.0384948	0	inf	0	1	1	no	lincRNA	KNOWN	RP24-423I20.1	lincRNA	KNOWN	RP24-423I20.1-001		603
TCONS_00002752	"="	ENSMUST00000191576.1	XLOC_000926	RP23-205B8.1	chr1:89454721-89897617	SSC	FGSC	NOTEST	0.333548	0.401529	-0.267612	0	1	1	no	sense_intronic	NOVEL	RP23-205B8.1	sense_intronic	KNOWN	RP23-205B8.1-001		666
TCONS_00002759	"="	ENSMUST00000173856.1	XLOC_000928	D130058E05Rik	chr1:89927955-89933290	SSC	FGSC	NOTEST	0.22759	0.205754	0.145517	0	1	1	no	processed_transcript	KNOWN	D130058E05Rik	antisense	KNOWN	D130058E05Rik-002		1372
TCONS_00002760	"="	ENSMUST00000189763.1	XLOC_000928	D130058E05Rik	chr1:89927955-89933290	SSC	FGSC	NOTEST	0.365302	0.332553	0.135507	0	1	1	no	processed_transcript	KNOWN	D130058E05Rik	retained_intron	KNOWN	D130058E05Rik-003		3030
TCONS_00002761	"="	ENSMUST00000190254.1	XLOC_000929	RP23-289I3.1	chr1:90153627-90159462	SSC	FGSC	NOTEST	0.0622634	0	inf	0	1	1	no	lincRNA	NOVEL	RP23-289I3.1	lincRNA	KNOWN	RP23-289I3.1-001		1020
TCONS_00002765	"="	ENSMUST00000188640.1	XLOC_000931	RP24-548K2.3	chr1:90280457-90283912	SSC	FGSC	NOTEST	0.155112	0.0157583	3.29912	0	1	1	no	lincRNA	NOVEL	RP24-548K2.3	lincRNA	KNOWN	RP24-548K2.3-001		1001
TCONS_00002782	"="	ENSMUST00000070048.3	XLOC_000936	Gm9991	chr1:90675160-90679793	SSC	FGSC	NOTEST	0	0.0122107	-inf	0	1	1	no	lincRNA	NOVEL	Gm9991	lincRNA	KNOWN	Gm9991-001		1207
TCONS_00002873	"="	ENSMUST00000187902.1	XLOC_000953	RP23-29D20.2	chr1:91483023-91484774	SSC	FGSC	NOTEST	0.0543734	0.0179336	1.60024	0	1	1	no	lincRNA	NOVEL	RP23-29D20.2	lincRNA	KNOWN	RP23-29D20.2-001		1669
TCONS_00002896	"="	ENSMUST00000188800.1	XLOC_000957	RP24-291E1.1	chr1:91611405-91624500	SSC	FGSC	NOTEST	0.612751	0	inf	0	1	1	no	lincRNA	NOVEL	RP24-291E1.1	lincRNA	KNOWN	RP24-291E1.1-001		385
TCONS_00002903	"="	ENSMUST00000188329.1	XLOC_000960	RP23-5H15.2	chr1:91798527-91848028	SSC	FGSC	NOTEST	0.0465865	0.0397473	0.229053	0	1	1	no	sense_intronic	NOVEL	RP23-5H15.2	sense_intronic	KNOWN	RP23-5H15.2-001		1471
TCONS_00002991	"="	ENSMUST00000188069.1	XLOC_000996	RP23-110B5.3	chr1:93305963-93373489	SSC	FGSC	NOTEST	0.378217	0.325488	0.21661	0	1	1	no	antisense	NOVEL	RP23-110B5.3	antisense	KNOWN	RP23-110B5.3-001		885
TCONS_00003116	"="	ENSMUST00000188631.1	XLOC_001037	Panct2	chr1:96816269-96881234	SSC	FGSC	LOWDATA	0	0.0176484	-inf	0	1	1	no	antisense	NOVEL	Panct2	antisense	KNOWN	Panct2-002		584
TCONS_00003117	"="	ENSMUST00000188631.1	XLOC_001037	Panct2	chr1:96816269-96881234	SSC	FGSC	NOTEST	0.000233489	0.0121442	-5.70077	0	1	1	no	antisense	NOVEL	Panct2	antisense	KNOWN	Panct2-002		584
TCONS_00003118	"="	ENSMUST00000181489.2	XLOC_001037	Panct2	chr1:96816269-96881234	SSC	FGSC	NOTEST	0.0219827	0.0146317	0.587275	0	1	1	no	antisense	NOVEL	Panct2	antisense	KNOWN	Panct2-001		3849
TCONS_00003138	"="	ENSMUST00000191060.1	XLOC_001046	RP24-392K18.1	chr1:98131455-98144655	SSC	FGSC	NOTEST	0	0.0356479	-inf	0	1	1	no	lincRNA	KNOWN	RP24-392K18.1	lincRNA	KNOWN	RP24-392K18.1-002		523
TCONS_00003139	"="	ENSMUST00000186473.1	XLOC_001046	RP24-392K18.1	chr1:98131455-98144655	SSC	FGSC	NOTEST	0	0.0345461	-inf	0	1	1	no	lincRNA	KNOWN	RP24-392K18.1	lincRNA	KNOWN	RP24-392K18.1-001		1687
TCONS_00003151	"="	ENSMUST00000191409.1	XLOC_001053	RP24-62C22.1	chr1:98589516-98607384	SSC	FGSC	NOTEST	0.21066	0	inf	0	1	1	no	lincRNA	NOVEL	RP24-62C22.1	lincRNA	KNOWN	RP24-62C22.1-002		1049
TCONS_00003152	"="	ENSMUST00000190991.1	XLOC_001053	RP24-62C22.1	chr1:98589516-98607384	SSC	FGSC	NOTEST	0.321426	0	inf	0	1	1	no	lincRNA	NOVEL	RP24-62C22.1	lincRNA	KNOWN	RP24-62C22.1-003		399
TCONS_00003194	"="	ENSMUST00000181383.2	XLOC_001087	Gm17634	chr1:105276913-105361737	SSC	FGSC	NOTEST	0.295648	0.0634555	2.22007	0	1	1	no	antisense	NOVEL	Gm17634	antisense	KNOWN	Gm17634-001		1285
TCONS_00003196	"="	ENSMUST00000186958.1	XLOC_001087	Gm17634	chr1:105276913-105361737	SSC	FGSC	NOTEST	0	0.132284	-inf	0	1	1	no	antisense	NOVEL	Gm17634	antisense	KNOWN	Gm17634-003		364
TCONS_00003256	"="	ENSMUST00000144260.2	XLOC_001111	D630008O14Rik	chr1:106538177-106714274	SSC	FGSC	NOTEST	0.111921	0.045588	1.29575	0	1	1	no	antisense	NOVEL	D630008O14Rik	antisense	KNOWN	D630008O14Rik-002		1568
TCONS_00003298	"="	ENSMUST00000189845.1	XLOC_001127	RP23-428E11.1	chr1:107917258-108028337	SSC	FGSC	NOTEST	0.00726309	0	inf	0	1	1	no	lincRNA	NOVEL	RP23-428E11.1	lincRNA	KNOWN	RP23-428E11.1-001		2092
TCONS_00003300	"="	ENSMUST00000186875.1	XLOC_001127	RP23-428E11.1	chr1:107917258-108028337	SSC	FGSC	NOTEST	2.54653e-05	0	inf	0	1	1	no	lincRNA	NOVEL	RP23-428E11.1	lincRNA	KNOWN	RP23-428E11.1-002		2193
TCONS_00003301	"="	ENSMUST00000189497.1	XLOC_001127	RP23-428E11.1	chr1:107917258-108028337	SSC	FGSC	LOWDATA	0	0.0198454	-inf	0	1	1	no	lincRNA	NOVEL	RP23-428E11.1	lincRNA	KNOWN	RP23-428E11.1-003		1632
TCONS_00003391	"="	ENSMUST00000190194.1	XLOC_001192	RP24-183E22.3	chr1:118357311-118363449	SSC	FGSC	NOTEST	0.00702059	0.0127075	-0.856017	0	1	1	no	lincRNA	NOVEL	RP24-183E22.3	lincRNA	KNOWN	RP24-183E22.3-001		2166
TCONS_00003431	"="	ENSMUST00000181458.1	XLOC_001197	Gm26831	chr1:119058468-119059848	SSC	FGSC	NOTEST	0.0289833	0	inf	0	1	1	no	lincRNA	NOVEL	Gm26831	lincRNA	KNOWN	Gm26831-001		1380
TCONS_00003433	"="	ENSMUST00000186697.1	XLOC_001199	RP23-400A19.3	chr1:119329199-119385581	SSC	FGSC	NOTEST	0	0.0109254	-inf	0	1	1	no	lincRNA	NOVEL	RP23-400A19.3	lincRNA	KNOWN	RP23-400A19.3-002		1369
TCONS_00003446	"="	ENSMUST00000187956.1	XLOC_001208	RP23-133I8.4	chr1:119903129-119906897	SSC	FGSC	NOTEST	0	0.0607485	-inf	0	1	1	no	lincRNA	NOVEL	RP23-133I8.4	lincRNA	KNOWN	RP23-133I8.4-001		775
TCONS_00003463	"="	ENSMUST00000186237.1	XLOC_001214	RP24-364H15.1	chr1:120435804-120438455	SSC	FGSC	NOTEST	0	0.0209912	-inf	0	1	1	no	lincRNA	NOVEL	RP24-364H15.1	lincRNA	KNOWN	RP24-364H15.1-001		1377
TCONS_00003470	"="	ENSMUST00000189213.1	XLOC_001221	RP24-534C15.2	chr1:120816499-120836997	SSC	FGSC	NOTEST	0	0.179829	-inf	0	1	1	no	lincRNA	NOVEL	RP24-534C15.2	lincRNA	KNOWN	RP24-534C15.2-001		399
TCONS_00003474	"="	ENSMUST00000181433.2	XLOC_001223	Celrr	chr1:121087404-121178441	SSC	FGSC	NOTEST	8.50443e-05	0.000332035	-1.96505	0	1	1	no	lincRNA	NOVEL	Celrr	lincRNA	KNOWN	Celrr-001		1561
TCONS_00003475	"="	ENSMUST00000190612.1	XLOC_001223	Celrr	chr1:121087404-121178441	SSC	FGSC	NOTEST	0.150192	0	inf	0	1	1	no	lincRNA	NOVEL	Celrr	lincRNA	KNOWN	Celrr-004		642
TCONS_00003476	"="	ENSMUST00000185678.1	XLOC_001223	Celrr	chr1:121087404-121178441	SSC	FGSC	NOTEST	0.0400643	0	inf	0	1	1	no	lincRNA	NOVEL	Celrr	lincRNA	KNOWN	Celrr-002		937
TCONS_00003477	"="	ENSMUST00000181183.2	XLOC_001223	Celrr	chr1:121087404-121178441	SSC	FGSC	NOTEST	0.0136386	0	inf	0	1	1	no	lincRNA	NOVEL	Celrr	lincRNA	KNOWN	Celrr-003		1194
TCONS_00003478	"="	ENSMUST00000191007.1	XLOC_001224	RP23-36O22.1	chr1:121224275-121227526	SSC	FGSC	NOTEST	0.0541858	0	inf	0	1	1	no	lincRNA	NOVEL	RP23-36O22.1	lincRNA	KNOWN	RP23-36O22.1-001		495
TCONS_00003504	"="	ENSMUST00000186830.1	XLOC_001241	RP23-411B19.2	chr1:125444566-125447398	SSC	FGSC	NOTEST	0	0.0704099	-inf	0	1	1	no	lincRNA	NOVEL	RP23-411B19.2	lincRNA	KNOWN	RP23-411B19.2-001		355
TCONS_00003622	"="	ENSMUST00000189150.1	XLOC_001281	RP24-87I22.8	chr1:130766383-130784433	SSC	FGSC	NOTEST	0	0.0246519	-inf	0	1	1	no	lincRNA	NOVEL	RP24-87I22.8	lincRNA	KNOWN	RP24-87I22.8-001		2828
TCONS_00003650	"="	ENSMUST00000188115.1	XLOC_001291	RP23-31H15.4	chr1:131254198-131279606	SSC	FGSC	NOTEST	0.217175	0.0745965	1.54168	0	1	1	no	antisense	NOVEL	RP23-31H15.4	antisense	KNOWN	RP23-31H15.4-001		667
TCONS_00003651	"="	ENSMUST00000186240.1	XLOC_001292	RP23-31H15.3	chr1:131254198-131279606	SSC	FGSC	NOTEST	0.284343	0.0671823	2.08148	0	1	1	no	antisense	NOVEL	RP23-31H15.3	antisense	KNOWN	RP23-31H15.3-001		364
TCONS_00003701	"="	ENSMUST00000191034.1	XLOC_001307	RP23-272H13.2	chr1:131962953-132068062	SSC	FGSC	LOWDATA	0.21334	0.01538	3.79402	0	1	1	no	processed_transcript	NOVEL	RP23-272H13.2	processed_transcript	KNOWN	RP23-272H13.2-001		598
TCONS_00003717	"="	ENSMUST00000181695.1	XLOC_001308	Gm26892	chr1:131962953-132068062	SSC	FGSC	NOTEST	0.424261	0.135911	1.64229	0	1	1	no	lincRNA	KNOWN	Gm26892	lincRNA	KNOWN	Gm26892-201		1636
TCONS_00003756	"="	ENSMUST00000189288.1	XLOC_001322	RP23-217K18.4	chr1:132342022-132349626	SSC	FGSC	NOTEST	0.0596407	0.0221166	1.43117	0	1	1	no	lincRNA	NOVEL	RP23-217K18.4	lincRNA	KNOWN	RP23-217K18.4-001		5447
TCONS_00003757	"="	ENSMUST00000159257.1	XLOC_001323	Gm15849	chr1:132356314-132391281	SSC	FGSC	NOTEST	0.0886538	0	inf	0	1	1	no	antisense	NOVEL	Gm15849	antisense	KNOWN	Gm15849-001		335
TCONS_00003781	"="	ENSMUST00000189499.1	XLOC_001328	RP23-245G9.1	chr1:132564689-132741806	SSC	FGSC	NOTEST	0.102285	0.021692	2.23737	0	1	1	no	antisense	NOVEL	RP23-245G9.1	antisense	KNOWN	RP23-245G9.1-001		1877
TCONS_00003847	"="	ENSMUST00000180718.1	XLOC_001347	Gm26706	chr1:133610309-133661433	SSC	FGSC	NOTEST	0.455777	0.507039	-0.153768	0	1	1	no	lincRNA	KNOWN	Gm26706	lincRNA	KNOWN	Gm26706-201		746
TCONS_00003849	"="	ENSMUST00000190927.1	XLOC_001348	RP23-18J18.2	chr1:133835188-133838372	SSC	FGSC	NOTEST	0.0399597	0.0219663	0.863252	0	1	1	no	lincRNA	NOVEL	RP23-18J18.2	lincRNA	KNOWN	RP23-18J18.2-001		1343
TCONS_00003850	"="	ENSMUST00000160564.1	XLOC_001349	Gm15851	chr1:133896837-133921414	SSC	FGSC	NOTEST	0.0663533	0.0269076	1.30216	0	1	1	no	antisense	NOVEL	Gm15851	antisense	KNOWN	Gm15851-001		662
TCONS_00003851	"="	ENSMUST00000188504.1	XLOC_001350	RP23-393C3.5	chr1:133962161-133971938	SSC	FGSC	NOTEST	0.0243901	0.0204217	0.256198	0	1	1	no	lincRNA	NOVEL	RP23-393C3.5	lincRNA	KNOWN	RP23-393C3.5-001		2588
TCONS_00003909	"="	ENSMUST00000188474.1	XLOC_001368	RP24-547I3.1	chr1:134435627-134439597	SSC	FGSC	NOTEST	0.328106	0.245375	0.419178	0	1	1	no	lincRNA	NOVEL	RP24-547I3.1	lincRNA	KNOWN	RP24-547I3.1-001		3316
TCONS_00003955	"="	ENSMUST00000182275.1	XLOC_001381	Gm10535	chr1:135108496-135145317	SSC	FGSC	NOTEST	0.313498	0.0337764	3.21437	0	1	1	no	antisense	NOVEL	Gm10535	antisense	KNOWN	Gm10535-001		915
TCONS_00003965	"="	ENSMUST00000146700.1	XLOC_001384	Gm15445	chr1:135146662-135156269	SSC	FGSC	NOTEST	0.392733	0.0604314	2.70018	0	1	1	no	antisense	NOVEL	Gm15445	antisense	KNOWN	Gm15445-001		603
TCONS_00003971	"="	ENSMUST00000180981.1	XLOC_001386	Gm26642	chr1:135248560-135284084	SSC	FGSC	NOTEST	0.125098	0.241535	-0.949169	0	1	1	no	antisense	NOVEL	Gm26642	antisense	KNOWN	Gm26642-001		2782
TCONS_00004042	"="	ENSMUST00000180496.1	XLOC_001400	Gm26568	chr1:136213529-136234264	SSC	FGSC	NOTEST	0.187797	0.0810914	1.21155	0	1	1	no	lincRNA	KNOWN	Gm26568	lincRNA	KNOWN	Gm26568-201		1594
TCONS_00004073	"="	ENSMUST00000180495.2	XLOC_001417	Gm19705	chr1:136670768-136690804	SSC	FGSC	LOWDATA	2.71124e-05	0.0736416	-11.4074	0	1	1	no	lincRNA	NOVEL	Gm19705	lincRNA	KNOWN	Gm19705-001		496
TCONS_00004075	"="	ENSMUST00000181491.1	XLOC_001417	Gm19705	chr1:136670768-136690804	SSC	FGSC	NOTEST	0.147694	0.100114	0.560969	0	1	1	no	lincRNA	NOVEL	Gm19705	lincRNA	KNOWN	Gm19705-002		678
TCONS_00004077	"="	ENSMUST00000180962.1	XLOC_001417	Gm19705	chr1:136670768-136690804	SSC	FGSC	NOTEST	0	0.124885	-inf	0	1	1	no	lincRNA	NOVEL	Gm19705	lincRNA	KNOWN	Gm19705-004		408
TCONS_00004078	"="	ENSMUST00000181274.1	XLOC_001418	Gm16880	chr1:136696210-136726142	SSC	FGSC	NOTEST	0.045576	0.0890319	-0.966049	0	1	1	no	lincRNA	NOVEL	Gm16880	lincRNA	KNOWN	Gm16880-001		1617
TCONS_00004103	"="	ENSMUST00000182158.1	XLOC_001439	A430106G13Rik	chr1:137898594-138000384	SSC	FGSC	NOTEST	0.0682472	0	inf	0	1	1	no	lincRNA	KNOWN	A430106G13Rik	lincRNA	KNOWN	A430106G13Rik-001		3388
TCONS_00004255	"="	ENSMUST00000177239.2	XLOC_001497	Gm20631	chr1:150562515-150993464	SSC	FGSC	NOTEST	0.155748	0.0210212	2.88929	0	1	1	no	antisense	NOVEL	Gm20631	antisense	KNOWN	Gm20631-001		5697
TCONS_00004256	"="	ENSMUST00000177268.1	XLOC_001497	Gm20631	chr1:150562515-150993464	SSC	FGSC	NOTEST	0.185278	0.148192	0.322221	0	1	1	no	antisense	NOVEL	Gm20631	antisense	KNOWN	Gm20631-002		1627
TCONS_00004257	"="	ENSMUST00000191173.1	XLOC_001498	RP23-373L1.1	chr1:151001039-151004577	SSC	FGSC	NOTEST	0	0.0423197	-inf	0	1	1	no	lincRNA	NOVEL	RP23-373L1.1	lincRNA	KNOWN	RP23-373L1.1-001		767
TCONS_00004261	"="	ENSMUST00000188305.1	XLOC_001502	RP24-245K18.4	chr1:151138033-151142345	SSC	FGSC	NOTEST	0.0361054	0.0399259	-0.14511	0	1	1	no	lincRNA	NOVEL	RP24-245K18.4	lincRNA	KNOWN	RP24-245K18.4-001		1102
[truncated: 3,978 more rows]
