# Supplementary material for: Systematic identification and comparison of expressed profiles of lncRNAs and circRNAs with associated co-expression and ceRNA networks in mouse germline stem cells
Source: Oncotarget. 2017 Feb 25;8(16):26573–90. doi: 10.18632/oncotarget.15719 (PMC5432280; doi:10.18632/oncotarget.15719)
Supplement: Supplementary file 4 [file oncotarget-08-26573-s004.xlsx]

## Sheet: Sheet1
Supplementary File S3: Full information lists of GO terms of sex-biased lncRNAs
GO_ID	GO_Term	GO_function	GO_class	S gene number	TS gene number	B gene number	TB gene number	pvalue
GO:0050911	behavior	biological_process	10	68	2426	234	17743	5.19012e-10
GO:0007608	biological adhesion	biological_process	9	77	2426	280	17743	6.58455e-10
GO:0004984	olfactory receptor activity	molecular_function	6	69	2426	248	17743	2.9644e-09
GO:0035881	biological phase	biological_process	10	7	2426	7	17743	8.86743e-07
GO:0009058	biological regulation	biological_process	4	60	2426	237	17743	1.09753e-06
GO:0007032	cell killing	biological_process	5	28	2426	91	17743	1.92445e-05
GO:0050662	coenzyme binding	molecular_function	5	31	2426	107	17743	2.68257e-05
GO:0004609	phosphatidylserine decarboxylase activity	molecular_function	7	8	2426	13	17743	8.1781e-05
GO:0010387	cellular component organization or biogenesis	biological_process	9	8	2426	13	17743	8.1781e-05
GO:0060415	cellular process	biological_process	10	8	2426	13	17743	8.1781e-05
GO:2001162	developmental process	biological_process	11	9	2426	17	17743	0.000141494
GO:0034587	growth	biological_process	10	17	2426	49	17743	0.000161248
GO:0004864	protein phosphatase inhibitor activity	molecular_function	6	26	2426	92	17743	0.000181164
GO:0055118	hormone secretion	biological_process	11	5	2426	6	17743	0.000253213
GO:0006363	immune system process	biological_process	10	5	2426	6	17743	0.000253213
GO:0006103	localization	biological_process	9	13	2426	34	17743	0.000316043
GO:0006662	locomotion	biological_process	7	19	2426	61	17743	0.000338797
GO:0035755	cardiolipin hydrolase activity	molecular_function	8	8	2426	16	17743	0.0005575
GO:0048666	metabolic process	biological_process	10	24	2426	88	17743	0.000560091
GO:0044237	multicellular organismal process	biological_process	4	29	2426	114	17743	0.000563633
GO:0033523	multi−organism process	biological_process	10	19	2426	64	17743	0.000662924
GO:0004190	aspartic-type endopeptidase activity	molecular_function	8	21	2426	74	17743	0.000687405
GO:0032465	regulation of biological process	biological_process	8	13	2426	37	17743	0.00081548
GO:0042720	mitochondrial inner membrane peptidase complex	cellular_component	14	5	2426	7	17743	0.000785808
GO:0001711	reproduction	biological_process	8	15	2426	46	17743	0.000817906
GO:0015035	protein disulfide oxidoreductase activity	molecular_function	7	24	2426	90	17743	0.000795913
GO:0016208	AMP binding	molecular_function	9	13	2426	37	17743	0.00081548
GO:0010390	reproductive process	biological_process	10	20	2426	70	17743	0.000831104
GO:0046655	folic acid metabolic process	biological_process	8	8	2426	17	17743	0.000927283
GO:2000653	genetic imprinting	biological_process	8	2	2426	8	17743	0.000998368
GO:2000737	negative regulation of stem cell differentiation	biological_process	9	10	2426	25	17743	0.0010295
GO:0050765	negative regulation of phagocytosis	biological_process	8	11	2426	30	17743	0.0013622
GO:2000653	regulation of genetic imprinting	biological_process	9	10	2426	26	17743	0.00146978
GO:0006349	regulation of gene expression by genetic imprinting	biological_process	8	10	2426	26	17743	0.00146978
GO:0046474	glycerophospholipid biosynthetic process	biological_process	7	8	2426	18	17743	0.00147016
GO:0010025	wax biosynthetic process	biological_process	5	8	2426	18	17743	0.00147016
GO:0030154	cell differentiation	biological_process	16	9	2426	22	17743	0.0015208
GO:0007530	sex determination	biological_process	8	9	2426	22	17743	0.0015208
GO:0034587	piRNA metabolic process	biological_process	10	6	2426	11	17743	0.00161821
GO:0043046	DNA methylation involved in gamete generation	biological_process	12	5	2426	8	17743	0.0018589
GO:0005774	vacuolar membrane	cellular_component	11	10	2426	27	17743	0.00205134
GO:0004930	G-protein coupled receptor activity	molecular_function	6	164	2426	972	17743	0.00207219
GO:0007548	sex differentiation	biological_process	11	15	2426	50	17743	0.00211228
GO:0046070	dGTP metabolic process	biological_process	6	18	2426	65	17743	0.00218169
GO:0010872	regulation of cholesterol esterification	biological_process	10	8	2426	19	17743	0.00223733
GO:0009306	protein secretion	biological_process	7	8	2426	19	17743	0.00223733
GO:0032439	endosome localization	biological_process	6	8	2426	19	17743	0.00223733
GO:0043966	histone H3 acetylation	biological_process	14	8	2426	19	17743	0.00223733
GO:0060620	regulation of cholesterol import	biological_process	9	8	2426	19	17743	0.00223733
GO:0010874	regulation of cholesterol efflux	biological_process	9	8	2426	19	17743	0.00223733
GO:0042424	catecholamine catabolic process	biological_process	7	8	2426	19	17743	0.00223733
GO:0031061	negative regulation of histone methylation	biological_process	9	3	2426	3	17743	0.00255345
GO:0008831	dTDP-4-dehydrorhamnose reductase activity	molecular_function	7	12	2426	37	17743	0.00280045
GO:0042135	neurotransmitter catabolic process	biological_process	6	10	2426	28	17743	0.00280471
GO:0009143	nucleoside triphosphate catabolic process	biological_process	9	6	2426	12	17743	0.00286332
GO:0005663	DNA replication factor C complex	cellular_component	12	6	2426	12	17743	0.00286332
GO:0070373	negative regulation of ERK1 and ERK2 cascade	biological_process	12	14	2426	47	17743	0.00315847
GO:0030728	ovulation	biological_process	7	7	2426	16	17743	0.00326736
GO:0050862	positive regulation of T cell receptor signaling pathway	biological_process	10	8	2426	20	17743	0.00328629
GO:0032418	lysosome localization	biological_process	6	8	2426	20	17743	0.00328629
GO:0047801	L-cysteine:2-oxoglutarate aminotransferase activity	molecular_function	7	5	2426	9	17743	0.0037121
GO:0048247	lymphocyte chemotaxis	biological_process	6	5	2426	9	17743	0.0037121
GO:0006114	glycerol biosynthetic process	biological_process	8	5	2426	9	17743	0.0037121
GO:0007321	sperm displacement	biological_process	9	5	2426	9	17743	0.0037121
GO:0016890	"site-specific endodeoxyribonuclease activity, specific for altered base"	molecular_function	9	5	2426	9	17743	0.0037121
GO:0001892	embryonic placenta development	biological_process	5	19	2426	74	17743	0.00423605
GO:0060117	auditory receptor cell development	biological_process	12	9	2426	25	17743	0.00425706
GO:0006694	steroid biosynthetic process	biological_process	7	18	2426	69	17743	0.00441667
GO:0071986	Ragulator complex	cellular_component	12	12	2426	39	17743	0.00455344
GO:0006707	cholesterol catabolic process	biological_process	9	8	2426	21	17743	0.0046799
GO:0042088	T-helper 1 type immune response	biological_process	7	8	2426	21	17743	0.0046799
GO:0019551	glutamate catabolic process to 2-oxoglutarate	biological_process	11	6	2426	13	17743	0.00470647
GO:0019550	glutamate catabolic process to aspartate	biological_process	11	6	2426	13	17743	0.00470647
GO:0009258	10-formyltetrahydrofolate catabolic process	biological_process	9	6	2426	13	17743	0.00470647
GO:0016155	formyltetrahydrofolate dehydrogenase activity	molecular_function	7	6	2426	13	17743	0.00470647
GO:0004069	L-aspartate:2-oxoglutarate aminotransferase activity	molecular_function	7	6	2426	13	17743	0.00470647
GO:0006532	aspartate biosynthetic process	biological_process	10	6	2426	13	17743	0.00470647
GO:0006533	aspartate catabolic process	biological_process	10	6	2426	13	17743	0.00470647
GO:0007519	skeletal muscle tissue development	biological_process	10	26	2426	113	17743	0.00475533
GO:0050771	negative regulation of axonogenesis	biological_process	10	7	2426	17	17743	0.00490541
GO:0019048	modulation by virus of host morphology or physiology	biological_process	6	20	2426	81	17743	0.00546833
GO:0030534	adult behavior	biological_process	5	16	2426	60	17743	0.00561243
GO:0009116	nucleoside metabolic process	biological_process	8	13	2426	45	17743	0.00583311
GO:0008104	protein localization	biological_process	5	38	2426	185	17743	0.0061588
GO:0060487	lung epithelial cell differentiation	biological_process	8	10	2426	31	17743	0.00644545
GO:0015884	folic acid transport	biological_process	10	8	2426	22	17743	0.00648511
GO:0016206	catechol O-methyltransferase activity	molecular_function	8	8	2426	22	17743	0.00648511
GO:0006308	DNA catabolic process	biological_process	8	8	2426	22	17743	0.00648511
GO:0001919	regulation of receptor recycling	biological_process	8	8	2426	22	17743	0.00648511
GO:0031513	nonmotile primary cilium	cellular_component	8	8	2426	22	17743	0.00648511
GO:0008517	folic acid transporter activity	molecular_function	5	8	2426	22	17743	0.00648511
GO:0014912	negative regulation of smooth muscle cell migration	biological_process	11	8	2426	22	17743	0.00648511
GO:0031902	late endosome membrane	cellular_component	11	34	2426	162	17743	0.00657474
GO:0046883	regulation of hormone secretion	biological_process	9	5	2426	10	17743	0.00659248
GO:0035623	renal glucose absorption	biological_process	8	5	2426	10	17743	0.00659248
GO:2000573	positive regulation of DNA biosynthetic process	biological_process	10	5	2426	10	17743	0.00659248
GO:0007186	G-protein coupled receptor signaling pathway	biological_process	8	186	2426	1149	17743	0.00665567
GO:0032008	positive regulation of TOR signaling cascade	biological_process	10	16	2426	61	17743	0.00666318
GO:0001952	regulation of cell-matrix adhesion	biological_process	7	11	2426	36	17743	0.00687689
GO:0006139	nucleobase-containing compound metabolic process	biological_process	6	24	2426	105	17743	0.00708772
GO:0033180	"proton-transporting V-type ATPase, V1 domain"	cellular_component	7	7	2426	18	17743	0.00709148
GO:0097194	execution phase of apoptosis	biological_process	8	20	2426	83	17743	0.0072856
GO:0080130	L-phenylalanine:2-oxoglutarate aminotransferase activity	molecular_function	8	6	2426	14	17743	0.00729279
GO:0034704	calcium channel complex	cellular_component	9	9	2426	27	17743	0.00757333
GO:0016358	dendrite development	biological_process	7	20	2426	84	17743	0.00836298
GO:0072202	cell differentiation involved in metanephros development	biological_process	8	4	2426	7	17743	0.00864391
GO:0046115	guanosine catabolic process	biological_process	12	4	2426	7	17743	0.00864391
GO:0010613	positive regulation of cardiac muscle hypertrophy	biological_process	11	4	2426	7	17743	0.00864391
GO:0006161	deoxyguanosine catabolic process	biological_process	11	4	2426	7	17743	0.00864391
GO:0034418	urate biosynthetic process	biological_process	8	4	2426	7	17743	0.00864391
GO:0004731	purine-nucleoside phosphorylase activity	molecular_function	7	4	2426	7	17743	0.00864391
GO:0006149	deoxyinosine catabolic process	biological_process	11	4	2426	7	17743	0.00864391
GO:0006148	inosine catabolic process	biological_process	11	4	2426	7	17743	0.00864391
GO:0030863	cortical cytoskeleton	cellular_component	11	17	2426	68	17743	0.00875687
GO:0008233	peptidase activity	molecular_function	5	56	2426	300	17743	0.0089155
GO:0046293	formaldehyde biosynthetic process	biological_process	7	3	2426	4	17743	0.00916752
GO:0031701	angiotensin receptor binding	molecular_function	7	3	2426	4	17743	0.00916752
GO:0036123	histone H3-K9 dimethylation	biological_process	10	3	2426	4	17743	0.00916752
GO:0055119	relaxation of cardiac muscle	biological_process	8	3	2426	4	17743	0.00916752
GO:0042134	rRNA primary transcript binding	molecular_function	8	3	2426	4	17743	0.00916752
GO:0000793	condensed chromosome	cellular_component	10	15	2426	58	17743	0.0096909
GO:0051321	meiotic cell cycle	biological_process	4	9	2426	28	17743	0.00983216
GO:0015871	choline transport	biological_process	9	7	2426	19	17743	0.00992307
GO:0032314	regulation of Rac GTPase activity	biological_process	17	14	2426	53	17743	0.010094
GO:0019216	regulation of lipid metabolic process	biological_process	6	10	2426	33	17743	0.0104138
GO:0045454	cell redox homeostasis	biological_process	6	38	2426	191	17743	0.0104215
GO:0032469	endoplasmic reticulum calcium ion homeostasis	biological_process	11	5	2426	11	17743	0.0107377
GO:0004492	methylmalonyl-CoA decarboxylase activity	molecular_function	7	5	2426	11	17743	0.0107377
GO:0072572	poly-ADP-D-ribose binding	molecular_function	5	5	2426	11	17743	0.0107377
GO:0043186	P granule	cellular_component	10	6	2426	15	17743	0.0107668
GO:0034067	protein localization to Golgi apparatus	biological_process	8	6	2426	15	17743	0.0107668
GO:0009055	electron carrier activity	molecular_function	3	47	2426	247	17743	0.0110791
GO:0006620	posttranslational protein targeting to membrane	biological_process	8	8	2426	24	17743	0.0116096
GO:0045226	extracellular polysaccharide biosynthetic process	biological_process	8	14	2426	54	17743	0.0119542
GO:0048147	negative regulation of fibroblast proliferation	biological_process	6	16	2426	65	17743	0.0125456
GO:0007405	neuroblast proliferation	biological_process	9	9	2426	29	17743	0.012563
GO:0035327	transcriptionally active chromatin	cellular_component	12	9	2426	29	17743	0.012563
GO:0034599	cellular response to oxidative stress	biological_process	6	12	2426	44	17743	0.0128272
GO:0035914	skeletal muscle cell differentiation	biological_process	7	39	2426	200	17743	0.0132046
GO:0019236	response to pheromone	biological_process	6	7	2426	20	17743	0.0134967
GO:0071639	positive regulation of monocyte chemotactic protein-1 production	biological_process	9	7	2426	20	17743	0.0134967
GO:0003723	RNA binding	molecular_function	6	239	2426	1536	17743	0.0144475
GO:0015297	antiporter activity	molecular_function	7	13	2426	50	17743	0.0147687
GO:0006107	oxaloacetate metabolic process	biological_process	9	8	2426	25	17743	0.0150697
GO:0033169	histone H3-K9 demethylation	biological_process	12	6	2426	16	17743	0.0152664
GO:0006105	succinate metabolic process	biological_process	9	6	2426	16	17743	0.0152664
GO:0055123	digestive system development	biological_process	7	6	2426	16	17743	0.0152664
GO:0008053	mitochondrial fusion	biological_process	6	12	2426	45	17743	0.0153705
GO:0016080	synaptic vesicle targeting	biological_process	6	4	2426	8	17743	0.0154289
GO:0061290	canonical Wnt receptor signaling pathway involved in metanephric kidney development	biological_process	9	4	2426	8	17743	0.0154289
GO:0045943	positive regulation of transcription from RNA polymerase I promoter	biological_process	13	4	2426	8	17743	0.0154289
GO:0042516	regulation of tyrosine phosphorylation of Stat3 protein	biological_process	11	4	2426	8	17743	0.0154289
GO:0043403	skeletal muscle tissue regeneration	biological_process	7	11	2426	40	17743	0.015813
GO:0043531	ADP binding	molecular_function	9	11	2426	40	17743	0.015813
GO:0005787	signal peptidase complex	cellular_component	11	11	2426	40	17743	0.015813
GO:0004935	adrenergic receptor activity	molecular_function	8	9	2426	30	17743	0.0158197
GO:0055089	fatty acid homeostasis	biological_process	9	9	2426	30	17743	0.0158197
GO:0008380	RNA splicing	biological_process	10	101	2426	602	17743	0.0158413
GO:0005681	spliceosomal complex	cellular_component	8	55	2426	303	17743	0.0162324
GO:0071942	XPC complex	cellular_component	12	5	2426	12	17743	0.0163623
GO:0047184	1-acylglycerophosphocholine O-acyltransferase activity	molecular_function	8	5	2426	12	17743	0.0163623
GO:0060005	vestibular reflex	biological_process	6	5	2426	12	17743	0.0163623
GO:0033261	regulation of S phase	biological_process		5	2426	12	17743	0.0163623
GO:0043406	positive regulation of MAP kinase activity	biological_process	13	19	2426	84	17743	0.017186
GO:0045650	negative regulation of macrophage differentiation	biological_process	11	7	2426	21	17743	0.0179051
GO:0071884	vitamin D receptor activator activity	molecular_function	5	2	2426	2	17743	0.0186884
GO:0051041	positive regulation of calcium-independent cell-cell adhesion	biological_process	7	2	2426	2	17743	0.0186884
GO:0006497	protein lipidation	biological_process	8	2	2426	2	17743	0.0186884
GO:0060437	lung growth	biological_process	9	2	2426	2	17743	0.0186884
GO:0033629	negative regulation of cell adhesion mediated by integrin	biological_process	6	2	2426	2	17743	0.0186884
GO:0033514	L-lysine catabolic process to acetyl-CoA via L-pipecolate	biological_process	13	2	2426	2	17743	0.0186884
GO:0050803	regulation of synapse structure and activity	biological_process	5	2	2426	2	17743	0.0186884
GO:0010046	response to mycotoxin	biological_process	6	2	2426	2	17743	0.0186884
GO:0090232	positive regulation of spindle checkpoint	biological_process	10	2	2426	2	17743	0.0186884
GO:0065001	specification of axis polarity	biological_process	8	2	2426	2	17743	0.0186884
GO:0090311	regulation of protein deacetylation	biological_process	10	2	2426	2	17743	0.0186884
GO:0004822	isoleucine-tRNA ligase activity	molecular_function	8	2	2426	2	17743	0.0186884
GO:0050031	L-pipecolate oxidase activity	molecular_function	7	2	2426	2	17743	0.0186884
GO:0004441	"inositol-1,4-bisphosphate 1-phosphatase activity"	molecular_function	10	2	2426	2	17743	0.0186884
GO:0008115	sarcosine oxidase activity	molecular_function	7	2	2426	2	17743	0.0186884
GO:2000108	positive regulation of leukocyte apoptotic process	biological_process	11	2	2426	2	17743	0.0186884
GO:0044346	fibroblast apoptotic process	biological_process	9	2	2426	2	17743	0.0186884
GO:0031691	alpha-1A adrenergic receptor binding	molecular_function	8	2	2426	2	17743	0.0186884
GO:0034725	DNA replication-dependent nucleosome disassembly	biological_process	10	2	2426	2	17743	0.0186884
GO:0000415	negative regulation of histone H3-K36 methylation	biological_process	11	2	2426	2	17743	0.0186884
GO:0008441	"3'(2'),5'-bisphosphate nucleotidase activity"	molecular_function	9	2	2426	2	17743	0.0186884
GO:0031692	alpha-1B adrenergic receptor binding	molecular_function	8	2	2426	2	17743	0.0186884
GO:0006428	isoleucyl-tRNA aminoacylation	biological_process	13	2	2426	2	17743	0.0186884
GO:0005173	stem cell factor receptor binding	molecular_function	7	2	2426	2	17743	0.0186884
GO:0030291	protein serine/threonine kinase inhibitor activity	molecular_function	7	2	2426	2	17743	0.0186884
GO:0031762	follicle-stimulating hormone receptor binding	molecular_function	7	2	2426	2	17743	0.0186884
GO:0090285	negative regulation of protein glycosylation in Golgi	biological_process	11	2	2426	2	17743	0.0186884
GO:0031826	type 2A serotonin receptor binding	molecular_function	8	2	2426	2	17743	0.0186884
GO:0009165	nucleotide biosynthetic process	biological_process	9	11	2426	41	17743	0.0190119
GO:0008171	O-methyltransferase activity	molecular_function	7	11	2426	41	17743	0.0190119
GO:0002102	podosome	cellular_component	9	11	2426	41	17743	0.0190119
GO:0004536	deoxyribonuclease activity	molecular_function	7	8	2426	26	17743	0.0192195
GO:0031307	integral to mitochondrial outer membrane	cellular_component	15	10	2426	36	17743	0.0195169
GO:0046854	phosphatidylinositol phosphorylation	biological_process	10	10	2426	36	17743	0.0195169
GO:0035098	ESC/E(Z) complex	cellular_component	9	10	2426	36	17743	0.0195169
GO:0022627	cytosolic small ribosomal subunit	cellular_component	12	35	2426	181	17743	0.020415
GO:0003835	"beta-galactoside alpha-2,6-sialyltransferase activity"	molecular_function	7	3	2426	5	17743	0.0205888
GO:0070765	gamma-secretase complex	cellular_component	7	3	2426	5	17743	0.0205888
GO:0034988	Fc-gamma receptor I complex binding	molecular_function	7	3	2426	5	17743	0.0205888
GO:2000590	negative regulation of metanephric mesenchymal cell migration	biological_process	12	3	2426	5	17743	0.0205888
GO:0033034	positive regulation of myeloid cell apoptotic process	biological_process	11	3	2426	5	17743	0.0205888
GO:2000534	positive regulation of renal albumin absorption	biological_process	11	3	2426	5	17743	0.0205888
GO:2000584	negative regulation of platelet-derived growth factor receptor-alpha signaling pathway	biological_process	13	3	2426	5	17743	0.0205888
GO:0071633	dihydroceramidase activity	molecular_function	7	3	2426	5	17743	0.0205888
GO:0000805	X chromosome	cellular_component	11	3	2426	5	17743	0.0205888
GO:0070994	detection of oxidative stress	biological_process	6	3	2426	5	17743	0.0205888
GO:0008460	"dTDP-glucose 4,6-dehydratase activity"	molecular_function	7	3	2426	5	17743	0.0205888
GO:0032298	positive regulation of DNA-dependent DNA replication initiation	biological_process	13	3	2426	5	17743	0.0205888
GO:0009225	nucleotide-sugar metabolic process	biological_process	10	3	2426	5	17743	0.0205888
GO:0000806	Y chromosome	cellular_component	11	3	2426	5	17743	0.0205888
GO:0004137	deoxycytidine kinase activity	molecular_function	10	3	2426	5	17743	0.0205888
GO:0090317	negative regulation of intracellular protein transport	biological_process	8	3	2426	5	17743	0.0205888
GO:0045923	positive regulation of fatty acid metabolic process	biological_process	11	3	2426	5	17743	0.0205888
GO:0051563	smooth endoplasmic reticulum calcium ion homeostasis	biological_process	12	3	2426	5	17743	0.0205888
GO:0050432	catecholamine secretion	biological_process	6	3	2426	5	17743	0.0205888
GO:0071872	cellular response to epinephrine stimulus	biological_process	9	3	2426	5	17743	0.0205888
GO:0021870	Cajal-Retzius cell differentiation	biological_process	12	3	2426	5	17743	0.0205888
GO:0070543	response to linoleic acid	biological_process	7	3	2426	5	17743	0.0205888
GO:2000478	positive regulation of metanephric glomerular visceral epithelial cell development	biological_process	14	3	2426	5	17743	0.0205888
GO:0046324	regulation of glucose import	biological_process	10	6	2426	17	17743	0.0209179
GO:0004306	ethanolamine-phosphate cytidylyltransferase activity	molecular_function	8	6	2426	17	17743	0.0209179
GO:0031988	membrane-bounded vesicle	cellular_component	5	6	2426	17	17743	0.0209179
GO:0006015	5-phosphoribose 1-diphosphate biosynthetic process	biological_process	8	6	2426	17	17743	0.0209179
GO:0007072	positive regulation of transcription on exit from mitosis	biological_process	14	6	2426	17	17743	0.0209179
GO:0004708	MAP kinase kinase activity	molecular_function	9	6	2426	17	17743	0.0209179
GO:0005731	nucleolus organizer region	cellular_component	15	6	2426	17	17743	0.0209179
GO:0003725	double-stranded RNA binding	molecular_function	7	18	2426	80	17743	0.0210738
GO:0042104	positive regulation of activated T cell proliferation	biological_process	9	12	2426	47	17743	0.021577
GO:0005057	receptor signaling protein activity	molecular_function	5	14	2426	58	17743	0.022166
GO:0071862	protein phosphatase type 1 activator activity	molecular_function	7	7	2426	22	17743	0.0232345
GO:0008494	translation activator activity	molecular_function	7	7	2426	22	17743	0.0232345
GO:0016049	cell growth	biological_process	5	23	2426	110	17743	0.0233858
GO:0051571	positive regulation of histone H3-K4 methylation	biological_process	11	10	2426	37	17743	0.0235597
GO:0016574	histone ubiquitination	biological_process	9	10	2426	37	17743	0.0235597
GO:0000778	condensed nuclear chromosome kinetochore	cellular_component	14	5	2426	13	17743	0.0236471
GO:0031852	mu-type opioid receptor binding	molecular_function	8	5	2426	13	17743	0.0236471
GO:0042699	follicle-stimulating hormone signaling pathway	biological_process	6	5	2426	13	17743	0.0236471
GO:0031642	negative regulation of myelination	biological_process	12	5	2426	13	17743	0.0236471
GO:0019212	phosphatase inhibitor activity	molecular_function	5	5	2426	13	17743	0.0236471
GO:0031512	motile primary cilium	cellular_component	8	5	2426	13	17743	0.0236471
GO:0046323	glucose import	biological_process	9	5	2426	13	17743	0.0236471
GO:0005815	microtubule organizing center	cellular_component	11	49	2426	271	17743	0.023722
GO:0048511	rhythmic process	biological_process	3	13	2426	53	17743	0.0237315
GO:0051387	negative regulation of neurotrophin TRK receptor signaling pathway	biological_process	12	4	2426	9	17743	0.0248024
GO:0043268	positive regulation of potassium ion transport	biological_process	10	4	2426	9	17743	0.0248024
GO:0050820	positive regulation of coagulation	biological_process	7	4	2426	9	17743	0.0248024
GO:0032556	pyrimidine deoxyribonucleotide binding	molecular_function	7	4	2426	9	17743	0.0248024
GO:0061087	positive regulation of histone H3-K27 methylation	biological_process	11	4	2426	9	17743	0.0248024
GO:0008967	phosphoglycolate phosphatase activity	molecular_function	8	4	2426	9	17743	0.0248024
GO:0035304	regulation of protein dephosphorylation	biological_process	9	4	2426	9	17743	0.0248024
GO:0060282	positive regulation of oocyte development	biological_process	11	4	2426	9	17743	0.0248024
GO:0047840	dCTP diphosphatase activity	molecular_function	9	4	2426	9	17743	0.0248024
GO:0016070	RNA metabolic process	biological_process	8	20	2426	93	17743	0.0249331
GO:0010243	response to organonitrogen compound	biological_process	5	20	2426	93	17743	0.0249331
GO:0000132	establishment of mitotic spindle orientation	biological_process	9	12	2426	48	17743	0.025297
GO:0080182	histone H3-K4 trimethylation	biological_process	10	12	2426	48	17743	0.025297
GO:0000165	MAPK cascade	biological_process	9	30	2426	154	17743	0.0274084
GO:0019827	stem cell maintenance	biological_process	9	29	2426	148	17743	0.0276895
GO:0030641	regulation of cellular pH	biological_process	10	6	2426	18	17743	0.0278311
GO:0045926	negative regulation of growth	biological_process	5	6	2426	18	17743	0.0278311
GO:0019693	ribose phosphate metabolic process	biological_process	7	6	2426	18	17743	0.0278311
GO:2001020	regulation of response to DNA damage stimulus	biological_process	7	6	2426	18	17743	0.0278311
GO:0009743	response to carbohydrate stimulus	biological_process	6	10	2426	38	17743	0.0281729
GO:0009303	rRNA transcription	biological_process	11	14	2426	60	17743	0.0292305
GO:0006465	signal peptide processing	biological_process	8	12	2426	49	17743	0.0294646
GO:0035253	ciliary rootlet	cellular_component	11	7	2426	23	17743	0.029562
GO:0007250	activation of NF-kappaB-inducing kinase activity	biological_process	13	7	2426	23	17743	0.029562
GO:0006183	GTP biosynthetic process	biological_process	12	7	2426	23	17743	0.029562
GO:2001045	negative regulation of integrin-mediated signaling pathway	biological_process	10	7	2426	23	17743	0.029562
GO:0007252	I-kappaB phosphorylation	biological_process	9	7	2426	23	17743	0.029562
GO:0045604	regulation of epidermal cell differentiation	biological_process	9	7	2426	23	17743	0.029562
GO:0018345	protein palmitoylation	biological_process	9	8	2426	28	17743	0.0298395
GO:0051444	negative regulation of ubiquitin-protein ligase activity	biological_process	13	8	2426	28	17743	0.0298395
GO:0000082	G1/S transition of mitotic cell cycle	biological_process	8	27	2426	137	17743	0.0306324
GO:0042165	neurotransmitter binding	molecular_function	4	5	2426	14	17743	0.0327329
GO:0004723	calcium-dependent protein serine/threonine phosphatase activity	molecular_function	10	5	2426	14	17743	0.0327329
GO:0004972	N-methyl-D-aspartate selective glutamate receptor activity	molecular_function	8	5	2426	14	17743	0.0327329
GO:0035173	histone kinase activity	molecular_function	8	5	2426	14	17743	0.0327329
GO:0034261	negative regulation of Ras GTPase activity	biological_process	16	5	2426	14	17743	0.0327329
GO:2000491	positive regulation of hepatic stellate cell activation	biological_process	9	5	2426	14	17743	0.0327329
GO:0040018	positive regulation of multicellular organism growth	biological_process	7	18	2426	84	17743	0.0332737
GO:2001240	negative regulation of extrinsic apoptotic signaling pathway in absence of ligand	biological_process	11	19	2426	90	17743	0.0337335
GO:0030554	adenyl nucleotide binding	molecular_function	7	12	2426	50	17743	0.0341055
GO:0031492	nucleosomal DNA binding	molecular_function	6	12	2426	50	17743	0.0341055
GO:0032851	positive regulation of Rab GTPase activity	biological_process	17	9	2426	34	17743	0.0351151
GO:0008157	protein phosphatase 1 binding	molecular_function	8	9	2426	34	17743	0.0351151
GO:0016050	vesicle organization	biological_process	5	9	2426	34	17743	0.0351151
GO:0006635	fatty acid beta-oxidation	biological_process	10	16	2426	73	17743	0.0356962
GO:0006531	aspartate metabolic process	biological_process	9	6	2426	19	17743	0.0360964
GO:0004735	pyrroline-5-carboxylate reductase activity	molecular_function	7	6	2426	19	17743	0.0360964
GO:0006699	bile acid biosynthetic process	biological_process	9	6	2426	19	17743	0.0360964
GO:0035239	tube morphogenesis	biological_process	7	6	2426	19	17743	0.0360964
GO:0030853	negative regulation of granulocyte differentiation	biological_process	11	6	2426	19	17743	0.0360964
GO:0004165	dodecenoyl-CoA delta-isomerase activity	molecular_function	7	6	2426	19	17743	0.0360964
GO:0032516	positive regulation of phosphoprotein phosphatase activity	biological_process	11	6	2426	19	17743	0.0360964
GO:0071458	integral to cytosolic side of endoplasmic reticulum membrane	cellular_component	14	8	2426	29	17743	0.036421
GO:0005094	Rho GDP-dissociation inhibitor activity	molecular_function	8	8	2426	29	17743	0.036421
GO:0004534	5'-3' exoribonuclease activity	molecular_function	10	4	2426	10	17743	0.0369423
GO:0043631	RNA polyadenylation	biological_process	11	4	2426	10	17743	0.0369423
GO:2000270	negative regulation of fibroblast apoptotic process	biological_process	11	4	2426	10	17743	0.0369423
GO:0015695	organic cation transport	biological_process	7	4	2426	10	17743	0.0369423
GO:0071417	cellular response to organonitrogen compound	biological_process	7	4	2426	10	17743	0.0369423
GO:0045724	positive regulation of cilium assembly	biological_process	7	4	2426	10	17743	0.0369423
GO:0072558	NLRP1 inflammasome complex	cellular_component	7	4	2426	10	17743	0.0369423
GO:0031981	nuclear lumen	cellular_component	11	4	2426	10	17743	0.0369423
GO:0032611	interleukin-1 beta production	biological_process	7	7	2426	24	17743	0.0369542
GO:0034115	negative regulation of heterotypic cell-cell adhesion	biological_process	7	7	2426	24	17743	0.0369542
GO:0010804	negative regulation of tumor necrosis factor-mediated signaling pathway	biological_process	11	3	2426	6	17743	0.037024
GO:0042775	mitochondrial ATP synthesis coupled electron transport	biological_process	15	3	2426	6	17743	0.037024
GO:0051220	cytoplasmic sequestering of protein	biological_process	7	3	2426	6	17743	0.037024
GO:0033682	ATP-dependent 5'-3' DNA/RNA helicase activity	molecular_function	12	3	2426	6	17743	0.037024
GO:0061086	negative regulation of histone H3-K27 methylation	biological_process	11	3	2426	6	17743	0.037024
GO:0015002	heme-copper terminal oxidase activity	molecular_function	5	3	2426	6	17743	0.037024
GO:0043398	HLH domain binding	molecular_function	6	3	2426	6	17743	0.037024
GO:0061049	cell growth involved in cardiac muscle cell development	biological_process	7	3	2426	6	17743	0.037024
GO:2000645	negative regulation of receptor catabolic process	biological_process	8	3	2426	6	17743	0.037024
GO:0015562	efflux transmembrane transporter activity	molecular_function	5	3	2426	6	17743	0.037024
GO:2000643	positive regulation of early endosome to late endosome transport	biological_process	5	3	2426	6	17743	0.037024
GO:0097440	apical dendrite	cellular_component	8	3	2426	6	17743	0.037024
GO:2001200	positive regulation of dendritic cell differentiation	biological_process	10	3	2426	6	17743	0.037024
GO:2001199	negative regulation of dendritic cell differentiation	biological_process	10	3	2426	6	17743	0.037024
GO:0015439	heme-transporting ATPase activity	molecular_function	13	3	2426	6	17743	0.037024
GO:0052866	phosphatidylinositol phosphate phosphatase activity	molecular_function	8	3	2426	6	17743	0.037024
GO:0003735	structural constituent of ribosome	molecular_function	4	118	2426	739	17743	0.0379566
GO:0060170	cilium membrane	cellular_component	8	15	2426	68	17743	0.0390535
GO:0016620	"oxidoreductase activity, acting on the aldehyde or oxo group of donors, NAD or NADP as acceptor"	molecular_function	6	10	2426	40	17743	0.0392529
GO:0048477	oogenesis	biological_process	7	17	2426	80	17743	0.0406152
GO:0032270	positive regulation of cellular protein metabolic process	biological_process	8	9	2426	35	17743	0.0417298
GO:0042593	glucose homeostasis	biological_process	8	35	2426	191	17743	0.041861
GO:0005179	hormone activity	molecular_function	6	27	2426	141	17743	0.0423036
GO:0003828	"alpha-N-acetylneuraminate alpha-2,8-sialyltransferase activity"	molecular_function	7	5	2426	15	17743	0.0437159
GO:0031267	small GTPase binding	molecular_function	7	5	2426	15	17743	0.0437159
GO:0034205	beta-amyloid formation	biological_process	9	5	2426	15	17743	0.0437159
GO:0015238	drug transmembrane transporter activity	molecular_function	5	5	2426	15	17743	0.0437159
GO:0002862	negative regulation of inflammatory response to antigenic stimulus	biological_process	7	5	2426	15	17743	0.0437159
GO:0072282	metanephric nephron tubule morphogenesis	biological_process	10	5	2426	15	17743	0.0437159
GO:0003420	regulation of growth plate cartilage chondrocyte proliferation	biological_process	6	5	2426	15	17743	0.0437159
GO:0035021	negative regulation of Rac protein signal transduction	biological_process	12	5	2426	15	17743	0.0437159
GO:0001730	2'-5'-oligoadenylate synthetase activity	molecular_function	8	5	2426	15	17743	0.0437159
GO:0000186	activation of MAPKK activity	biological_process	13	16	2426	75	17743	0.0445973
GO:0042169	SH2 domain binding	molecular_function	6	17	2426	81	17743	0.045098
GO:0032743	positive regulation of interleukin-2 production	biological_process	8	7	2426	25	17743	0.0454648
GO:0061386	closure of optic fissure	biological_process	12	7	2426	25	17743	0.0454648
GO:0000125	PCAF complex	cellular_component	10	7	2426	25	17743	0.0454648
GO:0033089	positive regulation of T cell differentiation in thymus	biological_process	12	7	2426	25	17743	0.0454648
GO:0046888	negative regulation of hormone secretion	biological_process	10	7	2426	25	17743	0.0454648
GO:0014066	regulation of phosphatidylinositol 3-kinase cascade	biological_process	11	6	2426	20	17743	0.0457819
GO:0051343	positive regulation of cyclic-nucleotide phosphodiesterase activity	biological_process	7	6	2426	20	17743	0.0457819
GO:0015721	bile acid and bile salt transport	biological_process	10	6	2426	20	17743	0.0457819
GO:0003756	protein disulfide isomerase activity	molecular_function	7	11	2426	47	17743	0.0488356
GO:0007019	microtubule depolymerization	biological_process	8	9	2426	36	17743	0.0491341
GO:0005777	peroxisome	cellular_component	10	43	2426	245	17743	0.0494459
GO:0045638	negative regulation of myeloid cell differentiation	biological_process	9	16	2426	76	17743	0.0495935
GO:0015056	corticotrophin-releasing factor receptor activity	molecular_function	7	2	2426	3	17743	0.0509584
GO:0003093	regulation of glomerular filtration	biological_process	12	2	2426	3	17743	0.0509584
GO:0048073	regulation of eye pigmentation	biological_process	7	2	2426	3	17743	0.0509584
GO:0004362	glutathione-disulfide reductase activity	molecular_function	7	2	2426	3	17743	0.0509584
GO:0031094	platelet dense tubular network	cellular_component	9	2	2426	3	17743	0.0509584
GO:0002032	desensitization of G-protein coupled receptor protein signaling pathway by arrestin	biological_process	12	2	2426	3	17743	0.0509584
GO:0003376	sphingosine-1-phosphate signaling pathway	biological_process	9	2	2426	3	17743	0.0509584
GO:0071376	cellular response to corticotropin-releasing hormone stimulus	biological_process	9	2	2426	3	17743	0.0509584
GO:0046624	sphingolipid transporter activity	molecular_function	6	2	2426	3	17743	0.0509584
GO:0090177	establishment of planar polarity involved in neural tube closure	biological_process	13	2	2426	3	17743	0.0509584
GO:0042321	"negative regulation of circadian sleep/wake cycle, sleep"	biological_process	8	2	2426	3	17743	0.0509584
GO:0047012	sterol-4-alpha-carboxylate 3-dehydrogenase (decarboxylating) activity	molecular_function	7	2	2426	3	17743	0.0509584
GO:0007296	vitellogenesis	biological_process	7	2	2426	3	17743	0.0509584
GO:0071042	nuclear polyadenylation-dependent mRNA catabolic process	biological_process	11	2	2426	3	17743	0.0509584
GO:0060460	left lung morphogenesis	biological_process	10	2	2426	3	17743	0.0509584
GO:0009134	nucleoside diphosphate catabolic process	biological_process	9	2	2426	3	17743	0.0509584
GO:0004654	polyribonucleotide nucleotidyltransferase activity	molecular_function	7	2	2426	3	17743	0.0509584
GO:0031579	membrane raft organization	biological_process	5	2	2426	3	17743	0.0509584
GO:0008474	palmitoyl-(protein) hydrolase activity	molecular_function	7	2	2426	3	17743	0.0509584
GO:0015085	calcium ion transmembrane transporter activity	molecular_function	10	2	2426	3	17743	0.0509584
GO:0032900	negative regulation of neurotrophin production	biological_process	7	2	2426	3	17743	0.0509584
GO:0006220	pyrimidine nucleotide metabolic process	biological_process	10	2	2426	3	17743	0.0509584
GO:0030055	cell-substrate junction	cellular_component	4	2	2426	3	17743	0.0509584
GO:0035793	positive regulation of metanephric mesenchymal cell migration by platelet-derived growth factor receptor-beta signaling pathway	biological_process	13	2	2426	3	17743	0.0509584
GO:0097222	mitochondrial mRNA polyadenylation	biological_process	13	2	2426	3	17743	0.0509584
GO:0046890	regulation of lipid biosynthetic process	biological_process	7	2	2426	3	17743	0.0509584
GO:0004375	glycine dehydrogenase (decarboxylating) activity	molecular_function	7	2	2426	3	17743	0.0509584
GO:0016427	tRNA (cytosine) methyltransferase activity	molecular_function	9	2	2426	3	17743	0.0509584
GO:0043114	regulation of vascular permeability	biological_process	8	2	2426	3	17743	0.0509584
GO:0060083	smooth muscle contraction involved in micturition	biological_process	11	2	2426	3	17743	0.0509584
GO:0000957	mitochondrial RNA catabolic process	biological_process	9	2	2426	3	17743	0.0509584
GO:0071420	cellular response to histamine	biological_process	8	2	2426	3	17743	0.0509584
GO:0051939	gamma-aminobutyric acid import	biological_process	11	2	2426	3	17743	0.0509584
GO:2000627	positive regulation of miRNA catabolic process	biological_process	12	2	2426	3	17743	0.0509584
GO:2000426	negative regulation of apoptotic cell clearance	biological_process	9	2	2426	3	17743	0.0509584
GO:0001672	regulation of chromatin assembly or disassembly	biological_process	8	2	2426	3	17743	0.0509584
GO:0032244	positive regulation of nucleoside transport	biological_process	8	2	2426	3	17743	0.0509584
GO:0042564	NLS-dependent protein nuclear import complex	cellular_component	8	2	2426	3	17743	0.0509584
GO:0000964	mitochondrial RNA 5'-end processing	biological_process	11	2	2426	3	17743	0.0509584
GO:0035927	RNA import into mitochondrion	biological_process	7	2	2426	3	17743	0.0509584
GO:2001275	positive regulation of glucose import in response to insulin stimulus	biological_process	7	2	2426	3	17743	0.0509584
GO:0002793	positive regulation of peptide secretion	biological_process	9	2	2426	3	17743	0.0509584
GO:0060443	mammary gland morphogenesis	biological_process	10	2	2426	3	17743	0.0509584
GO:0010512	negative regulation of phosphatidylinositol biosynthetic process	biological_process	10	2	2426	3	17743	0.0509584
GO:0030073	insulin secretion	biological_process	10	12	2426	53	17743	0.0510964
GO:0000028	ribosomal small subunit assembly	biological_process	7	12	2426	53	17743	0.0510964
GO:0042393	histone binding	molecular_function	5	32	2426	175	17743	0.0511036
GO:0006397	mRNA processing	biological_process	10	119	2426	755	17743	0.0511478
GO:0035282	segmentation	biological_process	8	4	2426	11	17743	0.0519163
GO:0046069	cGMP catabolic process	biological_process	12	4	2426	11	17743	0.0519163
GO:0004756	"selenide, water dikinase activity"	molecular_function	7	4	2426	11	17743	0.0519163
GO:0008843	endochitinase activity	molecular_function	8	4	2426	11	17743	0.0519163
GO:0004622	lysophospholipase activity	molecular_function	8	4	2426	11	17743	0.0519163
GO:0006353	"DNA-dependent transcription, termination"	biological_process	9	4	2426	11	17743	0.0519163
GO:0007220	Notch receptor processing	biological_process	7	4	2426	11	17743	0.0519163
GO:0070236	negative regulation of activation-induced cell death of T cells	biological_process	9	4	2426	11	17743	0.0519163
GO:0030432	peristalsis	biological_process	10	4	2426	11	17743	0.0519163
GO:0006030	chitin metabolic process	biological_process	7	4	2426	11	17743	0.0519163
GO:0000272	polysaccharide catabolic process	biological_process	7	4	2426	11	17743	0.0519163
GO:0004112	cyclic-nucleotide phosphodiesterase activity	molecular_function	8	4	2426	11	17743	0.0519163
GO:0015908	fatty acid transport	biological_process	10	8	2426	31	17743	0.0523498
GO:0017157	regulation of exocytosis	biological_process	7	13	2426	59	17743	0.0527268
GO:0003824	catalytic activity	molecular_function	3	181	2426	1184	17743	0.0531115
GO:0051412	response to corticosterone stimulus	biological_process	9	14	2426	65	17743	0.0538532
GO:0010225	response to UV-C	biological_process	8	7	2426	26	17743	0.0551342
GO:2000467	positive regulation of glycogen (starch) synthase activity	biological_process	7	5	2426	16	17743	0.0566475
GO:0034969	histone arginine methylation	biological_process	8	5	2426	16	17743	0.0566475
GO:0016811	"hydrolase activity, acting on carbon-nitrogen (but not peptide) bonds, in linear amides"	molecular_function	6	5	2426	16	17743	0.0566475
GO:0001515	opioid peptide activity	molecular_function	6	5	2426	16	17743	0.0566475
GO:0000447	"endonucleolytic cleavage in ITS1 to separate SSU-rRNA from 5.8S rRNA and LSU-rRNA from tricistronic rRNA transcript (SSU-rRNA, 5.8S rRNA, LSU-rRNA)"""	biological_process	14	5	2426	16	17743	0.0566475
GO:0000461	"endonucleolytic cleavage to generate mature 3'-end of SSU-rRNA from (SSU-rRNA, 5.8S rRNA, LSU-rRNA)"""	biological_process	13	5	2426	16	17743	0.0566475
GO:0045415	negative regulation of interleukin-8 biosynthetic process	biological_process	9	5	2426	16	17743	0.0566475
GO:0010801	negative regulation of peptidyl-threonine phosphorylation	biological_process	10	5	2426	16	17743	0.0566475
GO:0015893	drug transport	biological_process	5	5	2426	16	17743	0.0566475
GO:0009913	epidermal cell differentiation	biological_process	8	5	2426	16	17743	0.0566475
GO:0071421	manganese ion transmembrane transport	biological_process	7	5	2426	16	17743	0.0566475
GO:0043648	dicarboxylic acid metabolic process	biological_process	8	5	2426	16	17743	0.0566475
GO:0004180	carboxypeptidase activity	molecular_function	8	5	2426	16	17743	0.0566475
GO:0002726	positive regulation of T cell cytokine production	biological_process	10	5	2426	16	17743	0.0566475
GO:0016589	NURF complex	cellular_component	13	6	2426	21	17743	0.0569326
GO:0043227	membrane-bounded organelle	cellular_component	4	6	2426	21	17743	0.0569326
GO:0016742	"hydroxymethyl-, formyl- and related transferase activity"	molecular_function	6	6	2426	21	17743	0.0569326
GO:0005234	extracellular-glutamate-gated ion channel activity	molecular_function	12	6	2426	21	17743	0.0569326
GO:0002189	ribose phosphate diphosphokinase complex	cellular_component	7	6	2426	21	17743	0.0569326
GO:0004970	ionotropic glutamate receptor activity	molecular_function	7	6	2426	21	17743	0.0569326
GO:0043950	positive regulation of cAMP-mediated signaling	biological_process	12	6	2426	21	17743	0.0569326
GO:0021542	dentate gyrus development	biological_process	14	9	2426	37	17743	0.0573544
GO:0048714	positive regulation of oligodendrocyte differentiation	biological_process	10	9	2426	37	17743	0.0573544
GO:0010033	response to organic substance	biological_process	5	45	2426	261	17743	0.0581307
GO:0010828	positive regulation of glucose transport	biological_process	10	3	2426	7	17743	0.0583092
GO:0035928	rRNA import into mitochondrion	biological_process	6	3	2426	7	17743	0.0583092
GO:0000939	condensed chromosome inner kinetochore	cellular_component	11	3	2426	7	17743	0.0583092
GO:0014054	positive regulation of gamma-aminobutyric acid secretion	biological_process	13	3	2426	7	17743	0.0583092
GO:0045715	negative regulation of low-density lipoprotein particle receptor biosynthetic process	biological_process	10	3	2426	7	17743	0.0583092
GO:0035272	exocrine system development	biological_process	7	3	2426	7	17743	0.0583092
GO:0042788	polysomal ribosome	cellular_component	10	3	2426	7	17743	0.0583092
GO:0009794	"regulation of mitotic cell cycle, embryonic"	biological_process	8	3	2426	7	17743	0.0583092
GO:0051036	regulation of endosome size	biological_process	6	3	2426	7	17743	0.0583092
GO:0007176	regulation of epidermal growth factor-activated receptor activity	biological_process	11	3	2426	7	17743	0.0583092
GO:0070970	interleukin-2 secretion	biological_process	8	3	2426	7	17743	0.0583092
GO:0002674	negative regulation of acute inflammatory response	biological_process	9	3	2426	7	17743	0.0583092
GO:0051974	negative regulation of telomerase activity	biological_process	11	3	2426	7	17743	0.0583092
GO:0000802	transverse filament	cellular_component	14	3	2426	7	17743	0.0583092
GO:0009262	deoxyribonucleotide metabolic process	biological_process	10	3	2426	7	17743	0.0583092
GO:0005546	"phosphatidylinositol-4,5-bisphosphate binding"	molecular_function	9	13	2426	60	17743	0.0592258
GO:0043198	dendritic shaft	cellular_component	8	14	2426	66	17743	0.060101
GO:0005791	rough endoplasmic reticulum	cellular_component	10	15	2426	72	17743	0.0605771
GO:0045599	negative regulation of fat cell differentiation	biological_process	9	15	2426	72	17743	0.0605771
GO:0004725	protein tyrosine phosphatase activity	molecular_function	9	47	2426	275	17743	0.0608881
GO:0005087	Ran guanyl-nucleotide exchange factor activity	molecular_function	5	8	2426	32	17743	0.0617604
GO:0046983	protein dimerization activity	molecular_function	5	72	2426	442	17743	0.0628888
GO:0046580	negative regulation of Ras protein signal transduction	biological_process	11	11	2426	49	17743	0.0634667
GO:0071556	integral to lumenal side of endoplasmic reticulum membrane	cellular_component	14	11	2426	49	17743	0.0634667
GO:0007286	spermatid development	biological_process	9	31	2426	172	17743	0.0635985
GO:0016616	"oxidoreductase activity, acting on the CH-OH group of donors, NAD or NADP as acceptor"	molecular_function	6	31	2426	172	17743	0.0635985
GO:0042147	"retrograde transport, endosome to Golgi"	biological_process	7	12	2426	55	17743	0.0651698
GO:0004749	ribose phosphate diphosphokinase activity	molecular_function	7	7	2426	27	17743	0.065988
GO:0006561	proline biosynthetic process	biological_process	10	7	2426	27	17743	0.065988
GO:0000266	mitochondrial fission	biological_process	6	7	2426	27	17743	0.065988
GO:0006099	tricarboxylic acid cycle	biological_process	10	13	2426	61	17743	0.0662409
GO:0050715	positive regulation of cytokine secretion	biological_process	9	13	2426	61	17743	0.0662409
GO:0016853	isomerase activity	molecular_function	4	17	2426	85	17743	0.0665435
GO:0008536	Ran GTPase binding	molecular_function	9	15	2426	73	17743	0.0670118
GO:0009749	response to glucose stimulus	biological_process	9	37	2426	212	17743	0.0688055
GO:0034383	low-density lipoprotein particle clearance	biological_process	6	6	2426	22	17743	0.0695695
GO:0055117	regulation of cardiac muscle contraction	biological_process	10	6	2426	22	17743	0.0695695
GO:0072520	seminiferous tubule development	biological_process	9	10	2426	44	17743	0.0696158
GO:0046870	cadmium ion binding	molecular_function	8	4	2426	12	17743	0.0696934
GO:0019206	nucleoside kinase activity	molecular_function	8	4	2426	12	17743	0.0696934
GO:0010745	negative regulation of macrophage derived foam cell differentiation	biological_process	10	4	2426	12	17743	0.0696934
GO:0046512	sphingosine biosynthetic process	biological_process	7	4	2426	12	17743	0.0696934
GO:0007586	digestion	biological_process	5	4	2426	12	17743	0.0696934
GO:0006650	glycerophospholipid metabolic process	biological_process	8	4	2426	12	17743	0.0696934
GO:0006288	"base-excision repair, DNA ligation"	biological_process	11	4	2426	12	17743	0.0696934
GO:0051604	protein maturation	biological_process	6	4	2426	12	17743	0.0696934
GO:0097060	synaptic membrane	cellular_component	7	4	2426	12	17743	0.0696934
GO:0045836	positive regulation of meiosis	biological_process	7	4	2426	12	17743	0.0696934
GO:0043259	laminin-10 complex	cellular_component	9	4	2426	12	17743	0.0696934
GO:0035640	exploration behavior	biological_process	5	4	2426	12	17743	0.0696934
GO:0034971	histone H3-R17 methylation	biological_process	9	4	2426	12	17743	0.0696934
GO:0043044	ATP-dependent chromatin remodeling	biological_process	9	4	2426	12	17743	0.0696934
GO:0050805	negative regulation of synaptic transmission	biological_process	9	4	2426	12	17743	0.0696934
GO:0005865	striated muscle thin filament	cellular_component	12	4	2426	12	17743	0.0696934
GO:0072224	metanephric glomerulus development	biological_process	12	4	2426	12	17743	0.0696934
GO:0060122	inner ear receptor stereocilium organization	biological_process	6	4	2426	12	17743	0.0696934
GO:0016765	"transferase activity, transferring alkyl or aryl (other than methyl	molecular_function	5	4	2426	12	17743	0.0696934
GO:0035642	histone methyltransferase activity (H3-R17 specific)	molecular_function	11	4	2426	12	17743	0.0696934
GO:0006475	internal protein amino acid acetylation	biological_process	10	5	2426	17	17743	0.0715348
GO:0090197	positive regulation of chemokine secretion	biological_process	10	5	2426	17	17743	0.0715348
GO:0003326	pancreatic A cell fate commitment	biological_process	12	5	2426	17	17743	0.0715348
GO:0042347	negative regulation of NF-kappaB import into nucleus	biological_process	11	5	2426	17	17743	0.0715348
GO:0021530	spinal cord oligodendrocyte cell fate specification	biological_process	9	5	2426	17	17743	0.0715348
GO:0031045	dense core granule	cellular_component	12	5	2426	17	17743	0.0715348
GO:0003327	type B pancreatic cell fate commitment	biological_process	12	5	2426	17	17743	0.0715348
GO:0021529	spinal cord oligodendrocyte cell differentiation	biological_process	9	5	2426	17	17743	0.0715348
GO:0003329	pancreatic PP cell fate commitment	biological_process	12	5	2426	17	17743	0.0715348
GO:0060580	ventral spinal cord interneuron fate determination	biological_process	8	5	2426	17	17743	0.0715348
GO:0036064	cilium basal body	cellular_component	12	11	2426	50	17743	0.0717481
GO:0006646	phosphatidylethanolamine biosynthetic process	biological_process	8	11	2426	50	17743	0.0717481
GO:0035336	long-chain fatty-acyl-CoA metabolic process	biological_process	9	8	2426	33	17743	0.0721614
GO:0009435	NAD biosynthetic process	biological_process	12	8	2426	33	17743	0.0721614
GO:0016459	myosin complex	cellular_component	11	16	2426	80	17743	0.0734695
GO:0044325	ion channel binding	molecular_function	5	34	2426	194	17743	0.0747777
GO:0043010	camera-type eye development	biological_process	10	27	2426	149	17743	0.0749696
GO:0070403	NAD+ binding	molecular_function	7	9	2426	39	17743	0.0763161
GO:0005640	nuclear outer membrane	cellular_component	8	9	2426	39	17743	0.0763161
GO:0016791	phosphatase activity	molecular_function	7	55	2426	333	17743	0.0769123
GO:0010761	fibroblast migration	biological_process	9	7	2426	28	17743	0.0780376
GO:0001158	enhancer sequence-specific DNA binding	molecular_function	10	7	2426	28	17743	0.0780376
GO:0014070	response to organic cyclic compound	biological_process	6	57	2426	347	17743	0.0789904
GO:0046856	phosphatidylinositol dephosphorylation	biological_process	10	10	2426	45	17743	0.0790277
GO:0004869	cysteine-type endopeptidase inhibitor activity	molecular_function	7	10	2426	45	17743	0.0790277
GO:0006414	translational elongation	biological_process	8	16	2426	81	17743	0.0804533
GO:2000811	negative regulation of anoikis	biological_process	10	11	2426	51	17743	0.0806868
GO:0009755	hormone-mediated signaling pathway	biological_process	7	15	2426	75	17743	0.0812095
GO:0046658	anchored to plasma membrane	cellular_component	8	12	2426	57	17743	0.0815654
GO:0051721	protein phosphatase 2A binding	molecular_function	8	12	2426	57	17743	0.0815654
GO:0045022	early endosome to late endosome transport	biological_process	7	8	2426	34	17743	0.0835602
GO:0070934	CRD-mediated mRNA stabilization	biological_process	12	8	2426	34	17743	0.0835602
GO:0060134	prepulse inhibition	biological_process	9	8	2426	34	17743	0.0835602
GO:0070207	protein homotrimerization	biological_process	10	8	2426	34	17743	0.0835602
GO:0031434	mitogen-activated protein kinase kinase binding	molecular_function	8	8	2426	34	17743	0.0835602
GO:0060261	positive regulation of transcription initiation from RNA polymerase II promoter	biological_process	12	6	2426	23	17743	0.0836897
GO:0006891	intra-Golgi vesicle-mediated transport	biological_process	7	6	2426	23	17743	0.0836897
GO:0002218	activation of innate immune response	biological_process	5	6	2426	23	17743	0.0836897
GO:0006379	mRNA cleavage	biological_process	11	6	2426	23	17743	0.0836897
GO:0003873	6-phosphofructo-2-kinase activity	molecular_function	9	6	2426	23	17743	0.0836897
GO:0007129	synapsis	biological_process	7	6	2426	23	17743	0.0836897
GO:0006003	"fructose 2,6-bisphosphate metabolic process"	biological_process	7	6	2426	23	17743	0.0836897
GO:0002084	protein depalmitoylation	biological_process	9	3	2426	8	17743	0.0840373
GO:0004769	steroid delta-isomerase activity	molecular_function	7	3	2426	8	17743	0.0840373
GO:0050786	RAGE receptor binding	molecular_function	6	3	2426	8	17743	0.0840373
GO:0072559	NLRP3 inflammasome complex	cellular_component	7	3	2426	8	17743	0.0840373
GO:0042404	thyroid hormone catabolic process	biological_process	6	3	2426	8	17743	0.0840373
GO:0010739	positive regulation of protein kinase A signaling cascade	biological_process	10	3	2426	8	17743	0.0840373
GO:0045908	negative regulation of vasodilation	biological_process	11	3	2426	8	17743	0.0840373
GO:0031748	D1 dopamine receptor binding	molecular_function	8	3	2426	8	17743	0.0840373
GO:0004777	succinate-semialdehyde dehydrogenase (NAD+) activity	molecular_function	7	3	2426	8	17743	0.0840373
GO:0097169	AIM2 inflammasome complex	cellular_component	7	3	2426	8	17743	0.0840373
GO:0002286	T cell activation involved in immune response	biological_process	8	3	2426	8	17743	0.0840373
GO:0046985	positive regulation of hemoglobin biosynthetic process	biological_process	9	3	2426	8	17743	0.0840373
GO:2000481	positive regulation of cAMP-dependent protein kinase activity	biological_process	13	3	2426	8	17743	0.0840373
GO:0015099	nickel cation transmembrane transporter activity	molecular_function	11	3	2426	8	17743	0.0840373
GO:0070668	positive regulation of mast cell proliferation	biological_process	7	3	2426	8	17743	0.0840373
GO:0033691	sialic acid binding	molecular_function	7	3	2426	8	17743	0.0840373
GO:0070212	protein poly-ADP-ribosylation	biological_process	10	3	2426	8	17743	0.0840373
GO:0070257	positive regulation of mucus secretion	biological_process	8	3	2426	8	17743	0.0840373
GO:0048280	vesicle fusion with Golgi apparatus	biological_process	7	3	2426	8	17743	0.0840373
GO:0035434	copper ion transmembrane transport	biological_process	7	3	2426	8	17743	0.0840373
GO:2001242	regulation of intrinsic apoptotic signaling pathway	biological_process	9	3	2426	8	17743	0.0840373
GO:0042403	thyroid hormone metabolic process	biological_process	5	3	2426	8	17743	0.0840373
GO:0018924	mandelate metabolic process	biological_process	9	3	2426	8	17743	0.0840373
GO:0015675	nickel cation transport	biological_process	9	3	2426	8	17743	0.0840373
GO:0002588	positive regulation of antigen processing and presentation of peptide antigen via MHC class II	biological_process	8	3	2426	8	17743	0.0840373
GO:0070506	high-density lipoprotein particle receptor activity	molecular_function	6	3	2426	8	17743	0.0840373
GO:0001878	response to yeast	biological_process	8	3	2426	8	17743	0.0840373
GO:0035494	SNARE complex disassembly	biological_process	9	3	2426	8	17743	0.0840373
GO:0032090	Pyrin domain binding	molecular_function	6	3	2426	8	17743	0.0840373
GO:1990023	mitotic spindle midzone	cellular_component	11	3	2426	8	17743	0.0840373
GO:0047323	[3-methyl-2-oxobutanoate dehydrogenase (acetyl-transferring	molecular_function	8	3	2426	8	17743	0.0840373
GO:0035444	nickel cation transmembrane transport	biological_process	7	3	2426	8	17743	0.0840373
GO:0001942	hair follicle development	biological_process	10	17	2426	88	17743	0.0865508
GO:0060077	inhibitory synapse	cellular_component	4	5	2426	18	17743	0.0883439
GO:0010829	negative regulation of glucose transport	biological_process	10	5	2426	18	17743	0.0883439
GO:0031954	positive regulation of protein autophosphorylation	biological_process	11	5	2426	18	17743	0.0883439
GO:0017146	N-methyl-D-aspartate selective glutamate receptor complex	cellular_component	9	5	2426	18	17743	0.0883439
GO:0031062	positive regulation of histone methylation	biological_process	9	5	2426	18	17743	0.0883439
GO:0006167	AMP biosynthetic process	biological_process	11	5	2426	18	17743	0.0883439
GO:0032927	positive regulation of activin receptor signaling pathway	biological_process	12	5	2426	18	17743	0.0883439
GO:0030660	Golgi-associated vesicle membrane	cellular_component	12	5	2426	18	17743	0.0883439
GO:0051256	spindle midzone assembly involved in mitosis	biological_process	10	5	2426	18	17743	0.0883439
GO:0009967	positive regulation of signal transduction	biological_process	8	5	2426	18	17743	0.0883439
GO:0042278	purine nucleoside metabolic process	biological_process	9	5	2426	18	17743	0.0883439
GO:0006182	cGMP biosynthetic process	biological_process	12	5	2426	18	17743	0.0883439
GO:0042445	hormone metabolic process	biological_process	4	5	2426	18	17743	0.0883439
GO:0042035	regulation of cytokine biosynthetic process	biological_process	7	5	2426	18	17743	0.0883439
GO:0008308	voltage-gated anion channel activity	molecular_function	10	5	2426	18	17743	0.0883439
GO:0001772	immunological synapse	cellular_component	7	15	2426	76	17743	0.088984
GO:0010642	negative regulation of platelet-derived growth factor receptor signaling pathway	biological_process	12	4	2426	13	17743	0.0901584
GO:0008061	chitin binding	molecular_function	5	4	2426	13	17743	0.0901584
GO:0052852	very-long-chain-(S)-2-hydroxy-acid oxidase activity	molecular_function	8	4	2426	13	17743	0.0901584
GO:0060399	positive regulation of growth hormone receptor signaling pathway	biological_process	12	4	2426	13	17743	0.0901584
GO:0052853	long-chain-(S)-2-hydroxy-long-chain-acid oxidase activity	molecular_function	8	4	2426	13	17743	0.0901584
GO:0030677	ribonuclease P complex	cellular_component	8	4	2426	13	17743	0.0901584
GO:0017160	Ral GTPase binding	molecular_function	9	4	2426	13	17743	0.0901584
GO:0071447	cellular response to hydroperoxide	biological_process	7	4	2426	13	17743	0.0901584
GO:0045084	positive regulation of interleukin-12 biosynthetic process	biological_process	9	4	2426	13	17743	0.0901584
GO:0051054	positive regulation of DNA metabolic process	biological_process	10	4	2426	13	17743	0.0901584
GO:0015930	glutamate synthase activity	molecular_function	6	4	2426	13	17743	0.0901584
GO:0010269	response to selenium ion	biological_process	6	4	2426	13	17743	0.0901584
GO:0003973	(S)-2-hydroxy-acid oxidase activity	molecular_function	7	4	2426	13	17743	0.0901584
GO:0010314	phosphatidylinositol-5-phosphate binding	molecular_function	8	4	2426	13	17743	0.0901584
GO:0052854	medium-chain-(S)-2-hydroxy-acid oxidase activity	molecular_function	8	4	2426	13	17743	0.0901584
GO:0031932	TORC2 complex	cellular_component	8	4	2426	13	17743	0.0901584
GO:0000738	"DNA catabolic process, exonucleolytic"	biological_process	9	4	2426	13	17743	0.0901584
GO:0002573	myeloid leukocyte differentiation	biological_process	8	4	2426	13	17743	0.0901584
GO:0034452	dynactin binding	molecular_function	6	4	2426	13	17743	0.0901584
GO:0048487	beta-tubulin binding	molecular_function	7	13	2426	64	17743	0.0904711
GO:0008408	3'-5' exonuclease activity	molecular_function	8	12	2426	58	17743	0.0906525
GO:0042995	cell projection	cellular_component	5	33	2426	191	17743	0.0910435
GO:0048259	regulation of receptor-mediated endocytosis	biological_process	7	2	2426	4	17743	0.0927493
GO:0042304	regulation of fatty acid biosynthetic process	biological_process	10	2	2426	4	17743	0.0927493
GO:0061441	renal artery morphogenesis	biological_process	12	2	2426	4	17743	0.0927493
GO:0034638	phosphatidylcholine catabolic process	biological_process	10	2	2426	4	17743	0.0927493
GO:0042323	"negative regulation of circadian sleep/wake cycle, non-REM sleep"	biological_process	8	2	2426	4	17743	0.0927493
GO:0035904	aorta development	biological_process	10	2	2426	4	17743	0.0927493
GO:0042942	D-serine transport	biological_process	8	2	2426	4	17743	0.0927493
GO:0031493	nucleosomal histone binding	molecular_function	6	2	2426	4	17743	0.0927493
GO:0042448	progesterone metabolic process	biological_process	7	2	2426	4	17743	0.0927493
GO:0061458	reproductive system development	biological_process	7	2	2426	4	17743	0.0927493
GO:0051306	mitotic sister chromatid separation	biological_process	9	2	2426	4	17743	0.0927493
GO:0048291	isotype switching to IgG isotypes	biological_process	9	2	2426	4	17743	0.0927493
GO:0072214	metanephric cortex development	biological_process	11	2	2426	4	17743	0.0927493
GO:0070256	negative regulation of mucus secretion	biological_process	8	2	2426	4	17743	0.0927493
GO:0002368	B cell cytokine production	biological_process	8	2	2426	4	17743	0.0927493
GO:0036091	positive regulation of transcription from RNA polymerase II promoter in response to oxidative stress	biological_process	15	2	2426	4	17743	0.0927493
GO:2000772	regulation of cellular senescence	biological_process	7	2	2426	4	17743	0.0927493
GO:0000076	DNA replication checkpoint	biological_process	9	2	2426	4	17743	0.0927493
GO:0033823	procollagen glucosyltransferase activity	molecular_function	8	2	2426	4	17743	0.0927493
GO:0090537	CERF complex	cellular_component	13	2	2426	4	17743	0.0927493
GO:0071247	cellular response to chromate	biological_process	7	2	2426	4	17743	0.0927493
GO:0006409	tRNA export from nucleus	biological_process	6	2	2426	4	17743	0.0927493
GO:0036132	13-prostaglandin reductase activity	molecular_function	7	2	2426	4	17743	0.0927493
GO:0045540	regulation of cholesterol biosynthetic process	biological_process	10	2	2426	4	17743	0.0927493
GO:2000376	positive regulation of oxygen metabolic process	biological_process	7	2	2426	4	17743	0.0927493
GO:0031587	"positive regulation of inositol 1,4,5-trisphosphate-sensitive calcium-release channel activity"	biological_process	10	2	2426	4	17743	0.0927493
GO:0072554	blood vessel lumenization	biological_process	10	2	2426	4	17743	0.0927493
GO:0043208	glycosphingolipid binding	molecular_function	6	2	2426	4	17743	0.0927493
GO:0045244	succinate-CoA ligase complex (GDP-forming)	cellular_component	13	2	2426	4	17743	0.0927493
GO:0004998	transferrin receptor activity	molecular_function	5	2	2426	4	17743	0.0927493
GO:0051424	corticotropin-releasing hormone binding	molecular_function	7	2	2426	4	17743	0.0927493
GO:0044029	hypomethylation of CpG island	biological_process	14	2	2426	4	17743	0.0927493
GO:0051354	negative regulation of oxidoreductase activity	biological_process	6	2	2426	4	17743	0.0927493
GO:0060409	positive regulation of acetylcholine metabolic process	biological_process	7	2	2426	4	17743	0.0927493
GO:0051148	negative regulation of muscle cell differentiation	biological_process	9	2	2426	4	17743	0.0927493
GO:0097214	positive regulation of lysosomal membrane permeability	biological_process	9	2	2426	4	17743	0.0927493
GO:0003127	detection of nodal flow	biological_process	10	2	2426	4	17743	0.0927493
GO:0002133	polycystin complex	cellular_component	5	2	2426	4	17743	0.0927493
GO:0016014	dystrobrevin complex	cellular_component	8	2	2426	4	17743	0.0927493
GO:0072235	metanephric distal tubule development	biological_process	10	2	2426	4	17743	0.0927493
GO:0072208	metanephric smooth muscle tissue development	biological_process	11	2	2426	4	17743	0.0927493
GO:0004776	succinate-CoA ligase (GDP-forming) activity	molecular_function	8	2	2426	4	17743	0.0927493
GO:0008482	sulfite oxidase activity	molecular_function	7	2	2426	4	17743	0.0927493
GO:0048685	negative regulation of collateral sprouting of intact axon in response to injury	biological_process	10	2	2426	4	17743	0.0927493
GO:0000291	"nuclear-transcribed mRNA catabolic process, exonucleolytic"	biological_process	11	2	2426	4	17743	0.0927493
GO:0003418	growth plate cartilage chondrocyte differentiation	biological_process	9	2	2426	4	17743	0.0927493
GO:0006097	glyoxylate cycle	biological_process	7	2	2426	4	17743	0.0927493
GO:1990074	polyuridylation-dependent mRNA catabolic process	biological_process	10	2	2426	4	17743	0.0927493
GO:0055073	cadmium ion homeostasis	biological_process	11	2	2426	4	17743	0.0927493
GO:0033274	response to vitamin B2	biological_process	9	2	2426	4	17743	0.0927493
GO:0047522	15-oxoprostaglandin 13-oxidase activity	molecular_function	7	2	2426	4	17743	0.0927493
GO:0046338	phosphatidylethanolamine catabolic process	biological_process	9	2	2426	4	17743	0.0927493
GO:0072219	metanephric cortical collecting duct development	biological_process	9	2	2426	4	17743	0.0927493
GO:0004450	isocitrate dehydrogenase (NADP+) activity	molecular_function	8	2	2426	4	17743	0.0927493
GO:1900027	regulation of ruffle assembly	biological_process	8	2	2426	4	17743	0.0927493
GO:0019888	protein phosphatase regulator activity	molecular_function	5	2	2426	4	17743	0.0927493
GO:0045180	basal cortex	cellular_component	11	2	2426	4	17743	0.0927493
GO:0061333	renal tubule morphogenesis	biological_process	8	2	2426	4	17743	0.0927493
GO:1902165	regulation of intrinsic apoptotic signaling pathway in response to DNA damage by p53 class mediator	biological_process	11	2	2426	4	17743	0.0927493
GO:2000048	negative regulation of cell-cell adhesion mediated by cadherin	biological_process	7	2	2426	4	17743	0.0927493
GO:0072643	interferon-gamma secretion	biological_process	8	2	2426	4	17743	0.0927493
GO:0005943	"1-phosphatidylinositol-4-phosphate 3-kinase, class IA complex"	cellular_component	13	2	2426	4	17743	0.0927493
GO:0006875	cellular metal ion homeostasis	biological_process	9	2	2426	4	17743	0.0927493
GO:0010923	negative regulation of phosphatase activity	biological_process	10	26	2426	146	17743	0.0933281
GO:0034446	substrate adhesion-dependent cell spreading	biological_process	9	16	2426	83	17743	0.0956771
GO:0008009	chemokine activity	molecular_function	8	8	2426	35	17743	0.0959544
GO:0005840	ribosome	cellular_component	9	106	2426	687	17743	0.0964963
GO:0051602	response to electrical stimulus	biological_process	5	9	2426	41	17743	0.0986904
GO:0008026	ATP-dependent helicase activity	molecular_function	11	45	2426	272	17743	0.0989503
GO:0006612	protein targeting to membrane	biological_process	7	6	2426	24	17743	0.0992682
GO:0010569	regulation of double-strand break repair via homologous recombination	biological_process	12	6	2426	24	17743	0.0992682
GO:0030828	positive regulation of cGMP biosynthetic process	biological_process	14	6	2426	24	17743	0.0992682
GO:0035861	site of double-strand break	cellular_component	11	6	2426	24	17743	0.0992682
GO:0031941	filamentous actin	cellular_component	12	12	2426	59	17743	0.100336
GO:0001934	positive regulation of protein phosphorylation	biological_process	10	46	2426	279	17743	0.100362
GO:0048169	regulation of long-term neuronal synaptic plasticity	biological_process	11	11	2426	53	17743	0.100552
GO:0004518	nuclease activity	molecular_function	6	11	2426	53	17743	0.100552
GO:0008138	protein tyrosine/serine/threonine phosphatase activity	molecular_function	9	27	2426	154	17743	0.102483
GO:0016311	dephosphorylation	biological_process	7	48	2426	293	17743	0.103029
GO:0002020	protease binding	molecular_function	6	22	2426	122	17743	0.104101
GO:0071803	positive regulation of podosome assembly	biological_process	8	7	2426	30	17743	0.105695
GO:0042325	regulation of phosphorylation	biological_process	8	7	2426	30	17743	0.105695
GO:0035145	exon-exon junction complex	cellular_component	11	15	2426	78	17743	0.105899
GO:0070544	histone H3-K36 demethylation	biological_process	12	5	2426	19	17743	0.107004
GO:0019002	GMP binding	molecular_function	9	5	2426	19	17743	0.107004
GO:0048341	paraxial mesoderm formation	biological_process	11	5	2426	19	17743	0.107004
GO:0033033	negative regulation of myeloid cell apoptotic process	biological_process	11	5	2426	19	17743	0.107004
GO:2000279	negative regulation of DNA biosynthetic process	biological_process	10	5	2426	19	17743	0.107004
GO:0016503	pheromone receptor activity	molecular_function	7	5	2426	19	17743	0.107004
GO:0045725	positive regulation of glycogen biosynthetic process	biological_process	11	5	2426	19	17743	0.107004
GO:0002821	positive regulation of adaptive immune response	biological_process	7	5	2426	19	17743	0.107004
GO:0016558	protein import into peroxisome matrix	biological_process	8	8	2426	36	17743	0.109332
GO:0005779	integral to peroxisomal membrane	cellular_component	14	8	2426	36	17743	0.109332
GO:0043691	reverse cholesterol transport	biological_process	8	8	2426	36	17743	0.109332
GO:0030295	protein kinase activator activity	molecular_function	6	8	2426	36	17743	0.109332
GO:0070937	CRD-mediated mRNA stability complex	cellular_component	9	8	2426	36	17743	0.109332
GO:0006536	glutamate metabolic process	biological_process	9	9	2426	42	17743	0.11115
GO:0048665	neuron fate specification	biological_process	7	9	2426	42	17743	0.11115
GO:0004540	ribonuclease activity	molecular_function	7	11	2426	54	17743	0.111477
GO:0001502	cartilage condensation	biological_process	9	10	2426	48	17743	0.111739
GO:0043014	alpha-tubulin binding	molecular_function	7	10	2426	48	17743	0.111739
GO:0051428	peptide hormone receptor binding	molecular_function	7	10	2426	48	17743	0.111739
GO:0070679	"inositol 1,4,5 trisphosphate binding"	molecular_function	6	4	2426	14	17743	0.113129
GO:0045056	transcytosis	biological_process	5	4	2426	14	17743	0.113129
GO:0030289	protein phosphatase 4 complex	cellular_component	7	4	2426	14	17743	0.113129
GO:0097481	neuronal postsynaptic density	cellular_component	7	4	2426	14	17743	0.113129
GO:0009635	response to herbicide	biological_process	5	4	2426	14	17743	0.113129
GO:0060350	endochondral bone morphogenesis	biological_process	10	4	2426	14	17743	0.113129
GO:0034970	histone H3-R2 methylation	biological_process	9	4	2426	14	17743	0.113129
GO:2001046	positive regulation of integrin-mediated signaling pathway	biological_process	10	4	2426	14	17743	0.113129
GO:0042359	vitamin D metabolic process	biological_process	7	4	2426	14	17743	0.113129
GO:0000974	Prp19 complex	cellular_component	5	4	2426	14	17743	0.113129
GO:0071850	mitotic cell cycle arrest	biological_process	8	4	2426	14	17743	0.113129
GO:0034454	microtubule anchoring at centrosome	biological_process	9	4	2426	14	17743	0.113129
GO:0032688	negative regulation of interferon-beta production	biological_process	9	4	2426	14	17743	0.113129
GO:0015036	disulfide oxidoreductase activity	molecular_function	6	4	2426	14	17743	0.113129
GO:0030865	cortical cytoskeleton organization	biological_process	6	4	2426	14	17743	0.113129
GO:0000808	origin recognition complex	cellular_component	11	4	2426	14	17743	0.113129
GO:0015220	choline transmembrane transporter activity	molecular_function	7	4	2426	14	17743	0.113129
GO:0004090	carbonyl reductase (NADPH) activity	molecular_function	7	3	2426	9	17743	0.113655
GO:0002277	myeloid dendritic cell activation involved in immune response	biological_process	8	3	2426	9	17743	0.113655
GO:0008200	ion channel inhibitor activity	molecular_function	5	3	2426	9	17743	0.113655
GO:0030801	positive regulation of cyclic nucleotide metabolic process	biological_process	12	3	2426	9	17743	0.113655
GO:0031523	Myb complex	cellular_component	11	3	2426	9	17743	0.113655
GO:0010886	positive regulation of cholesterol storage	biological_process	9	3	2426	9	17743	0.113655
GO:0032204	regulation of telomere maintenance	biological_process	10	3	2426	9	17743	0.113655
GO:0007290	spermatid nucleus elongation	biological_process	11	3	2426	9	17743	0.113655
GO:0032279	asymmetric synapse	cellular_component	4	3	2426	9	17743	0.113655
GO:0097062	dendritic spine maintenance	biological_process	7	3	2426	9	17743	0.113655
GO:0072542	protein phosphatase activator activity	molecular_function	6	3	2426	9	17743	0.113655
GO:0072703	cellular response to methyl methanesulfonate	biological_process	7	3	2426	9	17743	0.113655
GO:0030822	positive regulation of cAMP catabolic process	biological_process	14	3	2426	9	17743	0.113655
GO:0005375	copper ion transmembrane transporter activity	molecular_function	11	3	2426	9	17743	0.113655
GO:0060075	regulation of resting membrane potential	biological_process	6	3	2426	9	17743	0.113655
GO:0048597	post-embryonic camera-type eye morphogenesis	biological_process	10	3	2426	9	17743	0.113655
GO:0015087	cobalt ion transmembrane transporter activity	molecular_function	11	3	2426	9	17743	0.113655
GO:0006398	histone mRNA 3'-end processing	biological_process	12	3	2426	9	17743	0.113655
GO:0005914	spot adherens junction	cellular_component	6	3	2426	9	17743	0.113655
GO:0051574	positive regulation of histone H3-K9 methylation	biological_process	11	3	2426	9	17743	0.113655
GO:0030250	guanylate cyclase activator activity	molecular_function	5	3	2426	9	17743	0.113655
GO:0022890	inorganic cation transmembrane transporter activity	molecular_function	8	3	2426	9	17743	0.113655
GO:0000309	nicotinamide-nucleotide adenylyltransferase activity	molecular_function	8	3	2426	9	17743	0.113655
GO:0000715	"nucleotide-excision repair, DNA damage recognition"	biological_process	11	3	2426	9	17743	0.113655
GO:0048149	behavioral response to ethanol	biological_process	6	3	2426	9	17743	0.113655
GO:0045686	negative regulation of glial cell differentiation	biological_process	9	3	2426	9	17743	0.113655
GO:0004515	nicotinate-nucleotide adenylyltransferase activity	molecular_function	8	3	2426	9	17743	0.113655
GO:0046920	alpha-(1->3	molecular_function	8	3	2426	9	17743	0.113655
GO:0031997	N-terminal myristoylation domain binding	molecular_function	6	3	2426	9	17743	0.113655
GO:0006611	protein export from nucleus	biological_process	6	15	2426	79	17743	0.11504
GO:0030173	integral to Golgi membrane	cellular_component	13	23	2426	130	17743	0.115166
GO:0008630	intrinsic apoptotic signaling pathway in response to DNA damage	biological_process	9	23	2426	130	17743	0.115166
GO:0060136	embryonic process involved in female pregnancy	biological_process	6	6	2426	25	17743	0.116259
GO:0031929	TOR signaling cascade	biological_process	8	6	2426	25	17743	0.116259
GO:0042407	cristae formation	biological_process	8	6	2426	25	17743	0.116259
GO:0034122	negative regulation of toll-like receptor signaling pathway	biological_process	10	6	2426	25	17743	0.116259
GO:0070507	regulation of microtubule cytoskeleton organization	biological_process	7	6	2426	25	17743	0.116259
GO:0006910	"phagocytosis, recognition"	biological_process	6	6	2426	25	17743	0.116259
GO:0005730	nucleolus	cellular_component	11	252	2426	1722	17743	0.118587
GO:0035924	cellular response to vascular endothelial growth factor stimulus	biological_process	8	13	2426	67	17743	0.119552
GO:0003779	actin binding	molecular_function	6	112	2426	737	17743	0.120813
GO:0097009	energy homeostasis	biological_process	6	7	2426	31	17743	0.121254
GO:0016538	cyclin-dependent protein serine/threonine kinase regulator activity	molecular_function	6	7	2426	31	17743	0.121254
GO:0070932	histone H3 deacetylation	biological_process	10	7	2426	31	17743	0.121254
GO:0071203	WASH complex	cellular_component	9	7	2426	31	17743	0.121254
GO:0031406	carboxylic acid binding	molecular_function	6	7	2426	31	17743	0.121254
GO:0044351	macropinocytosis	biological_process	9	7	2426	31	17743	0.121254
GO:0005942	phosphatidylinositol 3-kinase complex	cellular_component	11	7	2426	31	17743	0.121254
GO:0033210	leptin-mediated signaling pathway	biological_process	9	7	2426	31	17743	0.121254
GO:0006006	glucose metabolic process	biological_process	9	21	2426	118	17743	0.122092
GO:0006665	sphingolipid metabolic process	biological_process	6	8	2426	37	17743	0.12367
GO:0016580	Sin3 complex	cellular_component	15	8	2426	37	17743	0.12367
GO:0044130	negative regulation of growth of symbiont in host	biological_process	8	10	2426	49	17743	0.124117
GO:0016310	phosphorylation	biological_process	7	10	2426	49	17743	0.124117
GO:0070588	calcium ion transmembrane transport	biological_process	7	18	2426	99	17743	0.124288
GO:0003887	DNA-directed DNA polymerase activity	molecular_function	8	9	2426	43	17743	0.124439
GO:0048854	brain morphogenesis	biological_process	10	9	2426	43	17743	0.124439
GO:0003684	damaged DNA binding	molecular_function	7	20	2426	112	17743	0.125705
GO:0045177	apical part of cell	cellular_component	5	37	2426	224	17743	0.126438
GO:0045806	negative regulation of endocytosis	biological_process	7	5	2426	20	17743	0.127411
GO:0045055	regulated secretory pathway	biological_process	7	5	2426	20	17743	0.127411
GO:0021756	striatum development	biological_process	13	5	2426	20	17743	0.127411
GO:0001935	endothelial cell proliferation	biological_process	6	5	2426	20	17743	0.127411
GO:0033146	regulation of intracellular estrogen receptor signaling pathway	biological_process	10	5	2426	20	17743	0.127411
GO:0000786	nucleosome	cellular_component	12	17	2426	93	17743	0.127716
GO:0016363	nuclear matrix	cellular_component	11	32	2426	191	17743	0.128329
GO:0050776	regulation of immune response	biological_process	5	13	2426	68	17743	0.130314
GO:2001234	negative regulation of apoptotic signaling pathway	biological_process	9	12	2426	62	17743	0.132927
GO:0051091	positive regulation of sequence-specific DNA binding transcription factor activity	biological_process	13	41	2426	252	17743	0.133075
GO:0016746	"transferase activity, transferring acyl groups"	molecular_function	5	22	2426	126	17743	0.134227
GO:0004331	"fructose-2,6-bisphosphate 2-phosphatase activity"	molecular_function	10	6	2426	26	17743	0.134596
GO:0071422	succinate transmembrane transport	biological_process	7	6	2426	26	17743	0.134596
GO:0043534	blood vessel endothelial cell migration	biological_process	11	6	2426	26	17743	0.134596
GO:0015141	succinate transmembrane transporter activity	molecular_function	10	6	2426	26	17743	0.134596
GO:0021554	optic nerve development	biological_process	10	6	2426	26	17743	0.134596
GO:0031105	septin complex	cellular_component	11	6	2426	26	17743	0.134596
GO:0097136	Bcl-2 family protein complex	cellular_component	5	6	2426	26	17743	0.134596
GO:0016303	1-phosphatidylinositol-3-kinase activity	molecular_function	8	6	2426	26	17743	0.134596
GO:0030126	COPI vesicle coat	cellular_component	14	6	2426	26	17743	0.134596
GO:0015744	succinate transport	biological_process	11	6	2426	26	17743	0.134596
GO:0043395	heparan sulfate proteoglycan binding	molecular_function	7	6	2426	26	17743	0.134596
GO:0032229	"negative regulation of synaptic transmission, GABAergic"	biological_process	11	6	2426	26	17743	0.134596
GO:0045860	positive regulation of protein kinase activity	biological_process	11	27	2426	159	17743	0.135791
GO:2000066	positive regulation of cortisol biosynthetic process	biological_process	10	1	2426	1	17743	0.13673
GO:0034211	GTP-dependent protein kinase activity	molecular_function	9	1	2426	1	17743	0.13673
GO:0015706	nitrate transport	biological_process	8	1	2426	1	17743	0.13673
GO:0034602	oxoglutarate dehydrogenase (NAD+) activity	molecular_function	7	1	2426	1	17743	0.13673
GO:0005724	nuclear telomeric heterochromatin	cellular_component	14	1	2426	1	17743	0.13673
GO:0070006	metalloaminopeptidase activity	molecular_function	9	1	2426	1	17743	0.13673
GO:0010370	perinucleolar chromocenter	cellular_component	13	1	2426	1	17743	0.13673
GO:0000915	"cytokinesis, actomyosin contractile ring assembly"	biological_process	9	1	2426	1	17743	0.13673
GO:1902118	calcidiol binding	molecular_function	8	1	2426	1	17743	0.13673
GO:0006426	glycyl-tRNA aminoacylation	biological_process	13	1	2426	1	17743	0.13673
GO:0072709	cellular response to sorbitol	biological_process	8	1	2426	1	17743	0.13673
GO:0021859	pyramidal neuron differentiation	biological_process	10	1	2426	1	17743	0.13673
GO:0090010	transforming growth factor beta receptor signaling pathway involved in primitive streak formation	biological_process	11	1	2426	1	17743	0.13673
GO:1902074	response to salt	biological_process	5	1	2426	1	17743	0.13673
GO:0060342	photoreceptor inner segment membrane	cellular_component	7	1	2426	1	17743	0.13673
GO:0004138	deoxyguanosine kinase activity	molecular_function	10	1	2426	1	17743	0.13673
GO:0008670	"2,4-dienoyl-CoA reductase (NADPH) activity"	molecular_function	7	1	2426	1	17743	0.13673
GO:0035039	male pronucleus assembly	biological_process	7	1	2426	1	17743	0.13673
GO:0030883	endogenous lipid antigen binding	molecular_function	6	1	2426	1	17743	0.13673
GO:0021812	neuronal-glial interaction involved in cerebral cortex radial glia guided migration	biological_process	13	1	2426	1	17743	0.13673
GO:0060072	large conductance calcium-activated potassium channel activity	molecular_function	11	1	2426	1	17743	0.13673
GO:0033145	positive regulation of intracellular steroid hormone receptor signaling pathway	biological_process	10	1	2426	1	17743	0.13673
GO:0071869	response to catecholamine stimulus	biological_process	7	1	2426	1	17743	0.13673
GO:2000401	regulation of lymphocyte migration	biological_process	6	1	2426	1	17743	0.13673
GO:0071482	cellular response to light stimulus	biological_process	7	1	2426	1	17743	0.13673
GO:0034590	L-hydroxyproline transmembrane transporter activity	molecular_function	9	1	2426	1	17743	0.13673
GO:0060578	superior vena cava morphogenesis	biological_process	11	1	2426	1	17743	0.13673
GO:0022607	cellular component assembly	biological_process	5	1	2426	1	17743	0.13673
GO:0047787	delta4-3-oxosteroid 5beta-reductase activity	molecular_function	8	1	2426	1	17743	0.13673
GO:0043973	histone H3-K4 acetylation	biological_process	11	1	2426	1	17743	0.13673
GO:0004991	parathyroid hormone receptor activity	molecular_function	7	1	2426	1	17743	0.13673
GO:0035733	hepatic stellate cell activation	biological_process	7	1	2426	1	17743	0.13673
GO:2000019	negative regulation of male gonad development	biological_process	10	1	2426	1	17743	0.13673
GO:0048145	regulation of fibroblast proliferation	biological_process	6	1	2426	1	17743	0.13673
GO:0032446	protein modification by small protein conjugation	biological_process	9	1	2426	1	17743	0.13673
GO:2000724	positive regulation of cardiac vascular smooth muscle cell differentiation	biological_process	10	1	2426	1	17743	0.13673
GO:0036403	arachidonate 8(S)-lipoxygenase activity	molecular_function	7	1	2426	1	17743	0.13673
GO:0010836	negative regulation of protein ADP-ribosylation	biological_process	11	1	2426	1	17743	0.13673
GO:0060513	prostatic bud formation	biological_process	9	1	2426	1	17743	0.13673
GO:0007343	egg activation	biological_process	7	1	2426	1	17743	0.13673
GO:0030237	female sex determination	biological_process	6	1	2426	1	17743	0.13673
GO:0060802	epiblast cell-extraembryonic ectoderm cell signaling involved in anterior/posterior axis specification	biological_process	7	1	2426	1	17743	0.13673
GO:0004033	aldo-keto reductase (NADP) activity	molecular_function	7	1	2426	1	17743	0.13673
GO:0030389	fructosamine metabolic process	biological_process	7	1	2426	1	17743	0.13673
GO:0060019	radial glial cell differentiation	biological_process	8	1	2426	1	17743	0.13673
GO:0042941	D-alanine transport	biological_process	8	1	2426	1	17743	0.13673
GO:0050113	inositol oxygenase activity	molecular_function	6	1	2426	1	17743	0.13673
GO:0021965	spinal cord ventral commissure morphogenesis	biological_process	11	1	2426	1	17743	0.13673
GO:0021763	subthalamic nucleus development	biological_process	13	1	2426	1	17743	0.13673
GO:0032349	positive regulation of aldosterone biosynthetic process	biological_process	9	1	2426	1	17743	0.13673
GO:0005253	anion channel activity	molecular_function	9	1	2426	1	17743	0.13673
GO:1990136	linoleate 9S-lipoxygenase activity	molecular_function	7	1	2426	1	17743	0.13673
GO:0033505	floor plate morphogenesis	biological_process	11	1	2426	1	17743	0.13673
GO:0003081	regulation of systemic arterial blood pressure by renin-angiotensin	biological_process	12	1	2426	1	17743	0.13673
GO:0036157	outer dynein arm	cellular_component	11	1	2426	1	17743	0.13673
GO:0004820	glycine-tRNA ligase activity	molecular_function	8	1	2426	1	17743	0.13673
GO:0008783	agmatinase activity	molecular_function	7	1	2426	1	17743	0.13673
GO:0005607	laminin-2 complex	cellular_component	9	1	2426	1	17743	0.13673
GO:0019310	inositol catabolic process	biological_process	7	1	2426	1	17743	0.13673
GO:0060577	pulmonary vein morphogenesis	biological_process	11	1	2426	1	17743	0.13673
GO:0097025	MPP7-DLG1-LIN7 complex	cellular_component	7	1	2426	1	17743	0.13673
GO:0014812	muscle cell migration	biological_process	8	1	2426	1	17743	0.13673
GO:0008458	carnitine O-octanoyltransferase activity	molecular_function	9	1	2426	1	17743	0.13673
GO:1902261	positive regulation of delayed rectifier potassium channel activity	biological_process	11	1	2426	1	17743	0.13673
GO:0015112	nitrate transmembrane transporter activity	molecular_function	9	1	2426	1	17743	0.13673
GO:0035564	regulation of kidney size	biological_process	11	1	2426	1	17743	0.13673
GO:0036024	protein C inhibitor-TMPRSS7 complex	cellular_component	7	1	2426	1	17743	0.13673
GO:0060376	positive regulation of mast cell differentiation	biological_process	11	1	2426	1	17743	0.13673
GO:0034263	autophagy in response to ER overload	biological_process	7	1	2426	1	17743	0.13673
GO:0072273	metanephric nephron morphogenesis	biological_process	12	1	2426	1	17743	0.13673
GO:0051264	mono-olein transacylation activity	molecular_function	9	1	2426	1	17743	0.13673
GO:0072264	metanephric glomerular endothelium development	biological_process	14	1	2426	1	17743	0.13673
GO:2000591	positive regulation of metanephric mesenchymal cell migration	biological_process	12	1	2426	1	17743	0.13673
GO:0042748	"circadian sleep/wake cycle, non-REM sleep"	biological_process	7	1	2426	1	17743	0.13673
GO:0050951	sensory perception of temperature stimulus	biological_process	8	1	2426	1	17743	0.13673
GO:2000173	negative regulation of branching morphogenesis of a nerve	biological_process	8	1	2426	1	17743	0.13673
GO:0031058	positive regulation of histone modification	biological_process	10	1	2426	1	17743	0.13673
GO:0003920	GMP reductase activity	molecular_function	7	1	2426	1	17743	0.13673
GO:0034589	hydroxyproline transport	biological_process	10	1	2426	1	17743	0.13673
GO:0001401	mitochondrial sorting and assembly machinery complex	cellular_component	14	1	2426	1	17743	0.13673
GO:0036025	protein C inhibitor-TMPRSS11E complex	cellular_component	7	1	2426	1	17743	0.13673
GO:0060748	tertiary branching involved in mammary gland duct morphogenesis	biological_process	8	1	2426	1	17743	0.13673
GO:0043954	cellular component maintenance	biological_process	5	1	2426	1	17743	0.13673
GO:0097016	L27 domain binding	molecular_function	6	1	2426	1	17743	0.13673
GO:0030573	bile acid catabolic process	biological_process	9	1	2426	1	17743	0.13673
GO:0051531	NFAT protein import into nucleus	biological_process	8	1	2426	1	17743	0.13673
GO:0060319	primitive erythrocyte differentiation	biological_process	7	1	2426	1	17743	0.13673
GO:0036026	protein C inhibitor-PLAT complex	cellular_component	7	1	2426	1	17743	0.13673
GO:1900242	regulation of synaptic vesicle endocytosis	biological_process	11	1	2426	1	17743	0.13673
GO:0015195	L-threonine transmembrane transporter activity	molecular_function	10	1	2426	1	17743	0.13673
GO:0043138	3'-5' DNA helicase activity	molecular_function	11	1	2426	1	17743	0.13673
GO:0043257	laminin-8 complex	cellular_component	9	1	2426	1	17743	0.13673
GO:0035886	vascular smooth muscle cell differentiation	biological_process	9	1	2426	1	17743	0.13673
GO:0034502	protein localization to chromosome	biological_process	8	1	2426	1	17743	0.13673
GO:0036030	protein C inhibitor-plasma kallikrein complex	cellular_component	7	1	2426	1	17743	0.13673
GO:1901991	negative regulation of mitotic cell cycle phase transition	biological_process	9	1	2426	1	17743	0.13673
GO:0070813	hydrogen sulfide metabolic process	biological_process	6	1	2426	1	17743	0.13673
GO:0001100	negative regulation of exit from mitosis	biological_process	10	1	2426	1	17743	0.13673
GO:0061369	negative regulation of testicular blood vessel morphogenesis	biological_process	11	1	2426	1	17743	0.13673
GO:1900127	positive regulation of hyaluronan biosynthetic process	biological_process	11	1	2426	1	17743	0.13673
GO:0050313	sulfur dioxygenase activity	molecular_function	7	1	2426	1	17743	0.13673
GO:0051265	diolein transacylation activity	molecular_function	9	1	2426	1	17743	0.13673
GO:0048855	adenohypophysis morphogenesis	biological_process	14	1	2426	1	17743	0.13673
GO:0036351	histone H2A-K13 ubiquitination	biological_process	11	1	2426	1	17743	0.13673
GO:0072687	meiotic spindle	cellular_component	10	1	2426	1	17743	0.13673
GO:0000717	"nucleotide-excision repair, DNA duplex unwinding"	biological_process	11	1	2426	1	17743	0.13673
GO:0003834	"beta-carotene 15,15'-monooxygenase activity"	molecular_function	7	1	2426	1	17743	0.13673
GO:0032473	external side of mitochondrial outer membrane	cellular_component	14	1	2426	1	17743	0.13673
GO:0036027	protein C inhibitor-PLAU complex	cellular_component	7	1	2426	1	17743	0.13673
GO:1901299	negative regulation of hydrogen peroxide-mediated programmed cell death	biological_process	10	1	2426	1	17743	0.13673
GO:0005008	hepatocyte growth factor-activated receptor activity	molecular_function	10	1	2426	1	17743	0.13673
GO:0097183	protein C inhibitor-coagulation factor XI complex	cellular_component	7	1	2426	1	17743	0.13673
GO:0071593	lymphocyte aggregation	biological_process	9	1	2426	1	17743	0.13673
GO:0072262	metanephric glomerular mesangial cell proliferation involved in metanephros development	biological_process	12	1	2426	1	17743	0.13673
GO:0046038	GMP catabolic process	biological_process	12	1	2426	1	17743	0.13673
GO:0015966	diadenosine tetraphosphate biosynthetic process	biological_process	11	1	2426	1	17743	0.13673
GO:0042694	muscle cell fate specification	biological_process	7	1	2426	1	17743	0.13673
GO:0016174	NAD(P)H oxidase activity	molecular_function	7	1	2426	1	17743	0.13673
GO:0046122	purine deoxyribonucleoside metabolic process	biological_process	10	1	2426	1	17743	0.13673
GO:0097182	protein C inhibitor-coagulation factor Xa complex	cellular_component	7	1	2426	1	17743	0.13673
GO:0007108	"cytokinesis, initiation of separation"	biological_process	9	1	2426	1	17743	0.13673
GO:0042602	riboflavin reductase (NADPH) activity	molecular_function	7	1	2426	1	17743	0.13673
GO:0030368	interleukin-17 receptor activity	molecular_function	7	1	2426	1	17743	0.13673
GO:0016154	pyrimidine-nucleoside phosphorylase activity	molecular_function	7	1	2426	1	17743	0.13673
GO:0015826	threonine transport	biological_process	7	1	2426	1	17743	0.13673
GO:0032190	acrosin binding	molecular_function	6	1	2426	1	17743	0.13673
GO:0006666	3-keto-sphinganine metabolic process	biological_process	8	1	2426	1	17743	0.13673
GO:0009585	"red, far-red light phototransduction"	biological_process	8	1	2426	1	17743	0.13673
GO:0036352	histone H2A-K15 ubiquitination	biological_process	11	1	2426	1	17743	0.13673
GO:0038030	non-canonical Wnt receptor signaling pathway via MAPK cascade	biological_process	10	1	2426	1	17743	0.13673
GO:0007527	adult somatic muscle development	biological_process	7	1	2426	1	17743	0.13673
GO:0044729	hemi-methylated DNA-binding	molecular_function	9	1	2426	1	17743	0.13673
GO:0047560	3-dehydrosphinganine reductase activity	molecular_function	7	1	2426	1	17743	0.13673
GO:2000224	regulation of testosterone biosynthetic process	biological_process	8	1	2426	1	17743	0.13673
GO:0033011	perinuclear theca	cellular_component	9	1	2426	1	17743	0.13673
GO:0032212	positive regulation of telomere maintenance via telomerase	biological_process	13	1	2426	1	17743	0.13673
GO:0051186	cofactor metabolic process	biological_process	5	1	2426	1	17743	0.13673
GO:0036028	protein C inhibitor-thrombin complex	cellular_component	7	1	2426	1	17743	0.13673
GO:0019867	outer membrane	cellular_component	4	1	2426	1	17743	0.13673
GO:0032344	regulation of aldosterone metabolic process	biological_process	8	1	2426	1	17743	0.13673
GO:0003104	positive regulation of glomerular filtration	biological_process	13	1	2426	1	17743	0.13673
GO:0060082	eye blink reflex	biological_process	6	1	2426	1	17743	0.13673
GO:0007549	dosage compensation	biological_process	9	1	2426	1	17743	0.13673
GO:0060073	micturition	biological_process	7	1	2426	1	17743	0.13673
GO:0030158	protein xylosyltransferase activity	molecular_function	8	1	2426	1	17743	0.13673
GO:0033080	immature T cell proliferation in thymus	biological_process	11	1	2426	1	17743	0.13673
GO:0036029	protein C inhibitor-KLK3 complex	cellular_component	7	1	2426	1	17743	0.13673
GO:0033182	regulation of histone ubiquitination	biological_process	10	1	2426	1	17743	0.13673
GO:0001712	ectodermal cell fate commitment	biological_process	8	1	2426	1	17743	0.13673
GO:0051120	hepoxilin A3 synthase activity	molecular_function	5	1	2426	1	17743	0.13673
GO:0019777	Atg12 ligase activity	molecular_function	6	1	2426	1	17743	0.13673
GO:0070514	SRF-myogenin-E12 complex	cellular_component	10	1	2426	1	17743	0.13673
GO:0009032	thymidine phosphorylase activity	molecular_function	7	1	2426	1	17743	0.13673
GO:0008455	"alpha-1,6-mannosylglycoprotein 2-beta-N-acetylglucosaminyltransferase activity"	molecular_function	8	1	2426	1	17743	0.13673
GO:0097181	protein C inhibitor-coagulation factor V complex	cellular_component	7	1	2426	1	17743	0.13673
GO:2000225	negative regulation of testosterone biosynthetic process	biological_process	9	1	2426	1	17743	0.13673
GO:0006213	pyrimidine nucleoside metabolic process	biological_process	9	1	2426	1	17743	0.13673
GO:0071871	response to epinephrine stimulus	biological_process	8	1	2426	1	17743	0.13673
GO:0051181	cofactor transport	biological_process	5	1	2426	1	17743	0.13673
GO:0000972	transcription-dependent tethering of RNA polymerase II gene DNA at nuclear periphery	biological_process	6	1	2426	1	17743	0.13673
GO:0070974	POU domain binding	molecular_function	6	1	2426	1	17743	0.13673
GO:0048327	axial mesodermal cell fate specification	biological_process	8	1	2426	1	17743	0.13673
GO:0072255	metanephric glomerular mesangial cell development	biological_process	11	1	2426	1	17743	0.13673
GO:0008207	C21-steroid hormone metabolic process	biological_process	6	1	2426	1	17743	0.13673
GO:0047453	ATP-dependent NAD(P	molecular_function	7	1	2426	1	17743	0.13673
GO:0033388	putrescine biosynthetic process from arginine	biological_process	11	1	2426	1	17743	0.13673
GO:0002085	inhibition of neuroepithelial cell differentiation	biological_process	10	1	2426	1	17743	0.13673
GO:0000346	transcription export complex	cellular_component	11	10	2426	50	17743	0.137209
GO:0046784	intronless viral mRNA export from host nucleus	biological_process	8	10	2426	50	17743	0.137209
GO:0048484	enteric nervous system development	biological_process	9	10	2426	50	17743	0.137209
GO:0006509	membrane protein ectodomain proteolysis	biological_process	8	7	2426	32	17743	0.137913
GO:0004602	glutathione peroxidase activity	molecular_function	7	7	2426	32	17743	0.137913
GO:0015935	small ribosomal subunit	cellular_component	11	23	2426	133	17743	0.138024
GO:0007369	gastrulation	biological_process	8	14	2426	75	17743	0.138158
GO:0046068	cGMP metabolic process	biological_process	12	4	2426	15	17743	0.13837
GO:0004370	glycerol kinase activity	molecular_function	7	4	2426	15	17743	0.13837
GO:0060055	angiogenesis involved in wound healing	biological_process	11	4	2426	15	17743	0.13837
GO:0045780	positive regulation of bone resorption	biological_process	9	4	2426	15	17743	0.13837
GO:0002087	regulation of respiratory gaseous exchange by neurological system process	biological_process	8	4	2426	15	17743	0.13837
GO:0006102	isocitrate metabolic process	biological_process	9	4	2426	15	17743	0.13837
GO:0032095	regulation of response to food	biological_process	8	4	2426	15	17743	0.13837
GO:0006287	"base-excision repair, gap-filling"	biological_process	11	4	2426	15	17743	0.13837
GO:0035505	positive regulation of myosin light chain kinase activity	biological_process	13	4	2426	15	17743	0.13837
GO:0000084	S phase of mitotic cell cycle	biological_process	8	4	2426	15	17743	0.13837
GO:0045723	positive regulation of fatty acid biosynthetic process	biological_process	11	4	2426	15	17743	0.13837
GO:0005606	laminin-1 complex	cellular_component	9	4	2426	15	17743	0.13837
GO:0070164	negative regulation of adiponectin secretion	biological_process	12	4	2426	15	17743	0.13837
GO:0007168	receptor guanylyl cyclase signaling pathway	biological_process	9	4	2426	15	17743	0.13837
GO:0006890	"retrograde vesicle-mediated transport, Golgi to ER"	biological_process	7	4	2426	15	17743	0.13837
GO:0007406	negative regulation of neuroblast proliferation	biological_process	10	4	2426	15	17743	0.13837
GO:0071897	DNA biosynthetic process	biological_process	8	4	2426	15	17743	0.13837
GO:0034465	response to carbon monoxide	biological_process	6	4	2426	15	17743	0.13837
GO:0006855	drug transmembrane transport	biological_process	6	4	2426	15	17743	0.13837
GO:0051764	actin crosslink formation	biological_process	8	4	2426	15	17743	0.13837
GO:0045410	positive regulation of interleukin-6 biosynthetic process	biological_process	9	4	2426	15	17743	0.13837
GO:0015269	calcium-activated potassium channel activity	molecular_function	10	9	2426	44	17743	0.138536
GO:0010507	negative regulation of autophagy	biological_process	8	9	2426	44	17743	0.138536
GO:0097202	activation of cysteine-type endopeptidase activity	biological_process	13	2	2426	5	17743	0.140856
GO:0032367	intracellular cholesterol transport	biological_process	8	2	2426	5	17743	0.140856
GO:0042309	homoiothermy	biological_process	7	2	2426	5	17743	0.140856
GO:0048495	Roundabout binding	molecular_function	6	2	2426	5	17743	0.140856
GO:0048012	hepatocyte growth factor receptor signaling pathway	biological_process	10	2	2426	5	17743	0.140856
GO:0031591	wybutosine biosynthetic process	biological_process	13	2	2426	5	17743	0.140856
GO:0048763	calcium-induced calcium release activity	molecular_function	12	2	2426	5	17743	0.140856
GO:0034649	histone demethylase activity (H3-monomethyl-K4 specific)	molecular_function	7	2	2426	5	17743	0.140856
GO:0001554	luteolysis	biological_process	8	2	2426	5	17743	0.140856
GO:0003880	protein C-terminal carboxyl O-methyltransferase activity	molecular_function	10	2	2426	5	17743	0.140856
GO:0002842	positive regulation of T cell mediated immune response to tumor cell	biological_process	10	2	2426	5	17743	0.140856
GO:0031010	ISWI-type complex	cellular_component	12	2	2426	5	17743	0.140856
GO:0002638	negative regulation of immunoglobulin production	biological_process	8	2	2426	5	17743	0.140856
GO:0035308	negative regulation of protein dephosphorylation	biological_process	10	2	2426	5	17743	0.140856
GO:0072606	interleukin-8 secretion	biological_process	8	2	2426	5	17743	0.140856
GO:0003956	NAD(P)+-protein-arginine ADP-ribosyltransferase activity	molecular_function	7	2	2426	5	17743	0.140856
GO:0035721	intraflagellar retrograde transport	biological_process	8	2	2426	5	17743	0.140856
GO:0030125	clathrin vesicle coat	cellular_component	11	2	2426	5	17743	0.140856
GO:0015825	L-serine transport	biological_process	8	2	2426	5	17743	0.140856
GO:1901231	positive regulation of non-canonical Wnt receptor signaling pathway via JNK cascade	biological_process	13	2	2426	5	17743	0.140856
GO:0043932	ossification involved in bone remodeling	biological_process	6	2	2426	5	17743	0.140856
GO:0035575	histone demethylase activity (H4-K20 specific)	molecular_function	6	2	2426	5	17743	0.140856
GO:0072034	renal vesicle induction	biological_process	9	2	2426	5	17743	0.140856
GO:0008403	25-hydroxycholecalciferol-24-hydroxylase activity	molecular_function	6	2	2426	5	17743	0.140856
GO:0070094	positive regulation of glucagon secretion	biological_process	12	2	2426	5	17743	0.140856
GO:0071586	CAAX-box protein processing	biological_process	8	2	2426	5	17743	0.140856
GO:0050694	galactose 3-O-sulfotransferase activity	molecular_function	7	2	2426	5	17743	0.140856
GO:0051791	medium-chain fatty acid metabolic process	biological_process	10	2	2426	5	17743	0.140856
GO:0007065	male meiosis sister chromatid cohesion	biological_process	9	2	2426	5	17743	0.140856
GO:0007096	regulation of exit from mitosis	biological_process	9	2	2426	5	17743	0.140856
GO:0002920	regulation of humoral immune response	biological_process	6	2	2426	5	17743	0.140856
GO:0003419	growth plate cartilage chondrocyte proliferation	biological_process	13	2	2426	5	17743	0.140856
GO:0071732	cellular response to nitric oxide	biological_process	8	2	2426	5	17743	0.140856
GO:0060049	regulation of protein glycosylation	biological_process	9	2	2426	5	17743	0.140856
GO:0035004	phosphatidylinositol 3-kinase activity	molecular_function	7	2	2426	5	17743	0.140856
GO:1901233	negative regulation of convergent extension involved in axis elongation	biological_process	10	2	2426	5	17743	0.140856
GO:0061188	negative regulation of chromatin silencing at rDNA	biological_process	14	2	2426	5	17743	0.140856
GO:0005332	gamma-aminobutyric acid:sodium symporter activity	molecular_function	11	2	2426	5	17743	0.140856
GO:2000777	positive regulation of proteasomal ubiquitin-dependent protein catabolic process involved in cellular response to hypoxia	biological_process	13	2	2426	5	17743	0.140856
GO:0070947	neutrophil mediated killing of fungus	biological_process	7	2	2426	5	17743	0.140856
GO:2001032	regulation of double-strand break repair via nonhomologous end joining	biological_process	12	2	2426	5	17743	0.140856
GO:0005218	intracellular ligand-gated calcium channel activity	molecular_function	11	2	2426	5	17743	0.140856
GO:0030450	"regulation of complement activation, classical pathway"	biological_process	11	2	2426	5	17743	0.140856
GO:0035574	histone H4-K20 demethylation	biological_process	12	2	2426	5	17743	0.140856
GO:0010273	detoxification of copper ion	biological_process	5	2	2426	5	17743	0.140856
GO:0051450	myoblast proliferation	biological_process	5	2	2426	5	17743	0.140856
GO:0048791	calcium ion-dependent exocytosis of neurotransmitter	biological_process	9	2	2426	5	17743	0.140856
GO:0030342	"1-alpha,25-dihydroxyvitamin D3 24-hydroxylase activity"	molecular_function	6	2	2426	5	17743	0.140856
GO:0033578	protein glycosylation in Golgi	biological_process	9	2	2426	5	17743	0.140856
GO:0050975	sensory perception of touch	biological_process	9	2	2426	5	17743	0.140856
GO:0060666	dichotomous subdivision of terminal units involved in salivary gland branching	biological_process	8	2	2426	5	17743	0.140856
GO:0006101	citrate metabolic process	biological_process	9	2	2426	5	17743	0.140856
GO:0043546	molybdopterin cofactor binding	molecular_function	6	2	2426	5	17743	0.140856
GO:0097149	centralspindlin complex	cellular_component	11	2	2426	5	17743	0.140856
GO:0005499	vitamin D binding	molecular_function	6	2	2426	5	17743	0.140856
GO:0015194	L-serine transmembrane transporter activity	molecular_function	11	2	2426	5	17743	0.140856
GO:0001811	negative regulation of type I hypersensitivity	biological_process	11	2	2426	5	17743	0.140856
GO:0032000	positive regulation of fatty acid beta-oxidation	biological_process	12	2	2426	5	17743	0.140856
GO:2001244	positive regulation of intrinsic apoptotic signaling pathway	biological_process	10	13	2426	69	17743	0.141599
GO:0001750	photoreceptor outer segment	cellular_component	9	18	2426	101	17743	0.142518
GO:0001540	beta-amyloid binding	molecular_function	6	12	2426	63	17743	0.144944
GO:0032467	positive regulation of cytokinesis	biological_process	9	12	2426	63	17743	0.144944
GO:0017137	Rab GTPase binding	molecular_function	9	15	2426	82	17743	0.145155
GO:0031901	early endosome membrane	cellular_component	11	28	2426	167	17743	0.145889
GO:0090279	regulation of calcium ion import	biological_process	8	3	2426	10	17743	0.146532
GO:0015886	heme transport	biological_process	6	3	2426	10	17743	0.146532
GO:0060333	interferon-gamma-mediated signaling pathway	biological_process	8	3	2426	10	17743	0.146532
GO:0017040	ceramidase activity	molecular_function	7	3	2426	10	17743	0.146532
GO:2000059	negative regulation of protein ubiquitination involved in ubiquitin-dependent protein catabolic process	biological_process	12	3	2426	10	17743	0.146532
GO:0031497	chromatin assembly	biological_process	11	3	2426	10	17743	0.146532
GO:0010821	regulation of mitochondrion organization	biological_process	6	3	2426	10	17743	0.146532
GO:0021853	cerebral cortex GABAergic interneuron migration	biological_process	9	3	2426	10	17743	0.146532
GO:0004514	nicotinate-nucleotide diphosphorylase (carboxylating) activity	molecular_function	7	3	2426	10	17743	0.146532
GO:0005784	Sec61 translocon complex	cellular_component	13	3	2426	10	17743	0.146532
GO:0019907	cyclin-dependent protein kinase activating kinase holoenzyme complex	cellular_component	9	3	2426	10	17743	0.146532
GO:0016844	strictosidine synthase activity	molecular_function	7	3	2426	10	17743	0.146532
GO:0004300	enoyl-CoA hydratase activity	molecular_function	7	3	2426	10	17743	0.146532
GO:0016570	histone modification	biological_process	8	3	2426	10	17743	0.146532
GO:0004064	arylesterase activity	molecular_function	7	3	2426	10	17743	0.146532
GO:0060119	inner ear receptor cell development	biological_process	12	3	2426	10	17743	0.146532
GO:0060828	regulation of canonical Wnt receptor signaling pathway	biological_process	10	3	2426	10	17743	0.146532
GO:0032127	dense core granule membrane	cellular_component	13	3	2426	10	17743	0.146532
GO:0019427	acetyl-CoA biosynthetic process from acetate	biological_process	9	3	2426	10	17743	0.146532
GO:0033026	negative regulation of mast cell apoptotic process	biological_process	8	3	2426	10	17743	0.146532
GO:0006613	cotranslational protein targeting to membrane	biological_process	8	3	2426	10	17743	0.146532
GO:0035814	negative regulation of renal sodium excretion	biological_process	9	3	2426	10	17743	0.146532
GO:0033162	melanosome membrane	cellular_component	12	3	2426	10	17743	0.146532
GO:0043651	linoleic acid metabolic process	biological_process	11	3	2426	10	17743	0.146532
GO:0000813	ESCRT I complex	cellular_component	12	3	2426	10	17743	0.146532
GO:0048245	eosinophil chemotaxis	biological_process	7	3	2426	10	17743	0.146532
GO:0004046	aminoacylase activity	molecular_function	7	3	2426	10	17743	0.146532
GO:0090315	negative regulation of protein targeting to membrane	biological_process	9	3	2426	10	17743	0.146532
GO:0045597	positive regulation of cell differentiation	biological_process	8	19	2426	108	17743	0.14744
GO:0005070	SH3/SH2 adaptor activity	molecular_function	6	11	2426	57	17743	0.148114
GO:0045840	positive regulation of mitosis	biological_process	9	14	2426	76	17743	0.149261
GO:0034314	Arp2/3 complex-mediated actin nucleation	biological_process	13	5	2426	21	17743	0.149436
GO:0071361	cellular response to ethanol	biological_process	8	5	2426	21	17743	0.149436
GO:0009744	response to sucrose stimulus	biological_process	8	5	2426	21	17743	0.149436
GO:0010875	positive regulation of cholesterol efflux	biological_process	10	5	2426	21	17743	0.149436
GO:0016462	pyrophosphatase activity	molecular_function	7	5	2426	21	17743	0.149436
GO:0035242	protein-arginine omega-N asymmetric methyltransferase activity	molecular_function	10	5	2426	21	17743	0.149436
GO:0019919	"peptidyl-arginine methylation, to asymmetrical-dimethyl arginine"	biological_process	10	5	2426	21	17743	0.149436
GO:0005814	centriole	cellular_component	10	27	2426	161	17743	0.150737
GO:0030099	myeloid cell differentiation	biological_process	7	10	2426	51	17743	0.150995
GO:0004519	endonuclease activity	molecular_function	7	20	2426	115	17743	0.15194
GO:0019221	cytokine-mediated signaling pathway	biological_process	8	25	2426	148	17743	0.152823
GO:0000977	RNA polymerase II regulatory region sequence-specific DNA binding	molecular_function	10	13	2426	70	17743	0.153394
GO:0010001	glial cell differentiation	biological_process	7	9	2426	45	17743	0.153414
GO:0040037	negative regulation of fibroblast growth factor receptor signaling pathway	biological_process	12	6	2426	27	17743	0.154199
GO:0006000	fructose metabolic process	biological_process	9	6	2426	27	17743	0.154199
GO:0016572	histone phosphorylation	biological_process	9	6	2426	27	17743	0.154199
GO:0030574	collagen catabolic process	biological_process	6	6	2426	27	17743	0.154199
GO:0003085	negative regulation of systemic arterial blood pressure	biological_process	10	6	2426	27	17743	0.154199
GO:0019789	SUMO ligase activity	molecular_function	6	8	2426	39	17743	0.1551
GO:0032391	photoreceptor connecting cilium	cellular_component	9	8	2426	39	17743	0.1551
GO:0031122	cytoplasmic microtubule organization	biological_process	7	8	2426	39	17743	0.1551
GO:0048853	forebrain morphogenesis	biological_process	11	8	2426	39	17743	0.1551
GO:0033503	HULC complex	cellular_component	8	8	2426	39	17743	0.1551
GO:0004656	procollagen-proline 4-dioxygenase activity	molecular_function	9	7	2426	33	17743	0.155615
GO:0048745	smooth muscle tissue development	biological_process	7	7	2426	33	17743	0.155615
GO:0048240	sperm capacitation	biological_process	10	7	2426	33	17743	0.155615
GO:0070584	mitochondrion morphogenesis	biological_process	6	7	2426	33	17743	0.155615
GO:0030100	regulation of endocytosis	biological_process	6	7	2426	33	17743	0.155615
GO:0019013	viral nucleocapsid	cellular_component	5	7	2426	33	17743	0.155615
GO:0060395	SMAD protein signal transduction	biological_process	10	15	2426	83	17743	0.156069
GO:0043388	positive regulation of DNA binding	biological_process	7	15	2426	83	17743	0.156069
GO:0048167	regulation of synaptic plasticity	biological_process	9	12	2426	64	17743	0.157514
GO:0007193	adenylate cyclase-inhibiting G-protein coupled receptor signaling pathway	biological_process	11	12	2426	64	17743	0.157514
GO:0003743	translation initiation factor activity	molecular_function	8	30	2426	182	17743	0.158214
GO:0043124	negative regulation of I-kappaB kinase/NF-kappaB cascade	biological_process	10	11	2426	58	17743	0.161562
GO:0000502	proteasome complex	cellular_component	7	16	2426	90	17743	0.162149
GO:0043123	positive regulation of I-kappaB kinase/NF-kappaB cascade	biological_process	10	54	2426	346	17743	0.163628
GO:0050796	regulation of insulin secretion	biological_process	11	10	2426	52	17743	0.165449
GO:0045120	pronucleus	cellular_component	10	10	2426	52	17743	0.165449
GO:0004712	protein serine/threonine/tyrosine kinase activity	molecular_function	8	10	2426	52	17743	0.165449
GO:0006537	glutamate biosynthetic process	biological_process	10	4	2426	16	17743	0.16561
GO:0019217	regulation of fatty acid metabolic process	biological_process	10	4	2426	16	17743	0.16561
GO:0051247	positive regulation of protein metabolic process	biological_process	7	4	2426	16	17743	0.16561
GO:0052796	exo-alpha-(2->8	molecular_function	9	4	2426	16	17743	0.16561
GO:0044321	response to leptin stimulus	biological_process	6	4	2426	16	17743	0.16561
GO:0042809	vitamin D receptor binding	molecular_function	8	4	2426	16	17743	0.16561
GO:0052795	exo-alpha-(2->6)-sialidase activity	molecular_function	9	4	2426	16	17743	0.16561
GO:0038108	negative regulation of appetite by leptin-mediated signaling pathway	biological_process	10	4	2426	16	17743	0.16561
GO:0060575	intestinal epithelial cell differentiation	biological_process	9	4	2426	16	17743	0.16561
GO:0032795	heterotrimeric G-protein binding	molecular_function	6	4	2426	16	17743	0.16561
GO:0005685	U1 snRNP	cellular_component	9	4	2426	16	17743	0.16561
GO:0052794	exo-alpha-(2->3)-sialidase activity	molecular_function	9	4	2426	16	17743	0.16561
GO:0060296	regulation of cilium beat frequency involved in ciliary motility	biological_process	10	4	2426	16	17743	0.16561
GO:0007097	nuclear migration	biological_process	7	4	2426	16	17743	0.16561
GO:0006702	androgen biosynthetic process	biological_process	6	4	2426	16	17743	0.16561
GO:0045079	negative regulation of chemokine biosynthetic process	biological_process	9	4	2426	16	17743	0.16561
GO:0070487	monocyte aggregation	biological_process	9	4	2426	16	17743	0.16561
GO:0009966	regulation of signal transduction	biological_process	7	13	2426	71	17743	0.165686
GO:0016579	protein deubiquitination	biological_process	10	19	2426	110	17743	0.166793
GO:0007088	regulation of mitosis	biological_process	8	9	2426	46	17743	0.169036
GO:0030336	negative regulation of cell migration	biological_process	9	28	2426	170	17743	0.169064
GO:0008094	DNA-dependent ATPase activity	molecular_function	11	14	2426	78	17743	0.172843
GO:0060968	regulation of gene silencing	biological_process	10	5	2426	22	17743	0.172926
GO:0042500	"aspartic endopeptidase activity, intramembrane cleaving"	molecular_function	9	5	2426	22	17743	0.172926
GO:0015140	malate transmembrane transporter activity	molecular_function	10	5	2426	22	17743	0.172926
GO:0071423	malate transmembrane transport	biological_process	7	5	2426	22	17743	0.172926
GO:0015117	thiosulfate transmembrane transporter activity	molecular_function	9	5	2426	22	17743	0.172926
GO:0071585	detoxification of cadmium ion	biological_process	5	5	2426	22	17743	0.172926
GO:0030488	tRNA methylation	biological_process	13	5	2426	22	17743	0.172926
GO:0015291	secondary active transmembrane transporter activity	molecular_function	6	5	2426	22	17743	0.172926
GO:0032589	neuron projection membrane	cellular_component	8	5	2426	22	17743	0.172926
GO:0010744	positive regulation of macrophage derived foam cell differentiation	biological_process	10	5	2426	22	17743	0.172926
GO:0015709	thiosulfate transport	biological_process	8	5	2426	22	17743	0.172926
GO:0015743	malate transport	biological_process	11	5	2426	22	17743	0.172926
GO:0004521	endoribonuclease activity	molecular_function	8	5	2426	22	17743	0.172926
GO:0090051	negative regulation of cell migration involved in sprouting angiogenesis	biological_process	14	5	2426	22	17743	0.172926
GO:0043560	insulin receptor substrate binding	molecular_function	5	5	2426	22	17743	0.172926
GO:0071459	"protein localization to chromosome, centromeric region"	biological_process	9	5	2426	22	17743	0.172926
GO:0071320	cellular response to cAMP	biological_process	8	16	2426	91	17743	0.173259
GO:0042446	hormone biosynthetic process	biological_process	5	7	2426	34	17743	0.174296
GO:0048708	astrocyte differentiation	biological_process	8	7	2426	34	17743	0.174296
GO:0047555	"3',5'-cyclic-GMP phosphodiesterase activity"	molecular_function	10	7	2426	34	17743	0.174296
GO:0045086	positive regulation of interleukin-2 biosynthetic process	biological_process	9	7	2426	34	17743	0.174296
GO:2000778	positive regulation of interleukin-6 secretion	biological_process	9	6	2426	28	17743	0.17497
GO:0001779	natural killer cell differentiation	biological_process	9	6	2426	28	17743	0.17497
GO:0032695	negative regulation of interleukin-12 production	biological_process	8	6	2426	28	17743	0.17497
GO:0032426	stereocilium bundle tip	cellular_component	10	6	2426	28	17743	0.17497
GO:0001159	core promoter proximal region DNA binding	molecular_function	9	6	2426	28	17743	0.17497
GO:0046168	glycerol-3-phosphate catabolic process	biological_process	7	6	2426	28	17743	0.17497
GO:0004653	polypeptide N-acetylgalactosaminyltransferase activity	molecular_function	8	6	2426	28	17743	0.17497
GO:0046929	negative regulation of neurotransmitter secretion	biological_process	10	6	2426	28	17743	0.17497
GO:0051434	BH3 domain binding	molecular_function	7	6	2426	28	17743	0.17497
GO:0034451	centriolar satellite	cellular_component	10	6	2426	28	17743	0.17497
GO:0016407	acetyltransferase activity	molecular_function	7	6	2426	28	17743	0.17497
GO:0045080	positive regulation of chemokine biosynthetic process	biological_process	9	6	2426	28	17743	0.17497
GO:0016055	Wnt receptor signaling pathway	biological_process	8	68	2426	445	17743	0.175552
GO:0005769	early endosome	cellular_component	10	53	2426	342	17743	0.179983
GO:0033276	transcription factor TFTC complex	cellular_component	10	10	2426	53	17743	0.180541
GO:0007162	negative regulation of cell adhesion	biological_process	5	10	2426	53	17743	0.180541
GO:0032580	Golgi cisterna membrane	cellular_component	12	26	2426	158	17743	0.180886
GO:0001890	placenta development	biological_process	6	20	2426	118	17743	0.180977
GO:0005778	peroxisomal membrane	cellular_component	12	23	2426	138	17743	0.181544
GO:0004000	adenosine deaminase activity	molecular_function	7	3	2426	11	17743	0.182012
GO:0045685	regulation of glial cell differentiation	biological_process	8	3	2426	11	17743	0.182012
GO:0021897	forebrain astrocyte development	biological_process	10	3	2426	11	17743	0.182012
GO:2000984	negative regulation of ATP citrate synthase activity	biological_process	7	3	2426	11	17743	0.182012
GO:0035567	non-canonical Wnt receptor signaling pathway	biological_process	9	3	2426	11	17743	0.182012
GO:0015175	neutral amino acid transmembrane transporter activity	molecular_function	9	3	2426	11	17743	0.182012
GO:0032388	positive regulation of intracellular transport	biological_process	7	3	2426	11	17743	0.182012
GO:0021955	central nervous system neuron axonogenesis	biological_process	9	3	2426	11	17743	0.182012
GO:0004577	N-acetylglucosaminyldiphosphodolichol N-acetylglucosaminyltransferase activity	molecular_function	8	3	2426	11	17743	0.182012
GO:0071550	death-inducing signaling complex assembly	biological_process	9	3	2426	11	17743	0.182012
GO:0090003	regulation of establishment of protein localization to plasma membrane	biological_process	7	3	2426	11	17743	0.182012
GO:0006104	succinyl-CoA metabolic process	biological_process	8	3	2426	11	17743	0.182012
GO:0001542	ovulation from ovarian follicle	biological_process	8	3	2426	11	17743	0.182012
GO:0048683	regulation of collateral sprouting of intact axon in response to injury	biological_process	9	3	2426	11	17743	0.182012
GO:0006949	syncytium formation	biological_process	5	3	2426	11	17743	0.182012
GO:0000940	condensed chromosome outer kinetochore	cellular_component	11	3	2426	11	17743	0.182012
GO:0005141	interleukin-10 receptor binding	molecular_function	7	3	2426	11	17743	0.182012
GO:0014854	response to inactivity	biological_process	4	3	2426	11	17743	0.182012
GO:0031401	positive regulation of protein modification process	biological_process	9	3	2426	11	17743	0.182012
GO:0032497	detection of lipopolysaccharide	biological_process	8	3	2426	11	17743	0.182012
GO:0045945	positive regulation of transcription from RNA polymerase III promoter	biological_process	13	3	2426	11	17743	0.182012
GO:0032825	positive regulation of natural killer cell differentiation	biological_process	11	3	2426	11	17743	0.182012
GO:0042992	negative regulation of transcription factor import into nucleus	biological_process	7	3	2426	11	17743	0.182012
GO:0006297	"nucleotide-excision repair, DNA gap filling"	biological_process	11	3	2426	11	17743	0.182012
GO:0050810	regulation of steroid biosynthetic process	biological_process	8	3	2426	11	17743	0.182012
GO:0004800	thyroxine 5'-deiodinase activity	molecular_function	5	3	2426	11	17743	0.182012
GO:2000342	negative regulation of chemokine (C-X-C motif) ligand 2 production	biological_process	9	3	2426	11	17743	0.182012
GO:0005947	mitochondrial alpha-ketoglutarate dehydrogenase complex	cellular_component	13	3	2426	11	17743	0.182012
GO:0071778	WINAC complex	cellular_component		3	2426	11	17743	0.182012
GO:0002875	negative regulation of chronic inflammatory response to antigenic stimulus	biological_process	8	3	2426	11	17743	0.182012
GO:1901029	negative regulation of mitochondrial outer membrane permeabilization	biological_process	12	3	2426	11	17743	0.182012
GO:0051117	ATPase binding	molecular_function	6	12	2426	66	17743	0.184243
GO:0001541	ovarian follicle development	biological_process	8	16	2426	92	17743	0.184745
GO:0042346	positive regulation of NF-kappaB import into nucleus	biological_process	11	9	2426	47	17743	0.185365
GO:0010508	positive regulation of autophagy	biological_process	8	9	2426	47	17743	0.185365
GO:0019395	fatty acid oxidation	biological_process	10	9	2426	47	17743	0.185365
GO:0005542	folic acid binding	molecular_function	5	9	2426	47	17743	0.185365
GO:0015030	Cajal body	cellular_component	14	22	2426	132	17743	0.187975
GO:0006470	protein dephosphorylation	biological_process	8	62	2426	406	17743	0.189654
GO:0003755	peptidyl-prolyl cis-trans isomerase activity	molecular_function	6	17	2426	99	17743	0.189728
GO:0016888	"endodeoxyribonuclease activity, producing 5'-phosphomonoesters"	molecular_function	9	8	2426	41	17743	0.189904
GO:0007052	mitotic spindle organization	biological_process	8	8	2426	41	17743	0.189904
GO:0043488	regulation of mRNA stability	biological_process	10	8	2426	41	17743	0.189904
GO:0035235	ionotropic glutamate receptor signaling pathway	biological_process	9	8	2426	41	17743	0.189904
GO:0008033	tRNA processing	biological_process	11	23	2426	139	17743	0.191025
GO:0072676	lymphocyte migration	biological_process	5	2	2426	6	17743	0.192772
GO:0042663	regulation of endodermal cell fate specification	biological_process	8	2	2426	6	17743	0.192772
GO:0008599	protein phosphatase type 1 regulator activity	molecular_function	6	2	2426	6	17743	0.192772
GO:0007066	female meiosis sister chromatid cohesion	biological_process	9	2	2426	6	17743	0.192772
GO:0050038	L-xylulose reductase (NADP+) activity	molecular_function	7	2	2426	6	17743	0.192772
GO:0016340	calcium-dependent cell-matrix adhesion	biological_process	7	2	2426	6	17743	0.192772
GO:0005997	xylulose metabolic process	biological_process	9	2	2426	6	17743	0.192772
GO:0008119	thiopurine S-methyltransferase activity	molecular_function	8	2	2426	6	17743	0.192772
GO:0042371	vitamin K biosynthetic process	biological_process	8	2	2426	6	17743	0.192772
GO:0072075	metanephric mesenchyme development	biological_process	11	2	2426	6	17743	0.192772
GO:0001560	regulation of cell growth by extracellular stimulus	biological_process	7	2	2426	6	17743	0.192772
GO:0002352	B cell negative selection	biological_process	5	2	2426	6	17743	0.192772
GO:0000729	DNA double-strand break processing	biological_process	10	2	2426	6	17743	0.192772
GO:0005220	"inositol 1,4,5-trisphosphate-sensitive calcium-release channel activity"	molecular_function	5	2	2426	6	17743	0.192772
GO:0000962	positive regulation of mitochondrial RNA catabolic process	biological_process	11	2	2426	6	17743	0.192772
GO:0060420	regulation of heart growth	biological_process	10	2	2426	6	17743	0.192772
GO:0000958	mitochondrial mRNA catabolic process	biological_process	10	2	2426	6	17743	0.192772
GO:0070060	'de novo' actin filament nucleation	biological_process	13	2	2426	6	17743	0.192772
GO:0031296	B cell costimulation	biological_process	5	2	2426	6	17743	0.192772
GO:0060337	type I interferon-mediated signaling pathway	biological_process	8	2	2426	6	17743	0.192772
GO:0061444	endocardial cushion cell development	biological_process	9	2	2426	6	17743	0.192772
GO:0005129	granulocyte macrophage colony-stimulating factor receptor binding	molecular_function	7	2	2426	6	17743	0.192772
GO:0030151	molybdenum ion binding	molecular_function	8	2	2426	6	17743	0.192772
GO:0045590	negative regulation of regulatory T cell differentiation	biological_process	12	2	2426	6	17743	0.192772
GO:0045475	locomotor rhythm	biological_process	6	2	2426	6	17743	0.192772
GO:0048210	Golgi vesicle fusion to target membrane	biological_process	7	2	2426	6	17743	0.192772
GO:0005174	CD40 receptor binding	molecular_function	8	2	2426	6	17743	0.192772
GO:0090166	Golgi disassembly	biological_process	7	2	2426	6	17743	0.192772
GO:2000564	"regulation of CD8-positive, alpha-beta T cell proliferation"	biological_process	10	2	2426	6	17743	0.192772
GO:0005137	interleukin-5 receptor binding	molecular_function	7	2	2426	6	17743	0.192772
GO:0045953	negative regulation of natural killer cell mediated cytotoxicity	biological_process	7	2	2426	6	17743	0.192772
GO:0042753	positive regulation of circadian rhythm	biological_process	6	2	2426	6	17743	0.192772
GO:0005275	amine transmembrane transporter activity	molecular_function	6	2	2426	6	17743	0.192772
GO:0045645	positive regulation of eosinophil differentiation	biological_process	12	2	2426	6	17743	0.192772
GO:0045025	mitochondrial degradosome	cellular_component	9	2	2426	6	17743	0.192772
GO:0071557	histone H3-K27 demethylation	biological_process	12	2	2426	6	17743	0.192772
GO:0016655	"oxidoreductase activity, acting on NAD(P)H, quinone or similar compound as acceptor"	molecular_function	6	2	2426	6	17743	0.192772
GO:0018243	protein O-linked glycosylation via threonine	biological_process	10	2	2426	6	17743	0.192772
GO:0006405	RNA export from nucleus	biological_process	8	2	2426	6	17743	0.192772
GO:0044242	cellular lipid catabolic process	biological_process	6	2	2426	6	17743	0.192772
GO:0042732	D-xylose metabolic process	biological_process	9	2	2426	6	17743	0.192772
GO:0061002	negative regulation of dendritic spine morphogenesis	biological_process	11	2	2426	6	17743	0.192772
GO:0030849	autosome	cellular_component	10	2	2426	6	17743	0.192772
GO:0021501	prechordal plate formation	biological_process	8	2	2426	6	17743	0.192772
GO:0042421	norepinephrine biosynthetic process	biological_process	8	2	2426	6	17743	0.192772
GO:0050473	arachidonate 15-lipoxygenase activity	molecular_function	7	2	2426	6	17743	0.192772
GO:0044194	cytolytic granule	cellular_component	12	2	2426	6	17743	0.192772
GO:0002763	positive regulation of myeloid leukocyte differentiation	biological_process	10	2	2426	6	17743	0.192772
GO:0008177	succinate dehydrogenase (ubiquinone) activity	molecular_function	7	2	2426	6	17743	0.192772
GO:0030050	vesicle transport along actin filament	biological_process	7	2	2426	6	17743	0.192772
GO:0018242	protein O-linked glycosylation via serine	biological_process	10	2	2426	6	17743	0.192772
GO:0045687	positive regulation of glial cell differentiation	biological_process	9	2	2426	6	17743	0.192772
GO:2000779	regulation of double-strand break repair	biological_process	11	2	2426	6	17743	0.192772
GO:0000965	mitochondrial RNA 3'-end processing	biological_process	11	2	2426	6	17743	0.192772
GO:0021547	midbrain-hindbrain boundary initiation	biological_process	11	2	2426	6	17743	0.192772
GO:0002296	T-helper 1 cell lineage commitment	biological_process	14	2	2426	6	17743	0.192772
GO:0003331	positive regulation of extracellular matrix constituent secretion	biological_process	8	2	2426	6	17743	0.192772
GO:0002820	negative regulation of adaptive immune response	biological_process	7	2	2426	6	17743	0.192772
GO:0046514	ceramide catabolic process	biological_process	8	2	2426	6	17743	0.192772
GO:0002865	negative regulation of acute inflammatory response to antigenic stimulus	biological_process	8	2	2426	6	17743	0.192772
GO:0051902	negative regulation of mitochondrial depolarization	biological_process	7	2	2426	6	17743	0.192772
GO:0048549	positive regulation of pinocytosis	biological_process	8	2	2426	6	17743	0.192772
GO:0009583	detection of light stimulus	biological_process	6	2	2426	6	17743	0.192772
GO:0051350	negative regulation of lyase activity	biological_process	6	2	2426	6	17743	0.192772
GO:0033798	thyroxine 5-deiodinase activity	molecular_function	5	2	2426	6	17743	0.192772
GO:0035971	peptidyl-histidine dephosphorylation	biological_process	9	2	2426	6	17743	0.192772
GO:0071558	histone demethylase activity (H3-K27 specific	molecular_function	6	2	2426	6	17743	0.192772
GO:0051572	negative regulation of histone H3-K4 methylation	biological_process	11	2	2426	6	17743	0.192772
GO:0060674	placenta blood vessel development	biological_process	7	7	2426	35	17743	0.193881
GO:0031235	intrinsic to internal side of plasma membrane	cellular_component	7	7	2426	35	17743	0.193881
GO:0018401	peptidyl-proline hydroxylation to 4-hydroxy-L-proline	biological_process	9	7	2426	35	17743	0.193881
GO:0005741	mitochondrial outer membrane	cellular_component	13	46	2426	296	17743	0.193976
GO:0043407	negative regulation of MAP kinase activity	biological_process	13	18	2426	106	17743	0.194187
GO:0033211	adiponectin-mediated signaling pathway	biological_process	9	4	2426	17	17743	0.194556
GO:0005746	mitochondrial respiratory chain	cellular_component	14	4	2426	17	17743	0.194556
GO:0051135	positive regulation of NK T cell activation	biological_process	10	4	2426	17	17743	0.194556
GO:0004455	ketol-acid reductoisomerase activity	molecular_function	7	4	2426	17	17743	0.194556
GO:0050965	detection of temperature stimulus involved in sensory perception of pain	biological_process	9	4	2426	17	17743	0.194556
GO:0000146	microfilament motor activity	molecular_function	10	4	2426	17	17743	0.194556
GO:0005847	mRNA cleavage and polyadenylation specificity factor complex	cellular_component	14	4	2426	17	17743	0.194556
GO:0031931	TORC1 complex	cellular_component	8	4	2426	17	17743	0.194556
GO:0044255	cellular lipid metabolic process	biological_process	5	4	2426	17	17743	0.194556
GO:0090394	negative regulation of excitatory postsynaptic membrane potential	biological_process	10	4	2426	17	17743	0.194556
GO:0019563	glycerol catabolic process	biological_process	8	4	2426	17	17743	0.194556
GO:0030031	cell projection assembly	biological_process	6	4	2426	17	17743	0.194556
GO:0055069	zinc ion homeostasis	biological_process	11	4	2426	17	17743	0.194556
GO:0070273	phosphatidylinositol-4-phosphate binding	molecular_function	8	4	2426	17	17743	0.194556
GO:0045618	positive regulation of keratinocyte differentiation	biological_process	11	4	2426	17	17743	0.194556
GO:0040011	locomotion	biological_process	3	4	2426	17	17743	0.194556
GO:0001732	formation of translation initiation complex	biological_process	10	4	2426	17	17743	0.194556
GO:0035690	cellular response to drug	biological_process	6	21	2426	126	17743	0.194719
GO:0008542	visual learning	biological_process	8	16	2426	93	17743	0.196595
GO:2000484	positive regulation of interleukin-8 secretion	biological_process	10	6	2426	29	17743	0.196802
GO:2000178	negative regulation of neural precursor cell proliferation	biological_process	6	6	2426	29	17743	0.196802
GO:0000160	phosphorelay signal transduction system	biological_process	8	6	2426	29	17743	0.196802
GO:0043276	anoikis	biological_process	8	5	2426	23	17743	0.197713
GO:0046548	retinal rod cell development	biological_process	13	5	2426	23	17743	0.197713
GO:0050832	defense response to fungus	biological_process	7	5	2426	23	17743	0.197713
GO:0004967	glucagon receptor activity	molecular_function	7	5	2426	23	17743	0.197713
GO:0051864	histone demethylase activity (H3-K36 specific)	molecular_function	7	5	2426	23	17743	0.197713
GO:0010038	response to metal ion	biological_process	6	5	2426	23	17743	0.197713
GO:0005903	brush border	cellular_component	6	14	2426	80	17743	0.198161
GO:0032024	positive regulation of insulin secretion	biological_process	11	19	2426	113	17743	0.198193
GO:0045739	positive regulation of DNA repair	biological_process	11	9	2426	48	17743	0.202356
GO:0005184	neuropeptide hormone activity	molecular_function	7	9	2426	48	17743	0.202356
GO:0000795	synaptonemal complex	cellular_component	13	11	2426	61	17743	0.205295
GO:0097192	extrinsic apoptotic signaling pathway in absence of ligand	biological_process	9	18	2426	107	17743	0.205499
GO:0050731	positive regulation of peptidyl-tyrosine phosphorylation	biological_process	10	25	2426	154	17743	0.205777
GO:0006310	DNA recombination	biological_process	9	45	2426	291	17743	0.206771
GO:0071158	positive regulation of cell cycle arrest	biological_process	9	8	2426	42	17743	0.208434
GO:0044344	cellular response to fibroblast growth factor stimulus	biological_process	8	8	2426	42	17743	0.208434
GO:0003950	NAD+ ADP-ribosyltransferase activity	molecular_function	7	8	2426	42	17743	0.208434
GO:0046902	regulation of mitochondrial membrane permeability	biological_process	7	8	2426	42	17743	0.208434
GO:0006672	ceramide metabolic process	biological_process	7	8	2426	42	17743	0.208434
GO:0006979	response to oxidative stress	biological_process	5	39	2426	250	17743	0.209407
GO:0006950	response to stress	biological_process	4	28	2426	175	17743	0.21185
GO:0000381	"regulation of alternative mRNA splicing, via spliceosome"	biological_process	13	10	2426	55	17743	0.2125
GO:0045777	positive regulation of blood pressure	biological_process	9	10	2426	55	17743	0.2125
GO:0019003	GDP binding	molecular_function	9	20	2426	121	17743	0.212632
GO:0001085	RNA polymerase II transcription factor binding	molecular_function	6	12	2426	68	17743	0.212939
GO:0034612	response to tumor necrosis factor	biological_process	7	12	2426	68	17743	0.212939
GO:0019902	phosphatase binding	molecular_function	6	17	2426	101	17743	0.213198
GO:0030889	negative regulation of B cell proliferation	biological_process	9	7	2426	36	17743	0.214289
GO:0051835	positive regulation of synapse structural plasticity	biological_process	8	7	2426	36	17743	0.214289
GO:0090190	positive regulation of branching involved in ureteric bud morphogenesis	biological_process	10	7	2426	36	17743	0.214289
GO:0001664	G-protein coupled receptor binding	molecular_function	6	15	2426	88	17743	0.216704
GO:0043679	axon terminus	cellular_component	9	18	2426	108	17743	0.21711
GO:0034186	apolipoprotein A-I binding	molecular_function	6	3	2426	12	17743	0.219452
GO:0090031	positive regulation of steroid hormone biosynthetic process	biological_process	8	3	2426	12	17743	0.219452
GO:0060396	growth hormone receptor signaling pathway	biological_process	10	3	2426	12	17743	0.219452
GO:0060087	relaxation of vascular smooth muscle	biological_process	11	3	2426	12	17743	0.219452
GO:0033278	cell proliferation in midbrain	biological_process	11	3	2426	12	17743	0.219452
GO:0051024	positive regulation of immunoglobulin secretion	biological_process	9	3	2426	12	17743	0.219452
GO:0035083	cilium axoneme assembly			3	2426	12	17743	0.219452
GO:1902231	positive regulation of intrinsic apoptotic signaling pathway in response to DNA damage	biological_process	11	3	2426	12	17743	0.219452
GO:0034237	protein kinase A regulatory subunit binding	molecular_function	6	3	2426	12	17743	0.219452
GO:0045722	positive regulation of gluconeogenesis	biological_process	8	3	2426	12	17743	0.219452
GO:0036002	pre-mRNA binding	molecular_function	7	3	2426	12	17743	0.219452
GO:0034417	bisphosphoglycerate 3-phosphatase activity	molecular_function	9	3	2426	12	17743	0.219452
GO:0032591	dendritic spine membrane	cellular_component	9	3	2426	12	17743	0.219452
GO:0070914	UV-damage excision repair	biological_process	10	3	2426	12	17743	0.219452
GO:0001842	neural fold formation	biological_process	12	3	2426	12	17743	0.219452
GO:0005172	vascular endothelial growth factor receptor binding	molecular_function	7	3	2426	12	17743	0.219452
GO:0052826	inositol hexakisphosphate 2-phosphatase activity	molecular_function	10	3	2426	12	17743	0.219452
GO:0031022	nuclear migration along microfilament	biological_process	7	3	2426	12	17743	0.219452
GO:0008373	sialyltransferase activity	molecular_function	6	13	2426	75	17743	0.219459
GO:0051382	kinetochore assembly	biological_process	7	6	2426	30	17743	0.219579
GO:0051302	regulation of cell division	biological_process	6	6	2426	30	17743	0.219579
GO:0016581	NuRD complex	cellular_component	14	9	2426	49	17743	0.21996
GO:0008180	COP9 signalosome	cellular_component	11	19	2426	115	17743	0.2206
GO:0060271	cilium morphogenesis	biological_process	7	19	2426	115	17743	0.2206
GO:0048593	camera-type eye morphogenesis	biological_process	11	11	2426	62	17743	0.220903
GO:0018105	peptidyl-serine phosphorylation	biological_process	9	28	2426	176	17743	0.220993
GO:0070997	neuron death	biological_process	6	5	2426	24	17743	0.22362
GO:0031226	intrinsic to plasma membrane	cellular_component	7	5	2426	24	17743	0.22362
GO:0071377	cellular response to glucagon stimulus	biological_process	9	5	2426	24	17743	0.22362
GO:0030224	monocyte differentiation	biological_process	9	5	2426	24	17743	0.22362
GO:0015114	phosphate ion transmembrane transporter activity	molecular_function	9	5	2426	24	17743	0.22362
GO:0051561	elevation of mitochondrial calcium ion concentration	biological_process	12	5	2426	24	17743	0.22362
GO:0070574	cadmium ion transmembrane transport	biological_process	7	5	2426	24	17743	0.22362
GO:0097028	dendritic cell differentiation	biological_process	8	5	2426	24	17743	0.22362
GO:0035435	phosphate ion transmembrane transport	biological_process	7	5	2426	24	17743	0.22362
GO:0005149	interleukin-1 receptor binding	molecular_function	7	5	2426	24	17743	0.22362
GO:0032549	ribonucleoside binding	molecular_function	6	5	2426	24	17743	0.22362
GO:2000147	positive regulation of cell motility	biological_process	8	5	2426	24	17743	0.22362
GO:0035014	phosphatidylinositol 3-kinase regulator activity	molecular_function	5	4	2426	18	17743	0.224903
GO:0016188	synaptic vesicle maturation	biological_process	6	4	2426	18	17743	0.224903
GO:0047429	nucleoside-triphosphate diphosphatase activity	molecular_function	8	4	2426	18	17743	0.224903
GO:0030595	leukocyte chemotaxis	biological_process	5	4	2426	18	17743	0.224903
GO:0045822	negative regulation of heart contraction	biological_process	10	4	2426	18	17743	0.224903
GO:0001659	temperature homeostasis	biological_process	6	4	2426	18	17743	0.224903
GO:0051271	negative regulation of cellular component movement	biological_process	7	4	2426	18	17743	0.224903
GO:0015012	heparan sulfate proteoglycan biosynthetic process	biological_process	9	4	2426	18	17743	0.224903
GO:0006401	RNA catabolic process	biological_process	8	4	2426	18	17743	0.224903
GO:0030730	sequestering of triglyceride	biological_process	7	4	2426	18	17743	0.224903
GO:0032495	response to muramyl dipeptide	biological_process	7	4	2426	18	17743	0.224903
GO:0051895	negative regulation of focal adhesion assembly	biological_process	11	4	2426	18	17743	0.224903
GO:0071547	piP-body	cellular_component	11	4	2426	18	17743	0.224903
GO:0045348	positive regulation of MHC class II biosynthetic process	biological_process	9	4	2426	18	17743	0.224903
GO:0045833	negative regulation of lipid metabolic process	biological_process	7	4	2426	18	17743	0.224903
GO:0000731	DNA synthesis involved in DNA repair	biological_process	9	4	2426	18	17743	0.224903
GO:0007099	centriole replication	biological_process	11	4	2426	18	17743	0.224903
GO:0060559	positive regulation of calcidiol 1-monooxygenase activity	biological_process	11	4	2426	18	17743	0.224903
GO:0005669	transcription factor TFIID complex	cellular_component	10	14	2426	82	17743	0.225071
GO:0043085	positive regulation of catalytic activity	biological_process	5	17	2426	102	17743	0.225404
GO:0019933	cAMP-mediated signaling	biological_process	10	8	2426	43	17743	0.227633
GO:0006164	purine nucleotide biosynthetic process	biological_process	10	8	2426	43	17743	0.227633
GO:0051225	spindle assembly	biological_process	8	12	2426	69	17743	0.227958
GO:0018107	peptidyl-threonine phosphorylation	biological_process	9	12	2426	69	17743	0.227958
GO:0005932	microtubule basal body			22	2426	136	17743	0.229049
GO:0048662	negative regulation of smooth muscle cell proliferation	biological_process	6	10	2426	56	17743	0.229289
GO:0042826	histone deacetylase binding	molecular_function	6	23	2426	143	17743	0.231324
GO:0000187	activation of MAPK activity	biological_process	13	24	2426	150	17743	0.233377
GO:0051219	phosphoprotein binding	molecular_function	5	13	2426	76	17743	0.233945
GO:0071277	cellular response to calcium ion	biological_process	8	16	2426	96	17743	0.234181
GO:0072659	protein localization to plasma membrane	biological_process	6	16	2426	96	17743	0.234181
GO:0051457	maintenance of protein location in nucleus	biological_process	8	7	2426	37	17743	0.235434
GO:0043011	myeloid dendritic cell differentiation	biological_process	9	7	2426	37	17743	0.235434
GO:0005158	insulin receptor binding	molecular_function	6	9	2426	50	17743	0.238125
GO:0010575	positive regulation vascular endothelial growth factor production	biological_process	8	9	2426	50	17743	0.238125
GO:0000781	"chromosome, telomeric region"	cellular_component	12	14	2426	83	17743	0.239071
GO:0090200	positive regulation of release of cytochrome c from mitochondria	biological_process	9	14	2426	83	17743	0.239071
GO:0031526	brush border membrane	cellular_component	8	14	2426	83	17743	0.239071
GO:0032729	positive regulation of interferon-gamma production	biological_process	8	14	2426	83	17743	0.239071
GO:0038032	termination of G-protein coupled receptor signaling pathway	biological_process	11	14	2426	83	17743	0.239071
GO:0031018	endocrine pancreas development	biological_process	8	18	2426	110	17743	0.241182
GO:1900087	positive regulation of G1/S transition of mitotic cell cycle	biological_process	10	6	2426	31	17743	0.243177
GO:2000378	negative regulation of reactive oxygen species metabolic process	biological_process	7	6	2426	31	17743	0.243177
GO:0008158	hedgehog receptor activity	molecular_function	6	6	2426	31	17743	0.243177
GO:0008631	intrinsic apoptotic signaling pathway in response to oxidative stress	biological_process	9	6	2426	31	17743	0.243177
GO:0046849	bone remodeling	biological_process	6	6	2426	31	17743	0.243177
GO:0005251	delayed rectifier potassium channel activity	molecular_function	12	12	2426	70	17743	0.243385
GO:0001503	ossification	biological_process	5	25	2426	158	17743	0.245451
GO:0014910	regulation of smooth muscle cell migration	biological_process	10	2	2426	7	17743	0.246558
GO:0007161	calcium-independent cell-matrix adhesion	biological_process	7	2	2426	7	17743	0.246558
GO:0042045	epithelial fluid transport	biological_process	6	2	2426	7	17743	0.246558
GO:0048096	chromatin-mediated maintenance of transcription	biological_process	13	2	2426	7	17743	0.246558
GO:1900245	positive regulation of MDA-5 signaling pathway	biological_process	9	2	2426	7	17743	0.246558
GO:0043422	protein kinase B binding	molecular_function	8	2	2426	7	17743	0.246558
GO:0061198	fungiform papilla formation	biological_process	12	2	2426	7	17743	0.246558
GO:1901533	negative regulation of hematopoietic progenitor cell differentiation	biological_process	9	2	2426	7	17743	0.246558
GO:2000252	negative regulation of feeding behavior	biological_process	6	2	2426	7	17743	0.246558
GO:0000212	meiotic spindle organization	biological_process	5	2	2426	7	17743	0.246558
GO:0021912	regulation of transcription from RNA polymerase II promoter involved in spinal cord motor neuron fate specification	biological_process	14	2	2426	7	17743	0.246558
GO:0047035	testosterone dehydrogenase (NAD+) activity	molecular_function	7	2	2426	7	17743	0.246558
GO:0046316	gluconokinase activity	molecular_function	7	2	2426	7	17743	0.246558
GO:1900246	positive regulation of RIG-I signaling pathway	biological_process	9	2	2426	7	17743	0.246558
GO:0071987	WD40-repeat domain binding	molecular_function	6	2	2426	7	17743	0.246558
GO:0034774	secretory granule lumen	cellular_component	12	2	2426	7	17743	0.246558
GO:0003344	pericardium morphogenesis	biological_process	8	2	2426	7	17743	0.246558
GO:0042503	tyrosine phosphorylation of Stat3 protein	biological_process	11	2	2426	7	17743	0.246558
GO:0000124	SAGA complex	cellular_component	10	2	2426	7	17743	0.246558
GO:0070317	negative regulation of G0 to G1 transition	biological_process	9	2	2426	7	17743	0.246558
GO:0004383	guanylate cyclase activity	molecular_function	5	2	2426	7	17743	0.246558
GO:0042420	dopamine catabolic process	biological_process	7	2	2426	7	17743	0.246558
GO:0021847	ventricular zone neuroblast division	biological_process	11	2	2426	7	17743	0.246558
GO:0097050	type B pancreatic cell apoptotic process	biological_process	9	2	2426	7	17743	0.246558
GO:0030686	90S preribosome	cellular_component	9	2	2426	7	17743	0.246558
GO:0048295	positive regulation of isotype switching to IgE isotypes	biological_process	11	2	2426	7	17743	0.246558
GO:0009186	deoxyribonucleoside diphosphate metabolic process	biological_process	10	2	2426	7	17743	0.246558
GO:0030576	Cajal body organization	biological_process	7	2	2426	7	17743	0.246558
GO:0010729	positive regulation of hydrogen peroxide biosynthetic process	biological_process	8	2	2426	7	17743	0.246558
GO:0000791	euchromatin	cellular_component	12	2	2426	7	17743	0.246558
GO:0043219	lateral loop	cellular_component	6	2	2426	7	17743	0.246558
GO:0060713	labyrinthine layer morphogenesis	biological_process	7	2	2426	7	17743	0.246558
GO:0045340	mercury ion binding	molecular_function	8	2	2426	7	17743	0.246558
GO:0005111	type 2 fibroblast growth factor receptor binding	molecular_function	8	2	2426	7	17743	0.246558
GO:0034773	histone H4-K20 trimethylation	biological_process	10	2	2426	7	17743	0.246558
GO:0016768	spermine synthase activity	molecular_function	6	2	2426	7	17743	0.246558
GO:0070140	SUMO-specific isopeptidase activity	molecular_function	10	2	2426	7	17743	0.246558
GO:0090181	regulation of cholesterol metabolic process	biological_process	9	2	2426	7	17743	0.246558
GO:0032797	SMN complex	cellular_component	7	2	2426	7	17743	0.246558
GO:0002536	respiratory burst involved in inflammatory response	biological_process	6	2	2426	7	17743	0.246558
GO:0042506	tyrosine phosphorylation of Stat5 protein	biological_process	11	2	2426	7	17743	0.246558
GO:0001883	purine nucleoside binding	molecular_function	6	2	2426	7	17743	0.246558
GO:0071409	cellular response to cycloheximide	biological_process	8	2	2426	7	17743	0.246558
GO:0003029	detection of hypoxic conditions in blood by carotid body chemoreceptor signaling	biological_process	7	2	2426	7	17743	0.246558
GO:0030546	receptor activator activity	molecular_function	4	2	2426	7	17743	0.246558
GO:1900103	positive regulation of endoplasmic reticulum unfolded protein response	biological_process	10	2	2426	7	17743	0.246558
GO:2000676	positive regulation of type B pancreatic cell apoptotic process	biological_process	11	2	2426	7	17743	0.246558
GO:0050327	testosterone 17-beta-dehydrogenase (NAD+			2	2426	7	17743	0.246558
GO:0043137	"DNA replication, removal of RNA primer"	biological_process	9	2	2426	7	17743	0.246558
GO:0046177	D-gluconate catabolic process	biological_process	10	2	2426	7	17743	0.246558
GO:0033842	N-acetyl-beta-glucosaminyl-glycoprotein 4-beta-N-acetylgalactosaminyltransferase activity	molecular_function	8	2	2426	7	17743	0.246558
GO:0032299	ribonuclease H2 complex	cellular_component	7	2	2426	7	17743	0.246558
GO:0033028	myeloid cell apoptotic process	biological_process	9	2	2426	7	17743	0.246558
GO:0001562	response to protozoan	biological_process	7	2	2426	7	17743	0.246558
GO:0006597	spermine biosynthetic process	biological_process	10	2	2426	7	17743	0.246558
GO:0001010	sequence-specific DNA binding transcription factor recruiting transcription factor activity	molecular_function	6	2	2426	7	17743	0.246558
GO:0072218	metanephric ascending thin limb development	biological_process	10	2	2426	7	17743	0.246558
GO:0097120	receptor localization to synapse	biological_process	7	2	2426	7	17743	0.246558
GO:0005773	vacuole	cellular_component	9	2	2426	7	17743	0.246558
GO:0032202	telomere assembly	biological_process	7	2	2426	7	17743	0.246558
GO:0070375	ERK5 cascade	biological_process	10	2	2426	7	17743	0.246558
GO:0002945	cyclin K-CDK13 complex	cellular_component	8	2	2426	7	17743	0.246558
GO:0045064	T-helper 2 cell differentiation	biological_process	13	2	2426	7	17743	0.246558
GO:0043293	apoptosome	cellular_component	11	2	2426	7	17743	0.246558
GO:0048486	parasympathetic nervous system development	biological_process	9	2	2426	7	17743	0.246558
GO:0021703	locus ceruleus development	biological_process	13	2	2426	7	17743	0.246558
GO:0021642	trochlear nerve formation	biological_process	12	2	2426	7	17743	0.246558
GO:0020027	hemoglobin metabolic process	biological_process	6	2	2426	7	17743	0.246558
GO:0033687	osteoblast proliferation	biological_process	5	2	2426	7	17743	0.246558
GO:0060708	spongiotrophoblast differentiation	biological_process	8	2	2426	7	17743	0.246558
GO:0030007	cellular potassium ion homeostasis	biological_process	10	2	2426	7	17743	0.246558
GO:0004709	MAP kinase kinase kinase activity	molecular_function	10	10	2426	57	17743	0.246561
GO:0006839	mitochondrial transport	biological_process	6	8	2426	44	17743	0.247433
GO:0004860	protein kinase inhibitor activity	molecular_function	6	8	2426	44	17743	0.247433
GO:0010332	response to gamma radiation	biological_process	7	13	2426	77	17743	0.248796
GO:0007175	negative regulation of epidermal growth factor-activated receptor activity	biological_process	12	5	2426	25	17743	0.25046
GO:0033365	protein localization to organelle	biological_process	7	5	2426	25	17743	0.25046
GO:0006884	cell volume homeostasis	biological_process	6	5	2426	25	17743	0.25046
GO:0035198	miRNA binding	molecular_function	7	5	2426	25	17743	0.25046
GO:0008385	IkappaB kinase complex	cellular_component	11	5	2426	25	17743	0.25046
GO:0002011	morphogenesis of an epithelial sheet	biological_process	7	5	2426	25	17743	0.25046
GO:0060009	Sertoli cell development	biological_process	9	5	2426	25	17743	0.25046
GO:0043297	apical junction assembly	biological_process	8	5	2426	25	17743	0.25046
GO:0070873	regulation of glycogen metabolic process	biological_process	9	5	2426	25	17743	0.25046
GO:0006790	sulfur compound metabolic process	biological_process	5	5	2426	25	17743	0.25046
GO:0015271	outward rectifier potassium channel activity	molecular_function	12	5	2426	25	17743	0.25046
GO:0048500	signal recognition particle	cellular_component	9	5	2426	25	17743	0.25046
GO:0001660	fever generation	biological_process	8	5	2426	25	17743	0.25046
GO:0004386	helicase activity	molecular_function	9	51	2426	339	17743	0.250602
GO:0006952	defense response	biological_process	5	17	2426	104	17743	0.250681
GO:0031047	gene silencing by RNA	biological_process	10	14	2426	84	17743	0.253404
GO:0042755	eating behavior	biological_process	5	14	2426	84	17743	0.253404
GO:0051496	positive regulation of stress fiber assembly	biological_process	10	11	2426	64	17743	0.253463
GO:0097372	NAD-dependent histone deacetylase activity (H3-K18 specific	molecular_function	9	11	2426	64	17743	0.253463
GO:0050129	N-formylglutamate deformylase activity	molecular_function	7	1	2426	2	17743	0.254772
GO:0045004	DNA replication proofreading	biological_process	12	1	2426	2	17743	0.254772
GO:0090091	positive regulation of extracellular matrix disassembly	biological_process	8	1	2426	2	17743	0.254772
GO:0071314	cellular response to cocaine	biological_process	8	1	2426	2	17743	0.254772
GO:0046543	development of secondary female sexual characteristics	biological_process	6	1	2426	2	17743	0.254772
GO:0008507	sodium:iodide symporter activity	molecular_function	11	1	2426	2	17743	0.254772
GO:0016714	"oxidoreductase activity, acting on paired donors, with incorporation or reduction of molecular oxygen, reduced pteridine as one donor, and incorporation of one atom of oxygen"	molecular_function	6	1	2426	2	17743	0.254772
GO:0042745	circadian sleep/wake cycle	biological_process	6	1	2426	2	17743	0.254772
GO:0042020	interleukin-23 receptor activity	molecular_function	7	1	2426	2	17743	0.254772
GO:0031802	type 5 metabotropic glutamate receptor binding	molecular_function	8	1	2426	2	17743	0.254772
GO:0002019	regulation of renal output by angiotensin	biological_process	14	1	2426	2	17743	0.254772
GO:0004525	ribonuclease III activity	molecular_function	10	1	2426	2	17743	0.254772
GO:0005049	nuclear export signal receptor activity	molecular_function	6	1	2426	2	17743	0.254772
GO:0043313	regulation of neutrophil degranulation	biological_process	10	1	2426	2	17743	0.254772
GO:0009360	DNA polymerase III complex	cellular_component	8	1	2426	2	17743	0.254772
GO:0043610	regulation of carbohydrate utilization	biological_process	5	1	2426	2	17743	0.254772
GO:0007187	"G-protein coupled receptor signaling pathway, coupled to cyclic nucleotide second messenger"	biological_process	9	1	2426	2	17743	0.254772
GO:0018117	protein adenylylation	biological_process	9	1	2426	2	17743	0.254772
GO:0004500	dopamine beta-monooxygenase activity	molecular_function	7	1	2426	2	17743	0.254772
GO:0046544	development of secondary male sexual characteristics	biological_process	7	1	2426	2	17743	0.254772
GO:0032075	positive regulation of nuclease activity	biological_process	9	1	2426	2	17743	0.254772
GO:0000815	ESCRT III complex	cellular_component	12	1	2426	2	17743	0.254772
GO:0031851	kappa-type opioid receptor binding	molecular_function	8	1	2426	2	17743	0.254772
GO:0000253	3-keto sterol reductase activity	molecular_function	7	1	2426	2	17743	0.254772
GO:0005415	nucleoside:sodium symporter activity	molecular_function	10	1	2426	2	17743	0.254772
GO:1901731	positive regulation of platelet aggregation	biological_process	9	1	2426	2	17743	0.254772
GO:0005093	Rab GDP-dissociation inhibitor activity	molecular_function	8	1	2426	2	17743	0.254772
GO:0072545	tyrosine binding	molecular_function	8	1	2426	2	17743	0.254772
GO:0003350	pulmonary myocardium development	biological_process	10	1	2426	2	17743	0.254772
GO:0051460	negative regulation of corticotropin secretion	biological_process	12	1	2426	2	17743	0.254772
GO:2000327	positive regulation of ligand-dependent nuclear receptor transcription coactivator activity	biological_process	6	1	2426	2	17743	0.254772
GO:0070733	protein adenylyltransferase activity	molecular_function	8	1	2426	2	17743	0.254772
GO:0014043	negative regulation of neuron maturation	biological_process	12	1	2426	2	17743	0.254772
GO:0006583	melanin biosynthetic process from tyrosine	biological_process	9	1	2426	2	17743	0.254772
GO:0097476	spinal cord motor neuron migration	biological_process	10	1	2426	2	17743	0.254772
GO:0042019	interleukin-23 binding	molecular_function	6	1	2426	2	17743	0.254772
GO:0097070	ductus arteriosus closure	biological_process	11	1	2426	2	17743	0.254772
GO:0043404	corticotropin-releasing hormone receptor activity	molecular_function	6	1	2426	2	17743	0.254772
GO:0015811	L-cystine transport	biological_process	11	1	2426	2	17743	0.254772
GO:2000852	regulation of corticosterone secretion	biological_process	14	1	2426	2	17743	0.254772
GO:0005585	collagen type II	cellular_component	7	1	2426	2	17743	0.254772
GO:0001604	urotensin II receptor activity	molecular_function	7	1	2426	2	17743	0.254772
GO:0010698	acetyltransferase activator activity	molecular_function	5	1	2426	2	17743	0.254772
GO:0004506	squalene monooxygenase activity	molecular_function	7	1	2426	2	17743	0.254772
GO:0002541	activation of plasma proteins involved in acute inflammatory response	biological_process	8	1	2426	2	17743	0.254772
GO:0008488	gamma-glutamyl carboxylase activity	molecular_function	7	1	2426	2	17743	0.254772
GO:0060125	negative regulation of growth hormone secretion	biological_process	12	1	2426	2	17743	0.254772
GO:0000789	cytoplasmic chromatin	cellular_component	10	1	2426	2	17743	0.254772
GO:0006556	S-adenosylmethionine biosynthetic process	biological_process	11	1	2426	2	17743	0.254772
GO:0004951	cholecystokinin receptor activity	molecular_function	7	1	2426	2	17743	0.254772
GO:0051867	"general adaptation syndrome, behavioral process"	biological_process	5	1	2426	2	17743	0.254772
GO:0005148	prolactin receptor binding	molecular_function	7	1	2426	2	17743	0.254772
GO:0001543	ovarian follicle rupture	biological_process	9	1	2426	2	17743	0.254772
GO:0008437	thyrotropin-releasing hormone activity	molecular_function	7	1	2426	2	17743	0.254772
GO:0000255	allantoin metabolic process	biological_process	7	1	2426	2	17743	0.254772
GO:0002369	T cell cytokine production	biological_process	8	1	2426	2	17743	0.254772
GO:0009234	menaquinone biosynthetic process	biological_process	8	1	2426	2	17743	0.254772
GO:0017187	peptidyl-glutamic acid carboxylation	biological_process	10	1	2426	2	17743	0.254772
GO:0016517	interleukin-12 receptor activity	molecular_function	7	1	2426	2	17743	0.254772
GO:0046449	creatinine metabolic process	biological_process	8	1	2426	2	17743	0.254772
GO:0070698	type I activin receptor binding	molecular_function	9	1	2426	2	17743	0.254772
GO:0005330	dopamine:sodium symporter activity	molecular_function	6	1	2426	2	17743	0.254772
GO:0046092	deoxycytidine metabolic process	biological_process	11	1	2426	2	17743	0.254772
GO:0004511	tyrosine 3-monooxygenase activity	molecular_function	7	1	2426	2	17743	0.254772
GO:0014873	response to muscle activity involved in regulation of muscle adaptation	biological_process	10	1	2426	2	17743	0.254772
GO:0071004	U2-type prespliceosome	cellular_component	10	1	2426	2	17743	0.254772
GO:0061501	cyclic-GMP-AMP synthase activity	molecular_function	7	1	2426	2	17743	0.254772
GO:0070438	mTOR-FKBP12-rapamycin complex	cellular_component		1	2426	2	17743	0.254772
GO:0060157	urinary bladder development	biological_process	9	1	2426	2	17743	0.254772
GO:0060397	JAK-STAT cascade involved in growth hormone signaling pathway	biological_process	11	1	2426	2	17743	0.254772
GO:0048790	maintenance of presynaptic active zone structure	biological_process	6	1	2426	2	17743	0.254772
GO:0033878	hormone-sensitive lipase activity	molecular_function	7	1	2426	2	17743	0.254772
GO:0030035	microspike assembly	biological_process	7	1	2426	2	17743	0.254772
GO:0010085	polarity specification of proximal/distal axis	biological_process	10	1	2426	2	17743	0.254772
GO:0015860	purine nucleoside transmembrane transport	biological_process	7	1	2426	2	17743	0.254772
GO:0004478	methionine adenosyltransferase activity	molecular_function	6	1	2426	2	17743	0.254772
GO:0043625	delta DNA polymerase complex	cellular_component	8	1	2426	2	17743	0.254772
GO:0004699	calcium-independent protein kinase C activity	molecular_function	10	1	2426	2	17743	0.254772
GO:0019676	ammonia assimilation cycle	biological_process	10	1	2426	2	17743	0.254772
GO:0071335	hair follicle cell proliferation	biological_process	5	1	2426	2	17743	0.254772
GO:0035669	TRAM-dependent toll-like receptor 4 signaling pathway	biological_process	11	1	2426	2	17743	0.254772
GO:0072673	lamellipodium morphogenesis	biological_process	7	1	2426	2	17743	0.254772
GO:0002309	T cell proliferation involved in immune response	biological_process	9	1	2426	2	17743	0.254772
GO:0090527	actin filament reorganization	biological_process	8	1	2426	2	17743	0.254772
GO:0031703	type 2 angiotensin receptor binding	molecular_function	8	1	2426	2	17743	0.254772
GO:0009957	epidermal cell fate specification	biological_process	7	1	2426	2	17743	0.254772
GO:2001031	positive regulation of cellular glucuronidation	biological_process	13	1	2426	2	17743	0.254772
GO:0015184	L-cystine transmembrane transporter activity	molecular_function	10	1	2426	2	17743	0.254772
GO:0019218	regulation of steroid metabolic process	biological_process	7	1	2426	2	17743	0.254772
GO:0008480	sarcosine dehydrogenase activity	molecular_function	7	1	2426	2	17743	0.254772
GO:1902202	regulation of hepatocyte growth factor receptor signaling pathway	biological_process	11	1	2426	2	17743	0.254772
GO:0034329	cell junction assembly	biological_process	6	1	2426	2	17743	0.254772
GO:0035585	calcium-mediated signaling using extracellular calcium source	biological_process	10	1	2426	2	17743	0.254772
GO:0051183	vitamin transporter activity	molecular_function	4	1	2426	2	17743	0.254772
GO:0047442	17-alpha-hydroxyprogesterone aldolase activity	molecular_function	7	1	2426	2	17743	0.254772
GO:0021691	cerebellar Purkinje cell layer maturation	biological_process	14	1	2426	2	17743	0.254772
GO:0070471	uterine smooth muscle contraction	biological_process	9	1	2426	2	17743	0.254772
GO:0010034	response to acetate	biological_process	6	1	2426	2	17743	0.254772
GO:0051459	regulation of corticotropin secretion	biological_process	11	1	2426	2	17743	0.254772
GO:0008065	establishment of blood-nerve barrier	biological_process	10	1	2426	2	17743	0.254772
GO:0045252	oxoglutarate dehydrogenase complex	cellular_component	11	1	2426	2	17743	0.254772
GO:0038155	interleukin-23-mediated signaling pathway	biological_process	9	1	2426	2	17743	0.254772
GO:0090340	positive regulation of secretion of lysosomal enzymes	biological_process	9	1	2426	2	17743	0.254772
GO:0016137	glycoside metabolic process	biological_process	6	1	2426	2	17743	0.254772
GO:0033567	"DNA replication, Okazaki fragment processing"	biological_process	13	1	2426	2	17743	0.254772
GO:0060312	regulation of blood vessel remodeling	biological_process	7	1	2426	2	17743	0.254772
GO:0008160	protein tyrosine phosphatase activator activity	molecular_function	7	1	2426	2	17743	0.254772
GO:0045661	regulation of myoblast differentiation	biological_process	9	1	2426	2	17743	0.254772
GO:0034466	chromaffin granule lumen	cellular_component	13	1	2426	2	17743	0.254772
GO:0032429	regulation of phospholipase A2 activity	biological_process	9	1	2426	2	17743	0.254772
GO:0045324	late endosome to vacuole transport	biological_process	7	1	2426	2	17743	0.254772
GO:0001133	sequence-specific transcription regulatory region DNA binding RNA polymerase II transcription factor recruiting transcription factor activity	molecular_function	7	1	2426	2	17743	0.254772
GO:0031628	opioid receptor binding	molecular_function	7	1	2426	2	17743	0.254772
GO:0005760	gamma DNA polymerase complex	cellular_component	12	1	2426	2	17743	0.254772
GO:0042450	arginine biosynthetic process via ornithine	biological_process	11	1	2426	2	17743	0.254772
GO:0002443	leukocyte mediated immunity	biological_process	5	1	2426	2	17743	0.254772
GO:0090108	positive regulation of high-density lipoprotein particle assembly	biological_process	9	1	2426	2	17743	0.254772
GO:1901096	regulation of autophagic vacuole maturation	biological_process	7	1	2426	2	17743	0.254772
GO:0001692	histamine metabolic process	biological_process	8	1	2426	2	17743	0.254772
GO:0070551	"endoribonuclease activity, cleaving siRNA-paired mRNA"	molecular_function	10	1	2426	2	17743	0.254772
GO:0033699	DNA 5'-adenosine monophosphate hydrolase activity	molecular_function	11	1	2426	2	17743	0.254772
GO:0010455	positive regulation of cell fate commitment	biological_process	9	1	2426	2	17743	0.254772
GO:0042780	tRNA 3'-end processing	biological_process	12	1	2426	2	17743	0.254772
GO:0015211	purine nucleoside transmembrane transporter activity	molecular_function	8	1	2426	2	17743	0.254772
GO:0032811	negative regulation of epinephrine secretion	biological_process	11	1	2426	2	17743	0.254772
GO:2000479	regulation of cAMP-dependent protein kinase activity	biological_process	12	1	2426	2	17743	0.254772
GO:0071682	endocytic vesicle lumen	cellular_component	12	1	2426	2	17743	0.254772
GO:0000105	histidine biosynthetic process	biological_process	8	1	2426	2	17743	0.254772
GO:0003374	dynamin polymerization involved in mitochondrial fission	biological_process	7	1	2426	2	17743	0.254772
GO:0000243	commitment complex	cellular_component	10	1	2426	2	17743	0.254772
GO:0043049	otic placode formation	biological_process	13	1	2426	2	17743	0.254772
GO:0043175	RNA polymerase core enzyme binding	molecular_function	7	1	2426	2	17743	0.254772
GO:0050902	leukocyte adhesive activation	biological_process	5	1	2426	2	17743	0.254772
GO:0006880	intracellular sequestering of iron ion	biological_process	12	1	2426	2	17743	0.254772
GO:0002095	caveolar macromolecular signaling complex	cellular_component	7	1	2426	2	17743	0.254772
GO:0090187	positive regulation of pancreatic juice secretion	biological_process	9	1	2426	2	17743	0.254772
GO:0071712	ER-associated misfolded protein catabolic process	biological_process	12	1	2426	2	17743	0.254772
GO:0030421	defecation	biological_process	7	1	2426	2	17743	0.254772
GO:0045014	negative regulation of transcription by glucose	biological_process	14	1	2426	2	17743	0.254772
GO:0016256	N-glycan processing to lysosome	biological_process	11	1	2426	2	17743	0.254772
GO:0072536	interleukin-23 receptor complex	cellular_component	8	1	2426	2	17743	0.254772
GO:1901164	negative regulation of trophoblast cell migration	biological_process	11	1	2426	2	17743	0.254772
GO:0050859	negative regulation of B cell receptor signaling pathway	biological_process	10	1	2426	2	17743	0.254772
GO:1902017	regulation of cilium assembly	biological_process	7	1	2426	2	17743	0.254772
GO:0031095	platelet dense tubular network membrane	cellular_component	7	1	2426	2	17743	0.254772
GO:0002385	mucosal immune response	biological_process	6	1	2426	2	17743	0.254772
GO:0070899	mitochondrial tRNA wobble uridine modification	biological_process	14	1	2426	2	17743	0.254772
GO:0030472	mitotic spindle organization in nucleus	biological_process	9	1	2426	2	17743	0.254772
GO:0045682	regulation of epidermis development	biological_process	10	1	2426	2	17743	0.254772
GO:0042335	cuticle development	biological_process	6	1	2426	2	17743	0.254772
GO:0006600	creatine metabolic process	biological_process	6	1	2426	2	17743	0.254772
GO:0010578	regulation of adenylate cyclase activity involved in G-protein coupled receptor signaling pathway	biological_process	15	1	2426	2	17743	0.254772
GO:0042990	regulation of transcription factor import into nucleus	biological_process	10	1	2426	2	17743	0.254772
GO:0034104	negative regulation of tissue remodeling	biological_process	7	1	2426	2	17743	0.254772
GO:0032042	mitochondrial DNA metabolic process	biological_process	9	1	2426	2	17743	0.254772
GO:0035902	response to immobilization stress	biological_process	5	1	2426	2	17743	0.254772
GO:1902170	cellular response to reactive nitrogen species	biological_process	7	1	2426	2	17743	0.254772
GO:0007197	adenylate cyclase-inhibiting G-protein coupled acetylcholine receptor signaling pathway	biological_process	12	1	2426	2	17743	0.254772
GO:0004056	argininosuccinate lyase activity	molecular_function	7	1	2426	2	17743	0.254772
GO:0046013	regulation of T cell homeostatic proliferation	biological_process	8	1	2426	2	17743	0.254772
GO:0042214	terpene metabolic process	biological_process	7	1	2426	2	17743	0.254772
GO:1901383	negative regulation of chorionic trophoblast cell proliferation	biological_process	6	1	2426	2	17743	0.254772
GO:1900011	negative regulation of corticotropin-releasing hormone receptor activity	biological_process	9	1	2426	2	17743	0.254772
GO:0090207	regulation of triglyceride metabolic process	biological_process	9	1	2426	2	17743	0.254772
GO:0035791	platelet-derived growth factor receptor-beta signaling pathway	biological_process	11	1	2426	2	17743	0.254772
GO:0051463	negative regulation of cortisol secretion	biological_process	15	1	2426	2	17743	0.254772
GO:0006585	dopamine biosynthetic process from tyrosine	biological_process	8	1	2426	2	17743	0.254772
GO:0090149	membrane fission involved in mitochondrial fission	biological_process	7	1	2426	2	17743	0.254772
GO:0001635	calcitonin gene-related polypeptide receptor activity	molecular_function	8	1	2426	2	17743	0.254772
GO:0005767	secondary lysosome	cellular_component	12	1	2426	2	17743	0.254772
GO:0031372	UBC13-MMS2 complex	cellular_component	8	1	2426	2	17743	0.254772
GO:0017136	NAD-dependent histone deacetylase activity	molecular_function	8	1	2426	2	17743	0.254772
GO:0001999	renal response to blood flow involved in circulatory renin-angiotensin regulation of systemic arterial blood pressure	biological_process	14	1	2426	2	17743	0.254772
GO:0045844	positive regulation of striated muscle tissue development	biological_process	11	1	2426	2	17743	0.254772
GO:0006109	regulation of carbohydrate metabolic process	biological_process	6	1	2426	2	17743	0.254772
GO:0031700	adrenomedullin receptor binding	molecular_function	7	1	2426	2	17743	0.254772
GO:0070460	thyroid-stimulating hormone secretion	biological_process	10	1	2426	2	17743	0.254772
GO:1902236	negative regulation of intrinsic apoptotic signaling pathway in response to endoplasmic reticulum stress	biological_process	11	1	2426	2	17743	0.254772
GO:0070173	regulation of enamel mineralization	biological_process	13	1	2426	2	17743	0.254772
GO:0003171	atrioventricular valve development	biological_process	10	1	2426	2	17743	0.254772
GO:0045652	regulation of megakaryocyte differentiation	biological_process	9	1	2426	2	17743	0.254772
GO:0008295	spermidine biosynthetic process	biological_process	10	1	2426	2	17743	0.254772
GO:0042022	interleukin-12 receptor complex	cellular_component	8	1	2426	2	17743	0.254772
GO:0004508	steroid 17-alpha-monooxygenase activity	molecular_function	7	1	2426	2	17743	0.254772
GO:0031620	regulation of fever generation	biological_process	9	1	2426	2	17743	0.254772
GO:0060683	regulation of branching involved in salivary gland morphogenesis by epithelial-mesenchymal signaling	biological_process	8	1	2426	2	17743	0.254772
GO:0009841	mitochondrial endopeptidase Clp complex	cellular_component	12	1	2426	2	17743	0.254772
GO:0005668	RNA polymerase transcription factor SL1 complex	cellular_component	10	1	2426	2	17743	0.254772
GO:0030362	protein phosphatase type 4 regulator activity	molecular_function	6	1	2426	2	17743	0.254772
GO:0032287	peripheral nervous system myelin maintenance	biological_process	12	4	2426	19	17743	0.256343
GO:0034116	positive regulation of heterotypic cell-cell adhesion	biological_process	7	4	2426	19	17743	0.256343
GO:0006825	copper ion transport	biological_process	9	4	2426	19	17743	0.256343
GO:0032438	melanosome organization	biological_process	7	4	2426	19	17743	0.256343
GO:0070233	negative regulation of T cell apoptotic process	biological_process	13	4	2426	19	17743	0.256343
GO:0005652	nuclear lamina	cellular_component	11	4	2426	19	17743	0.256343
GO:0015379	potassium:chloride symporter activity	molecular_function	11	4	2426	19	17743	0.256343
GO:0048016	inositol phosphate-mediated signaling	biological_process	9	4	2426	19	17743	0.256343
GO:0015813	L-glutamate transport	biological_process	10	4	2426	19	17743	0.256343
GO:0045721	negative regulation of gluconeogenesis	biological_process	8	4	2426	19	17743	0.256343
GO:0060761	negative regulation of response to cytokine stimulus	biological_process	8	4	2426	19	17743	0.256343
GO:0043405	regulation of MAP kinase activity	biological_process	12	4	2426	19	17743	0.256343
GO:0042074	cell migration involved in gastrulation	biological_process	9	4	2426	19	17743	0.256343
GO:0050851	antigen receptor-mediated signaling pathway	biological_process	7	4	2426	19	17743	0.256343
GO:0030219	megakaryocyte differentiation	biological_process	8	4	2426	19	17743	0.256343
GO:0080008	Cul4-RING ubiquitin ligase complex	cellular_component	9	4	2426	19	17743	0.256343
GO:0034993	SUN-KASH complex	cellular_component	13	4	2426	19	17743	0.256343
GO:0090286	cytoskeletal anchoring at nuclear membrane	biological_process	6	4	2426	19	17743	0.256343
GO:0051145	smooth muscle cell differentiation	biological_process	8	4	2426	19	17743	0.256343
GO:0004114	"3',5'-cyclic-nucleotide phosphodiesterase activity"	molecular_function	9	9	2426	51	17743	0.256795
GO:0051019	mitogen-activated protein kinase binding	molecular_function	8	9	2426	51	17743	0.256795
GO:0051059	NF-kappaB binding	molecular_function	6	9	2426	51	17743	0.256795
GO:0048738	cardiac muscle tissue development	biological_process	9	7	2426	38	17743	0.257223
GO:0035307	positive regulation of protein dephosphorylation	biological_process	10	7	2426	38	17743	0.257223
GO:0045453	bone resorption	biological_process	7	7	2426	38	17743	0.257223
GO:0042162	telomeric DNA binding	molecular_function	8	7	2426	38	17743	0.257223
GO:0051443	positive regulation of ubiquitin-protein ligase activity	biological_process	13	7	2426	38	17743	0.257223
GO:0051087	chaperone binding	molecular_function	5	15	2426	91	17743	0.257356
GO:0031514	motile cilium	cellular_component	7	15	2426	91	17743	0.257356
GO:0004516	nicotinate phosphoribosyltransferase activity	molecular_function	7	3	2426	13	17743	0.25824
GO:0000185	activation of MAPKKK activity	biological_process	13	3	2426	13	17743	0.25824
GO:0001818	negative regulation of cytokine production	biological_process	7	3	2426	13	17743	0.25824
GO:0006112	energy reserve metabolic process	biological_process	7	3	2426	13	17743	0.25824
GO:0010586	miRNA metabolic process	biological_process	10	3	2426	13	17743	0.25824
GO:0006119	oxidative phosphorylation	biological_process	13	3	2426	13	17743	0.25824
GO:0051403	stress-activated MAPK cascade	biological_process	10	3	2426	13	17743	0.25824
GO:0043201	response to leucine	biological_process	7	3	2426	13	17743	0.25824
GO:0000301	"retrograde transport, vesicle recycling within Golgi"	biological_process	8	3	2426	13	17743	0.25824
GO:0022028	tangential migration from the subventricular zone to the olfactory bulb	biological_process	10	3	2426	13	17743	0.25824
GO:0032925	regulation of activin receptor signaling pathway	biological_process	11	3	2426	13	17743	0.25824
GO:0015817	histidine transport	biological_process	7	3	2426	13	17743	0.25824
GO:0000340	RNA 7-methylguanosine cap binding	molecular_function	8	3	2426	13	17743	0.25824
GO:0005749	mitochondrial respiratory chain complex II	cellular_component	15	3	2426	13	17743	0.25824
GO:0004308	exo-alpha-sialidase activity	molecular_function	8	3	2426	13	17743	0.25824
GO:0005610	laminin-5 complex	cellular_component	9	3	2426	13	17743	0.25824
GO:0005290	L-histidine transmembrane transporter activity	molecular_function	7	3	2426	13	17743	0.25824
GO:0050908	detection of light stimulus involved in visual perception	biological_process	10	3	2426	13	17743	0.25824
GO:0019222	regulation of metabolic process	biological_process	4	3	2426	13	17743	0.25824
GO:0007195	adenylate cyclase-inhibiting dopamine receptor signaling pathway	biological_process	12	3	2426	13	17743	0.25824
GO:0030292	protein tyrosine kinase inhibitor activity	molecular_function	7	3	2426	13	17743	0.25824
GO:0045743	positive regulation of fibroblast growth factor receptor signaling pathway	biological_process	12	3	2426	13	17743	0.25824
GO:0017002	activin-activated receptor activity	molecular_function	10	3	2426	13	17743	0.25824
GO:0032049	cardiolipin biosynthetic process	biological_process	9	3	2426	13	17743	0.25824
GO:0048199	"vesicle targeting, to, from or within Golgi"	biological_process	6	3	2426	13	17743	0.25824
GO:0039529	RIG-I signaling pathway	biological_process	7	3	2426	13	17743	0.25824
GO:0006110	regulation of glycolysis	biological_process	8	3	2426	13	17743	0.25824
GO:0032318	regulation of Ras GTPase activity	biological_process	15	3	2426	13	17743	0.25824
GO:0010092	specification of organ identity	biological_process	8	3	2426	13	17743	0.25824
GO:0002031	G-protein coupled receptor internalization	biological_process	8	3	2426	13	17743	0.25824
GO:0071901	negative regulation of protein serine/threonine kinase activity	biological_process	12	3	2426	13	17743	0.25824
GO:0005384	manganese ion transmembrane transporter activity	molecular_function	11	3	2426	13	17743	0.25824
GO:0006914	autophagy	biological_process	6	24	2426	153	17743	0.265201
GO:0007049	cell cycle	biological_process	5	90	2426	617	17743	0.26726
GO:0032183	SUMO binding	molecular_function	6	6	2426	32	17743	0.267468
GO:0015934	large ribosomal subunit	cellular_component	11	6	2426	32	17743	0.267468
GO:0030520	intracellular estrogen receptor signaling pathway	biological_process	9	6	2426	32	17743	0.267468
GO:0008199	ferric iron binding	molecular_function	9	6	2426	32	17743	0.267468
GO:0033280	response to vitamin D	biological_process	9	6	2426	32	17743	0.267468
GO:0043122	regulation of I-kappaB kinase/NF-kappaB cascade	biological_process	9	8	2426	45	17743	0.267761
GO:0043065	positive regulation of apoptotic process	biological_process	9	77	2426	525	17743	0.268467
GO:0005680	anaphase-promoting complex	cellular_component	9	19	2426	119	17743	0.268531
GO:0004402	histone acetyltransferase activity	molecular_function	10	20	2426	126	17743	0.270491
GO:0000910	cytokinesis	biological_process	7	21	2426	133	17743	0.272206
GO:0004721	phosphoprotein phosphatase activity	molecular_function	8	21	2426	133	17743	0.272206
GO:0030496	midbody	cellular_component	5	43	2426	286	17743	0.273481
GO:0005262	calcium channel activity	molecular_function	10	16	2426	99	17743	0.274459
GO:0016573	histone acetylation	biological_process	9	12	2426	72	17743	0.275333
GO:0030518	intracellular steroid hormone receptor signaling pathway	biological_process	8	9	2426	52	17743	0.275914
GO:0048102	autophagic cell death	biological_process	7	5	2426	26	17743	0.278047
GO:0030225	macrophage differentiation	biological_process	9	5	2426	26	17743	0.278047
GO:0031214	biomineral tissue development	biological_process	8	5	2426	26	17743	0.278047
GO:0001895	retina homeostasis	biological_process	7	5	2426	26	17743	0.278047
GO:0043537	negative regulation of blood vessel endothelial cell migration	biological_process	13	5	2426	26	17743	0.278047
GO:0032725	positive regulation of granulocyte macrophage colony-stimulating factor production	biological_process	8	5	2426	26	17743	0.278047
GO:0017166	vinculin binding	molecular_function	6	5	2426	26	17743	0.278047
GO:0035909	aorta morphogenesis	biological_process	11	5	2426	26	17743	0.278047
GO:0019864	IgG binding	molecular_function	7	5	2426	26	17743	0.278047
GO:0032727	positive regulation of interferon-alpha production	biological_process	9	5	2426	26	17743	0.278047
GO:0045948	positive regulation of translational initiation	biological_process	10	5	2426	26	17743	0.278047
GO:0019825	oxygen binding	molecular_function	4	5	2426	26	17743	0.278047
GO:0015095	magnesium ion transmembrane transporter activity	molecular_function	10	5	2426	26	17743	0.278047
GO:0000902	cell morphogenesis	biological_process	7	28	2426	182	17743	0.279454
GO:0006836	neurotransmitter transport	biological_process	5	13	2426	79	17743	0.279487
GO:0043981	histone H4-K5 acetylation	biological_process	11	7	2426	39	17743	0.279562
GO:0043982	histone H4-K8 acetylation	biological_process	11	7	2426	39	17743	0.279562
GO:0030213	hyaluronan biosynthetic process	biological_process	9	7	2426	39	17743	0.279562
GO:0006911	"phagocytosis, engulfment"	biological_process	6	7	2426	39	17743	0.279562
GO:0051301	cell division	biological_process	5	128	2426	891	17743	0.282638
GO:0001933	negative regulation of protein phosphorylation	biological_process	10	15	2426	93	17743	0.285906
GO:0005097	Rab GTPase activator activity	molecular_function	7	16	2426	100	17743	0.288393
GO:0005614	interstitial matrix	cellular_component	6	8	2426	46	17743	0.288545
GO:0000015	phosphopyruvate hydratase complex	cellular_component	11	4	2426	20	17743	0.288576
GO:0035520	monoubiquitinated protein deubiquitination	biological_process	11	4	2426	20	17743	0.288576
GO:0002092	positive regulation of receptor internalization	biological_process	9	4	2426	20	17743	0.288576
GO:0004128	"cytochrome-b5 reductase activity, acting on NAD(P)H"	molecular_function	7	4	2426	20	17743	0.288576
GO:0005523	tropomyosin binding	molecular_function	6	4	2426	20	17743	0.288576
GO:0014050	negative regulation of glutamate secretion	biological_process	8	4	2426	20	17743	0.288576
GO:0005112	Notch binding	molecular_function	6	4	2426	20	17743	0.288576
GO:0031064	negative regulation of histone deacetylation	biological_process	11	4	2426	20	17743	0.288576
GO:0050718	positive regulation of interleukin-1 beta secretion	biological_process	11	4	2426	20	17743	0.288576
GO:0006004	fucose metabolic process	biological_process	9	4	2426	20	17743	0.288576
GO:0035246	peptidyl-arginine N-methylation	biological_process	8	4	2426	20	17743	0.288576
GO:0016274	protein-arginine N-methyltransferase activity	molecular_function	9	4	2426	20	17743	0.288576
GO:0000800	lateral element	cellular_component	14	4	2426	20	17743	0.288576
GO:0004634	phosphopyruvate hydratase activity	molecular_function	7	4	2426	20	17743	0.288576
GO:0016638	"oxidoreductase activity, acting on the CH-NH2 group of donors"	molecular_function	5	4	2426	20	17743	0.288576
GO:2000543	positive regulation of gastrulation	biological_process	8	4	2426	20	17743	0.288576
GO:0004013	adenosylhomocysteinase activity	molecular_function	7	4	2426	20	17743	0.288576
GO:0002755	MyD88-dependent toll-like receptor signaling pathway	biological_process	9	4	2426	20	17743	0.288576
GO:0004366	glycerol-3-phosphate O-acyltransferase activity	molecular_function	8	4	2426	20	17743	0.288576
GO:0022625	cytosolic large ribosomal subunit	cellular_component	11	17	2426	107	17743	0.290507
GO:0030165	PDZ domain binding	molecular_function	6	33	2426	218	17743	0.290899
GO:0016757	"transferase activity, transferring glycosyl groups"	molecular_function	5	18	2426	114	17743	0.292305
GO:0045745	positive regulation of G-protein coupled receptor protein signaling pathway	biological_process	10	6	2426	33	17743	0.292325
GO:0071371	cellular response to gonadotropin stimulus	biological_process	8	6	2426	33	17743	0.292325
GO:0035584	calcium-mediated signaling using intracellular calcium source	biological_process	10	6	2426	33	17743	0.292325
GO:0022011	myelination in peripheral nervous system	biological_process	11	6	2426	33	17743	0.292325
GO:0001702	gastrulation with mouth forming second	biological_process	9	9	2426	53	17743	0.295423
GO:0033209	tumor necrosis factor-mediated signaling pathway	biological_process	9	9	2426	53	17743	0.295423
GO:0006783	heme biosynthetic process	biological_process	9	9	2426	53	17743	0.295423
GO:0008643	carbohydrate transport	biological_process	5	9	2426	53	17743	0.295423
GO:2000134	negative regulation of G1/S transition of mitotic cell cycle	biological_process	10	9	2426	53	17743	0.295423
GO:0002291	T cell activation via T cell receptor contact with antigen bound to MHC molecule on antigen presenting cell	biological_process	9	3	2426	14	17743	0.297816
GO:2001181	positive regulation of interleukin-10 secretion	biological_process	10	3	2426	14	17743	0.297816
GO:0010524	positive regulation of calcium ion transport into cytosol	biological_process	15	3	2426	14	17743	0.297816
GO:0019953	sexual reproduction	biological_process	4	3	2426	14	17743	0.297816
GO:0031440	regulation of mRNA 3'-end processing	biological_process	12	3	2426	14	17743	0.297816
GO:0004565	beta-galactosidase activity	molecular_function	8	3	2426	14	17743	0.297816
GO:0035641	locomotory exploration behavior	biological_process	5	3	2426	14	17743	0.297816
GO:0045762	positive regulation of adenylate cyclase activity	biological_process	15	3	2426	14	17743	0.297816
GO:0070306	lens fiber cell differentiation	biological_process	8	3	2426	14	17743	0.297816
GO:0043666	regulation of phosphoprotein phosphatase activity	biological_process	10	3	2426	14	17743	0.297816
GO:0071711	basement membrane organization	biological_process	7	3	2426	14	17743	0.297816
GO:0016149	"translation release factor activity, codon specific"	molecular_function	10	3	2426	14	17743	0.297816
GO:0061309	cardiac neural crest cell development involved in outflow tract morphogenesis	biological_process	10	3	2426	14	17743	0.297816
GO:0001885	endothelial cell development	biological_process	9	3	2426	14	17743	0.297816
GO:0000087	M phase of mitotic cell cycle	biological_process	6	3	2426	14	17743	0.297816
GO:0015276	ligand-gated ion channel activity	molecular_function	9	3	2426	14	17743	0.297816
GO:0032675	regulation of interleukin-6 production	biological_process	7	3	2426	14	17743	0.297816
GO:0034711	inhibin binding	molecular_function	5	3	2426	14	17743	0.297816
GO:0060789	hair follicle placode formation	biological_process	11	3	2426	14	17743	0.297816
GO:0009341	beta-galactosidase complex	cellular_component	6	3	2426	14	17743	0.297816
GO:0010807	regulation of synaptic vesicle priming	biological_process	11	3	2426	14	17743	0.297816
GO:0071294	cellular response to zinc ion	biological_process	8	3	2426	14	17743	0.297816
GO:0045654	positive regulation of megakaryocyte differentiation	biological_process	10	3	2426	14	17743	0.297816
GO:0045124	regulation of bone resorption	biological_process	8	3	2426	14	17743	0.297816
GO:0043162	ubiquitin-dependent protein catabolic process via the multivesicular body sorting pathway	biological_process	10	3	2426	14	17743	0.297816
GO:0046621	negative regulation of organ growth	biological_process	7	3	2426	14	17743	0.297816
GO:1902305	regulation of sodium ion transmembrane transport	biological_process	8	3	2426	14	17743	0.297816
GO:0030886	negative regulation of myeloid dendritic cell activation	biological_process	8	3	2426	14	17743	0.297816
GO:0010899	regulation of phosphatidylcholine catabolic process	biological_process	11	3	2426	14	17743	0.297816
GO:0030893	meiotic cohesin complex	cellular_component	12	3	2426	14	17743	0.297816
GO:0032914	positive regulation of transforming growth factor beta1 production	biological_process	9	3	2426	14	17743	0.297816
GO:0035360	positive regulation of peroxisome proliferator activated receptor signaling pathway	biological_process	10	3	2426	14	17743	0.297816
GO:0016505	peptidase activator activity involved in apoptotic process	molecular_function	6	3	2426	14	17743	0.297816
GO:0032412	regulation of ion transmembrane transporter activity	biological_process	8	3	2426	14	17743	0.297816
GO:0038033	positive regulation of endothelial cell chemotaxis by VEGF-activated vascular endothelial growth factor receptor signaling pathway	biological_process	7	3	2426	14	17743	0.297816
GO:0060314	regulation of ryanodine-sensitive calcium-release channel activity	biological_process	10	3	2426	14	17743	0.297816
GO:0051290	protein heterotetramerization	biological_process	10	3	2426	14	17743	0.297816
GO:0010155	regulation of proton transport	biological_process	9	3	2426	14	17743	0.297816
GO:2000630	positive regulation of miRNA metabolic process	biological_process	12	3	2426	14	17743	0.297816
GO:0060324	face development	biological_process	6	3	2426	14	17743	0.297816
GO:0019215	intermediate filament binding	molecular_function	6	3	2426	14	17743	0.297816
GO:0046625	sphingolipid binding	molecular_function	5	2	2426	8	17743	0.300731
GO:0005623	cell	cellular_component	3	2	2426	8	17743	0.300731
GO:0018101	protein citrullination	biological_process	10	2	2426	8	17743	0.300731
GO:0090073	positive regulation of protein homodimerization activity	biological_process	8	2	2426	8	17743	0.300731
GO:0016151	nickel cation binding	molecular_function	8	2	2426	8	17743	0.300731
GO:0004831	tyrosine-tRNA ligase activity	molecular_function	8	2	2426	8	17743	0.300731
GO:0010907	positive regulation of glucose metabolic process	biological_process	8	2	2426	8	17743	0.300731
GO:0030951	establishment or maintenance of microtubule cytoskeleton polarity	biological_process	7	2	2426	8	17743	0.300731
GO:0046533	negative regulation of photoreceptor cell differentiation	biological_process	12	2	2426	8	17743	0.300731
GO:0021523	somatic motor neuron differentiation	biological_process	9	2	2426	8	17743	0.300731
GO:1901165	positive regulation of trophoblast cell migration	biological_process	11	2	2426	8	17743	0.300731
GO:0003150	muscular septum morphogenesis	biological_process	13	2	2426	8	17743	0.300731
GO:0002685	regulation of leukocyte migration	biological_process	5	2	2426	8	17743	0.300731
GO:0045329	carnitine biosynthetic process	biological_process	8	2	2426	8	17743	0.300731
GO:0001931	uropod	cellular_component	6	2	2426	8	17743	0.300731
GO:0051538	"3 iron, 4 sulfur cluster binding"	molecular_function	6	2	2426	8	17743	0.300731
GO:0032796	uropod organization	biological_process	6	2	2426	8	17743	0.300731
GO:0051279	regulation of release of sequestered calcium ion into cytosol	biological_process	15	2	2426	8	17743	0.300731
GO:0072017	distal tubule development	biological_process	9	2	2426	8	17743	0.300731
GO:0046597	negative regulation of viral entry into host cell	biological_process	9	2	2426	8	17743	0.300731
GO:0070831	basement membrane assembly	biological_process	8	2	2426	8	17743	0.300731
GO:0003209	cardiac atrium morphogenesis	biological_process	11	2	2426	8	17743	0.300731
GO:0051400	BH domain binding	molecular_function	6	2	2426	8	17743	0.300731
GO:0042345	regulation of NF-kappaB import into nucleus	biological_process	10	2	2426	8	17743	0.300731
GO:0061014	positive regulation of mRNA catabolic process	biological_process	11	2	2426	8	17743	0.300731
GO:2000117	negative regulation of cysteine-type endopeptidase activity	biological_process	12	2	2426	8	17743	0.300731
GO:0072070	loop of Henle development	biological_process	9	2	2426	8	17743	0.300731
GO:0004652	polynucleotide adenylyltransferase activity	molecular_function	8	2	2426	8	17743	0.300731
GO:0051371	muscle alpha-actinin binding	molecular_function	8	2	2426	8	17743	0.300731
GO:0015808	L-alanine transport	biological_process	8	2	2426	8	17743	0.300731
GO:0006369	termination of RNA polymerase II transcription	biological_process	10	2	2426	8	17743	0.300731
GO:0010070	zygote asymmetric cell division	biological_process	7	2	2426	8	17743	0.300731
GO:0032454	histone demethylase activity (H3-K9 specific)	molecular_function	6	2	2426	8	17743	0.300731
GO:0006437	tyrosyl-tRNA aminoacylation	biological_process	13	2	2426	8	17743	0.300731
GO:0060964	regulation of gene silencing by miRNA	biological_process	12	2	2426	8	17743	0.300731
GO:0032211	negative regulation of telomere maintenance via telomerase	biological_process	13	2	2426	8	17743	0.300731
GO:0043457	regulation of cellular respiration	biological_process	8	2	2426	8	17743	0.300731
GO:0032452	histone demethylase activity	molecular_function	5	2	2426	8	17743	0.300731
GO:0034392	negative regulation of smooth muscle cell apoptotic process	biological_process	12	2	2426	8	17743	0.300731
GO:0006491	N-glycan processing	biological_process	10	2	2426	8	17743	0.300731
GO:0071464	cellular response to hydrostatic pressure	biological_process	6	2	2426	8	17743	0.300731
GO:0005055	laminin receptor activity	molecular_function	4	2	2426	8	17743	0.300731
GO:0051251	positive regulation of lymphocyte activation	biological_process	7	2	2426	8	17743	0.300731
GO:0003117	regulation of vasoconstriction by circulating norepinephrine	biological_process	12	2	2426	8	17743	0.300731
GO:0010818	T cell chemotaxis	biological_process	7	2	2426	8	17743	0.300731
GO:0051534	negative regulation of NFAT protein import into nucleus	biological_process	8	2	2426	8	17743	0.300731
GO:0015180	L-alanine transmembrane transporter activity	molecular_function	11	2	2426	8	17743	0.300731
GO:0040009	regulation of growth rate	biological_process	5	2	2426	8	17743	0.300731
GO:0071224	cellular response to peptidoglycan	biological_process	8	2	2426	8	17743	0.300731
GO:0055106	ubiquitin-protein ligase regulator activity	molecular_function	5	2	2426	8	17743	0.300731
GO:0005351	sugar:hydrogen symporter activity	molecular_function	10	2	2426	8	17743	0.300731
GO:0010310	regulation of hydrogen peroxide metabolic process	biological_process	7	2	2426	8	17743	0.300731
GO:0030825	positive regulation of cGMP metabolic process	biological_process	14	2	2426	8	17743	0.300731
GO:0021681	cerebellar granular layer development	biological_process	14	2	2426	8	17743	0.300731
GO:0033186	CAF-1 complex	cellular_component	5	2	2426	8	17743	0.300731
GO:0030814	regulation of cAMP metabolic process	biological_process	13	2	2426	8	17743	0.300731
GO:0046545	development of primary female sexual characteristics	biological_process	7	2	2426	8	17743	0.300731
GO:0002438	acute inflammatory response to antigenic stimulus	biological_process	6	2	2426	8	17743	0.300731
GO:0004668	protein-arginine deiminase activity	molecular_function	7	2	2426	8	17743	0.300731
GO:0034696	response to prostaglandin F stimulus	biological_process	7	2	2426	8	17743	0.300731
GO:0060129	thyroid-stimulating hormone-secreting cell differentiation	biological_process	10	2	2426	8	17743	0.300731
GO:0070577	histone acetyl-lysine binding	molecular_function	6	7	2426	40	17743	0.302356
GO:0002042	cell migration involved in sprouting angiogenesis	biological_process	12	7	2426	40	17743	0.302356
GO:0000784	"nuclear chromosome, telomeric region"	cellular_component	13	7	2426	40	17743	0.302356
GO:0005488	binding	molecular_function	3	131	2426	917	17743	0.30392
GO:0016021	integral to membrane	cellular_component	6	896	2426	6467	17743	0.304098
GO:0001938	positive regulation of endothelial cell proliferation	biological_process	7	17	2426	108	17743	0.304218
GO:0000792	heterochromatin	cellular_component	12	11	2426	67	17743	0.305078
GO:0005576	extracellular region	cellular_component	3	254	2426	1803	17743	0.305139
GO:0012507	ER to Golgi transport vesicle membrane	cellular_component	13	5	2426	27	17743	0.306194
[truncated: 5,210 more rows]
