# Supplementary material for: Systematic identification and comparison of expressed profiles of lncRNAs and circRNAs with associated co-expression and ceRNA networks in mouse germline stem cells
Source: Oncotarget. 2017 Feb 25;8(16):26573–90. doi: 10.18632/oncotarget.15719 (PMC5432280; doi:10.18632/oncotarget.15719)
Supplement: Supplementary file 5 [file oncotarget-08-26573-s005.xlsx]

## Sheet: Sheet1
Supplementary File S4: Full information lists of KEGG pathway of sex-biased lncRNAs
pathway_id	pathway_name	gene_list	S gene number	TS gene number	B gene number	TB gene number	pvalue
ko04740	Olfactory transduction	Cyp2e1;Gm10433;Gm13736;Gm16091;Gm22354;Gm26586;Gm26599;Gm26723;Olfr1121;Olfr1122;Olfr461;Prkacb;Prss37;-	65	1056	249	7670	1.13236e-08
ko03060	Protein export	Lrrn3;-	14	1056	56	7670	0.00172092
ko04720	Long-term potentiation	1700020I14Rik;Ano9;Gm10433;Gm12974;Gm15706;Gm25270;Gm26723;Grin3a;Prkacb;-	33	1056	166	7670	0.00172907
ko04150	mTOR signaling pathway	Gm12974;Gm25270;Mpv17l2;Rab26os;RP23-313K17.2;-	22	1056	113	7670	0.00558804
ko03410	Base excision repair	5730422E09Rik;Efcab12;Gm11423;Gm26711;Gm26718;Irgq;Mybpc2;Osgep;-	21	1056	109	7670	0.00666343
ko04114	glycerophospholipid metabolism	1520401A03Rik;1700020I14Rik;Gm10433;Gm12974;Gm14275;Gm17586;Gm19557;Gm25270;Gm25887;Gm26723;Got2-ps1;Grin3a;Notumos;Prkacb;Rbx1;-;Trmt61b;Ywhae	52	1056	309	7670	0.00683245
ko03010	Ribosome	5830454E08Rik;BC031181;BC051226;Best4-ps;Efcab12;Gm25099;-	50	1056	297	7670	0.00723218
ko04722	Neurotrophin signaling pathway	Ano9;Arhgef33;Cux1;Gm10433;Gm12974;Gm15706;Gm16599;Gm17080;Gm25270;Gm26623;Gm26723;Junos;Mpv17l2;RP23-291K4.3;-;Ywhae	55	1056	332	7670	0.00785707
ko00100	Steroid biosynthesis	3110045C21Rik;Gm12744;-	9	1056	39	7670	0.0078733
ko03420	Nucleotide excision repair	1700122E12Rik;Gm26711;Gm26718;Mybpc2;Rbx1;RP23-190H11.5;-	16	1056	81	7670	0.00838135
ko04660	T cell receptor signaling pathway	1700020I14Rik;Ano9;Arhgef33;E130307A14Rik;Gm12584;Gm14016;Gm15706;Gm17080;Grin3a;Il4;Junos;Mpv17l2;-	47	1056	281	7670	0.00865255
ko03040	Spliceosome	1110038B12Rik;1600020E01Rik;9230114K14Rik;Gm10451;Gm12521;Gm12992;Gm17690;Gm20507;Gm22184;Gm22354;Gm26623;Gm26809;Gm2830;Gm9857;RP23-190H11.5;RP23-291K4.3;Smndc1;Srsf10;-	57	1056	352	7670	0.0103242
ko00230	Purine metabolism	5830454E08Rik;9830144P21Rik;A630052C17Rik;Actg2;Chtop;E130102H24Rik;Gm10419;Gm12500;Gm22053;Gm25887;Gm26298;Gm26533;Gm26711;Gm26718;Mob1b;Mpv17l2;Mybpc2;Nudt9;Osgep;Spink8;-	55	1056	339	7670	0.0105159
ko04146	Peroxisome	1300002E11Rik;AA465934;B230322F03Rik;Gm26718;Srsf10;-	29	1056	169	7670	0.0120411
ko00564	Glycerophospholipid metabolism	Gm17586;Gm20463;Mdk;Med9os;Notumos;-	36	1056	218	7670	0.0137707
ko04744	Phototransduction	Gm10419;Gm10433;Gm26723;-	9	1056	44	7670	0.0142525
ko04370	VEGF signaling pathway	1700020I14Rik;Ano9;Gm15706;Gm17586;Grin3a;Mpv17l2;Notumos;-	33	1056	199	7670	0.014423
ko00053	Ascorbate and aldarate metabolism	-	3	1056	10	7670	0.0148753
ko05140	Leishmaniasis	9830144P21Rik;Gm14023;Gm20628;Gm20632;Gm27844;Il4;Junos;-	24	1056	141	7670	0.0156471
ko03440	Homologous recombination	3110021A11Rik;Gm11542;Il4;Mybpc2;N4bp2l1;-	12	1056	65	7670	0.0176075
ko00900	Terpenoid backbone biosynthesis	-	6	1056	28	7670	0.0178825
ko00400	"Phenylalanine, tyrosine and tryptophan biosynthesis"	-	6	1056	28	7670	0.0178825
ko05320	Autoimmune thyroid disease	BC051226;Gm12584;Il4;-	15	1056	85	7670	0.018548
ko04010	MAPK signaling pathway	1110038B12Rik;1700020I14Rik;9830144P21Rik;Ano9;Arhgef33;BC051226;Gm10451;Gm12974;Gm14023;Gm15706;Gm17586;Gm25270;Gm26702;Grasp;Grin3a;Junos;Mob2;Notumos;Pdgfb;Prkacb;Rasip1;-	104	1056	700	7670	0.0205086
ko04650	Natural killer cell mediated cytotoxicity	1700020I14Rik;4930480K23Rik;Ano9;Arhgef33;BC051226;E130307A14Rik;Gm15706;Gm17586;Gm27844;Grin3a;Itgal;Mpv17l2;Notumos;-	36	1056	228	7670	0.0208998
ko00561	Glycerolipid metabolism	4930467D21Rik;Gm20463;Mdk;-	20	1056	120	7670	0.020977
ko00410	beta-Alanine metabolism	1300002E11Rik;-	7	1056	36	7670	0.0219178
ko00480	Glutathione metabolism	C920006O11Rik;Gm12500;n-R5s196;-	21	1056	128	7670	0.0224246
ko00020	Citrate cycle (TCA cycle	-	11	1056	62	7670	0.0227241
ko04914	progesterone biosynthesis	1520401A03Rik;Gm12500;Gm12974;Gm15706;Gm17080;Gm17586;Gm25270;Gm9917;Mpv17l2;Notumos;Prkacb;Spink8;-;Trmt61b	39	1056	251	7670	0.0228417
ko03018	RNA degradation	1110038B12Rik;A630052C17Rik;Gm12248;Gm26678;Gm26809;Gp1ba;RP23-190H11.5;Scgb3a1;-	34	1056	217	7670	0.0231137
ko00140	Steroid hormone biosynthesis	3110045C21Rik;-	10	1056	56	7670	0.0235487
ko00330	Arginine and proline metabolism	Gm17586;Notumos;Spata5l1;-	28	1056	177	7670	0.0240628
ko04966	Collecting duct acid secretion	Atp4a;-	13	1056	76	7670	0.0241134
ko05212	Pancreatic cancer	4930519P11Rik;Gm15706;Gm17586;Mpv17l2;N4bp2l1;Notumos;-	26	1056	164	7670	0.0247085
ko00920	Sulfur metabolism	-	5	1056	25	7670	0.0255006
ko04950	Maturity onset diabetes of the young	Gm13823;-	12	1056	71	7670	0.0266602
ko00670	One carbon pool by folate	Ccdc37;Gm10634;Gm13054;Mthfd2l;-	11	1056	65	7670	0.0277634
ko00514	O-Mannosyl glycan biosynthesis	4933404O12Rik;-	9	1056	52	7670	0.0282579
ko05416	Viral myocarditis	BC051226;E130307A14Rik;Gm15674;Gm15675;Gm17586;Itgal;Notumos;-	27	1056	175	7670	0.029043
ko05221	Acute myeloid leukemia	Ano9;Arhgef33;Gm15706;Mpv17l2;-	19	1056	120	7670	0.029094
ko00760	Nicotinate and nicotinamide metabolism	Osgep;-	8	1056	46	7670	0.0294996
ko00730	Thiamine metabolism	-	3	1056	14	7670	0.0301634
ko05322	Systemic lupus erythematosus	2310015A10Rik;Gm11292;Gm17134;Gm17275;Gm17690;Gm20628;Gm20632;Gm26669;Gm27844;RP23-90A8.2;-	26	1056	170	7670	0.0311539
ko04210	Apoptosis	1700020I14Rik;4930480K23Rik;9830144P21Rik;Gm14023;Gm26298;Gm26702;Grin3a;Mpv17l2;Prkacb;-	33	1056	221	7670	0.0333881
ko05310	Asthma	Il4;-	6	1056	35	7670	0.0349369
ko00640	Propanoate metabolism	1300002E11Rik;Cst7;Gm14123;-	11	1056	70	7670	0.0367709
ko04920	Adipocytokine signaling pathway	Gm17080;Gm26702;Itgae;-	21	1056	140	7670	0.0370997
ko00590	Arachidonic acid metabolism	1500012F01Rik;Cyp2e1;Cyp2j13;Gm17147;Gm17586;Klrg2;Notumos;-	20	1056	133	7670	0.0371272
ko05218	Melanoma	4930519P11Rik;Ano9;Gm15706;Mpv17l2;Pdgfb;Rasip1;-	24	1056	162	7670	0.0382042
ko03320	PPAR signaling pathway	1300002E11Rik;4930467D21Rik;Higd1a;-	19	1056	127	7670	0.03853
ko05330	Allograft rejection	BC051226;Gm12584;Il4;-	12	1056	78	7670	0.0386733
ko04666	Fc gamma R-mediated phagocytosis	Arl4aos;Gm20628;Gm20632;Il17rc;Mpv17l2;RP23-280F6.4;-	27	1056	186	7670	0.0414547
ko04612	Antigen processing and presentation	1110038B12Rik;1700122E12Rik;BC051226;Gm10451;Gm14018;Gm17080;Mpv17l2;-	24	1056	165	7670	0.0419049
ko05214	Glioma	4930519P11Rik;Ano9;Arhgef33;Gm10433;Gm15706;Gm26723;Mpv17l2;Pdgfb;-	23	1056	158	7670	0.0420603
ko04630	Jak-STAT signaling pathway	Arhgef33;Gm12584;Gm16229;Il4;Mpv17l2;Stamos;-	35	1056	244	7670	0.0423948
ko00512	O-Glycan biosynthesis	2900005J15Rik;Galntl5;Mcts1;-	9	1056	59	7670	0.0425686
ko04310	Wnt signaling pathway	1700020I14Rik;Avpi1;Fosl1;Gm15755;Gm17586;Gm26623;Gm26691;Grin3a;Junos;Notumos;Prkacb;Rbx1;RP23-291K4.3;-	49	1056	345	7670	0.0429724
ko00051	Fructose and mannose metabolism	Gm26513;-	13	1056	88	7670	0.0438067
ko00630	Glyoxylate and dicarboxylate metabolism	Rab26os;-	11	1056	74	7670	0.0442116
ko03020	RNA polymerase	9830144P21Rik;Gm26533;-	10	1056	67	7670	0.0444231
ko00062	Fatty acid elongation in mitochondria	Gm12992;Gm20463;-	3	1056	18	7670	0.0459742
ko05211	Renal cell carcinoma	1520401A03Rik;Ano9;Arhgef33;Gm14016;Gm15706;Junos;Mpv17l2;Pdgfb;Rbx1;-	26	1056	183	7670	0.0463712
ko00250	"Alanine, aspartate and glutamate metabolism"	9330162012Rik;-	10	1056	68	7670	0.0463749
ko05222	Small cell lung cancer	4930519P11Rik;Gm22053;Gm26702;Mpv17l2;-	29	1056	206	7670	0.0479347
ko05144	Malaria	Gm14023;Itgal;Kcnq1ot1;-	15	1056	105	7670	0.0481561
ko00350	Tyrosine metabolism	Dbhos;Gm26773;-	10	1056	69	7670	0.0483149
ko04930	Type II diabetes mellitus	Mpv17l2;-	14	1056	98	7670	0.048514
ko00030	Pentose phosphate pathway	Gm26513;-	9	1056	62	7670	0.0487504
ko05219	Bladder cancer	4930519P11Rik;Ano9;Gm15706;Gm9917;-	16	1056	113	7670	0.0493357
ko04730	Long-term depression	Ano9;Gm12500;Gm15706;Gm9917;Nespas;-	18	1056	128	7670	0.050054
ko00340	Histidine metabolism	-	2	1056	12	7670	0.0507188
ko03430	Mismatch repair	Mybpc2;-	5	1056	34	7670	0.0511501
ko00240	Pyrimidine metabolism	5830454E08Rik;9830144P21Rik;A630052C17Rik;Cklf;Gm26533;Gm26711;Gm26718;Mob1b;Mybpc2;Osgep;Spink8;-	31	1056	224	7670	0.0517749
ko00534	Glycosaminoglycan biosynthesis - heparan sulfate	Gm11542;Snora24;-	4	1056	27	7670	0.0520771
ko04620	Toll-like receptor signaling pathway	D930016D06Rik;D930020B18Rik;Gm14023;Junos;Mpv17l2;-	29	1056	210	7670	0.0524155
ko04664	Fc epsilon RI signaling pathway	Ano9;Arhgef33;E130307A14Rik;Gm15706;Gm17586;Il4;Mpv17l2;Notumos;-	25	1056	181	7670	0.0526521
ko05223	Non-small cell lung cancer	4930519P11Rik;Ano9;Arhgef33;Gm15706;Gm22053;Gm9917;Mpv17l2;-	21	1056	152	7670	0.0529485
ko00120	Primary bile acid biosynthesis	Higd1a;-	3	1056	21	7670	0.0567653
ko00040	Pentose and glucuronate interconversions	Gm17586;Notumos;-	3	1056	21	7670	0.0567653
ko04940	Type I diabetes mellitus	9830144P21Rik;BC051226;Gm12584;Gm14023;-	13	1056	96	7670	0.0571221
ko04640	Hematopoietic cell lineage	9830144P21Rik;Gm14023;Gm15674;Gm15675;Gm20628;Gm20632;Gp1ba;Il4;-	24	1056	179	7670	0.0589848
ko00460	Cyanoamino acid metabolism	-	2	1056	14	7670	0.059352
ko04012	ErbB signaling pathway	Ano9;Arhgef33;Gm14016;Gm15706;Junos;Mpv17l2;-	24	1056	180	7670	0.0601433
ko00310	Lysine degradation	1300002E11Rik;1700122E12Rik;4933404O12Rik;-	13	1056	98	7670	0.060265
ko05014	Amyotrophic lateral sclerosis (ALS)	1700020I14Rik;BC051226;Grin3a;-	16	1056	121	7670	0.0610037
ko04622	RIG-I-like receptor signaling pathway	D930020B18Rik;Gm26702;Olfm2;-	14	1056	107	7670	0.0624751
ko05332	Graft-versus-host disease	9830144P21Rik;BC051226;Gm12584;Gm14023;-	10	1056	77	7670	0.0629561
ko03030	DNA replication	Gm26711;Gm26718;Mybpc2;-	10	1056	77	7670	0.0629561
ko00650	Butanoate metabolism	1300002E11Rik;9330162012Rik;Srsf10;-	9	1056	70	7670	0.0640598
ko05210	Colorectal cancer	Gm15706;Gm17586;Junos;Mpv17l2;Notumos;-	21	1056	161	7670	0.0641282
ko00260	"Glycine, serine and threonine metabolism"	C130060C02Rik;Dbhos;Spata5l1;-	13	1056	101	7670	0.0647719
ko00270	Cysteine and methionine metabolism	Gm10961;-	14	1056	109	7670	0.0653229
ko05215	Prostate cancer	4930519P11Rik;Ano9;Arhgef33;Creb5;Gm15706;Gm17080;Mdk;Mpv17l2;Pdgfb;-	34	1056	260	7670	0.0656626
ko04145	Phagosome	1700122E12Rik;BC051226;Gm20628;Gm20632;Gm27844;-	42	1056	320	7670	0.0658564
ko04320	Dorso-ventral axis formation	Arhgef33;Gm15706;-	5	1056	40	7670	0.0661662
ko00983	Drug metabolism - other enzymes	Cklf;Gm26298;-	7	1056	56	7670	0.066746
ko04610	Complement and coagulation cascades	Gm15674;Gm15675;Gm17134;-	11	1056	88	7670	0.0682326
ko00910	Nitrogen metabolism	-	5	1056	41	7670	0.0683553
ko00360	Phenylalanine metabolism	-	6	1056	49	7670	0.0684285
ko00601	Glycosphingolipid biosynthesis - lacto and neolacto series	B3galt1;Rasip1;-	7	1056	57	7670	0.0686007
ko00072	Synthesis and degradation of ketone bodies	Srsf10;-	3	1056	25	7670	0.0688944
ko04912	GnRH signaling pathway	Ano9;Arhgef33;Gm10433;Gm15706;Gm26723;Junos;Nespas;Prkacb;-	27	1056	211	7670	0.0691243
ko04360	Axon guidance	1500015A07Rik;1700020I14Rik;Ano9;E130307A14Rik;Gm12500;Gm13850;Gm14016;Gm15706;Gm17586;Gm9917;Grin3a;Notumos;Plxnc1;RP23-329D23.4;Snhg18;-;Unc5d	35	1056	272	7670	0.0696229
ko05142	Chagas disease	1700122E12Rik;Gm12500;Gm12584;Gm14023;Gm9917;Junos;Mpv17l2;Nespas;-	27	1056	212	7670	0.070081
ko04340	Hedgehog signaling pathway	Best4-ps;Gm15755;Gm25099;Prkacb;-	17	1056	136	7670	0.0704645
ko04270	Vascular smooth muscle contraction	5430405H02Rik;A830039N20Rik;Actg2;Chtop;Gm10433;Gm14230;Gm26723;Nespas;Prkacb;-	26	1056	205	7670	0.0706518
ko04623	Cytosolic DNA-sensing pathway	D930020B18Rik;Gm14023;-	11	1056	90	7670	0.0711229
ko04910	Insulin signaling pathway	Ano9;Arhgef33;Cux1;Gm10433;Gm15706;Gm16599;Gm26298;Gm26723;Mpv17l2;Prkacb;RP24-159C12.3;-	43	1056	335	7670	0.0717518
ko05220	Chronic myeloid leukemia	4930519P11Rik;Ano9;Arhgef33;Gm15706;Mpv17l2;-	26	1056	207	7670	0.0725254
ko04512	ECM-receptor interaction	Col2a1;D930016D06Rik;Gm17690;Gm20463;Gm27031;Gp1ba;-	20	1056	161	7670	0.0725535
ko04621	NOD-like receptor signaling pathway	Gm14023;Gm17080;Mthfd2l;-	12	1056	100	7670	0.0739759
ko00591	Linoleic acid metabolism	Cyp2e1;Cyp2j13;-	4	1056	36	7670	0.0750042
ko04144	Endocytosis	1110038B12Rik;4930519P11Rik;5830428H23Rik;AA465934;Ano9;BC051226;Gm10451;Gm11766;Stambp;Stamos;-	62	1056	485	7670	0.0761503
ko04916	Melanogenesis	Ano9;Gm10433;Gm12500;Gm15706;Gm15755;Gm26723;Gm26773;Gm9917;Mdk;Nespas;Prkacb;-	29	1056	235	7670	0.0767698
ko04062	Chemokine signaling pathway	5830428H23Rik;9330104G04Rik;Ano9;Arhgef33;Gm12500;Gm15706;Gm9095;Gm9917;Mpv17l2;Mthfd2l;Prkacb;-	40	1056	321	7670	0.077926
ko02010	ABC transporters	Ccdc114;D330041H03Rik;Nhej1;-	8	1056	71	7670	0.0779779
ko05020	Prion diseases	1110038B12Rik;9830144P21Rik;E130307A14Rik;Gm14023;Prkacb;-	13	1056	112	7670	0.0786813
ko04540	Gap junction	Ano9;Arhgef33;Gm12500;Gm15706;Gm9917;Nespas;Pdgfb;Prkacb;-	23	1056	192	7670	0.0795975
ko04330	Notch signaling pathway	Gm26623;n-R5s196;RP23-291K4.3;-	16	1056	137	7670	0.079754
ko04060	Cytokine-cytokine receptor interaction	4930480K23Rik;9830144P21Rik;Edar;Gm12584;Gm14023;Gm9095;Il4;Mir143hg;Mthfd2l;Pdgfb;Scgb3a1;-	47	1056	378	7670	0.0800664
ko00592	alpha-Linolenic acid metabolism	-	3	1056	30	7670	0.0802213
ko05213	Endometrial cancer	Ano9;Arhgef33;Gm15706;Mpv17l2;-	18	1056	154	7670	0.0807484
ko05100	Bacterial invasion of epithelial cells	0610038B21Rik;Il17rc;Itgal;Mpv17l2;RP23-280F6.4;-	19	1056	162	7670	0.0808089
ko00620	Pyruvate metabolism	4833422C13Rik;Cst7;Gm14123;-	10	1056	91	7670	0.0821974
ko00511	Other glycan degradation	Srsf10;-	5	1056	49	7670	0.0823745
ko03022	Basal transcription factors	3222401L13Rik;-	9	1056	83	7670	0.0824916
ko04960	Aldosterone-regulated sodium reabsorption	Gm15706;Mpv17l2;-	8	1056	75	7670	0.08288
ko00071	Fatty acid metabolism	1300002E11Rik;1700122E12Rik;Rab26os;-	12	1056	109	7670	0.0836967
ko00860	Porphyrin and chlorophyll metabolism	Gm15541;Mmp21;-	8	1056	76	7670	0.0839624
ko04510	Focal adhesion	2310015A10Rik;5430405H02Rik;Ano9;Arhgef33;Col2a1;D930016D06Rik;E130307A14Rik;Gm14016;Gm14230;Gm17586;Gm20463;Gm26669;Itgal;Junos;Mpv17l2;Notumos;Pdgfb;RP23-329D23.4;Scgb3a1;-	55	1056	447	7670	0.0840477
ko04350	TGF-beta signaling pathway	Gm17275;Rbx1;-	19	1056	168	7670	0.0853641
ko04070	Phosphatidylinositol signaling system	Gm10433;Gm26723;Mdk;Mpv17l2;-	26	1056	225	7670	0.0860012
ko04530	Tight junction	2310015A10Rik;4933404O12Rik;5430405H02Rik;Ano9;Gm12500;Gm12992;Gm14230;Gm15706;Gm26669;Gm9917;Itgal;-	40	1056	337	7670	0.0868747
ko00750	Vitamin B6 metabolism	C130060C02Rik	1	1056	14	7670	0.087453
ko04080	Neuroactive ligand-receptor interaction	5033417F24Rik;A230004M16Rik;Gm14275;Gm26543;Gm26711;Gm26718;Gp1ba;Mdk;Srsf10;-	40	1056	339	7670	0.0877696
ko00430	Taurine and hypotaurine metabolism	-	3	1056	35	7670	0.0878675
ko00380	Tryptophan metabolism	1300002E11Rik;1700122E12Rik;-	9	1056	89	7670	0.0880727
ko04140	Regulation of autophagy	-	3	1056	36	7670	0.0890369
ko00830	Retinol metabolism	-	4	1056	46	7670	0.0894696
ko05216	Thyroid cancer	Ano9;Gm15706;-	7	1056	74	7670	0.0899859
ko04742	Taste transduction	2700089E24Rik;Kcnq1ot1;Nespas;Prkacb;-	7	1056	74	7670	0.0899859
ko04670	Leukocyte transendothelial migration	2310015A10Rik;4933404O12Rik;5430405H02Rik;Gm12500;Gm14230;Gm26669;Gm9917;Itgal;Mpv17l2;Rapgef4os1;-	33	1056	289	7670	0.0900117
ko00604	Glycosphingolipid biosynthesis - ganglio series	BC051226;-	4	1056	47	7670	0.0904028
ko05217	Basal cell carcinoma	Best4-ps;Gm15755;Gm25099;-	14	1056	136	7670	0.0909524
ko00603	Glycosphingolipid biosynthesis - globo series	Rasip1;-	3	1056	38	7670	0.091077
ko04260	Cardiac muscle contraction	Gm16091;Gm26586;-	17	1056	162	7670	0.0913569
ko00533	Glycosaminoglycan biosynthesis - keratan sulfate	-	3	1056	39	7670	0.0919621
ko04614	Renin-angiotensin system	-	3	1056	39	7670	0.0919621
ko00740	Riboflavin metabolism	Gm15541	1	1056	17	7670	0.0919622
ko03450	Non-homologous end-joining	Il4	1	1056	17	7670	0.0919622
ko00600	Sphingolipid metabolism	Pspn;-	9	1056	96	7670	0.0926486
ko03050	Proteasome	Gm10433;Gm25444;Gm26723;-	9	1056	96	7670	0.0926486
ko04520	Adherens junction	2310015A10Rik;E130307A14Rik;Gm11766;Gm17586;Gm26669;Notumos;-	23	1056	215	7670	0.0926944
ko00563	Glycosylphosphatidylinositol(GPI	Gm10419;-	6	1056	69	7670	0.092762
ko05010	Alzheimer's disease	1700020I14Rik;Gm10263;Gm10433;Gm14023;Gm26623;Gm26723;Grin3a;Ptpmt1;RP23-291K4.3;-	47	1056	409	7670	0.0928747
ko01040	Biosynthesis of unsaturated fatty acids	-	3	1056	41	7670	0.093496
ko00532	Glycosaminoglycan biosynthesis - chondroitin sulfate	Gm11542;Gm26827;-	3	1056	41	7670	0.093496
ko04115	p53 signaling pathway	-	19	1056	184	7670	0.0935134
ko00982	Drug metabolism - cytochrome P450	C920006O11Rik;Cyp2e1;Gm12500;n-R5s196;-	7	1056	80	7670	0.0937248
ko00130	Ubiquinone and other terpenoid-quinone biosynthesis	-	2	1056	31	7670	0.094007
ko04810	Regulation of actin cytoskeleton	2310015A10Rik;5430405H02Rik;Ano9;Arhgef33;Arl4aos;Gm11766;Gm14016;Gm14230;Gm15706;Gm17586;Gm26669;Gp1ba;Il17rc;Itgae;Itgal;Mdk;Mpv17l2;Notumos;Pdgfb;Rasip1;RP23-280F6.4;-	54	1056	472	7670	0.0946105
ko00520	Amino sugar and nucleotide sugar metabolism	Cyb5r3;E330020D12Rik;Rnu12;-	10	1056	111	7670	0.0952517
ko04672	Intestinal immune network for IgA production	Gm12584;Il4;-	9	1056	103	7670	0.0956251
ko00980	Metabolism of xenobiotics by cytochrome P450	C920006O11Rik;Cyp2e1;Gm12500;n-R5s196;-	6	1056	76	7670	0.0960405
ko04120	Ubiquitin mediated proteolysis	1520401A03Rik;1700056N10Rik;4930480K23Rik;BC043934;Gm17586;Notumos;Rbx1;-	41	1056	376	7670	0.0961396
ko04962	Vasopressin-regulated water reabsorption	Creb5;Mdk;Nespas;Prkacb;-	12	1056	132	7670	0.0961724
ko00010	Glycolysis / Gluconeogenesis	Atp4a;Cst7;Gm14123;Gm26513;Gp1ba;-	10	1056	114	7670	0.0961956
ko00562	Inositol phosphate metabolism	Minpp1;-	17	1056	178	7670	0.096617
ko00531	Glycosaminoglycan degradation	Gm9917;-	3	1056	47	7670	0.0966228
ko04130	SNARE interactions in vesicular transport	Cyp2e1;-	8	1056	97	7670	0.0966298
ko05200	Pathways in cancer	1520401A03Rik;4930519P11Rik;Ano9;Arhgef33;Best4-ps;Gm15706;Gm15755;Gm17080;Gm17586;Gm25099;Gm26702;Gm9917;Junos;Mpv17l2;N4bp2l1;Notumos;Pdgfb;Rasip1;Rbx1;-	85	1056	735	7670	0.0971931
ko05410	Hypertrophic cardiomyopathy (HCM)	Gm16091;Gm26586;-	18	1056	191	7670	0.0974113
ko05012	Parkinson's disease	Gm10263;Ptpmt1;Slc18a2;-	28	1056	278	7670	0.0975712
ko04964	Proximal tubule bicarbonate reclamation	Gm9917	1	1056	28	7670	0.0984322
ko00510	N-Glycan biosynthesis	-;Trpc5	11	1056	135	7670	0.0984535
ko05414	Dilated cardiomyopathy	Gm16091;Gm26586;Nespas;Prkacb;-	17	1056	192	7670	0.0986493
ko00190	Oxidative phosphorylation	Atp4a;Gm10263;Ptpmt1;-	30	1056	307	7670	0.0987447
ko00565	Ether lipid metabolism	-	3	1056	57	7670	0.0989271
ko04514	Cell adhesion molecules (CAMs)	4933404O12Rik;BC051226;Gm27844;Itgal;-	22	1056	241	7670	0.0989877
ko04110	Cell cycle	1520401A03Rik;4930519P11Rik;Gm14016;Gm17586;Notumos;Rbx1;Spink8;-;Ywhae	41	1056	409	7670	0.0992117
ko00970	Aminoacyl-tRNA biosynthesis	1700122E12Rik;E230013L22Rik;Gas5;Gm12744;Gm17080;Gm22994;Lyrm4;-	10	1056	134	7670	0.0992363
ko00280	"Valine, leucine and isoleucine degradation"	1300002E11Rik;Gm26530;Srsf10;-	10	1056	137	7670	0.09941
ko05412	Arrhythmogenic right ventricular cardiomyopathy (ARVC)	2310015A10Rik;Gm26669;-	15	1056	187	7670	0.0994916
ko05340	Primary immunodeficiency	-	4	1056	78	7670	0.0996291
ko00500	Starch and sucrose metabolism	-	1	1056	39	7670	0.099695
ko04710	Circadian rhythm - mammal	Rbx1;-	3	1056	68	7670	0.0997136
ko00052	Galactose metabolism	Gm26513;-	2	1056	56	7670	0.0997578
ko04020	Calcium signaling pathway	1700020I14Rik;Gm10433;Gm26711;Gm26718;Gm26723;Grin3a;Nespas;Prkacb;RP24-159C12.3;-	27	1056	333	7670	0.0999593
ko05016	Huntington's disease	AA465934;Creb5;Gm10263;Gm26533;Mdk;Ptpmt1;-	36	1056	416	7670	0.0999615
ko04142	Lysosome	Gm20463;Mybpc2;Srsf10;-	24	1056	317	7670	0.099984
ko00450	Selenoamino acid metabolism	-	1	1056	68	7670	0.099996
