# Supplementary material for: Systematic identification and comparison of expressed profiles of lncRNAs and circRNAs with associated co-expression and ceRNA networks in mouse germline stem cells
Source: Oncotarget. 2017 Feb 25;8(16):26573–90. doi: 10.18632/oncotarget.15719 (PMC5432280; doi:10.18632/oncotarget.15719)
Supplement: Supplementary file 6 [file oncotarget-08-26573-s006.xlsx]

## Sheet: Sheet1
Supplementary File S5: CirRNAs identified in both SSCs and FGSCs
Accession	mean_fpkm_SSC	mean_fpkm_FGSC	chr	start	end	strand	exon Count	circType	circRNA category	isoformName	geneName	hosting gene type	flankIntron	gene Discription	GO	KEGG
ciRNA1	0	0.0394727	chrX	36009982	36010211	+	1	ciRNA	-	ENSMUST00000115266.2	Dock11	mRNA	chrX:36009981-36011631	dedicator of cytokinesis 11	GO:0005089(Rho guanyl-nucleotide exchange factor activity);GO:0005543(phospholipid binding);GO:0005575(cellular_component);GO:0007264(small GTPase mediated signal transduction);GO:0017048(Rho GTPase binding)	NA
ciRNA10	0	1.90785	chr11	22994388	22994525	+	1	ciRNA	-	ENSMUST00000173867.2	Cct4	mRNA	chr11:22994387-22995929	"chaperonin containing Tcp1, subunit 4 (delta) "	GO:0002199(zona pellucida receptor complex);GO:0003674(molecular_function);GO:0005524(ATP binding);GO:0005634(nucleus);GO:0005737(cytoplasm);GO:0005813(centrosome);GO:0005832(chaperonin-containing T-complex);GO:0005874(microtubule);GO:0006457(protein folding);GO:0007339(binding of sperm to zona pellucida);GO:0042470(melanosome);GO:0044267(cellular protein metabolic process);GO:0044297(cell body);…	NA
ciRNA100	0	1.24789	chr16	32898471	32898849	+	1	ciRNA	-	ENSMUST00000023489.5	Fyttd1	mRNA	chr16:32898470-32898877	forty-two-three domain containing 1	GO:0003729(mRNA binding);GO:0005515(protein binding);GO:0005654(nucleoplasm);GO:0006406(mRNA export from nucleus);GO:0016607(nuclear speck)	NA
ciRNA101	0	3.43557	chr16	90224426	90225125	+	1	ciRNA	-	ENSMUST00000023707.9	Sod1	mRNA	chr16:90224425-90225144	"superoxide dismutase 1, soluble "	GO:0000187(activation of MAPK activity);GO:0000302(response to reactive oxygen species);GO:0000303(response to superoxide);GO:0001541(ovarian follicle development);GO:0001819(positive regulation of cytokine production);GO:0001895(retina homeostasis);GO:0001975(response to amphetamine);GO:0002262(myeloid cell homeostasis);GO:0004784(superoxide dismutase activity);GO:0005507(copper ion binding);GO:…	04146(Peroxisome);05014(Amyotrophic lateral sclerosis (ALS));05016(Huntington's disease);05020(Prion diseases)
ciRNA102	0	1.45816	chr15	66637033	66639867	+	1	ciRNA	-	ENSMUST00000048188.8	Phf20l1	mRNA	chr15:66637032-66639912	PHD finger protein 20-like 1	GO:0003674(molecular_function);GO:0005515(protein binding);GO:0005575(cellular_component);GO:0008150(biological_process);GO:0008270(zinc ion binding)	NA
ciRNA103	0	0.167065	chr15	79363736	79365284	-	1	ciRNA	-	ENSMUST00000178522.1	Tmem184b	mRNA	chr15:79362885-79365284	transmembrane protein 184b	GO:0003674(molecular_function);GO:0005575(cellular_component);GO:0008150(biological_process);GO:0016021(integral to membrane)	NA
ciRNA104	0	0.317366	chr15	89121599	89122076	-	1	ciRNA	-	ENSMUST00000109353.3	Tubgcp6	mRNA	chr15:89120673-89122076	"tubulin, gamma complex associated protein 6 "	GO:0000226(microtubule cytoskeleton organization);GO:0000922(spindle pole);GO:0005813(centrosome);GO:0005815(microtubule organizing center);GO:0007020(microtubule nucleation);GO:0008017(microtubule binding);GO:0008274(gamma-tubulin ring complex)	NA
ciRNA105	0	0.0626216	chr14	8137420	8137989	+	1	ciRNA	-	ENSMUST00000036682.7	Pxk	mRNA	chr14:8137419-8137989	PX domain containing serine/threonine kinase	GO:0003779(actin binding);GO:0004672(protein kinase activity);GO:0005515(protein binding);GO:0005524(ATP binding);GO:0005634(nucleus);GO:0005737(cytoplasm);GO:0005813(centrosome);GO:0005886(plasma membrane);GO:0006468(protein phosphorylation);GO:0006954(inflammatory response);GO:0007154(cell communication);GO:0008022(protein C-terminus binding);GO:0016772("transferase activity, transferring phosp…	NA
ciRNA106	0	0.551639	chr14	52009695	52009969	-	1	ciRNA	-	ENSMUST00000067549.8	Zfp219	mRNA	chr14:52009662-52009969	zinc finger protein 219	GO:0003677(DNA binding);GO:0003700(sequence-specific DNA binding transcription factor activity);GO:0005515(protein binding);GO:0005634(nucleus);GO:0006351("transcription, DNA-dependent");GO:0006355("regulation of transcription, DNA-dependent");GO:0045892("negative regulation of transcription, DNA-dependent");GO:0046872(metal ion binding)	NA
ciRNA107	0	4.75088	chr19	8765032	8766775	+	1	ciRNA	-	ENSMUST00000010241.8	Nxf1	mRNA	chr19:8765031-8766796	nuclear RNA export factor 1	GO:0000166(nucleotide binding);GO:0003723(RNA binding);GO:0003729(mRNA binding);GO:0005487(nucleocytoplasmic transporter activity);GO:0005515(protein binding);GO:0005622(intracellular);GO:0005634(nucleus);GO:0005643(nuclear pore);GO:0005737(cytoplasm);GO:0006405(RNA export from nucleus);GO:0006406(mRNA export from nucleus);GO:0006810(transport);GO:0016607(nuclear speck);GO:0016973(poly(A)+ mRNA e…	NA
ciRNA108	0	0.149836	chr19	46332082	46332617	-	1	ciRNA	-	ENSMUST00000051234.8	Cuedc2	mRNA	chr19:46332056-46332617	CUE domain containing 2	GO:0003674(molecular_function);GO:0005515(protein binding);GO:0005634(nucleus);GO:0005737(cytoplasm);GO:0008150(biological_process)	NA
ciRNA109	0	13.2787	chr18	31833735	31833992	+	1	ciRNA	-	ENSMUST00000082319.8	Wdr33	mRNA	chr18:31833734-31835383	WD repeat domain 33	GO:0003674(molecular_function);GO:0005515(protein binding);GO:0005581(collagen);GO:0005634(nucleus);GO:0006397(mRNA processing);GO:0008150(biological_process)	NA
ciRNA11	0.353376	0.170129	chr11	46439976	46440562	+	1	ciRNA	-	ENSMUST00000140027.2	Med7	mRNA	chr11:46439975-46440562	mediator complex subunit 7	GO:0001104(RNA polymerase II transcription cofactor activity);GO:0005515(protein binding);GO:0005654(nucleoplasm);GO:0005667(transcription factor complex);GO:0006357(regulation of transcription from RNA polymerase II promoter);GO:0016592(mediator complex);GO:0019827(stem cell maintenance)	NA
ciRNA110	0	0.62465	chr18	74220606	74220805	+	1	ciRNA	-	ENSMUST00000025444.6	Cxxc1	mRNA	chr18:74220605-74220827	CXXC finger 1 (PHD domain)	GO:0003677(DNA binding);GO:0005515(protein binding);GO:0005634(nucleus);GO:0006351("transcription, DNA-dependent");GO:0006355("regulation of transcription, DNA-dependent");GO:0008270(zinc ion binding);GO:0016363(nuclear matrix);GO:0016607(nuclear speck);GO:0035097(histone methyltransferase complex);GO:0042800(histone methyltransferase activity (H3-K4 specific));GO:0045322(unmethylated CpG binding…	NA
ciRNA111	0	0.445119	chr7	19049471	19049891	+	1	ciRNA	-	ENSMUST00000023882.8	Sympk	mRNA	chr7:19049470-19049937	symplekin	GO:0003674(molecular_function);GO:0005488(binding);GO:0005515(protein binding);GO:0005634(nucleus);GO:0005654(nucleoplasm);GO:0005737(cytoplasm);GO:0005856(cytoskeleton);GO:0005886(plasma membrane);GO:0005923(tight junction);GO:0006378(mRNA polyadenylation);GO:0007155(cell adhesion);GO:0035307(positive regulation of protein dephosphorylation)	04530(Tight junction)
ciRNA112	0	0.183781	chr7	25341221	25341657	+	1	ciRNA	-	ENSMUST00000128119.1	Megf8	mRNA	chr7:25341220-25341697	multiple EGF-like-domains 8	GO:0003674(molecular_function);GO:0004872(receptor activity);GO:0005509(calcium ion binding);GO:0005515(protein binding);GO:0005634(nucleus);GO:0007275(multicellular organismal development);GO:0016020(membrane);GO:0016021(integral to membrane);GO:0061371(determination of heart left/right asymmetry);GO:0071907(determination of digestive tract left/right asymmetry);GO:1900164(nodal signaling pathwa…	NA
ciRNA113	0	0.200981	chr7	25714529	25714750	-	1	ciRNA	-	ENSMUST00000002683.2	Ccdc97	mRNA	chr7:25714482-25714750	coiled-coil domain containing 97	GO:0003674(molecular_function);GO:0005575(cellular_component);GO:0008150(biological_process)	NA
ciRNA114	0	0.0872498	chr7	110037101	110039137	+	1	ciRNA	-	ENSMUST00000084731.3	Ipo7	mRNA	chr7:110037100-110039163	importin 7	GO:0005488(binding);GO:0005515(protein binding);GO:0005634(nucleus);GO:0005737(cytoplasm);GO:0005794(Golgi apparatus);GO:0006606(protein import into nucleus);GO:0006886(intracellular protein transport);GO:0008536(Ran GTPase binding);GO:0042393(histone binding)	NA
ciRNA115	0	0.102781	chr7	127532220	127534527	+	1	ciRNA	-	ENSMUST00000186672.1	Srcap	mRNA	chr7:127532219-127534547	Snf2-related CREBBP activator protein	GO:0003674(molecular_function);GO:0003677(DNA binding);GO:0005524(ATP binding);GO:0008150(biological_process)	NA
ciRNA116	0	0.244177	chr6	30655876	30656478	-	1	ciRNA	-	ENSMUST00000031810.9	Cep41	mRNA	chr6:30655850-30656478	centrosomal protein 41	GO:0003674(molecular_function);GO:0005515(protein binding);GO:0005813(centrosome);GO:0005814(centriole);GO:0005929(cilium);GO:0015031(protein transport);GO:0018095(protein polyglutamylation);GO:0036064(cilium basal body);GO:0042384(cilium assembly);GO:0072372(primary cilium)	NA
ciRNA117	0	0.207241	chr6	66536105	66537568	+	1	ciRNA	-	ENSMUST00000116605.2	Mad2l1	mRNA	chr6:66536104-66537568	MAD2 mitotic arrest deficient-like 1	GO:0000070(mitotic sister chromatid segregation);GO:0000775("chromosome, centromeric region");GO:0000776(kinetochore);GO:0000777(condensed chromosome kinetochore);GO:0000922(spindle pole);GO:0005515(protein binding);GO:0005634(nucleus);GO:0005643(nuclear pore);GO:0005829(cytosol);GO:0007093(mitotic cell cycle checkpoint);GO:0007094(mitotic spindle assembly checkpoint);GO:0042177(negative regulati…	04110(Cell cycle);04114(Oocyte meiosis);04914(Progesterone-mediated oocyte maturation)
ciRNA118	0	0.122241	chr5	24331152	24331662	-	1	ciRNA	-	ENSMUST00000036092.8	Kcnh2	mRNA	chr5:24331122-24331662	"potassium voltage-gated channel, subfamily H (eag-related), member 2 "	GO:0000155(phosphorelay sensor kinase activity);GO:0000160(phosphorelay signal transduction system);GO:0004871(signal transducer activity);GO:0005216(ion channel activity);GO:0005242(inward rectifier potassium channel activity);GO:0005249(voltage-gated potassium channel activity);GO:0005251(delayed rectifier potassium channel activity);GO:0005515(protein binding);GO:0005635(nuclear envelope);GO:0…	NA
ciRNA119	0	0.0972067	chr5	31109003	31109461	+	1	ciRNA	-	ENSMUST00000190241.1	Dnajc5g	mRNA	chr5:31109002-31110177	"DnaJ (Hsp40) homolog, subfamily C, member 5 gamma "	GO:0003674(molecular_function);GO:0005575(cellular_component);GO:0008150(biological_process)	NA
ciRNA12	0	2.18435	chr11	48801835	48801967	+	1	ciRNA	-	ENSMUST00000020640.7	Gnb2l1	mRNA	chr11:48801834-48802272	"guanine nucleotide binding protein (G protein), beta polypeptide 2 like 1 "	GO:0001891(phagocytic cup);GO:0001934(positive regulation of protein phosphorylation);GO:0004872(receptor activity);GO:0005080(protein kinase C binding);GO:0005515(protein binding);GO:0005634(nucleus);GO:0005737(cytoplasm);GO:0005856(cytoskeleton);GO:0006919(activation of cysteine-type endopeptidase activity involved in apoptotic process);GO:0007049(cell cycle);GO:0007369(gastrulation);GO:0008104…	NA
ciRNA120	0.220902	0.291496	chr5	123989734	123989915	+	1	ciRNA	-	ENSMUST00000000939.9	Hip1r	mRNA	chr5:123989733-123989936	huntingtin interacting protein 1 related	GO:0003779(actin binding);GO:0005515(protein binding);GO:0005543(phospholipid binding);GO:0005856(cytoskeleton);GO:0005905(coated pit);GO:0006898(receptor-mediated endocytosis);GO:0016020(membrane);GO:0030136(clathrin-coated vesicle);GO:0030665(clathrin-coated vesicle membrane);GO:0035091(phosphatidylinositol binding);GO:0048471(perinuclear region of cytoplasm)	NA
ciRNA121	0	0.361766	chr5	150647090	150647459	-	1	ciRNA	-	ENSMUST00000164332.2	N4bp2l2	mRNA	chr5:150647077-150647459	NEDD4 binding protein 2-like 2	GO:0001701(in utero embryonic development);GO:0001824(blastocyst development);GO:0005515(protein binding);GO:0005524(ATP binding);GO:0005634(nucleus);GO:0016301(kinase activity)	NA
ciRNA122	0	0.670254	chr4	139365668	139366346	+	1	ciRNA	-	ENSMUST00000042096.8	Emc1	mRNA	chr4:139365667-139366374	ER membrane protein complex subunit 1	GO:0003674(molecular_function);GO:0008150(biological_process);GO:0016021(integral to membrane);GO:0072546(ER membrane protein complex)	NA
ciRNA123	0	0.801459	chr4	149643353	149643551	+	1	ciRNA	-	ENSMUST00000105691.2	Clstn1	mRNA	chr4:149643352-149643580	calsyntenin 1	GO:0000139(Golgi membrane);GO:0005509(calcium ion binding);GO:0005515(protein binding);GO:0005576(extracellular region);GO:0005634(nucleus);GO:0005789(endoplasmic reticulum membrane);GO:0005886(plasma membrane);GO:0006874(cellular calcium ion homeostasis);GO:0007156(homophilic cell adhesion);GO:0007268(synaptic transmission);GO:0016020(membrane);GO:0016021(integral to membrane);GO:0030054(cell ju…	NA
ciRNA124	0	0.795999	chr4	151057661	151057873	-	1	ciRNA	-	ENSMUST00000030797.3	Vamp3	mRNA	chr4:151056243-151057873	vesicle-associated membrane protein 3	GO:0000149(SNARE binding);GO:0001921(positive regulation of receptor recycling);GO:0005515(protein binding);GO:0005886(plasma membrane);GO:0006461(protein complex assembly);GO:0016021(integral to membrane);GO:0016192(vesicle-mediated transport);GO:0016324(apical plasma membrane);GO:0017075(syntaxin-1 binding);GO:0017156(calcium ion-dependent exocytosis);GO:0030054(cell junction);GO:0030136(clathr…	04130(SNARE interactions in vesicular transport);04145(Phagosome)
ciRNA125	0	0.625653	chr3	14601047	14602647	+	1	ciRNA	-	ENSMUST00000029069.7	E2f5	mRNA	chr3:14601046-14602647	E2F transcription factor 5	GO:0000082(G1/S transition of mitotic cell cycle);GO:0003677(DNA binding);GO:0003700(sequence-specific DNA binding transcription factor activity);GO:0005515(protein binding);GO:0005634(nucleus);GO:0005635(nuclear envelope);GO:0005667(transcription factor complex);GO:0005737(cytoplasm);GO:0006351("transcription, DNA-dependent");GO:0006355("regulation of transcription, DNA-dependent");GO:0008134(tr…	04110(Cell cycle);04350(TGF-beta signaling pathway)
ciRNA126	0	0.537565	chr3	34046104	34046435	+	1	ciRNA	-	ENSMUST00000001620.8	Fxr1	mRNA	chr3:34046103-34046436	"fragile X mental retardation gene 1, autosomal homolog "	GO:0002151(G-quadruplex RNA binding);GO:0003723(RNA binding);GO:0003730(mRNA 3'-UTR binding);GO:0005515(protein binding);GO:0005634(nucleus);GO:0005737(cytoplasm);GO:0005844(polysome);GO:0007517(muscle organ development);GO:0017148(negative regulation of translation);GO:0030154(cell differentiation);GO:0043034(costamere)	NA
ciRNA127	0	0.0659783	chr3	95844384	95844924	-	1	ciRNA	-	ENSMUST00000015892.8	Prpf3	mRNA	chr3:95844352-95844924	PRP3 pre-mRNA processing factor 3 homolog (yeast)	GO:0000398("mRNA splicing, via spliceosome");GO:0005515(protein binding);GO:0005634(nucleus);GO:0005681(spliceosomal complex);GO:0005737(cytoplasm);GO:0006397(mRNA processing);GO:0015030(Cajal body);GO:0016607(nuclear speck);GO:0042802(identical protein binding);GO:0046540(U4/U6 x U5 tri-snRNP complex)	03040(Spliceosome)
ciRNA128	0	0.513673	chr3	119782953	119783201	-	1	ciRNA	-	ENSMUST00000029780.7	Ptbp2	mRNA	chr3:119781534-119783201	polypyrimidine tract binding protein 2	GO:0000166(nucleotide binding);GO:0003676(nucleic acid binding);GO:0003723(RNA binding);GO:0003729(mRNA binding);GO:0005515(protein binding);GO:0005634(nucleus);GO:0005681(spliceosomal complex);GO:0006376(mRNA splice site selection);GO:0006397(mRNA processing);GO:0033119(negative regulation of RNA splicing);GO:2000177(regulation of neural precursor cell proliferation)	NA
ciRNA129	0	0.24603	chr2	22950317	22953434	-	1	ciRNA	-	ENSMUST00000126112.2	Abi1	mRNA	chr2:22950270-22953434	abl-interactor 1	GO:0001756(somitogenesis);GO:0005515(protein binding);GO:0005622(intracellular);GO:0005634(nucleus);GO:0005737(cytoplasm);GO:0005856(cytoskeleton);GO:0006928(cellular component movement);GO:0009987(cellular process);GO:0018108(peptidyl-tyrosine phosphorylation);GO:0030027(lamellipodium);GO:0030054(cell junction);GO:0030175(filopodium);GO:0030296(protein tyrosine kinase activator activity);GO:0030…	NA
ciRNA13	0	0.387244	chr11	69361825	69362035	-	1	ciRNA	-	ENSMUST00000108661.2	Chd3	mRNA	chr11:69361801-69362035	chromodomain helicase DNA binding protein 3	GO:0003676(nucleic acid binding);GO:0003677(DNA binding);GO:0004386(helicase activity);GO:0005515(protein binding);GO:0005524(ATP binding);GO:0005634(nucleus);GO:0005730(nucleolus);GO:0005737(cytoplasm);GO:0005813(centrosome);GO:0006333(chromatin assembly or disassembly);GO:0006355("regulation of transcription, DNA-dependent");GO:0007051(spindle organization);GO:0008026(ATP-dependent helicase act…	NA
ciRNA130	0	1.47741	chr2	29125550	29125851	+	1	ciRNA	-	ENSMUST00000061578.3	Setx	mRNA	chr2:29125549-29125851	senataxin	GO:0004386(helicase activity);GO:0005515(protein binding);GO:0005524(ATP binding);GO:0005634(nucleus);GO:0005654(nucleoplasm);GO:0005730(nucleolus);GO:0005737(cytoplasm);GO:0006302(double-strand break repair);GO:0006369(termination of RNA polymerase II transcription);GO:0007623(circadian rhythm)	NA
ciRNA131	0	0.253289	chr2	132817246	132817703	+	1	ciRNA	-	ENSMUST00000028831.9	Mcm8	mRNA	chr2:132817245-132817704	minichromosome maintenance deficient 8 (S. cerevisiae)	GO:0000166(nucleotide binding);GO:0000724(double-strand break repair via homologous recombination);GO:0003674(molecular_function);GO:0003677(DNA binding);GO:0004386(helicase activity);GO:0005524(ATP binding);GO:0005634(nucleus);GO:0006260(DNA replication);GO:0006974(response to DNA damage stimulus);GO:0007049(cell cycle);GO:0007292(female gamete generation);GO:0015979(photosynthesis);GO:0015995(c…	NA
ciRNA132	0	0.32072	chr1	75189639	75190111	-	1	ciRNA	-	ENSMUST00000189702.1	Atg9a	mRNA	chr1:75189627-75190111	autophagy related 9A	GO:0000045(autophagic vacuole assembly);GO:0003674(molecular_function);GO:0005515(protein binding);GO:0005737(cytoplasm);GO:0005770(late endosome);GO:0005776(autophagic vacuole);GO:0006914(autophagy);GO:0015002(heme-copper terminal oxidase activity);GO:0016020(membrane);GO:0034067(protein localization to Golgi apparatus);GO:0045087(innate immune response)	NA
ciRNA133	0	0.22687	chr1	75525163	75525398	+	1	ciRNA	-	ENSMUST00000027414.10	Stk11ip	mRNA	chr1:75525162-75525418	serine/threonine kinase 11 interacting protein	GO:0005737(cytoplasm);GO:0008104(protein localization);GO:0019901(protein kinase binding)	NA
ciRNA134	0	0.0755122	chr1	118503956	118504861	+	1	ciRNA	-	ENSMUST00000049404.7	Clasp1	mRNA	chr1:118503955-118504895	CLIP associating protein 1	GO:0000226(microtubule cytoskeleton organization);GO:0000776(kinetochore);GO:0000777(condensed chromosome kinetochore);GO:0001578(microtubule bundle formation);GO:0005488(binding);GO:0005515(protein binding);GO:0005794(Golgi apparatus);GO:0005813(centrosome);GO:0005876(spindle microtubule);GO:0005881(cytoplasmic microtubule);GO:0005938(cell cortex);GO:0007020(microtubule nucleation);GO:0007026(ne…	NA
ciRNA135	0	0.0514778	chr1	128367036	128368364	-	1	ciRNA	-	ENSMUST00000027602.9	Dars	mRNA	chr1:128367032-128368364	aspartyl-tRNA synthetase	GO:0000166(nucleotide binding);GO:0003676(nucleic acid binding);GO:0004812(aminoacyl-tRNA ligase activity);GO:0004815(aspartate-tRNA ligase activity);GO:0005515(protein binding);GO:0005524(ATP binding);GO:0005737(cytoplasm);GO:0006418(tRNA aminoacylation for protein translation);GO:0006422(aspartyl-tRNA aminoacylation)	00970(Aminoacyl-tRNA biosynthesis)
ciRNA136	0	0.607321	chr1	131295769	131296319	-	1	ciRNA	-	ENSMUST00000097588.3	Srgap2	mRNA	chr1:131292845-131296319	SLIT-ROBO Rho GTPase activating protein 2	GO:0005515(protein binding);GO:0005622(intracellular);GO:0005634(nucleus);GO:0005743(mitochondrial inner membrane);GO:0005829(cytosol);GO:0005886(plasma membrane);GO:0007165(signal transduction);GO:0014069(postsynaptic density);GO:0021816(extension of a leading process involved in cell motility in cerebral cortex radial glia guided migration);GO:0030027(lamellipodium);GO:0030054(cell junction);GO…	04360(Axon guidance)
ciRNA137	0	0.0173273	chr1	151476357	151476871	-	1	ciRNA	-	ENSMUST00000186415.1	Rnf2	mRNA	chr1:151473344-151476871	ring finger protein 2	GO:0000122(negative regulation of transcription from RNA polymerase II promoter);GO:0000151(ubiquitin ligase complex);GO:0000278(mitotic cell cycle);GO:0001702(gastrulation with mouth forming second);GO:0001739(sex chromatin);GO:0003682(chromatin binding);GO:0004842(ubiquitin-protein ligase activity);GO:0005515(protein binding);GO:0005634(nucleus);GO:0006351("transcription, DNA-dependent");GO:000…	NA
ciRNA138	0	0.111684	chr1	178242706	178244303	+	1	ciRNA	-	ENSMUST00000161075.2	Desi2	mRNA	chr1:178242705-178244340	desumoylating isopeptidase 2	GO:0003674(molecular_function);GO:0005575(cellular_component);GO:0005737(cytoplasm);GO:0006508(proteolysis);GO:0008150(biological_process);GO:0008233(peptidase activity)	NA
ciRNA139	0	0.133188	chr9	22380362	22382170	-	1	ciRNA	-	ENSMUST00000040912.7	Anln	mRNA	chr9:22380355-22382170	"anillin, actin binding protein "	GO:0000910(cytokinesis);GO:0003779(actin binding);GO:0005543(phospholipid binding);GO:0005634(nucleus);GO:0005826(actomyosin contractile ring);GO:0007067(mitosis);GO:0015629(actin cytoskeleton)	NA
ciRNA14	0	0.062901	chr11	95753478	95753910	+	1	ciRNA	-	ENSMUST00000107717.2	Zfp652	mRNA	chr11:95753477-95753910	zinc finger protein 652	GO:0003676(nucleic acid binding);GO:0003677(DNA binding);GO:0005515(protein binding);GO:0005634(nucleus);GO:0006351("transcription, DNA-dependent");GO:0006355("regulation of transcription, DNA-dependent");GO:0008150(biological_process);GO:0046872(metal ion binding)	NA
ciRNA140	0	0.0504157	chr9	57577262	57577615	+	1	ciRNA	-	ENSMUST00000045791.9	Scamp2	mRNA	chr9:57577261-57577638	secretory carrier membrane protein 2	GO:0005515(protein binding);GO:0005634(nucleus);GO:0005794(Golgi apparatus);GO:0015031(protein transport);GO:0016021(integral to membrane);GO:0030133(transport vesicle);GO:0032588(trans-Golgi network membrane);GO:0043231(intracellular membrane-bounded organelle);GO:0055038(recycling endosome membrane)	NA
ciRNA141	0	0.205043	chr9	59790093	59790682	+	1	ciRNA	-	ENSMUST00000128341.1	Myo9a	mRNA	chr9:59790092-59801913	myosin IXa	GO:0003774(motor activity);GO:0003779(actin binding);GO:0005096(GTPase activator activity);GO:0005515(protein binding);GO:0005524(ATP binding);GO:0005622(intracellular);GO:0007165(signal transduction);GO:0016021(integral to membrane);GO:0016459(myosin complex);GO:0035556(intracellular signal transduction);GO:0046872(metal ion binding)	NA
ciRNA142	0	0.164934	chr9	106186513	106188595	+	1	ciRNA	-	ENSMUST00000020490.6	Wdr82	mRNA	chr9:106186512-106188595	WD repeat domain containing 82	GO:0000785(chromatin);GO:0003682(chromatin binding);GO:0005515(protein binding);GO:0005634(nucleus);GO:0035097(histone methyltransferase complex);GO:0042800(histone methyltransferase activity (H3-K4 specific));GO:0048188(Set1C/COMPASS complex);GO:0051568(histone H3-K4 methylation);GO:0072357(PTW/PP1 phosphatase complex)	NA
ciRNA143	0	0.0952894	chr9	108556560	108556957	+	1	ciRNA	-	ENSMUST00000006851.9	Qrich1	mRNA	chr9:108556559-108556957	glutamine-rich 1	GO:0003674(molecular_function);GO:0005575(cellular_component);GO:0008150(biological_process)	NA
ciRNA144	0	0.130589	chr9	108597003	108597207	-	1	ciRNA	-	ENSMUST00000006853.5	P4htm	mRNA	chr9:108596980-108597207	"prolyl 4-hydroxylase, transmembrane (endoplasmic reticulum) "	GO:0003674(molecular_function);GO:0005506(iron ion binding);GO:0005509(calcium ion binding);GO:0005575(cellular_component);GO:0005789(endoplasmic reticulum membrane);GO:0016021(integral to membrane);GO:0016491(oxidoreductase activity);GO:0016705("oxidoreductase activity, acting on paired donors, with incorporation or reduction of molecular oxygen");GO:0016706("oxidoreductase activity, acting on p…	NA
ciRNA145	0	0.773161	chr8	105171861	105172137	+	1	ciRNA	-	ENSMUST00000187323.1	Cbfb	mRNA	chr8:105171860-105178592	core binding factor beta	GO:0001503(ossification);GO:0001649(osteoblast differentiation);GO:0003677(DNA binding);GO:0003713(transcription coactivator activity);GO:0005515(protein binding);GO:0005634(nucleus);GO:0030098(lymphocyte differentiation);GO:0030099(myeloid cell differentiation);GO:0045944(positive regulation of transcription from RNA polymerase II promoter);GO:0048469(cell maturation);GO:0060216(definitive hemop…	NA
ciRNA146	0	0.614688	chr8	116973031	116973451	-	1	ciRNA	-	ENSMUST00000070577.5	1700030J22Rik	mRNA	chr8:116972156-116973451	RIKEN cDNA 1700030J22 gene	GO:0003674(molecular_function);GO:0005634(nucleus);GO:0005737(cytoplasm);GO:0008150(biological_process)	NA
ciRNA147	0	0.18457	chrX	13160933	13161313	+	1	ciRNA	-	ENSMUST00000089302.5	Usp9x	mRNA	chrX:13160932-13161313	"ubiquitin specific peptidase 9, X chromosome "	GO:0004221(ubiquitin thiolesterase activity);GO:0005488(binding);GO:0005515(protein binding);GO:0005737(cytoplasm);GO:0006511(ubiquitin-dependent protein catabolic process);GO:0007179(transforming growth factor beta receptor signaling pathway);GO:0008234(cysteine-type peptidase activity);GO:0016579(protein deubiquitination);GO:0030509(BMP signaling pathway);GO:0045177(apical part of cell);GO:0070…	NA
ciRNA148	0	0.0381076	chr13	9567955	9568300	+	1	ciRNA	-	ENSMUST00000174552.2	Dip2c	mRNA	chr13:9567954-9568300	DIP2 disco-interacting protein 2 homolog C (Drosophila)	GO:0003674(molecular_function);GO:0003824(catalytic activity);GO:0005575(cellular_component);GO:0005634(nucleus);GO:0008134(transcription factor binding);GO:0008150(biological_process);GO:0008152(metabolic process)	NA
ciRNA149	0	4.95531	chr13	58398025	58399155	-	1	ciRNA	-	ENSMUST00000116403.3	Hnrnpk	mRNA	chr13:58397796-58399155	heterogeneous nuclear ribonucleoprotein K	GO:0002102(podosome);GO:0003677(DNA binding);GO:0003723(RNA binding);GO:0005515(protein binding);GO:0005654(nucleoplasm);GO:0005681(spliceosomal complex);GO:0005737(cytoplasm);GO:0006351("transcription, DNA-dependent");GO:0006355("regulation of transcription, DNA-dependent");GO:0006397(mRNA processing);GO:0008380(RNA splicing);GO:0019013(viral nucleocapsid);GO:0030054(cell junction);GO:0030529(ri…	NA
ciRNA15	0	1.6358	chr11	101317728	101317838	+	1	ciRNA	-	ENSMUST00000142640.2	Psme3	mRNA	chr11:101317727-101319455	"proteaseome (prosome, macropain) activator subunit 3 (PA28 gamma, Ki) "	GO:0002039(p53 binding);GO:0005515(protein binding);GO:0005634(nucleus);GO:0005737(cytoplasm);GO:0006915(apoptotic process);GO:0007049(cell cycle);GO:0008537(proteasome activator complex);GO:0010950(positive regulation of endopeptidase activity);GO:0061133(endopeptidase activator activity);GO:0061136(regulation of proteasomal protein catabolic process);GO:0097371(MDM2/MDM4 family protein binding)…	03050(Proteasome);04612(Antigen processing and presentation)
ciRNA150	0	0.439508	chr12	83674664	83675043	+	1	ciRNA	-	ENSMUST00000048155.10	Rbm25	mRNA	chr12:83674663-83675043	RNA binding motif protein 25	GO:0000166(nucleotide binding);GO:0000381("regulation of alternative mRNA splicing, via spliceosome");GO:0003676(nucleic acid binding);GO:0003729(mRNA binding);GO:0005515(protein binding);GO:0005634(nucleus);GO:0005737(cytoplasm);GO:0006397(mRNA processing);GO:0008380(RNA splicing);GO:0016607(nuclear speck);GO:0097194(execution phase of apoptosis)	03040(Spliceosome)
ciRNA151	0	0.192377	chr12	85129866	85130459	+	1	ciRNA	-	ENSMUST00000053811.8	Dlst	mRNA	chr12:85129865-85130459	dihydrolipoamide S-succinyltransferase (E2 component of 2-oxo-glutarate complex)	GO:0004149(dihydrolipoyllysine-residue succinyltransferase activity);GO:0005634(nucleus);GO:0005737(cytoplasm);GO:0005739(mitochondrion);GO:0006099(tricarboxylic acid cycle);GO:0008152(metabolic process);GO:0016746("transferase activity, transferring acyl groups");GO:0033512(L-lysine catabolic process to acetyl-CoA via saccharopine);GO:0043231(intracellular membrane-bounded organelle);GO:0045252(…	00020(Citrate cycle (TCA cycle));00310(Lysine degradation)
ciRNA152	0	0.769049	chr12	112739510	112740732	+	1	ciRNA	-	ENSMUST00000101018.4	Cep170b	mRNA	chr12:112739509-112740773	centrosomal protein 170B	GO:0003674(molecular_function);GO:0005515(protein binding);GO:0005575(cellular_component);GO:0005737(cytoplasm);GO:0005874(microtubule);GO:0008150(biological_process)	NA
ciRNA153	0	4.19415	chr11	33152885	33153985	-	1	ciRNA	-	ENSMUST00000075641.4	Npm1	mRNA	chr11:33152852-33153985	nucleophosmin 1	GO:0000055(ribosomal large subunit export from nucleus);GO:0000056(ribosomal small subunit export from nucleus);GO:0001652(granular component);GO:0003677(DNA binding);GO:0003723(RNA binding);GO:0004860(protein kinase inhibitor activity);GO:0005515(protein binding);GO:0005634(nucleus);GO:0005654(nucleoplasm);GO:0005730(nucleolus);GO:0005737(cytoplasm);GO:0005813(centrosome);GO:0005829(cytosol);GO:…	NA
ciRNA154	0	0.105997	chr11	75832241	75833401	-	1	ciRNA	-	ENSMUST00000121287.2	Rph3al	mRNA	chr11:75832214-75833401	rabphilin 3A-like (without C2 domains)	GO:0005515(protein binding);GO:0005737(cytoplasm);GO:0006886(intracellular protein transport);GO:0006887(exocytosis);GO:0017137(Rab GTPase binding);GO:0017158(regulation of calcium ion-dependent exocytosis);GO:0030141(secretory granule);GO:0030274(LIM domain binding);GO:0030658(transport vesicle membrane);GO:0030667(secretory granule membrane);GO:0042493(response to drug);GO:0042593(glucose homeo…	NA
ciRNA155	0	0.0229808	chr11	77853892	77854656	+	1	ciRNA	-	ENSMUST00000108375.3	Myo18a	mRNA	chr11:77853891-77854677	myosin XVIIIA	GO:0003774(motor activity);GO:0005515(protein binding);GO:0005524(ATP binding);GO:0005793(endoplasmic reticulum-Golgi intermediate compartment);GO:0005856(cytoskeleton);GO:0016459(myosin complex);GO:0016477(cell migration);GO:0031032(actomyosin structure organization);GO:0038032(termination of G-protein coupled receptor signaling pathway);GO:0042641(actomyosin)	NA
ciRNA156	0	1.25574	chr11	78183008	78183518	-	1	ciRNA	-	ENSMUST00000102483.4	Rpl23a	mRNA	chr11:78182986-78183518	ribosomal protein L23A	GO:0000166(nucleotide binding);GO:0003735(structural constituent of ribosome);GO:0005515(protein binding);GO:0005622(intracellular);GO:0005634(nucleus);GO:0005840(ribosome);GO:0006412(translation);GO:0008150(biological_process);GO:0019843(rRNA binding);GO:0031932(TORC2 complex)	03010(Ribosome)
ciRNA157	0	2.03853	chr11	84870099	84870637	-	1	ciRNA	-	ENSMUST00000172405.2	Ggnbp2	mRNA	chr11:84870072-84870637	gametogenetin binding protein 2	GO:0005515(protein binding);GO:0005634(nucleus);GO:0005737(cytoplasm);GO:0007275(multicellular organismal development);GO:0007283(spermatogenesis);GO:0008150(biological_process);GO:0016023(cytoplasmic membrane-bounded vesicle);GO:0030154(cell differentiation)	NA
ciRNA158	0	0.0376655	chr11	106529398	106533870	-	1	ciRNA	-	ENSMUST00000042780.8	Tex2	mRNA	chr11:106529361-106533870	testis expressed gene 2	GO:0003674(molecular_function);GO:0005543(phospholipid binding);GO:0005575(cellular_component);GO:0008150(biological_process);GO:0016021(integral to membrane)	NA
ciRNA159	0	0.333803	chr11	115895531	115895767	-	1	ciRNA	-	ENSMUST00000021097.4	Recql5	mRNA	chr11:115895508-115895767	RecQ protein-like 5	GO:0000993(RNA polymerase II core binding);GO:0003676(nucleic acid binding);GO:0003677(DNA binding);GO:0003678(DNA helicase activity);GO:0004386(helicase activity);GO:0005524(ATP binding);GO:0005634(nucleus);GO:0005730(nucleolus);GO:0005737(cytoplasm);GO:0006260(DNA replication);GO:0006281(DNA repair);GO:0006310(DNA recombination);GO:0007067(mitosis);GO:0008026(ATP-dependent helicase activity);GO…	NA
ciRNA16	0	0.24928	chr11	105896705	105899654	+	1	ciRNA	-	ENSMUST00000100330.4	Tanc2	mRNA	chr11:105896704-105899683	"tetratricopeptide repeat, ankyrin repeat and coiled-coil containing 2 "	GO:0001701(in utero embryonic development);GO:0003674(molecular_function);GO:0005515(protein binding);GO:0005575(cellular_component)	NA
ciRNA160	0	0.603008	chr10	79682591	79684762	+	1	ciRNA	-	ENSMUST00000020550.6	Cdc34	mRNA	chr10:79682590-79684817	cell division cycle 34	GO:0000209(protein polyubiquitination);GO:0004842(ubiquitin-protein ligase activity);GO:0005515(protein binding);GO:0005524(ATP binding);GO:0005634(nucleus);GO:0005737(cytoplasm);GO:0006513(protein monoubiquitination);GO:0007049(cell cycle);GO:0016567(protein ubiquitination);GO:0016881(acid-amino acid ligase activity);GO:0043161(proteasomal ubiquitin-dependent protein catabolic process);GO:004352…	04120(Ubiquitin mediated proteolysis)
ciRNA161	0	0.0920954	chr17	3163113	3164146	+	1	ciRNA	-	ENSMUST00000076734.6	Scaf8	mRNA	chr17:3163112-3164146	SR-related CTD-associated factor 8	GO:0000166(nucleotide binding);GO:0003676(nucleic acid binding);GO:0003723(RNA binding);GO:0005634(nucleus);GO:0005681(spliceosomal complex);GO:0006397(mRNA processing);GO:0008380(RNA splicing);GO:0016363(nuclear matrix);GO:0043175(RNA polymerase core enzyme binding)	NA
ciRNA162	0	0.512834	chr17	23732825	23733801	+	1	ciRNA	-	ENSMUST00000024701.7	Pkmyt1	mRNA	chr17:23732824-23733822	"protein kinase, membrane associated tyrosine/threonine 1 "	GO:0000139(Golgi membrane);GO:0004672(protein kinase activity);GO:0004674(protein serine/threonine kinase activity);GO:0004713(protein tyrosine kinase activity);GO:0005515(protein binding);GO:0005524(ATP binding);GO:0005634(nucleus);GO:0005737(cytoplasm);GO:0005789(endoplasmic reticulum membrane);GO:0006468(protein phosphorylation);GO:0007049(cell cycle);GO:0010923(negative regulation of phosphat…	04110(Cell cycle);04114(Oocyte meiosis);04914(Progesterone-mediated oocyte maturation)
ciRNA163	0	0.991273	chr17	26004671	26008854	-	1	ciRNA	-	ENSMUST00000118828.2	Rab11fip3	mRNA	chr17:26004644-26008854	RAB11 family interacting protein 3 (class II)	GO:0000910(cytokinesis);GO:0005509(calcium ion binding);GO:0005515(protein binding);GO:0005634(nucleus);GO:0005768(endosome);GO:0005813(centrosome);GO:0005825(half bridge of spindle pole body);GO:0016020(membrane);GO:0017137(Rab GTPase binding);GO:0030306(ADP-ribosylation factor binding);GO:0030496(midbody);GO:0032154(cleavage furrow);GO:0032456(endocytic recycling);GO:0042803(protein homodimeriz…	04144(Endocytosis)
ciRNA164	0	0.135651	chr17	35030039	35030200	-	1	ciRNA	-	ENSMUST00000007250.8	Msh5	mRNA	chr17:35030021-35030200	mutS homolog 5 (E. coli)	GO:0000795(synaptonemal complex);GO:0005524(ATP binding);GO:0005654(nucleoplasm);GO:0006298(mismatch repair);GO:0007127(meiosis I);GO:0007129(synapsis);GO:0007131(reciprocal meiotic recombination);GO:0007292(female gamete generation);GO:0008094(DNA-dependent ATPase activity);GO:0030983(mismatched DNA binding);GO:0045143(homologous chromosome segregation);GO:0051026(chiasma assembly)	NA
ciRNA165	0	0.277054	chr17	35159431	35159779	-	1	ciRNA	-	ENSMUST00000025253.6	Prrc2a	mRNA	chr17:35159413-35159779	proline-rich coiled-coil 2A	GO:0003674(molecular_function);GO:0005515(protein binding);GO:0005575(cellular_component);GO:0005634(nucleus);GO:0005737(cytoplasm);GO:0008150(biological_process)	NA
ciRNA166	0	1.66155	chr17	46723736	46723899	+	1	ciRNA	-	ENSMUST00000002840.8	Pex6	mRNA	chr17:46723735-46723918	peroxisomal biogenesis factor 6	GO:0000166(nucleotide binding);GO:0005515(protein binding);GO:0005524(ATP binding);GO:0005737(cytoplasm);GO:0005777(peroxisome);GO:0005778(peroxisomal membrane);GO:0005829(cytosol);GO:0006200(ATP catabolic process);GO:0006625(protein targeting to peroxisome);GO:0007031(peroxisome organization);GO:0008022(protein C-terminus binding);GO:0016561("protein import into peroxisome matrix, translocation"…	04146(Peroxisome)
ciRNA167	0	0.739003	chr16	4946204	4947264	-	1	ciRNA	-	ENSMUST00000023157.4	Anks3	mRNA	chr16:4946179-4947264	ankyrin repeat and sterile alpha motif domain containing 3	GO:0003674(molecular_function);GO:0005515(protein binding);GO:0005575(cellular_component);GO:0008150(biological_process)	NA
ciRNA168	0	1.687	chr16	20684182	20684379	+	1	ciRNA	-	ENSMUST00000044783.8	Eif4g1	mRNA	chr16:20684181-20684407	"eukaryotic translation initiation factor 4, gamma 1 "	GO:0003677(DNA binding);GO:0003723(RNA binding);GO:0003743(translation initiation factor activity);GO:0005488(binding);GO:0005515(protein binding);GO:0005737(cytoplasm);GO:0006417(regulation of translation);GO:0006446(regulation of translational initiation);GO:0008190(eukaryotic initiation factor 4E binding);GO:0016070(RNA metabolic process);GO:0016281(eukaryotic translation initiation factor 4F …	05416(Viral myocarditis)
ciRNA169	0	18.8659	chr16	22871764	22872057	+	1	ciRNA	-	ENSMUST00000178320.1	Dnajb11	mRNA	chr16:22871763-22872139	"DnaJ (Hsp40) homolog, subfamily B, member 11 "	GO:0005515(protein binding);GO:0005634(nucleus);GO:0005737(cytoplasm);GO:0005788(endoplasmic reticulum lumen);GO:0006457(protein folding);GO:0016556(mRNA modification);GO:0051082(unfolded protein binding)	NA
ciRNA17	0	0.820947	chr11	119456308	119456683	+	1	ciRNA	-	ENSMUST00000093902.6	Rnf213	mRNA	chr11:119456307-119458267	ring finger protein 213	GO:0000166(nucleotide binding);GO:0004842(ubiquitin-protein ligase activity);GO:0005515(protein binding);GO:0005524(ATP binding);GO:0005737(cytoplasm);GO:0006200(ATP catabolic process);GO:0008270(zinc ion binding);GO:0016567(protein ubiquitination);GO:0016887(ATPase activity);GO:0017111(nucleoside-triphosphatase activity);GO:0051865(protein autoubiquitination)	NA
ciRNA170	0	0.297971	chr16	37384574	37384809	-	1	ciRNA	-	ENSMUST00000114787.2	Stxbp5l	mRNA	chr16:37383705-37384809	syntaxin binding protein 5-like	GO:0005515(protein binding);GO:0005737(cytoplasm);GO:0005886(plasma membrane);GO:0006887(exocytosis);GO:0015031(protein transport);GO:0016021(integral to membrane);GO:0016192(vesicle-mediated transport);GO:0017157(regulation of exocytosis);GO:0019905(syntaxin binding);GO:0042593(glucose homeostasis);GO:0046676(negative regulation of insulin secretion)	NA
ciRNA171	0	0.432179	chr16	55967171	55969509	+	1	ciRNA	-	ENSMUST00000023269.4	Rpl24	mRNA	chr16:55967170-55969509	ribosomal protein L24	GO:0003735(structural constituent of ribosome);GO:0005840(ribosome);GO:0022625(cytosolic large ribosomal subunit)	03010(Ribosome)
ciRNA172	0	0.219781	chr15	72685385	72693503	-	1	ciRNA	-	ENSMUST00000023276.9	Trappc9	mRNA	chr15:72685373-72693503	trafficking protein particle complex 9	GO:0005783(endoplasmic reticulum);GO:0005794(Golgi apparatus);GO:0030154(cell differentiation)	NA
ciRNA173	0	0.185391	chr15	79713479	79715825	+	1	ciRNA	-	ENSMUST00000046463.8	Gtpbp1	mRNA	chr15:79713478-79715846	GTP binding protein 1	GO:0000177(cytoplasmic exosome (RNase complex));GO:0003924(GTPase activity);GO:0005525(GTP binding);GO:0005829(cytosol);GO:0006184(GTP catabolic process);GO:0061014(positive regulation of mRNA catabolic process)	NA
ciRNA174	0	0.174571	chr15	80962787	80963642	+	1	ciRNA	-	ENSMUST00000023043.3	Adsl	mRNA	chr15:80962786-80963659	adenylosuccinate lyase	GO:0001666(response to hypoxia);GO:0003824(catalytic activity);GO:0004018("N6-(1,2-dicarboxyethyl)AMP AMP-lyase (fumarate-forming) activity");GO:0005737(cytoplasm);GO:0005739(mitochondrion);GO:0005829(cytosol);GO:0006163(purine nucleotide metabolic process);GO:0006167(AMP biosynthetic process);GO:0006189('de novo' IMP biosynthetic process);GO:0007584(response to nutrient);GO:0009060(aerobic respi…	NA
ciRNA175	0	0.236847	chr15	83133327	83135293	-	1	ciRNA	-	ENSMUST00000100375.5	Poldip3	mRNA	chr15:83133326-83135293	"polymerase (DNA-directed), delta interacting protein 3 "	GO:0000166(nucleotide binding);GO:0003674(molecular_function);GO:0003676(nucleic acid binding);GO:0003723(RNA binding);GO:0005515(protein binding);GO:0005634(nucleus);GO:0005737(cytoplasm);GO:0016607(nuclear speck);GO:0035145(exon-exon junction complex);GO:0043231(intracellular membrane-bounded organelle);GO:0045727(positive regulation of translation)	NA
ciRNA176	0	0.138792	chr14	31106349	31107108	+	1	ciRNA	-	ENSMUST00000112098.4	Pbrm1	mRNA	chr14:31106348-31107108	polybromo 1	GO:0000776(kinetochore);GO:0001890(placenta development);GO:0001974(blood vessel remodeling);GO:0003007(heart morphogenesis);GO:0003349(epicardium-derived cardiac endothelial cell differentiation);GO:0003677(DNA binding);GO:0003682(chromatin binding);GO:0005515(protein binding);GO:0005634(nucleus);GO:0006351("transcription, DNA-dependent");GO:0007507(heart development);GO:0008285(negative regulat…	NA
ciRNA177	0	0.465704	chr14	55624398	55624699	+	1	ciRNA	-	ENSMUST00000002395.7	Rec8	mRNA	chr14:55624397-55624722	REC8 meiotic recombination protein	GO:0000228(nuclear chromosome);GO:0000724(double-strand break repair via homologous recombination);GO:0000778(condensed nuclear chromosome kinetochore);GO:0000780("condensed nuclear chromosome, centromeric region");GO:0000794(condensed nuclear chromosome);GO:0000795(synaptonemal complex);GO:0000800(lateral element);GO:0001556(oocyte maturation);GO:0001673(male germ cell nucleus);GO:0005515(protei…	04114(Oocyte meiosis)
ciRNA178	0	0.737219	chr14	103089502	103092303	-	1	ciRNA	-	ENSMUST00000022720.9	Fbxl3	mRNA	chr14:103089473-103092303	F-box and leucine-rich repeat protein 3	GO:0004842(ubiquitin-protein ligase activity);GO:0005515(protein binding);GO:0005634(nucleus);GO:0005654(nucleoplasm);GO:0005829(cytosol);GO:0016567(protein ubiquitination);GO:0019005(SCF ubiquitin ligase complex);GO:0031146(SCF-dependent proteasomal ubiquitin-dependent protein catabolic process);GO:0042752(regulation of circadian rhythm);GO:0043153(entrainment of circadian clock by photoperiod);…	04710(Circadian rhythm - mammal)
ciRNA179	0	1.87824	chr19	7482822	7482938	-	1	ciRNA	-	ENSMUST00000025667.7	Rtn3	mRNA	chr19:7435138-7482938	reticulon 3	GO:0000139(Golgi membrane);GO:0005515(protein binding);GO:0005783(endoplasmic reticulum);GO:0005789(endoplasmic reticulum membrane);GO:0006915(apoptotic process);GO:0016021(integral to membrane);GO:0016192(vesicle-mediated transport);GO:0071786(endoplasmic reticulum tubular network organization)	NA
ciRNA18	0	0.318551	chr10	79860970	79861710	+	1	ciRNA	-	ENSMUST00000172282.2	Ptbp1	mRNA	chr10:79860969-79862013	polypyrimidine tract binding protein 1	GO:0000166(nucleotide binding);GO:0000381("regulation of alternative mRNA splicing, via spliceosome");GO:0003676(nucleic acid binding);GO:0003723(RNA binding);GO:0005515(protein binding);GO:0005634(nucleus);GO:0006397(mRNA processing);GO:0033119(negative regulation of RNA splicing);GO:0036002(pre-mRNA binding);GO:0048025("negative regulation of mRNA splicing, via spliceosome");GO:0051148(negative…	NA
ciRNA180	0	0.028726	chr19	9989296	9989601	-	1	ciRNA	-	ENSMUST00000117346.1	Best1	mRNA	chr19:9989273-9989601	bestrophin 1	GO:0005254(chloride channel activity);GO:0006821(chloride transport);GO:0016323(basolateral plasma membrane);GO:0030321(transepithelial chloride transport);GO:0034707(chloride channel complex);GO:0050908(detection of light stimulus involved in visual perception);GO:0051924(regulation of calcium ion transport)	NA
ciRNA181	0	0.970403	chr19	21277759	21279624	+	1	ciRNA	-	ENSMUST00000025659.5	Zfand5	mRNA	chr19:21277758-21279624	"zinc finger, AN1-type domain 5 "	GO:0001701(in utero embryonic development);GO:0001944(vasculature development);GO:0003016(respiratory system process);GO:0003677(DNA binding);GO:0005515(protein binding);GO:0005737(cytoplasm);GO:0008270(zinc ion binding);GO:0010761(fibroblast migration);GO:0048008(platelet-derived growth factor receptor signaling pathway);GO:0048705(skeletal system morphogenesis);GO:0048745(smooth muscle tissue d…	NA
ciRNA182	0	0.179187	chr19	23244130	23254676	-	1	ciRNA	-	ENSMUST00000087556.5	Smc5	mRNA	chr19:23244110-23254676	structural maintenance of chromosomes 5	GO:0000722(telomere maintenance via recombination);GO:0000724(double-strand break repair via homologous recombination);GO:0000781("chromosome, telomeric region");GO:0003674(molecular_function);GO:0003700(sequence-specific DNA binding transcription factor activity);GO:0004871(signal transducer activity);GO:0005515(protein binding);GO:0005524(ATP binding);GO:0005634(nucleus);GO:0006355("regulation …	NA
ciRNA183	0	1.79136	chr19	37217314	37217524	+	1	ciRNA	-	ENSMUST00000024078.8	March5	mRNA	chr19:37217313-37220302	membrane-associated ring finger (C3HC4) 5	GO:0000209(protein polyubiquitination);GO:0004842(ubiquitin-protein ligase activity);GO:0005515(protein binding);GO:0005741(mitochondrial outer membrane);GO:0005783(endoplasmic reticulum);GO:0005789(endoplasmic reticulum membrane);GO:0008270(zinc ion binding);GO:0016021(integral to membrane);GO:0046872(metal ion binding);GO:0051020(GTPase binding);GO:0051865(protein autoubiquitination);GO:0070585…	NA
ciRNA184	0	0.178581	chr7	25341221	25341663	+	1	ciRNA	-	ENSMUST00000128119.1	Megf8	mRNA	chr7:25341220-25341697	multiple EGF-like-domains 8	GO:0003674(molecular_function);GO:0004872(receptor activity);GO:0005509(calcium ion binding);GO:0005515(protein binding);GO:0005634(nucleus);GO:0007275(multicellular organismal development);GO:0016020(membrane);GO:0016021(integral to membrane);GO:0061371(determination of heart left/right asymmetry);GO:0071907(determination of digestive tract left/right asymmetry);GO:1900164(nodal signaling pathwa…	NA
ciRNA185	0	0.429176	chr7	44764210	44764762	+	1	ciRNA	-	ENSMUST00000002275.9	Vrk3	mRNA	chr7:44764209-44764782	vaccinia related kinase 3	GO:0004672(protein kinase activity);GO:0005524(ATP binding);GO:0005634(nucleus);GO:0006468(protein phosphorylation);GO:0016772("transferase activity, transferring phosphorus-containing groups");GO:0019903(protein phosphatase binding);GO:0032516(positive regulation of phosphoprotein phosphatase activity);GO:0070373(negative regulation of ERK1 and ERK2 cascade)	NA
ciRNA186	0	0.0240037	chr7	79880635	79882465	-	1	ciRNA	-	ENSMUST00000075657.6	Ap3s2	mRNA	chr7:79880612-79882465	"adaptor-related protein complex 3, sigma 2 subunit "	GO:0005794(Golgi apparatus);GO:0005802(trans-Golgi network);GO:0006810(transport);GO:0006886(intracellular protein transport);GO:0008089(anterograde axon cargo transport);GO:0008565(protein transporter activity);GO:0015031(protein transport);GO:0016192(vesicle-mediated transport);GO:0030123(AP-3 adaptor complex);GO:0030659(cytoplasmic vesicle membrane);GO:0048490(anterograde synaptic vesicle tran…	04142(Lysosome)
ciRNA187	0	0.508093	chr7	81356041	81356893	-	1	ciRNA	-	ENSMUST00000098331.4	Cpeb1	mRNA	chr7:81356011-81356893	cytoplasmic polyadenylation element binding protein 1	GO:0000166(nucleotide binding);GO:0000932(cytoplasmic mRNA processing body);GO:0003676(nucleic acid binding);GO:0003723(RNA binding);GO:0003729(mRNA binding);GO:0005515(protein binding);GO:0005886(plasma membrane);GO:0006397(mRNA processing);GO:0006417(regulation of translation);GO:0007130(synaptonemal complex assembly);GO:0014069(postsynaptic density);GO:0016020(membrane);GO:0030054(cell junctio…	04114(Oocyte meiosis);04320(Dorso-ventral axis formation);04914(Progesterone-mediated oocyte maturation)
ciRNA188	0	0.222011	chr7	97714081	97716449	+	1	ciRNA	-	ENSMUST00000026506.4	Clns1a	mRNA	chr7:97714080-97716450	"chloride channel, nucleotide-sensitive, 1A "	GO:0005515(protein binding);GO:0005829(cytosol);GO:0006821(chloride transport);GO:0006884(cell volume homeostasis)	NA
ciRNA189	0	0.427299	chr7	100354836	100355267	-	1	ciRNA	-	ENSMUST00000032963.8	Ppme1	mRNA	chr7:100354801-100355267	protein phosphatase methylesterase 1	GO:0004091(carboxylesterase activity);GO:0006482(protein demethylation);GO:0019903(protein phosphatase binding);GO:0051721(protein phosphatase 2A binding);GO:0051722(protein C-terminal methylesterase activity)	NA
ciRNA19	0	0.413352	chr10	82762855	82763458	-	1	ciRNA	-	ENSMUST00000127832.1	Nfyb	mRNA	chr10:82761913-82763458	nuclear transcription factor-Y beta	GO:0003677(DNA binding);GO:0003700(sequence-specific DNA binding transcription factor activity);GO:0005515(protein binding);GO:0005622(intracellular);GO:0005634(nucleus);GO:0005654(nucleoplasm);GO:0005667(transcription factor complex);GO:0006351("transcription, DNA-dependent");GO:0006355("regulation of transcription, DNA-dependent");GO:0016602(CCAAT-binding factor complex);GO:0043565(sequence-spe…	04612(Antigen processing and presentation)
ciRNA190	0	0.134294	chr7	101277631	101278350	+	1	ciRNA	-	ENSMUST00000098250.4	Fchsd2	mRNA	chr7:101277630-101278350	FCH and double SH3 domains 2	GO:0003674(molecular_function);GO:0005515(protein binding);GO:0005575(cellular_component);GO:0008150(biological_process)	NA
ciRNA191	0	0.488342	chr7	123175459	123175584	+	1	ciRNA	-	ENSMUST00000094053.5	Tnrc6a	mRNA	chr7:123175458-123176823	trinucleotide repeat containing 6a	GO:0000166(nucleotide binding);GO:0000932(cytoplasmic mRNA processing body);GO:0003676(nucleic acid binding);GO:0005515(protein binding);GO:0009267(cellular response to starvation);GO:0032507(maintenance of protein location in cell);GO:0032947(protein complex scaffold);GO:0035068(micro-ribonucleoprotein complex);GO:0035278(negative regulation of translation involved in gene silencing by miRNA);GO…	NA
ciRNA192	0	0.0356762	chr6	37960856	37964674	+	1	ciRNA	-	ENSMUST00000031859.8	Trim24	mRNA	chr6:37960855-37964702	tripartite motif-containing 24	GO:0002039(p53 binding);GO:0003682(chromatin binding);GO:0003713(transcription coactivator activity);GO:0004672(protein kinase activity);GO:0004842(ubiquitin-protein ligase activity);GO:0005515(protein binding);GO:0005622(intracellular);GO:0005634(nucleus);GO:0005719(nuclear euchromatin);GO:0005726(perichromatin fibrils);GO:0005737(cytoplasm);GO:0006351("transcription, DNA-dependent");GO:0006468(…	NA
ciRNA193	0	0.490522	chr6	71600611	71600722	-	1	ciRNA	-	ENSMUST00000167220.1	Kdm3a	mRNA	chr6:71600587-71600722	lysine (K)-specific demethylase 3A	GO:0000976(transcription regulatory region sequence-specific DNA binding);GO:0001047(core promoter binding);GO:0003700(sequence-specific DNA binding transcription factor activity);GO:0005506(iron ion binding);GO:0005515(protein binding);GO:0005634(nucleus);GO:0005737(cytoplasm);GO:0006351("transcription, DNA-dependent");GO:0007283(spermatogenesis);GO:0007290(spermatid nucleus elongation);GO:00097…	NA
ciRNA194	0	0.0687626	chr6	113376125	113376891	-	1	ciRNA	-	ENSMUST00000043333.3	Tada3	mRNA	chr6:113376064-113376891	transcriptional adaptor 3	GO:0001932(regulation of protein phosphorylation);GO:0003713(transcription coactivator activity);GO:0004402(histone acetyltransferase activity);GO:0005515(protein binding);GO:0005622(intracellular);GO:0005634(nucleus);GO:0005671(Ada2/Gcn5/Ada3 transcription activator complex);GO:0006351("transcription, DNA-dependent");GO:0007067(mitosis);GO:0010628(positive regulation of gene expression);GO:00169…	NA
ciRNA195	0	20.7418	chr5	28209350	28209887	-	1	ciRNA	-	ENSMUST00000141196.1	Cnpy1	mRNA	chr5:28209327-28209887	canopy 1 homolog (zebrafish)	GO:0003674(molecular_function);GO:0005575(cellular_component);GO:0008150(biological_process)	NA
ciRNA196	0	0.350824	chr5	30874969	30875767	+	1	ciRNA	-	ENSMUST00000046349.8	Tmem214	mRNA	chr5:30874968-30875789	transmembrane protein 214	GO:0003674(molecular_function);GO:0005789(endoplasmic reticulum membrane);GO:0005881(cytoplasmic microtubule);GO:0006915(apoptotic process);GO:0008150(biological_process);GO:0016021(integral to membrane)	NA
ciRNA197	0	0.141634	chr5	34625436	34628414	+	1	ciRNA	-	ENSMUST00000114338.3	Add1	mRNA	chr5:34625435-34628414	adducin 1 (alpha)	GO:0000902(cell morphogenesis);GO:0001701(in utero embryonic development);GO:0003779(actin binding);GO:0005198(structural molecule activity);GO:0005515(protein binding);GO:0005516(calmodulin binding);GO:0005634(nucleus);GO:0005737(cytoplasm);GO:0005856(cytoskeleton);GO:0005886(plasma membrane);GO:0006884(cell volume homeostasis);GO:0008134(transcription factor binding);GO:0008290(F-actin capping …	NA
ciRNA198	0	0.0755767	chr5	111346575	111347078	+	1	ciRNA	-	ENSMUST00000086635.4	Pitpnb	mRNA	chr5:111346574-111347119	"phosphatidylinositol transfer protein, beta "	GO:0001701(in utero embryonic development);GO:0005543(phospholipid binding);GO:0005622(intracellular);GO:0005794(Golgi apparatus);GO:0006810(transport)	NA
ciRNA199	0	3.33222	chr5	115300679	115300831	-	1	ciRNA	-	ENSMUST00000009157.3	Dynll1	mRNA	chr5:115300650-115300831	dynein light chain LC8-type 1	GO:0000776(kinetochore);GO:0003774(motor activity);GO:0005515(protein binding);GO:0005634(nucleus);GO:0005737(cytoplasm);GO:0005739(mitochondrion);GO:0005813(centrosome);GO:0005829(cytosol);GO:0005856(cytoskeleton);GO:0005868(cytoplasmic dynein complex);GO:0005874(microtubule);GO:0005875(microtubule associated complex);GO:0006351("transcription, DNA-dependent");GO:0006355("regulation of transcrip…	04962(Vasopressin-regulated water reabsorption)
ciRNA2	0	0.828152	chrX	38542159	38543331	-	1	ciRNA	-	ENSMUST00000016681.9	Cul4b	mRNA	chrX:38542158-38543331	cullin 4B	GO:0005515(protein binding);GO:0005634(nucleus);GO:0005886(plasma membrane);GO:0006281(DNA repair);GO:0006511(ubiquitin-dependent protein catabolic process);GO:0007049(cell cycle);GO:0016567(protein ubiquitination);GO:0031461(cullin-RING ubiquitin ligase complex);GO:0031465(Cul4B-RING ubiquitin ligase complex);GO:0031625(ubiquitin protein ligase binding);GO:0045732(positive regulation of protein …	NA
ciRNA20	0	1.6351	chr10	111493570	111494152	+	1	ciRNA	-	ENSMUST00000065917.9	Nap1l1	mRNA	chr10:111493569-111494170	nucleosome assembly protein 1-like 1	GO:0005515(protein binding);GO:0005634(nucleus);GO:0006334(nucleosome assembly);GO:0042470(melanosome)	NA
ciRNA200	0	0.201148	chr5	140442437	140442873	+	1	ciRNA	-	ENSMUST00000100507.3	Eif3b	mRNA	chr5:140442436-140442873	"eukaryotic translation initiation factor 3, subunit B "	GO:0000166(nucleotide binding);GO:0001731(formation of translation preinitiation complex);GO:0003676(nucleic acid binding);GO:0003723(RNA binding);GO:0003743(translation initiation factor activity);GO:0005515(protein binding);GO:0005852(eukaryotic translation initiation factor 3 complex);GO:0006413(translational initiation);GO:0006446(regulation of translational initiation);GO:0016282(eukaryotic …	NA
ciRNA201	0	0.277086	chr5	150788520	150790470	+	1	ciRNA	-	ENSMUST00000016569.5	Pds5b	mRNA	chr5:150788519-150790504	"PDS5, regulator of cohesion maintenance, homolog B (S. cerevisiae) "	GO:0000785(chromatin);GO:0003674(molecular_function);GO:0003677(DNA binding);GO:0005488(binding);GO:0005515(protein binding);GO:0005634(nucleus);GO:0007064(mitotic sister chromatid cohesion);GO:0008285(negative regulation of cell proliferation);GO:0042127(regulation of cell proliferation);GO:0051301(cell division)	NA
ciRNA202	0	0.019202	chr4	70267049	70272643	-	1	ciRNA	-	ENSMUST00000144099.2	Cdk5rap2	mRNA	chr4:70267048-70272643	CDK5 regulatory subunit associated protein 2	GO:0000132(establishment of mitotic spindle orientation);GO:0000226(microtubule cytoskeleton organization);GO:0000242(pericentriolar material);GO:0000922(spindle pole);GO:0001578(microtubule bundle formation);GO:0005515(protein binding);GO:0005516(calmodulin binding);GO:0005737(cytoplasm);GO:0005794(Golgi apparatus);GO:0005813(centrosome);GO:0005874(microtubule);GO:0007059(chromosome segregation)…	NA
ciRNA203	0	0.519513	chr4	120558363	120558785	-	1	ciRNA	-	ENSMUST00000030381.7	Ctps	mRNA	chr4:120558359-120558785	cytidine 5'-triphosphate synthase	GO:0003883(CTP synthase activity);GO:0005524(ATP binding);GO:0005575(cellular_component);GO:0006221(pyrimidine nucleotide biosynthetic process);GO:0006241(CTP biosynthetic process);GO:0006541(glutamine metabolic process);GO:0016787(hydrolase activity);GO:0044210('de novo' CTP biosynthetic process)	00240(Pyrimidine metabolism)
ciRNA204	0	6.84757	chr4	127027519	127029691	+	1	ciRNA	-	ENSMUST00000030623.7	Sfpq	mRNA	chr4:127027518-127029826	splicing factor proline/glutamine rich (polypyrimidine tract binding protein associated)	GO:0000122(negative regulation of transcription from RNA polymerase II promoter);GO:0000166(nucleotide binding);GO:0000380("alternative mRNA splicing, via spliceosome");GO:0003676(nucleic acid binding);GO:0003677(DNA binding);GO:0003723(RNA binding);GO:0005515(protein binding);GO:0005654(nucleoplasm);GO:0005737(cytoplasm);GO:0006281(DNA repair);GO:0006351("transcription, DNA-dependent");GO:001636…	NA
ciRNA205	0	0.893914	chr4	127035855	127036562	+	1	ciRNA	-	ENSMUST00000146285.2	Sfpq	mRNA	chr4:127035854-127036562	splicing factor proline/glutamine rich (polypyrimidine tract binding protein associated)	GO:0000122(negative regulation of transcription from RNA polymerase II promoter);GO:0000166(nucleotide binding);GO:0000380("alternative mRNA splicing, via spliceosome");GO:0003676(nucleic acid binding);GO:0003677(DNA binding);GO:0003723(RNA binding);GO:0005515(protein binding);GO:0005654(nucleoplasm);GO:0005737(cytoplasm);GO:0006281(DNA repair);GO:0006351("transcription, DNA-dependent");GO:001636…	NA
ciRNA206	0	0.578624	chr4	129073644	129075547	+	1	ciRNA	-	ENSMUST00000168461.2	Rnf19b	mRNA	chr4:129073643-129075569	ring finger protein 19B	GO:0005515(protein binding);GO:0008270(zinc ion binding);GO:0016021(integral to membrane);GO:0016567(protein ubiquitination);GO:0016874(ligase activity);GO:0042267(natural killer cell mediated cytotoxicity);GO:0044194(cytolytic granule);GO:0072643(interferon-gamma secretion)	NA
ciRNA207	0	0.178712	chr4	139314572	139316686	+	1	ciRNA	-	ENSMUST00000073787.6	Akr7a5	mRNA	chr4:139314571-139316709	"aldo-keto reductase family 7, member A5 (aflatoxin aldehyde reductase) "	GO:0004032(alditol:NADP+ 1-oxidoreductase activity);GO:0005739(mitochondrion);GO:0005794(Golgi apparatus)	NA
ciRNA208	0	3.09274	chr4	154019886	154020247	+	1	ciRNA	-	ENSMUST00000163672.1	Lrrc47	mRNA	chr4:154019885-154020436	leucine rich repeat containing 47	GO:0003674(molecular_function);GO:0003723(RNA binding);GO:0004826(phenylalanine-tRNA ligase activity);GO:0005515(protein binding);GO:0005575(cellular_component);GO:0008150(biological_process)	NA
ciRNA209	0	0.181329	chr2	29083619	29084636	+	1	ciRNA	-	ENSMUST00000100237.3	Ttf1	mRNA	chr2:29083618-29084636	"transcription termination factor, RNA polymerase I "	GO:0003677(DNA binding);GO:0003682(chromatin binding);GO:0005515(protein binding);GO:0005634(nucleus);GO:0005730(nucleolus);GO:0006338(chromatin remodeling);GO:0006355("regulation of transcription, DNA-dependent");GO:0006361(transcription initiation from RNA polymerase I promoter);GO:0006363(termination of RNA polymerase I transcription);GO:0008156(negative regulation of DNA replication)	NA
ciRNA21	0	1.45401	chr17	15500025	15501176	+	1	ciRNA	-	ENSMUST00000162505.2	Tbp	mRNA	chr17:15500024-15502964	TATA box binding protein	GO:0000120(RNA polymerase I transcription factor complex);GO:0001103(RNA polymerase II repressing transcription factor binding);GO:0001939(female pronucleus);GO:0001940(male pronucleus);GO:0003677(DNA binding);GO:0005515(protein binding);GO:0005634(nucleus);GO:0005669(transcription factor TFIID complex);GO:0005672(transcription factor TFIIA complex);GO:0005719(nuclear euchromatin);GO:0005737(cyto…	03022(Basal transcription factors);05016(Huntington's disease)
ciRNA210	0	0.481967	chr2	69731814	69732196	+	1	ciRNA	-	ENSMUST00000090858.4	Ppig	mRNA	chr2:69731813-69732196	peptidyl-prolyl isomerase G (cyclophilin G)	GO:0003755(peptidyl-prolyl cis-trans isomerase activity);GO:0005515(protein binding);GO:0005634(nucleus);GO:0005737(cytoplasm);GO:0006457(protein folding);GO:0016363(nuclear matrix);GO:0016607(nuclear speck)	NA
ciRNA211	0	0.135531	chr2	90854982	90855435	+	1	ciRNA	-	ENSMUST00000136872.2	Mtch2	mRNA	chr2:90854981-90855435	mitochondrial carrier homolog 2 (C. elegans)	GO:0003674(molecular_function);GO:0005739(mitochondrion);GO:0005743(mitochondrial inner membrane);GO:0006810(transport);GO:0016021(integral to membrane)	NA
ciRNA212	0	0.0192117	chr2	91579537	91581091	+	1	ciRNA	-	ENSMUST00000111338.4	Ckap5	mRNA	chr2:91579536-91581109	cytoskeleton associated protein 5	GO:0000922(spindle pole);GO:0000930(gamma-tubulin complex);GO:0004519(endonuclease activity);GO:0005488(binding);GO:0005515(protein binding);GO:0005737(cytoplasm);GO:0005813(centrosome);GO:0005815(microtubule organizing center);GO:0007051(spindle organization);GO:0007067(mitosis);GO:0015630(microtubule cytoskeleton);GO:0030951(establishment or maintenance of microtubule cytoskeleton polarity);GO:…	NA
ciRNA213	0	0.120039	chr2	158493014	158494624	+	1	ciRNA	-	ENSMUST00000109486.3	Ralgapb	mRNA	chr2:158493013-158494624	"Ral GTPase activating protein, beta subunit (non-catalytic) "	GO:0005096(GTPase activator activity);GO:0005488(binding);GO:0017123(Ral GTPase activator activity);GO:0032484(Ral protein signal transduction);GO:0032859(activation of Ral GTPase activity);GO:0032880(regulation of protein localization);GO:0051056(regulation of small GTPase mediated signal transduction);GO:0060178(regulation of exocyst localization)	NA
ciRNA214	0	0.463265	chr1	23869554	23869923	-	1	ciRNA	-	ENSMUST00000148710.2	Smap1	mRNA	chr1:23866297-23869923	small ArfGAP 1	GO:0005737(cytoplasm);GO:0005886(plasma membrane);GO:0008060(ARF GTPase activator activity);GO:0008270(zinc ion binding);GO:0030276(clathrin binding);GO:0032312(regulation of ARF GTPase activity);GO:0045648(positive regulation of erythrocyte differentiation);GO:2000369(regulation of clathrin-mediated endocytosis)	04144(Endocytosis)
ciRNA215	0	0.819437	chr1	24049848	24053182	-	1	ciRNA	-	ENSMUST00000188712.1	Fam135a	mRNA	chr1:24049207-24053182	"family with sequence similarity 135, member A "	GO:0003674(molecular_function);GO:0005575(cellular_component);GO:0006505(GPI anchor metabolic process);GO:0006629(lipid metabolic process);GO:0006886(intracellular protein transport);GO:0008150(biological_process);GO:0008374(O-acyltransferase activity);GO:0016788("hydrolase activity, acting on ester bonds")	NA
ciRNA216	0	0.0178662	chr1	33777896	33779043	-	1	ciRNA	-	ENSMUST00000019861.7	Zfp451	mRNA	chr1:33777863-33779043	zinc finger protein 451	GO:0003677(DNA binding);GO:0005515(protein binding);GO:0005634(nucleus);GO:0006351("transcription, DNA-dependent");GO:0006355("regulation of transcription, DNA-dependent");GO:0008150(biological_process);GO:0046872(metal ion binding)	NA
ciRNA217	0	0.564756	chr1	52214285	52214477	-	1	ciRNA	-	ENSMUST00000114513.3	Gls	mRNA	chr1:52212366-52214477	glutaminase	GO:0001967(suckling behavior);GO:0002087(regulation of respiratory gaseous exchange by neurological system process);GO:0004359(glutaminase activity);GO:0005515(protein binding);GO:0005739(mitochondrion);GO:0005829(cytosol);GO:0006537(glutamate biosynthetic process);GO:0006541(glutamine metabolic process);GO:0006543(glutamine catabolic process);GO:0007268(synaptic transmission);GO:0051289(protein …	00250("Alanine, aspartate and glutamate metabolism");00330(Arginine and proline metabolism);00471(D-Glutamine and D-glutamate metabolism);00910(Nitrogen metabolism);04964(Proximal tubule bicarbonate reclamation)
ciRNA218	0	0.0467561	chr1	67003587	67004338	-	1	ciRNA	-	ENSMUST00000027149.6	Lancl1	mRNA	chr1:67003557-67004338	LanC (bacterial lantibiotic synthetase component C)-like 1	GO:0003824(catalytic activity);GO:0005515(protein binding);GO:0005634(nucleus);GO:0005737(cytoplasm);GO:0008270(zinc ion binding);GO:0015630(microtubule cytoskeleton);GO:0017124(SH3 domain binding);GO:0043231(intracellular membrane-bounded organelle);GO:0043295(glutathione binding);GO:0050750(low-density lipoprotein particle receptor binding)	NA
ciRNA219	0	0.356358	chr1	132489729	132490394	+	1	ciRNA	-	ENSMUST00000190825.1	Rbbp5	mRNA	chr1:132489728-132490422	retinoblastoma binding protein 5	GO:0005515(protein binding);GO:0005634(nucleus);GO:0006351("transcription, DNA-dependent");GO:0006355("regulation of transcription, DNA-dependent");GO:0006974(response to DNA damage stimulus);GO:0035064(methylated histone residue binding);GO:0035097(histone methyltransferase complex);GO:0042800(histone methyltransferase activity (H3-K4 specific));GO:0043627(response to estrogen stimulus);GO:00442…	NA
ciRNA22	0	0.753212	chr17	24606533	24607436	-	1	ciRNA	-	ENSMUST00000097373.1	Tsc2	mRNA	chr17:24604992-24607436	tuberous sclerosis 2	GO:0001666(response to hypoxia);GO:0001843(neural tube closure);GO:0005096(GTPase activator activity);GO:0005488(binding);GO:0005515(protein binding);GO:0005634(nucleus);GO:0005737(cytoplasm);GO:0005794(Golgi apparatus);GO:0005829(cytosol);GO:0005901(caveola);GO:0006469(negative regulation of protein kinase activity);GO:0006606(protein import into nucleus);GO:0006953(acute-phase response);GO:0007…	04115(p53 signaling pathway);04150(mTOR signaling pathway);04910(Insulin signaling pathway)
ciRNA220	0	0.0153139	chr1	133091669	133092242	+	1	ciRNA	-	ENSMUST00000077730.5	Pik3c2b	mRNA	chr1:133091668-133092271	"phosphoinositide-3-kinase, class 2, beta polypeptide "	GO:0001727(lipid kinase activity);GO:0005488(binding);GO:0005515(protein binding);GO:0005524(ATP binding);GO:0005886(plasma membrane);GO:0005942(phosphatidylinositol 3-kinase complex);GO:0007154(cell communication);GO:0016303(1-phosphatidylinositol-3-kinase activity);GO:0016772("transferase activity, transferring phosphorus-containing groups");GO:0016773("phosphotransferase activity, alcohol grou…	00562(Inositol phosphate metabolism);04070(Phosphatidylinositol signaling system)
ciRNA221	0	0.948411	chr1	133660857	133661236	-	1	ciRNA	-	ENSMUST00000027736.7	Zbed6	mRNA	chr1:133654032-133661236	"zinc finger, BED domain containing 6 "	GO:0000122(negative regulation of transcription from RNA polymerase II promoter);GO:0003676(nucleic acid binding);GO:0003677(DNA binding);GO:0005634(nucleus);GO:0005730(nucleolus);GO:0006351("transcription, DNA-dependent");GO:0045892("negative regulation of transcription, DNA-dependent");GO:0046872(metal ion binding);GO:0046983(protein dimerization activity)	NA
ciRNA222	0	1.62088	chr1	178333124	178333546	-	1	ciRNA	-	ENSMUST00000161769.2	HNRNPU	mRNA	chr1:178333109-178333546	"Heterogeneous nuclear ribonucleoprotein U; Heterogeneous nuclear ribonucleoprotein U, isoform CRA_b "	NA	NA
ciRNA223	0	1.42386	chr9	13831138	13832952	+	1	ciRNA	-	ENSMUST00000059579.6	Fam76b	mRNA	chr9:13831137-13832971	"family with sequence similarity 76, member B "	GO:0003674(molecular_function);GO:0005575(cellular_component);GO:0008150(biological_process);GO:0016607(nuclear speck)	NA
ciRNA224	0	0.658043	chr9	15310410	15311491	+	1	ciRNA	-	ENSMUST00000034415.5	Taf1d	mRNA	chr9:15310409-15311526	"TATA box binding protein (Tbp)-associated factor, RNA polymerase I, D "	GO:0003674(molecular_function);GO:0003677(DNA binding);GO:0005515(protein binding);GO:0005575(cellular_component);GO:0005668(RNA polymerase transcription factor SL1 complex);GO:0006351("transcription, DNA-dependent");GO:0006355("regulation of transcription, DNA-dependent");GO:0008150(biological_process)	NA
ciRNA225	0	0.244737	chr9	44612892	44614184	+	1	ciRNA	-	ENSMUST00000170489.1	Ddx6	mRNA	chr9:44612891-44614211	DEAD (Asp-Glu-Ala-Asp) box polypeptide 6	GO:0000932(cytoplasmic mRNA processing body);GO:0003676(nucleic acid binding);GO:0003723(RNA binding);GO:0004386(helicase activity);GO:0005515(protein binding);GO:0005524(ATP binding);GO:0005737(cytoplasm);GO:0008026(ATP-dependent helicase activity);GO:0010494(cytoplasmic stress granule);GO:0016442(RISC complex);GO:0033962(cytoplasmic mRNA processing body assembly)	03018(RNA degradation)
ciRNA226	0	0.311779	chr9	45919354	45919790	+	1	ciRNA	-	ENSMUST00000039059.6	Pcsk7	mRNA	chr9:45919353-45919791	proprotein convertase subtilisin/kexin type 7	GO:0004252(serine-type endopeptidase activity);GO:0005788(endoplasmic reticulum lumen);GO:0005794(Golgi apparatus);GO:0006508(proteolysis);GO:0016485(protein processing);GO:0030173(integral to Golgi membrane)	NA
ciRNA227	0	0.233912	chr9	50857099	50857812	+	1	ciRNA	-	ENSMUST00000174628.2	Ppp2r1b	mRNA	chr9:50857098-50857835	"protein phosphatase 2, regulatory subunit A, beta "	GO:0005488(binding);GO:0005515(protein binding);GO:0005575(cellular_component);GO:2001241(positive regulation of extrinsic apoptotic signaling pathway in absence of ligand)	04114(Oocyte meiosis);04310(Wnt signaling pathway);04350(TGF-beta signaling pathway);04530(Tight junction);04730(Long-term depression);05142(Chagas disease)
ciRNA228	0	2.47143	chr9	56042205	56042549	+	1	ciRNA	-	ENSMUST00000147842.1	Rcn2	mRNA	chr9:56042204-56042578	reticulocalbin 2	GO:0005509(calcium ion binding);GO:0005515(protein binding);GO:0005788(endoplasmic reticulum lumen)	NA
ciRNA229	0	0.171136	chr9	57754687	57755251	-	1	ciRNA	-	ENSMUST00000065330.6	Clk3	mRNA	chr9:57754668-57755251	CDC-like kinase 3	GO:0001669(acrosomal vesicle);GO:0004672(protein kinase activity);GO:0004674(protein serine/threonine kinase activity);GO:0004712(protein serine/threonine/tyrosine kinase activity);GO:0004713(protein tyrosine kinase activity);GO:0005515(protein binding);GO:0005524(ATP binding);GO:0005634(nucleus);GO:0006468(protein phosphorylation);GO:0016301(kinase activity);GO:0016772("transferase activity, tra…	NA
ciRNA23	0	1.48224	chr17	28336364	28336510	-	1	ciRNA	-	ENSMUST00000019363.7	Tead3	mRNA	chr17:28335496-28336510	TEA domain family member 3	GO:0003677(DNA binding);GO:0003700(sequence-specific DNA binding transcription factor activity);GO:0005515(protein binding);GO:0005634(nucleus);GO:0005667(transcription factor complex);GO:0006355("regulation of transcription, DNA-dependent");GO:0035329(hippo signaling cascade);GO:0045944(positive regulation of transcription from RNA polymerase II promoter)	NA
ciRNA230	0	0.0198944	chr9	72709163	72710477	+	1	ciRNA	-	ENSMUST00000034740.9	Nedd4	mRNA	chr9:72709162-72710477	"neural precursor cell expressed, developmentally down-regulated 4 "	GO:0000122(negative regulation of transcription from RNA polymerase II promoter);GO:0000151(ubiquitin ligase complex);GO:0000785(chromatin);GO:0002250(adaptive immune response);GO:0003151(outflow tract morphogenesis);GO:0003197(endocardial cushion development);GO:0004842(ubiquitin-protein ligase activity);GO:0005515(protein binding);GO:0005634(nucleus);GO:0005737(cytoplasm);GO:0005794(Golgi appar…	04120(Ubiquitin mediated proteolysis);04144(Endocytosis)
ciRNA231	0	1.59504	chr9	108490896	108491526	+	1	ciRNA	-	ENSMUST00000006854.7	Usp19	mRNA	chr9:108490895-108492470	ubiquitin specific peptidase 19	GO:0004221(ubiquitin thiolesterase activity);GO:0004843(ubiquitin-specific protease activity);GO:0005515(protein binding);GO:0005789(endoplasmic reticulum membrane);GO:0005829(cytosol);GO:0006511(ubiquitin-dependent protein catabolic process);GO:0008234(cysteine-type peptidase activity);GO:0014732(skeletal muscle atrophy);GO:0016021(integral to membrane);GO:0016579(protein deubiquitination);GO:00…	NA
ciRNA232	1.09065	0	chr13	55310542	55312118	+	1	ciRNA	-	ENSMUST00000099490.2	Nsd1	mRNA	chr13:55310541-55312118	nuclear receptor-binding SET-domain protein 1	GO:0001702(gastrulation with mouth forming second);GO:0003682(chromatin binding);GO:0003712(transcription cofactor activity);GO:0005515(protein binding);GO:0005634(nucleus);GO:0006355("regulation of transcription, DNA-dependent");GO:0008270(zinc ion binding);GO:0016571(histone methylation);GO:0018024(histone-lysine N-methyltransferase activity);GO:0042054(histone methyltransferase activity);GO:00…	00310(Lysine degradation)
ciRNA233	0.0836418	0	chr13	97111403	97113634	+	1	ciRNA	-	ENSMUST00000169863.2	Fam169a	mRNA	chr13:97111402-97113638	"family with sequence similarity 169, member A "	GO:0003674(molecular_function);GO:0005575(cellular_component);GO:0005637(nuclear inner membrane);GO:0008150(biological_process)	NA
ciRNA234	2.75229	0	chr12	112647982	112648272	+	1	ciRNA	-	ENSMUST00000021728.5	Siva1	mRNA	chr12:112647981-112648979	"SIVA1, apoptosis-inducing factor "	GO:0001618(virus receptor activity);GO:0005164(tumor necrosis factor receptor binding);GO:0005175(CD27 receptor binding);GO:0005634(nucleus);GO:0005737(cytoplasm);GO:0006915(apoptotic process);GO:0009615(response to virus);GO:0046872(metal ion binding)	NA
ciRNA235	0.182148	0	chr11	78233708	78245547	-	1	ciRNA	-	ENSMUST00000002121.4	Supt6	mRNA	chr11:78233683-78245547	suppressor of Ty 6	GO:0003677(DNA binding);GO:0003723(RNA binding);GO:0005515(protein binding);GO:0005634(nucleus);GO:0006139(nucleobase-containing compound metabolic process);GO:0006351("transcription, DNA-dependent");GO:0006357(regulation of transcription from RNA polymerase II promoter);GO:0010793(regulation of mRNA export from nucleus);GO:0016788("hydrolase activity, acting on ester bonds");GO:0032784("regulati…	NA
ciRNA236	1.74771	0	chr11	115785943	115786153	+	1	ciRNA	-	ENSMUST00000093912.5	2310067B10Rik	mRNA	chr11:115785942-115786175	RIKEN cDNA 2310067B10 gene	GO:0003674(molecular_function);GO:0005575(cellular_component);GO:0008150(biological_process);GO:0016021(integral to membrane)	NA
ciRNA237	0.851001	0	chr10	79761105	79761429	-	1	ciRNA	-	ENSMUST00000047203.8	Rnf126	mRNA	chr10:79761082-79761429	ring finger protein 126	GO:0003674(molecular_function);GO:0005515(protein binding);GO:0005575(cellular_component);GO:0005634(nucleus);GO:0005737(cytoplasm);GO:0008150(biological_process);GO:0008270(zinc ion binding);GO:0016874(ligase activity);GO:0046872(metal ion binding)	NA
ciRNA238	0.541395	0	chr10	79761281	79761429	-	1	ciRNA	-	ENSMUST00000047203.8	Rnf126	mRNA	chr10:79761082-79761429	ring finger protein 126	GO:0003674(molecular_function);GO:0005515(protein binding);GO:0005575(cellular_component);GO:0005634(nucleus);GO:0005737(cytoplasm);GO:0008150(biological_process);GO:0008270(zinc ion binding);GO:0016874(ligase activity);GO:0046872(metal ion binding)	NA
ciRNA239	0.725115	0	chr17	55672713	55672830	-	1	ciRNA	-	ENSMUST00000086876.5	Pot1b	mRNA	chr17:55669896-55672830	protection of telomeres 1B	GO:0000723(telomere maintenance);GO:0000783(nuclear telomere cap complex);GO:0000784("nuclear chromosome, telomeric region");GO:0001558(regulation of cell growth);GO:0003677(DNA binding);GO:0005515(protein binding);GO:0007569(cell aging);GO:0016233(telomere capping);GO:0031848(protection from non-homologous end joining at telomere);GO:0043047(single-stranded telomeric DNA binding);GO:0043247(telo…	NA
ciRNA24	0	0.739958	chr17	30135506	30135824	+	1	ciRNA	-	ENSMUST00000057897.7	Zfand3	mRNA	chr17:30135505-30192562	"zinc finger, AN1-type domain 3 "	GO:0003677(DNA binding);GO:0005575(cellular_component);GO:0008150(biological_process);GO:0008270(zinc ion binding)	NA
ciRNA240	0.850579	0	chr17	56322126	56322335	+	1	ciRNA	-	ENSMUST00000001258.9	Uhrf1	mRNA	chr17:56322125-56322355	"ubiquitin-like, containing PHD and RING finger domains, 1 "	GO:0000122(negative regulation of transcription from RNA polymerase II promoter);GO:0000790(nuclear chromatin);GO:0000791(euchromatin);GO:0000792(heterochromatin);GO:0004842(ubiquitin-protein ligase activity);GO:0005515(protein binding);GO:0005634(nucleus);GO:0005657(replication fork);GO:0006281(DNA repair);GO:0006351("transcription, DNA-dependent");GO:0007049(cell cycle);GO:0008270(zinc ion bind…	NA
ciRNA241	1.3085	0	chr17	56709335	56710087	+	1	ciRNA	-	ENSMUST00000002445.8	Ranbp3	mRNA	chr17:56709334-56710087	RAN binding protein 3	GO:0005515(protein binding);GO:0005634(nucleus);GO:0005737(cytoplasm);GO:0008150(biological_process);GO:0015031(protein transport);GO:0046907(intracellular transport);GO:0070412(R-SMAD binding)	NA
ciRNA242	0.110562	0	chr17	88542914	88544268	+	1	ciRNA	-	ENSMUST00000038551.7	Ppp1r21	mRNA	chr17:88542913-88545320	"protein phosphatase 1, regulatory subunit 21 "	GO:0005575(cellular_component);GO:0008150(biological_process);GO:0019902(phosphatase binding)	NA
ciRNA243	1.17396	0	chr15	78885357	78885837	+	1	ciRNA	-	ENSMUST00000041587.7	Gga1	mRNA	chr15:78885356-78885863	"golgi associated, gamma adaptin ear containing, ARF binding protein 1 "	GO:0005515(protein binding);GO:0005575(cellular_component);GO:0005622(intracellular);GO:0005794(Golgi apparatus);GO:0006886(intracellular protein transport);GO:0010008(endosome membrane);GO:0016192(vesicle-mediated transport);GO:0030131(clathrin adaptor complex);GO:0045732(positive regulation of protein catabolic process)	04142(Lysosome)
ciRNA244	0.44323	0	chr15	89426921	89427076	-	1	ciRNA	-	ENSMUST00000112664.3	Chkb	mRNA	chr15:89426892-89427076	choline kinase beta	GO:0004103(choline kinase activity);GO:0004305(ethanolamine kinase activity);GO:0005524(ATP binding);GO:0006646(phosphatidylethanolamine biosynthetic process);GO:0006656(phosphatidylcholine biosynthetic process);GO:0006657(CDP-choline pathway);GO:0007517(muscle organ development);GO:0016772("transferase activity, transferring phosphorus-containing groups")	00564(Glycerophospholipid metabolism)
ciRNA245	0.819291	0	chr15	93391569	93393706	-	1	ciRNA	-	ENSMUST00000161409.1	Zcrb1	mRNA	chr15:93391565-93393706	zinc finger CCHC-type and RNA binding motif 1	GO:0000166(nucleotide binding);GO:0003676(nucleic acid binding);GO:0003723(RNA binding);GO:0005654(nucleoplasm);GO:0005689(U12-type spliceosomal complex);GO:0006397(mRNA processing);GO:0008270(zinc ion binding);GO:0008380(RNA splicing)	NA
ciRNA246	6.72534	0	chr19	46064990	46065171	+	1	ciRNA	-	ENSMUST00000153111.1	Pprc1	mRNA	chr19:46064989-46065996	"peroxisome proliferative activated receptor, gamma, coactivator-related 1 "	GO:0000166(nucleotide binding);GO:0003676(nucleic acid binding);GO:0003723(RNA binding);GO:0005634(nucleus);GO:0006351("transcription, DNA-dependent");GO:0006355("regulation of transcription, DNA-dependent")	NA
ciRNA247	0.256088	0	chr19	56591808	56592392	+	1	ciRNA	-	ENSMUST00000071423.5	Nhlrc2	mRNA	chr19:56591807-56592392	NHL repeat containing 2	GO:0003674(molecular_function);GO:0005515(protein binding);GO:0005575(cellular_component);GO:0008150(biological_process)	NA
ciRNA248	0.247447	0	chr18	12181696	12183977	+	1	ciRNA	-	ENSMUST00000025276.9	3110002H16Rik	mRNA	chr18:12181695-12183978	RIKEN cDNA 3110002H16 gene	GO:0005515(protein binding)	NA
ciRNA249	0.484551	0	chr7	25766955	25770217	-	1	ciRNA	-	ENSMUST00000002677.5	Axl	mRNA	chr7:25766888-25770217	AXL receptor tyrosine kinase	GO:0001764(neuron migration);GO:0001779(natural killer cell differentiation);GO:0001786(phosphatidylserine binding);GO:0001961(positive regulation of cytokine-mediated signaling pathway);GO:0001974(blood vessel remodeling);GO:0004672(protein kinase activity);GO:0004713(protein tyrosine kinase activity);GO:0004714(transmembrane receptor protein tyrosine kinase activity);GO:0005515(protein binding)…	NA
ciRNA25	0	0.208531	chr17	34428146	34429930	+	1	ciRNA	-	ENSMUST00000131998.1	BC051142	mRNA	chr17:34428145-34429930	cDNA sequence BC051142	GO:0003674(molecular_function);GO:0005575(cellular_component);GO:0008150(biological_process)	NA
ciRNA250	0.51398	0	chr7	28363020	28364297	-	1	ciRNA	-	ENSMUST00000094644.5	Plekhg2	mRNA	chr7:28362999-28364297	"pleckstrin homology domain containing, family G (with RhoGef domain) member 2 "	GO:0005089(Rho guanyl-nucleotide exchange factor activity);GO:0005543(phospholipid binding);GO:0035023(regulation of Rho protein signal transduction)	NA
ciRNA251	0.780678	0	chr7	133663515	133665866	+	1	ciRNA	-	ENSMUST00000051169.7	Edrf1	mRNA	chr7:133663514-133665867	erythroid differentiation regulatory factor 1	GO:0003674(molecular_function);GO:0005575(cellular_component);GO:0005634(nucleus);GO:0006351("transcription, DNA-dependent");GO:0006355("regulation of transcription, DNA-dependent");GO:0008150(biological_process)	NA
ciRNA252	0.720249	0	chr6	85466722	85467025	+	1	ciRNA	-	ENSMUST00000032078.6	Cct7	mRNA	chr6:85466721-85467026	"chaperonin containing Tcp1, subunit 7 (eta) "	GO:0002199(zona pellucida receptor complex);GO:0005515(protein binding);GO:0005524(ATP binding);GO:0005737(cytoplasm);GO:0005739(mitochondrion);GO:0005832(chaperonin-containing T-complex);GO:0005874(microtubule);GO:0006457(protein folding);GO:0007339(binding of sperm to zona pellucida);GO:0042802(identical protein binding);GO:0044267(cellular protein metabolic process);GO:0044297(cell body);GO:00…	NA
ciRNA253	0.677304	0	chr6	91480721	91481894	+	1	ciRNA	-	ENSMUST00000032183.4	Tmem43	mRNA	chr6:91480720-91481931	transmembrane protein 43	GO:0005515(protein binding);GO:0005637(nuclear inner membrane);GO:0005783(endoplasmic reticulum);GO:0005794(Golgi apparatus);GO:0016021(integral to membrane)	NA
ciRNA254	0.0619569	0	chr5	73097601	73098158	-	1	ciRNA	-	ENSMUST00000101127.6	Fryl	mRNA	chr5:73097569-73098158	furry homolog-like (Drosophila)	GO:0005488(binding);GO:0005515(protein binding);GO:0005575(cellular_component);GO:0008150(biological_process)	NA
ciRNA255	0.3133	0	chr5	76235859	76236281	-	1	ciRNA	-	ENSMUST00000075159.1	Clock	mRNA	chr5:76235855-76236281	circadian locomotor output cycles kaput	GO:0000077(DNA damage checkpoint);GO:0000978(RNA polymerase II core promoter proximal region sequence-specific DNA binding);GO:0000982(RNA polymerase II core promoter proximal region sequence-specific DNA binding transcription factor activity);GO:0001077(RNA polymerase II core promoter proximal region sequence-specific DNA binding transcription factor activity involved in positive regulation of t…	04710(Circadian rhythm - mammal)
ciRNA256	0.929353	0	chr5	117370936	117371059	+	1	ciRNA	-	ENSMUST00000031309.10	Wsb2	mRNA	chr5:117370935-117371088	WD repeat and SOCS box-containing 2	GO:0003674(molecular_function);GO:0005515(protein binding);GO:0005575(cellular_component);GO:0008150(biological_process);GO:0016567(protein ubiquitination);GO:0035556(intracellular signal transduction)	NA
ciRNA257	0.212098	0	chr5	138616566	138617054	-	1	ciRNA	-	ENSMUST00000085852.5	Zfp68	mRNA	chr5:138612165-138617054	zinc finger protein 68	GO:0003674(molecular_function);GO:0003676(nucleic acid binding);GO:0005575(cellular_component);GO:0005622(intracellular);GO:0006355("regulation of transcription, DNA-dependent");GO:0008150(biological_process);GO:0046872(metal ion binding)	NA
ciRNA258	0.491877	0	chr4	43444080	43444571	+	1	ciRNA	-	ENSMUST00000060864.7	Tesk1	mRNA	chr4:43444079-43444572	testis specific protein kinase 1	GO:0004672(protein kinase activity);GO:0004674(protein serine/threonine kinase activity);GO:0004712(protein serine/threonine/tyrosine kinase activity);GO:0004713(protein tyrosine kinase activity);GO:0005515(protein binding);GO:0005524(ATP binding);GO:0006468(protein phosphorylation);GO:0007283(spermatogenesis);GO:0016772("transferase activity, transferring phosphorus-containing groups");GO:004687…	NA
ciRNA259	5.40572	0	chr4	134925822	134926595	+	1	ciRNA	-	ENSMUST00000154837.2	Rsrp1	mRNA	chr4:134925821-134926734	arginine/serine rich protein 1	GO:0003674(molecular_function);GO:0005575(cellular_component);GO:0008150(biological_process)	NA
ciRNA26	0	4.52085	chr17	56098754	56098952	+	1	ciRNA	-	ENSMUST00000002911.8	Hdgfrp2	mRNA	chr17:56098753-56098973	"hepatoma-derived growth factor, related protein 2 "	GO:0003677(DNA binding);GO:0003682(chromatin binding);GO:0005515(protein binding);GO:0005634(nucleus);GO:0006351("transcription, DNA-dependent");GO:0008150(biological_process)	NA
ciRNA260	2.2283	0	chr4	154019886	154020347	+	1	ciRNA	-	ENSMUST00000163672.1	Lrrc47	mRNA	chr4:154019885-154020436	leucine rich repeat containing 47	GO:0003674(molecular_function);GO:0003723(RNA binding);GO:0004826(phenylalanine-tRNA ligase activity);GO:0005515(protein binding);GO:0005575(cellular_component);GO:0008150(biological_process)	NA
ciRNA261	0.299923	0	chr3	34046104	34046436	+	1	ciRNA	-	ENSMUST00000001620.8	Fxr1	mRNA	chr3:34046103-34046436	"fragile X mental retardation gene 1, autosomal homolog "	GO:0002151(G-quadruplex RNA binding);GO:0003723(RNA binding);GO:0003730(mRNA 3'-UTR binding);GO:0005515(protein binding);GO:0005634(nucleus);GO:0005737(cytoplasm);GO:0005844(polysome);GO:0007517(muscle organ development);GO:0017148(negative regulation of translation);GO:0030154(cell differentiation);GO:0043034(costamere)	NA
ciRNA262	0.169782	0	chr2	24952693	24953235	+	1	ciRNA	-	ENSMUST00000028350.3	Zmynd19	mRNA	chr2:24952692-24953235	"zinc finger, MYND domain containing 19 "	GO:0003674(molecular_function);GO:0005737(cytoplasm);GO:0005794(Golgi apparatus);GO:0005886(plasma membrane);GO:0008150(biological_process);GO:0016020(membrane);GO:0043231(intracellular membrane-bounded organelle);GO:0045202(synapse);GO:0046872(metal ion binding)	NA
ciRNA263	0.105603	0	chr2	120011060	120011932	+	1	ciRNA	-	ENSMUST00000066058.7	Mapkbp1	mRNA	chr2:120011059-120011932	mitogen-activated protein kinase binding protein 1	GO:0005515(protein binding)	NA
ciRNA264	0.145668	0	chr2	122041211	122041566	+	1	ciRNA	-	ENSMUST00000028668.7	Eif3j1	mRNA	chr2:122041210-122041581	"eukaryotic translation initiation factor 3, subunit J1 "	GO:0001731(formation of translation preinitiation complex);GO:0003743(translation initiation factor activity);GO:0005737(cytoplasm);GO:0005852(eukaryotic translation initiation factor 3 complex);GO:0006446(regulation of translational initiation);GO:0016282(eukaryotic 43S preinitiation complex);GO:0033290(eukaryotic 48S preinitiation complex)	NA
ciRNA265	0.692603	0	chr1	151356237	151356764	+	1	ciRNA	-	ENSMUST00000023918.7	Ivns1abp	mRNA	chr1:151356236-151359621	influenza virus NS1A binding protein	GO:0005515(protein binding);GO:0005634(nucleus);GO:0005737(cytoplasm);GO:0005856(cytoskeleton);GO:2001243(negative regulation of intrinsic apoptotic signaling pathway)	NA
ciRNA266	0.201167	0	chr9	58229427	58229827	-	1	ciRNA	-	ENSMUST00000085673.5	Pml	mRNA	chr9:58229407-58229827	promyelocytic leukemia	GO:0001666(response to hypoxia);GO:0001932(regulation of protein phosphorylation);GO:0002230(positive regulation of defense response to virus by host);GO:0003677(DNA binding);GO:0003713(transcription coactivator activity);GO:0005515(protein binding);GO:0005622(intracellular);GO:0005634(nucleus);GO:0005654(nucleoplasm);GO:0005730(nucleolus);GO:0005737(cytoplasm);GO:0005829(cytosol);GO:0006351("tra…	04120(Ubiquitin mediated proteolysis);04144(Endocytosis);05200(Pathways in cancer);05221(Acute myeloid leukemia)
ciRNA267	0.635806	0	chr8	88310684	88310973	+	1	ciRNA	-	ENSMUST00000169037.2	Adcy7	mRNA	chr8:88310683-88310998	adenylate cyclase 7	GO:0004016(adenylate cyclase activity);GO:0005524(ATP binding);GO:0005886(plasma membrane);GO:0006171(cAMP biosynthetic process);GO:0007190(activation of adenylate cyclase activity);GO:0009190(cyclic nucleotide biosynthetic process);GO:0016020(membrane);GO:0016021(integral to membrane);GO:0016849(phosphorus-oxygen lyase activity);GO:0030819(positive regulation of cAMP biosynthetic process);GO:003…	00230(Purine metabolism);04020(Calcium signaling pathway);04062(Chemokine signaling pathway);04114(Oocyte meiosis);04270(Vascular smooth muscle contraction);04540(Gap junction);04912(GnRH signaling pathway);04914(Progesterone-mediated oocyte maturation);04916(Melanogenesis);05414(Dilated cardiomyopathy)
ciRNA268	0.485429	0	chr8	119514027	119515577	-	1	ciRNA	-	ENSMUST00000081381.4	Mbtps1	mRNA	chr8:119514000-119515577	"membrane-bound transcription factor peptidase, site 1 "	GO:0000139(Golgi membrane);GO:0004175(endopeptidase activity);GO:0004252(serine-type endopeptidase activity);GO:0005788(endoplasmic reticulum lumen);GO:0005789(endoplasmic reticulum membrane);GO:0005795(Golgi stack);GO:0006508(proteolysis);GO:0006629(lipid metabolic process);GO:0008203(cholesterol metabolic process);GO:0016021(integral to membrane);GO:0042990(regulation of transcription factor im…	NA
ciRNA269	0.332115	0	chr13	48583293	48585931	-	1	ciRNA	-	ENSMUST00000035824.9	Ptpdc1	mRNA	chr13:48583270-48585931	protein tyrosine phosphatase domain containing 1	GO:0004725(protein tyrosine phosphatase activity);GO:0005929(cilium);GO:0006470(protein dephosphorylation);GO:0008138(protein tyrosine/serine/threonine phosphatase activity);GO:0016311(dephosphorylation);GO:0016791(phosphatase activity);GO:0060271(cilium morphogenesis)	NA
ciRNA27	0	0.0354876	chr17	66042635	66049785	-	1	ciRNA	-	ENSMUST00000038116.6	Ankrd12	mRNA	chr17:66042601-66049785	ankyrin repeat domain 12	GO:0003674(molecular_function);GO:0005515(protein binding);GO:0005634(nucleus);GO:0005737(cytoplasm);GO:0008150(biological_process)	NA
ciRNA270	0.147088	0	chr12	24954251	24955275	+	1	ciRNA	-	ENSMUST00000078902.6	Mboat2	mRNA	chr12:24954250-24955276	membrane bound O-acyltransferase domain containing 2	GO:0003674(molecular_function);GO:0005575(cellular_component);GO:0005783(endoplasmic reticulum);GO:0008150(biological_process);GO:0008654(phospholipid biosynthetic process);GO:0016021(integral to membrane);GO:0047184(1-acylglycerophosphocholine O-acyltransferase activity)	00561(Glycerolipid metabolism);00564(Glycerophospholipid metabolism)
ciRNA271	0.421891	0	chr12	116054849	116058904	+	1	ciRNA	-	ENSMUST00000073551.5	Zfp386	mRNA	chr12:116054848-116058904	zinc finger protein 386 (Kruppel-like)	GO:0003676(nucleic acid binding);GO:0003677(DNA binding);GO:0003682(chromatin binding);GO:0005575(cellular_component);GO:0005622(intracellular);GO:0006355("regulation of transcription, DNA-dependent");GO:0007283(spermatogenesis);GO:0046872(metal ion binding);GO:0051038(negative regulation of transcription during meiosis)	NA
ciRNA272	2.60824	0	chr11	98154250	98158328	-	1	ciRNA	-	ENSMUST00000092735.6	Med1	mRNA	chr11:98152963-98158328	mediator complex subunit 1	GO:0000122(negative regulation of transcription from RNA polymerase II promoter);GO:0000785(chromatin);GO:0000902(cell morphogenesis);GO:0000978(RNA polymerase II core promoter proximal region sequence-specific DNA binding);GO:0000981(sequence-specific DNA binding RNA polymerase II transcription factor activity);GO:0001047(core promoter binding);GO:0001104(RNA polymerase II transcription cofactor…	NA
ciRNA273	1.5032	0	chr11	101443671	101445192	+	1	ciRNA	-	ENSMUST00000077856.7	Rpl27	mRNA	chr11:101443670-101445219	ribosomal protein L27	GO:0003735(structural constituent of ribosome);GO:0005622(intracellular);GO:0005840(ribosome);GO:0006412(translation)	03010(Ribosome)
ciRNA274	0.427005	0	chr10	20273455	20273760	+	1	ciRNA	-	ENSMUST00000020173.9	Map7	mRNA	chr10:20273454-20273778	microtubule-associated protein 7	GO:0000226(microtubule cytoskeleton organization);GO:0000902(cell morphogenesis);GO:0001578(microtubule bundle formation);GO:0005515(protein binding);GO:0005737(cytoplasm);GO:0005874(microtubule);GO:0005886(plasma membrane);GO:0006687(glycosphingolipid metabolic process);GO:0006970(response to osmotic stress);GO:0006997(nucleus organization);GO:0007281(germ cell development);GO:0007283(spermatoge…	NA
ciRNA275	1.09506	0	chr17	8283962	8284218	+	1	ciRNA	-	ENSMUST00000145402.2	Mpc1	mRNA	chr17:8283961-8293414	mitochondrial pyruvate carrier 1	GO:0005739(mitochondrion);GO:0005743(mitochondrial inner membrane);GO:0006090(pyruvate metabolic process);GO:0006850(mitochondrial pyruvate transport);GO:0016021(integral to membrane);GO:0050833(pyruvate transmembrane transporter activity);GO:1901475(pyruvate transmembrane transport)	NA
ciRNA276	0.415645	0	chr15	89108681	89108946	-	1	ciRNA	-	ENSMUST00000109353.3	Tubgcp6	mRNA	chr15:89108652-89108946	"tubulin, gamma complex associated protein 6 "	GO:0000226(microtubule cytoskeleton organization);GO:0000922(spindle pole);GO:0005813(centrosome);GO:0005815(microtubule organizing center);GO:0007020(microtubule nucleation);GO:0008017(microtubule binding);GO:0008274(gamma-tubulin ring complex)	NA
ciRNA277	0.149347	0	chr14	50816300	50816972	+	1	ciRNA	-	ENSMUST00000036126.5	Parp2	mRNA	chr14:50816299-50816972	"poly (ADP-ribose) polymerase family, member 2 "	GO:0003677(DNA binding);GO:0003950(NAD+ ADP-ribosyltransferase activity);GO:0005515(protein binding);GO:0005634(nucleus);GO:0005654(nucleoplasm);GO:0005730(nucleolus);GO:0006281(DNA repair);GO:0006284(base-excision repair);GO:0006471(protein ADP-ribosylation);GO:0097191(extrinsic apoptotic signaling pathway)	03410(Base excision repair)
ciRNA278	0.830489	0	chr19	8946385	8946620	+	1	ciRNA	-	ENSMUST00000096240.2	Mta2	mRNA	chr19:8946384-8946647	"metastasis-associated gene family, member 2 "	GO:0000118(histone deacetylase complex);GO:0000122(negative regulation of transcription from RNA polymerase II promoter);GO:0000989(transcription factor binding transcription factor activity);GO:0001085(RNA polymerase II transcription factor binding);GO:0001103(RNA polymerase II repressing transcription factor binding);GO:0003677(DNA binding);GO:0003682(chromatin binding);GO:0003700(sequence-spec…	NA
ciRNA279	0.766605	0	chr19	53922132	53922249	+	1	ciRNA	-	ENSMUST00000074371.6	Pdcd4	mRNA	chr19:53922131-53926205	programmed cell death 4	GO:0003723(RNA binding);GO:0005488(binding);GO:0005515(protein binding);GO:0005634(nucleus);GO:0005737(cytoplasm);GO:0005829(cytosol);GO:0006915(apoptotic process);GO:0007569(cell aging);GO:0016070(RNA metabolic process);GO:0043508(negative regulation of JUN kinase activity);GO:0045892("negative regulation of transcription, DNA-dependent")	NA
ciRNA28	0	4.97356	chr17	71588723	71588837	-	1	ciRNA	processed_transcript	ENSMUST00000130952.2	Trmt61b	lncRNA	chr17:71569892-71588837	tRNA methyltransferase 61B	NA	NA
ciRNA280	0.134014	0	chr7	19117578	19118177	-	1	ciRNA	-	ENSMUST00000127433.2	Gm4969	mRNA	chr7:19114481-19118177	predicted gene 4969	GO:0003674(molecular_function);GO:0005575(cellular_component);GO:0008150(biological_process);GO:0046983(protein dimerization activity)	NA
ciRNA281	1.13785	0	chr7	141333009	141333114	+	1	ciRNA	-	ENSMUST00000133012.2	Tmem80	mRNA	chr7:141333008-141333647	transmembrane protein 80	GO:0003674(molecular_function);GO:0005575(cellular_component);GO:0008150(biological_process);GO:0016021(integral to membrane)	NA
ciRNA282	0.02016	0	chr6	49409212	49417188	+	1	ciRNA	-	ENSMUST00000024171.8	Stk31	mRNA	chr6:49409211-49417188	serine threonine kinase 31	GO:0003674(molecular_function);GO:0003676(nucleic acid binding);GO:0004672(protein kinase activity);GO:0004674(protein serine/threonine kinase activity);GO:0005524(ATP binding);GO:0005575(cellular_component);GO:0006468(protein phosphorylation);GO:0008150(biological_process);GO:0016772("transferase activity, transferring phosphorus-containing groups");GO:0016788("hydrolase activity, acting on este…	NA
ciRNA283	0.186494	0	chr6	116328325	116329348	+	1	ciRNA	-	ENSMUST00000036503.8	Zfand4	mRNA	chr6:116328324-116329348	"zinc finger, AN1-type domain 4 "	GO:0003674(molecular_function);GO:0005515(protein binding);GO:0005575(cellular_component);GO:0008150(biological_process);GO:0008270(zinc ion binding)	NA
ciRNA284	0.696307	0	chr5	135349769	135349934	-	1	ciRNA	-	ENSMUST00000044972.7	Fkbp6	mRNA	chr5:135349735-135349934	FK506 binding protein 6	GO:0000413(protein peptidyl-prolyl isomerization);GO:0003755(peptidyl-prolyl cis-trans isomerase activity);GO:0005515(protein binding);GO:0005528(FK506 binding);GO:0005829(cytosol);GO:0006457(protein folding);GO:0007283(spermatogenesis);GO:0016020(membrane);GO:0018208(peptidyl-proline modification)	NA
ciRNA285	0.393218	0	chr4	32685804	32686327	+	1	ciRNA	-	ENSMUST00000071642.5	Mdn1	mRNA	chr4:32685803-32686327	midasin homolog (yeast)	GO:0000166(nucleotide binding);GO:0003674(molecular_function);GO:0005515(protein binding);GO:0005524(ATP binding);GO:0005575(cellular_component);GO:0005634(nucleus);GO:0006461(protein complex assembly);GO:0008150(biological_process);GO:0016887(ATPase activity);GO:0017111(nucleoside-triphosphatase activity);GO:0046983(protein dimerization activity)	NA
ciRNA286	9.12731	0	chr4	129083789	129084245	+	1	ciRNA	-	ENSMUST00000130803.1	Rnf19b	mRNA	chr4:129083788-129085549	ring finger protein 19B	GO:0005515(protein binding);GO:0008270(zinc ion binding);GO:0016021(integral to membrane);GO:0016567(protein ubiquitination);GO:0016874(ligase activity);GO:0042267(natural killer cell mediated cytotoxicity);GO:0044194(cytolytic granule);GO:0072643(interferon-gamma secretion)	NA
ciRNA287	0.202824	0	chr4	150614254	150614476	+	1	ciRNA	-	ENSMUST00000105682.3	Rere	mRNA	chr4:150614253-150614476	arginine glutamic acid dipeptide (RE) repeats	GO:0000118(histone deacetylase complex);GO:0003677(DNA binding);GO:0003682(chromatin binding);GO:0003700(sequence-specific DNA binding transcription factor activity);GO:0005515(protein binding);GO:0005634(nucleus);GO:0005739(mitochondrion);GO:0006338(chromatin remodeling);GO:0006351("transcription, DNA-dependent");GO:0006355("regulation of transcription, DNA-dependent");GO:0007275(multicellular o…	NA
ciRNA288	0.203737	0	chr4	150614254	150614475	+	1	ciRNA	-	ENSMUST00000105682.3	Rere	mRNA	chr4:150614253-150614476	arginine glutamic acid dipeptide (RE) repeats	GO:0000118(histone deacetylase complex);GO:0003677(DNA binding);GO:0003682(chromatin binding);GO:0003700(sequence-specific DNA binding transcription factor activity);GO:0005515(protein binding);GO:0005634(nucleus);GO:0005739(mitochondrion);GO:0006338(chromatin remodeling);GO:0006351("transcription, DNA-dependent");GO:0006355("regulation of transcription, DNA-dependent");GO:0007275(multicellular o…	NA
ciRNA289	0.158701	0	chr3	94487285	94487664	+	1	ciRNA	-	ENSMUST00000029784.5	Celf3	mRNA	chr3:94487284-94487786	"CUGBP, Elav-like family member 3 "	GO:0000166(nucleotide binding);GO:0000381("regulation of alternative mRNA splicing, via spliceosome");GO:0003676(nucleic acid binding);GO:0003723(RNA binding);GO:0005634(nucleus);GO:0005737(cytoplasm);GO:0006397(mRNA processing);GO:0007283(spermatogenesis);GO:0008380(RNA splicing);GO:0030317(sperm motility);GO:0048026("positive regulation of mRNA splicing, via spliceosome")	NA
ciRNA29	0	0.367749	chr16	84857573	84860374	+	1	ciRNA	-	ENSMUST00000114184.2	Gabpa	mRNA	chr16:84857572-84860374	"GA repeat binding protein, alpha "	GO:0000122(negative regulation of transcription from RNA polymerase II promoter);GO:0000790(nuclear chromatin);GO:0000978(RNA polymerase II core promoter proximal region sequence-specific DNA binding);GO:0001228(RNA polymerase II transcription regulatory region sequence-specific DNA binding transcription factor activity involved in positive regulation of transcription);GO:0001701(in utero embryon…	NA
ciRNA290	0.119029	0	chr3	94856202	94860592	+	1	ciRNA	-	ENSMUST00000107270.3	Pogz	mRNA	chr3:94856201-94860795	pogo transposable element with ZNF domain	GO:0000790(nuclear chromatin);GO:0003676(nucleic acid binding);GO:0003677(DNA binding);GO:0005515(protein binding);GO:0005634(nucleus);GO:0005737(cytoplasm);GO:0007064(mitotic sister chromatid cohesion);GO:0046872(metal ion binding);GO:0051301(cell division);GO:0051382(kinetochore assembly)	NA
ciRNA291	1.09247	0	chr2	3502793	3511014	-	1	ciRNA	-	ENSMUST00000027961.6	Hspa14	mRNA	chr2:3502785-3511014	heat shock protein 14	GO:0000902(cell morphogenesis);GO:0005515(protein binding);GO:0005524(ATP binding);GO:0005829(cytosol);GO:0005840(ribosome);GO:0008150(biological_process)	NA
ciRNA292	1.20613	0	chr2	31611740	31612464	+	1	ciRNA	-	ENSMUST00000113482.2	Fubp3	mRNA	chr2:31611739-31612484	far upstream element (FUSE) binding protein 3	GO:0003723(RNA binding);GO:0005634(nucleus);GO:0005737(cytoplasm);GO:0006351("transcription, DNA-dependent");GO:0010628(positive regulation of gene expression);GO:0045893("positive regulation of transcription, DNA-dependent")	NA
ciRNA293	1.67401	0	chr2	72979596	72980317	+	1	ciRNA	antisense	ENSMUST00000135297.2	Sp3os	lncRNA	chr2:72979595-72987527	"trans-acting transcription factor 3, opposite strand "	NA	NA
ciRNA294	1.72194	0	chr1	88269414	88270201	-	1	ciRNA	-	ENSMUST00000054674.9	Hjurp	mRNA	chr1:88269413-88270201	Holliday junction recognition protein	GO:0000775("chromosome, centromeric region");GO:0000777(condensed chromosome kinetochore);GO:0005515(protein binding);GO:0005634(nucleus);GO:0005730(nucleolus);GO:0005737(cytoplasm);GO:0007059(chromosome segregation);GO:0034080(CENP-A containing nucleosome assembly at centromere);GO:0042393(histone binding);GO:0043254(regulation of protein complex assembly);GO:0051101(regulation of DNA binding)	NA
ciRNA295	0.00936433	0	chr1	169510557	169512166	-	1	ciRNA	-	ENSMUST00000111368.2	Nuf2	mRNA	chr1:169510537-169512166	"NUF2, NDC80 kinetochore complex component, homolog (S. cerevisiae) "	GO:0000775("chromosome, centromeric region");GO:0000777(condensed chromosome kinetochore);GO:0003674(molecular_function);GO:0005515(protein binding);GO:0005634(nucleus);GO:0007067(mitosis);GO:0031262(Ndc80 complex);GO:0051301(cell division)	NA
ciRNA296	0.118248	0	chr1	172172982	172173933	+	1	ciRNA	-	ENSMUST00000074144.5	Dcaf8	mRNA	chr1:172172981-172173942	DDB1 and CUL4 associated factor 8	GO:0003674(molecular_function);GO:0005515(protein binding);GO:0008150(biological_process);GO:0016567(protein ubiquitination);GO:0080008(Cul4-RING ubiquitin ligase complex)	NA
ciRNA297	0.0656573	0	chr1	174191059	174192895	+	1	ciRNA	-	ENSMUST00000027817.7	Spta1	mRNA	chr1:174191058-174192919	"spectrin alpha, erythrocytic 1 "	GO:0002260(lymphocyte homeostasis);GO:0003779(actin binding);GO:0005509(calcium ion binding);GO:0005515(protein binding);GO:0006779(porphyrin-containing compound biosynthetic process);GO:0007009(plasma membrane organization);GO:0008091(spectrin);GO:0008360(regulation of cell shape);GO:0014731(spectrin-associated cytoskeleton);GO:0016020(membrane);GO:0030036(actin cytoskeleton organization);GO:003…	NA
ciRNA298	1.07341	0	chr9	44404128	44404333	-	1	ciRNA	-	ENSMUST00000034623.6	Trappc4	mRNA	chr9:44404098-44404333	trafficking protein particle complex 4	GO:0005515(protein binding);GO:0005622(intracellular);GO:0005783(endoplasmic reticulum);GO:0005795(Golgi stack);GO:0005801(cis-Golgi network);GO:0005886(plasma membrane);GO:0006810(transport);GO:0006888(ER to Golgi vesicle-mediated transport);GO:0008021(synaptic vesicle);GO:0016192(vesicle-mediated transport);GO:0016358(dendrite development);GO:0030008(TRAPP complex);GO:0030054(cell junction);GO:…	NA
ciRNA299	0.65886	0	chr9	64170124	64171468	-	1	ciRNA	-	ENSMUST00000177045.2	Zwilch	mRNA	chr9:64168664-64171468	zwilch kinetochore protein	GO:0000776(kinetochore);GO:0000777(condensed chromosome kinetochore);GO:0003674(molecular_function);GO:0005515(protein binding);GO:0007067(mitosis);GO:0007093(mitotic cell cycle checkpoint);GO:0051301(cell division)	NA
ciRNA3	0	0.287375	chr13	55307043	55307171	+	1	ciRNA	-	ENSMUST00000099490.2	Nsd1	mRNA	chr13:55307042-55310336	nuclear receptor-binding SET-domain protein 1	GO:0001702(gastrulation with mouth forming second);GO:0003682(chromatin binding);GO:0003712(transcription cofactor activity);GO:0005515(protein binding);GO:0005634(nucleus);GO:0006355("regulation of transcription, DNA-dependent");GO:0008270(zinc ion binding);GO:0016571(histone methylation);GO:0018024(histone-lysine N-methyltransferase activity);GO:0042054(histone methyltransferase activity);GO:00…	00310(Lysine degradation)
ciRNA30	0	0.636121	chr16	90248747	90249638	-	1	ciRNA	-	ENSMUST00000163419.2	Scaf4	mRNA	chr16:90248703-90249638	SR-related CTD-associated factor 4	GO:0000166(nucleotide binding);GO:0003676(nucleic acid binding);GO:0005634(nucleus)	NA
ciRNA300	0.303164	0	chr9	110885949	110886379	+	1	ciRNA	-	ENSMUST00000084926.3	Als2cl	mRNA	chr9:110885948-110886405	ALS2 C-terminal like	GO:0005089(Rho guanyl-nucleotide exchange factor activity);GO:0005096(GTPase activator activity);GO:0005515(protein binding);GO:0007032(endosome organization);GO:0008104(protein localization);GO:0016023(cytoplasmic membrane-bounded vesicle);GO:0017137(Rab GTPase binding);GO:0035023(regulation of Rho protein signal transduction);GO:0042802(identical protein binding)	NA
ciRNA301	0.364324	0	chr9	119907217	119907685	+	1	ciRNA	-	ENSMUST00000036561.6	Wdr48	mRNA	chr9:119907216-119907685	WD repeat domain 48	GO:0003674(molecular_function);GO:0005515(protein binding);GO:0005634(nucleus);GO:0005764(lysosome);GO:0016579(protein deubiquitination);GO:0043231(intracellular membrane-bounded organelle)	NA
ciRNA302	0.544165	0	chr8	13172661	13173602	+	1	ciRNA	-	ENSMUST00000033824.6	Lamp1	mRNA	chr8:13172660-13173626	lysosomal-associated membrane protein 1	GO:0005515(protein binding);GO:0005764(lysosome);GO:0005765(lysosomal membrane);GO:0005768(endosome);GO:0005770(late endosome);GO:0005771(multivesicular body);GO:0005773(vacuole);GO:0006914(autophagy);GO:0007283(spermatogenesis);GO:0009897(external side of plasma membrane);GO:0009986(cell surface);GO:0010008(endosome membrane);GO:0016020(membrane);GO:0016021(integral to membrane);GO:0030425(dendr…	04142(Lysosome);04145(Phagosome)
ciRNA303	0.459293	0	chr8	84864553	84867375	+	1	ciRNA	-	ENSMUST00000003906.7	Farsa	mRNA	chr8:84864552-84867376	"phenylalanyl-tRNA synthetase, alpha subunit "	GO:0000049(tRNA binding);GO:0000166(nucleotide binding);GO:0004812(aminoacyl-tRNA ligase activity);GO:0004826(phenylalanine-tRNA ligase activity);GO:0005515(protein binding);GO:0005524(ATP binding);GO:0005737(cytoplasm);GO:0006418(tRNA aminoacylation for protein translation);GO:0006432(phenylalanyl-tRNA aminoacylation);GO:0008150(biological_process);GO:0043039(tRNA aminoacylation)	00970(Aminoacyl-tRNA biosynthesis)
ciRNA304	0.00481429	0	chr8	85875724	85878109	+	1	ciRNA	-	ENSMUST00000159716.2	Phkb	mRNA	chr8:85875723-85878109	phosphorylase kinase beta	GO:0003824(catalytic activity);GO:0004553("hydrolase activity, hydrolyzing O-glycosyl compounds");GO:0004689(phosphorylase kinase activity);GO:0005515(protein binding);GO:0005516(calmodulin binding);GO:0005886(plasma membrane);GO:0005964(phosphorylase kinase complex);GO:0005976(polysaccharide metabolic process);GO:0005977(glycogen metabolic process)	04020(Calcium signaling pathway);04910(Insulin signaling pathway)
ciRNA305	0.15104	0	chr8	105804800	105805531	-	1	ciRNA	-	ENSMUST00000041400.5	Ranbp10	mRNA	chr8:105786794-105805531	RAN binding protein 10	GO:0000226(microtubule cytoskeleton organization);GO:0005087(Ran guanyl-nucleotide exchange factor activity);GO:0005515(protein binding);GO:0005634(nucleus);GO:0005737(cytoplasm);GO:0005881(cytoplasmic microtubule);GO:0008536(Ran GTPase binding);GO:0048487(beta-tubulin binding)	NA
ciRNA306	0.450564	0	chr8	111008891	111009180	-	1	ciRNA	-	ENSMUST00000040241.9	Ddx19b	mRNA	chr8:111008841-111009180	DEAD (Asp-Glu-Ala-Asp) box polypeptide 19b	GO:0003674(molecular_function);GO:0003676(nucleic acid binding);GO:0004386(helicase activity);GO:0005524(ATP binding);GO:0005635(nuclear envelope);GO:0008026(ATP-dependent helicase activity);GO:0008150(biological_process)	NA
ciRNA307	0.0468945	0	chrX	73656418	73656669	-	1	ciRNA	-	ENSMUST00000114473.2	Pnck	mRNA	chrX:73656386-73656669	pregnancy upregulated non-ubiquitously expressed CaM kinase	GO:0004672(protein kinase activity);GO:0004683(calmodulin-dependent protein kinase activity);GO:0004713(protein tyrosine kinase activity);GO:0005516(calmodulin binding);GO:0005524(ATP binding);GO:0005634(nucleus);GO:0005737(cytoplasm);GO:0005954(calcium- and calmodulin-dependent protein kinase complex);GO:0006468(protein phosphorylation);GO:0016772("transferase activity, transferring phosphorus-c…	NA
ciRNA308	0.10205	0	chr13	12309016	12309594	-	1	ciRNA	-	ENSMUST00000064204.8	Actn2	mRNA	chr13:12308986-12309594	actinin alpha 2	GO:0005509(calcium ion binding);GO:0005515(protein binding);GO:0005865(striated muscle thin filament);GO:0005925(focal adhesion);GO:0006936(muscle contraction);GO:0008092(cytoskeletal protein binding);GO:0030017(sarcomere);GO:0030018(Z disc);GO:0030035(microspike assembly);GO:0030175(filopodium);GO:0030274(LIM domain binding);GO:0030374(ligand-dependent nuclear receptor transcription coactivator …	04510(Focal adhesion);04520(Adherens junction);04530(Tight junction);04670(Leukocyte transendothelial migration);04810(Regulation of actin cytoskeleton);05322(Systemic lupus erythematosus);05412(Arrhythmogenic right ventricular cardiomyopathy (ARVC))
ciRNA309	0.205383	0	chr12	51767781	51768528	-	1	ciRNA	-	ENSMUST00000042052.8	Hectd1	mRNA	chr12:51767777-51768528	HECT domain containing 1	GO:0001843(neural tube closure);GO:0004842(ubiquitin-protein ligase activity);GO:0005488(binding);GO:0005515(protein binding);GO:0005634(nucleus);GO:0005737(cytoplasm);GO:0016567(protein ubiquitination);GO:0042787(protein ubiquitination involved in ubiquitin-dependent protein catabolic process);GO:0046872(metal ion binding)	NA
ciRNA31	0	0.0872953	chr16	93587715	93587818	-	1	ciRNA	-	ENSMUST00000123756.2	Setd4	mRNA	chr16:93586317-93587818	SET domain containing 4	GO:0003674(molecular_function);GO:0005515(protein binding);GO:0005575(cellular_component);GO:0008150(biological_process)	NA
ciRNA310	1.21204	0	chr12	112929263	112929418	-	1	ciRNA	-	ENSMUST00000075827.3	Jag2	mRNA	chr12:112929232-112929418	jagged 2	GO:0001501(skeletal system development);GO:0001701(in utero embryonic development);GO:0001709(cell fate determination);GO:0003016(respiratory system process);GO:0005112(Notch binding);GO:0005509(calcium ion binding);GO:0005515(protein binding);GO:0005886(plasma membrane);GO:0005887(integral to plasma membrane);GO:0007154(cell communication);GO:0007219(Notch signaling pathway);GO:0007275(multicell…	04330(Notch signaling pathway)
ciRNA311	0.543329	0	chr11	117773102	117773362	-	1	ciRNA	-	ENSMUST00000131606.2	Tmc6	mRNA	chr11:117773098-117773362	transmembrane channel-like gene family 6	GO:0003674(molecular_function);GO:0005575(cellular_component);GO:0005789(endoplasmic reticulum membrane);GO:0006811(ion transport);GO:0008150(biological_process);GO:0016021(integral to membrane)	NA
ciRNA312	1.32532	0	chr10	4387631	4387844	-	1	ciRNA	-	ENSMUST00000100078.3	Zbtb2	mRNA	chr10:4374754-4387844	zinc finger and BTB domain containing 2	GO:0003674(molecular_function);GO:0003676(nucleic acid binding);GO:0005515(protein binding);GO:0005575(cellular_component);GO:0005634(nucleus);GO:0008150(biological_process);GO:0046872(metal ion binding)	NA
ciRNA313	0.193134	0	chr10	105845450	105846428	+	1	ciRNA	-	ENSMUST00000020049.8	Ccdc59	mRNA	chr10:105845449-105847016	coiled-coil domain containing 59	GO:0003674(molecular_function);GO:0005515(protein binding);GO:0005575(cellular_component);GO:0005634(nucleus);GO:0006351("transcription, DNA-dependent");GO:0006355("regulation of transcription, DNA-dependent");GO:0008150(biological_process)	NA
ciRNA314	0.488323	0	chr10	121561456	121561576	-	1	ciRNA	-	ENSMUST00000020316.2	Tbk1	mRNA	chr10:121560299-121561576	TANK-binding kinase 1	GO:0002218(activation of innate immune response);GO:0003676(nucleic acid binding);GO:0004672(protein kinase activity);GO:0004674(protein serine/threonine kinase activity);GO:0004713(protein tyrosine kinase activity);GO:0005515(protein binding);GO:0005524(ATP binding);GO:0005737(cytoplasm);GO:0005829(cytosol);GO:0006468(protein phosphorylation);GO:0010629(negative regulation of gene expression);GO…	04620(Toll-like receptor signaling pathway);04622(RIG-I-like receptor signaling pathway);04623(Cytosolic DNA-sensing pathway)
ciRNA315	0.132956	0	chr17	5314033	5318565	+	1	ciRNA	-	ENSMUST00000115797.3	Arid1b	mRNA	chr17:5314032-5318640	AT rich interactive domain 1B (SWI-like)	GO:0003674(molecular_function);GO:0003677(DNA binding);GO:0005488(binding);GO:0005515(protein binding);GO:0005622(intracellular);GO:0005634(nucleus);GO:0008150(biological_process);GO:0016514(SWI/SNF complex);GO:0043231(intracellular membrane-bounded organelle)	NA
ciRNA316	0.0392001	0	chr17	27991401	27995932	+	1	ciRNA	-	ENSMUST00000114842.2	Anks1	mRNA	chr17:27991400-27995933	ankyrin repeat and SAM domain containing 1	GO:0005515(protein binding);GO:0005634(nucleus);GO:0005737(cytoplasm);GO:0006929(substrate-dependent cell migration);GO:0016322(neuron remodeling);GO:0043005(neuron projection);GO:0046875(ephrin receptor binding);GO:0048013(ephrin receptor signaling pathway)	NA
ciRNA317	1.13058	0	chr17	66135910	66136267	+	1	ciRNA	-	ENSMUST00000163605.2	Ddx11	mRNA	chr17:66135909-66136288	DEAD/H (Asp-Glu-Ala-Asp/His) box helicase 11	GO:0000790(nuclear chromatin);GO:0000922(spindle pole);GO:0003676(nucleic acid binding);GO:0003677(DNA binding);GO:0003723(RNA binding);GO:0004003(ATP-dependent DNA helicase activity);GO:0004386(helicase activity);GO:0005515(protein binding);GO:0005524(ATP binding);GO:0005634(nucleus);GO:0005730(nucleolus);GO:0006139(nucleobase-containing compound metabolic process);GO:0007062(sister chromatid co…	NA
ciRNA318	0.748512	0	chr16	8694510	8695030	-	1	ciRNA	-	ENSMUST00000160405.2	Usp7	mRNA	chr16:8694480-8695030	ubiquitin specific peptidase 7	GO:0002039(p53 binding);GO:0004197(cysteine-type endopeptidase activity);GO:0004221(ubiquitin thiolesterase activity);GO:0004843(ubiquitin-specific protease activity);GO:0005515(protein binding);GO:0005634(nucleus);GO:0005737(cytoplasm);GO:0005829(cytosol);GO:0006283(transcription-coupled nucleotide-excision repair);GO:0006511(ubiquitin-dependent protein catabolic process);GO:0008022(protein C-te…	NA
ciRNA319	0.760382	0	chr15	81773343	81775782	+	1	ciRNA	-	ENSMUST00000109554.1	Zc3h7b	mRNA	chr15:81773342-81775805	zinc finger CCCH type containing 7B	GO:0003674(molecular_function);GO:0005515(protein binding);GO:0005575(cellular_component);GO:0008150(biological_process);GO:0046872(metal ion binding)	NA
ciRNA32	0	0.14167	chr14	31359314	31360082	+	1	ciRNA	-	ENSMUST00000022451.8	Capn7	mRNA	chr14:31359313-31360124	calpain 7	GO:0004198(calcium-dependent cysteine-type endopeptidase activity);GO:0005515(protein binding);GO:0005622(intracellular);GO:0005634(nucleus);GO:0006508(proteolysis);GO:0090541(MIT domain binding);GO:0097264(self proteolysis)	NA
ciRNA320	0.549647	0	chr14	70588388	70588602	-	1	ciRNA	-	ENSMUST00000022690.9	Fam160b2	mRNA	chr14:70588370-70588602	"family with sequence similarity 160, member B2 "	GO:0003674(molecular_function);GO:0005575(cellular_component);GO:0008150(biological_process);GO:0008152(metabolic process)	NA
ciRNA321	0.251602	0	chr7	5082122	5083624	+	1	ciRNA	-	ENSMUST00000098845.4	Epn1	mRNA	chr7:5082121-5083662	epsin 1	GO:0001701(in utero embryonic development);GO:0005543(phospholipid binding);GO:0005634(nucleus);GO:0005737(cytoplasm);GO:0005886(plasma membrane);GO:0005905(coated pit);GO:0006897(endocytosis);GO:0007219(Notch signaling pathway);GO:0007565(female pregnancy);GO:0008134(transcription factor binding);GO:0008289(lipid binding);GO:0048568(embryonic organ development)	04144(Endocytosis)
ciRNA322	0.0720574	0	chr7	45585231	45585394	+	1	ciRNA	-	ENSMUST00000033098.8	Bcat2	mRNA	chr7:45585230-45585413	"branched chain aminotransferase 2, mitochondrial "	GO:0003824(catalytic activity);GO:0004084(branched-chain-amino-acid transaminase activity);GO:0005739(mitochondrion);GO:0006549(isoleucine metabolic process);GO:0006550(isoleucine catabolic process);GO:0006551(leucine metabolic process);GO:0006573(valine metabolic process);GO:0008152(metabolic process);GO:0009081(branched-chain amino acid metabolic process);GO:0009082(branched-chain amino acid bi…	00280("Valine, leucine and isoleucine degradation");00290("Valine, leucine and isoleucine biosynthesis");00770(Pantothenate and CoA biosynthesis)
ciRNA323	0.236664	0	chr7	97677413	97678910	+	1	ciRNA	-	ENSMUST00000042399.8	Rsf1	mRNA	chr7:97677412-97678934	remodeling and spacing factor 1	GO:0005515(protein binding);GO:0005634(nucleus);GO:0006334(nucleosome assembly);GO:0006338(chromatin remodeling);GO:0006352("DNA-dependent transcription, initiation");GO:0008270(zinc ion binding);GO:0016584(nucleosome positioning);GO:0031213(RSF complex);GO:0042393(histone binding);GO:0043392(negative regulation of DNA binding);GO:0045892("negative regulation of transcription, DNA-dependent");GO:…	NA
ciRNA324	0.173276	0	chr7	102564366	102565388	-	1	ciRNA	-	ENSMUST00000033264.5	Trim21	mRNA	chr7:102564340-102565388	tripartite motif-containing 21	GO:0000209(protein polyubiquitination);GO:0004842(ubiquitin-protein ligase activity);GO:0005515(protein binding);GO:0005622(intracellular);GO:0005634(nucleus);GO:0005737(cytoplasm);GO:0006513(protein monoubiquitination);GO:0008270(zinc ion binding);GO:0016567(protein ubiquitination);GO:0019005(SCF ubiquitin ligase complex);GO:0031648(protein destabilization);GO:0032088(negative regulation of NF-k…	05322(Systemic lupus erythematosus)
ciRNA325	2.04194	0	chr7	127974435	127975864	+	1	ciRNA	-	ENSMUST00000106251.4	Fus	mRNA	chr7:127974434-127975887	fused in sarcoma	GO:0000166(nucleotide binding);GO:0003676(nucleic acid binding);GO:0003677(DNA binding);GO:0003723(RNA binding);GO:0005515(protein binding);GO:0005634(nucleus);GO:0005737(cytoplasm);GO:0008270(zinc ion binding);GO:0042802(identical protein binding)	NA
ciRNA326	11.2766	0	chr5	66676448	66676925	+	1	ciRNA	-	ENSMUST00000031131.9	Uchl1	mRNA	chr5:66676447-66676943	ubiquitin carboxy-terminal hydrolase L1	GO:0002931(response to ischemia);GO:0004197(cysteine-type endopeptidase activity);GO:0004221(ubiquitin thiolesterase activity);GO:0005515(protein binding);GO:0005622(intracellular);GO:0005634(nucleus);GO:0005737(cytoplasm);GO:0005789(endoplasmic reticulum membrane);GO:0005829(cytosol);GO:0005886(plasma membrane);GO:0006511(ubiquitin-dependent protein catabolic process);GO:0007409(axonogenesis);GO…	05012(Parkinson's disease)
ciRNA327	0.0529335	0	chr5	124827051	124827943	+	1	ciRNA	-	ENSMUST00000058440.9	Dnah10	mRNA	chr5:124827050-124828015	"dynein, axonemal, heavy chain 10 "	GO:0000166(nucleotide binding);GO:0003777(microtubule motor activity);GO:0005524(ATP binding);GO:0005858(axonemal dynein complex);GO:0007018(microtubule-based movement);GO:0016887(ATPase activity);GO:0017111(nucleoside-triphosphatase activity);GO:0030286(dynein complex)	NA
ciRNA328	0.59087	0	chr5	135789778	135790027	+	1	ciRNA	-	ENSMUST00000019323.6	Mdh2	mRNA	chr5:135789777-135790076	"malate dehydrogenase 2, NAD (mitochondrial) "	GO:0003824(catalytic activity);GO:0005515(protein binding);GO:0005634(nucleus);GO:0005739(mitochondrion);GO:0005743(mitochondrial inner membrane);GO:0005759(mitochondrial matrix);GO:0005886(plasma membrane);GO:0005975(carbohydrate metabolic process);GO:0006099(tricarboxylic acid cycle);GO:0006107(oxaloacetate metabolic process);GO:0006108(malate metabolic process);GO:0006475(internal protein amin…	00020(Citrate cycle (TCA cycle));00620(Pyruvate metabolism);00630(Glyoxylate and dicarboxylate metabolism)
ciRNA329	1.70443	0	chr5	139808545	139812964	-	1	ciRNA	-	ENSMUST00000110832.2	Tmem184a	mRNA	chr5:139808522-139812964	transmembrane protein 184a	GO:0005768(endosome);GO:0016021(integral to membrane);GO:0018992(germ-line sex determination);GO:0031901(early endosome membrane);GO:0032880(regulation of protein localization);GO:0051046(regulation of secretion)	NA
ciRNA33	0	1.54338	chr19	8823307	8823506	+	1	ciRNA	-	ENSMUST00000096753.3	Hnrnpul2	mRNA	chr19:8823306-8823529	heterogeneous nuclear ribonucleoprotein U-like 2	GO:0003676(nucleic acid binding);GO:0005515(protein binding);GO:0005524(ATP binding);GO:0005634(nucleus);GO:0008150(biological_process);GO:0016301(kinase activity)	NA
ciRNA330	0.188576	0	chr4	41119049	41119236	-	1	ciRNA	-	ENSMUST00000030138.8	Nol6	mRNA	chr4:41119023-41119236	nucleolar protein family 6 (RNA-associated)	GO:0000794(condensed nuclear chromosome);GO:0003723(RNA binding);GO:0005730(nucleolus);GO:0008150(biological_process)	NA
ciRNA331	0.0408436	0	chr4	138731625	138734228	+	1	ciRNA	-	ENSMUST00000105808.2	Pla2g2c	mRNA	chr4:138731624-138734261	"phospholipase A2, group IIC "	GO:0004623(phospholipase A2 activity);GO:0005509(calcium ion binding);GO:0005575(cellular_component);GO:0005576(extracellular region);GO:0009395(phospholipid catabolic process);GO:0047498(calcium-dependent phospholipase A2 activity)	00564(Glycerophospholipid metabolism);00565(Ether lipid metabolism);00590(Arachidonic acid metabolism);00591(Linoleic acid metabolism);00592(alpha-Linolenic acid metabolism);04010(MAPK signaling pathway);04270(Vascular smooth muscle contraction);04370(VEGF signaling pathway);04664(Fc epsilon RI signaling pathway);04730(Long-term depression);04912(GnRH signaling pathway)
ciRNA332	0.666177	0	chr4	149643353	149643556	+	1	ciRNA	-	ENSMUST00000105691.2	Clstn1	mRNA	chr4:149643352-149643580	calsyntenin 1	GO:0000139(Golgi membrane);GO:0005509(calcium ion binding);GO:0005515(protein binding);GO:0005576(extracellular region);GO:0005634(nucleus);GO:0005789(endoplasmic reticulum membrane);GO:0005886(plasma membrane);GO:0006874(cellular calcium ion homeostasis);GO:0007156(homophilic cell adhesion);GO:0007268(synaptic transmission);GO:0016020(membrane);GO:0016021(integral to membrane);GO:0030054(cell ju…	NA
ciRNA333	0.201433	0	chr4	149657502	149658381	-	1	ciRNA	-	ENSMUST00000038859.8	Pik3cd	mRNA	chr4:149657467-149658381	phosphatidylinositol 3-kinase catalytic delta polypeptide	GO:0001782(B cell homeostasis);GO:0005488(binding);GO:0005515(protein binding);GO:0005524(ATP binding);GO:0005886(plasma membrane);GO:0005942(phosphatidylinositol 3-kinase complex);GO:0006935(chemotaxis);GO:0006954(inflammatory response);GO:0007166(cell surface receptor signaling pathway);GO:0016303(1-phosphatidylinositol-3-kinase activity);GO:0016772("transferase activity, transferring phosphoru…	00562(Inositol phosphate metabolism);04012(ErbB signaling pathway);04062(Chemokine signaling pathway);04070(Phosphatidylinositol signaling system);04150(mTOR signaling pathway);04210(Apoptosis);04370(VEGF signaling pathway);04510(Focal adhesion);04620(Toll-like receptor signaling pathway);04630(Jak-STAT signaling pathway);04650(Natural killer cell mediated cytotoxicity);04660(T cell receptor sign…
ciRNA334	0.364194	0	chr4	154012437	154015653	+	1	ciRNA	-	ENSMUST00000169622.2	Lrrc47	mRNA	chr4:154012436-154015655	leucine rich repeat containing 47	GO:0003674(molecular_function);GO:0003723(RNA binding);GO:0004826(phenylalanine-tRNA ligase activity);GO:0005515(protein binding);GO:0005575(cellular_component);GO:0008150(biological_process)	NA
ciRNA335	0.954483	0	chr3	90490288	90490547	-	1	ciRNA	-	ENSMUST00000149884.1	Snapin	mRNA	chr3:90490272-90490547	SNAP-associated protein	GO:0000139(Golgi membrane);GO:0000149(SNARE binding);GO:0005515(protein binding);GO:0005730(nucleolus);GO:0005794(Golgi apparatus);GO:0005829(cytosol);GO:0006886(intracellular protein transport);GO:0007268(synaptic transmission);GO:0008089(anterograde axon cargo transport);GO:0016079(synaptic vesicle exocytosis);GO:0016188(synaptic vesicle maturation);GO:0030054(cell junction);GO:0030672(synaptic…	NA
ciRNA336	0.488853	0	chr3	103059033	103060173	+	1	ciRNA	-	ENSMUST00000029445.7	Nras	mRNA	chr3:103059032-103060200	neuroblastoma ras oncogene	GO:0003924(GTPase activity);GO:0005515(protein binding);GO:0005525(GTP binding);GO:0005622(intracellular);GO:0005739(mitochondrion);GO:0005794(Golgi apparatus);GO:0005886(plasma membrane);GO:0006184(GTP catabolic process);GO:0007050(cell cycle arrest);GO:0007093(mitotic cell cycle checkpoint);GO:0007165(signal transduction);GO:0007264(small GTPase mediated signal transduction);GO:0007265(Ras prot…	04010(MAPK signaling pathway);04012(ErbB signaling pathway);04062(Chemokine signaling pathway);04360(Axon guidance);04370(VEGF signaling pathway);04530(Tight junction);04540(Gap junction);04650(Natural killer cell mediated cytotoxicity);04660(T cell receptor signaling pathway);04662(B cell receptor signaling pathway);04664(Fc epsilon RI signaling pathway);04720(Long-term potentiation);04722(Neuro…
ciRNA337	0.502868	0	chr3	121732541	121734091	+	1	ciRNA	-	ENSMUST00000029771.8	F3	mRNA	chr3:121732540-121734105	coagulation factor III	GO:0001938(positive regulation of endothelial cell proliferation);GO:0002020(protease binding);GO:0002541(activation of plasma proteins involved in acute inflammatory response);GO:0005515(protein binding);GO:0005543(phospholipid binding);GO:0005615(extracellular space);GO:0006919(activation of cysteine-type endopeptidase activity involved in apoptotic process);GO:0007596(blood coagulation);GO:000…	04610(Complement and coagulation cascades)
ciRNA338	0.0756734	0	chr2	52096003	52097915	+	1	ciRNA	-	ENSMUST00000112693.3	Rif1	mRNA	chr2:52096002-52097916	Rap1 interacting factor 1 homolog (yeast)	GO:0000723(telomere maintenance);GO:0000781("chromosome, telomeric region");GO:0001939(female pronucleus);GO:0001940(male pronucleus);GO:0005488(binding);GO:0005515(protein binding);GO:0005634(nucleus);GO:0005737(cytoplasm);GO:0005819(spindle);GO:0006974(response to DNA damage stimulus);GO:0007049(cell cycle);GO:0019827(stem cell maintenance)	NA
ciRNA339	5.35385	0	chr2	156177459	156178879	-	1	ciRNA	-	ENSMUST00000155837.2	Rbm39	mRNA	chr2:156177385-156178879	RNA binding motif protein 39	GO:0000166(nucleotide binding);GO:0003676(nucleic acid binding);GO:0003713(transcription coactivator activity);GO:0003723(RNA binding);GO:0005515(protein binding);GO:0005634(nucleus);GO:0005813(centrosome);GO:0006351("transcription, DNA-dependent");GO:0006355("regulation of transcription, DNA-dependent");GO:0006397(mRNA processing);GO:0008380(RNA splicing);GO:0015630(microtubule cytoskeleton)	NA
ciRNA34	0	0.289746	chr19	8946385	8946619	+	1	ciRNA	-	ENSMUST00000096240.2	Mta2	mRNA	chr19:8946384-8946647	"metastasis-associated gene family, member 2 "	GO:0000118(histone deacetylase complex);GO:0000122(negative regulation of transcription from RNA polymerase II promoter);GO:0000989(transcription factor binding transcription factor activity);GO:0001085(RNA polymerase II transcription factor binding);GO:0001103(RNA polymerase II repressing transcription factor binding);GO:0003677(DNA binding);GO:0003682(chromatin binding);GO:0003700(sequence-spec…	NA
ciRNA340	0.165114	0	chr1	74527684	74528685	+	1	ciRNA	-	ENSMUST00000087215.6	Rqcd1	mRNA	chr1:74527683-74528685	rcd1 (required for cell differentiation) homolog 1 (S. pombe)	GO:0000932(cytoplasmic mRNA processing body);GO:0005488(binding);GO:0005515(protein binding);GO:0005634(nucleus);GO:0006351("transcription, DNA-dependent");GO:0006355("regulation of transcription, DNA-dependent");GO:0006417(regulation of translation);GO:0019221(cytokine-mediated signaling pathway);GO:0030014(CCR4-NOT complex);GO:0031047(gene silencing by RNA);GO:0033147(negative regulation of int…	03018(RNA degradation)
ciRNA341	0.480011	0	chr1	134613370	134613886	+	1	ciRNA	-	ENSMUST00000047714.8	Kdm5b	mRNA	chr1:134613369-134613886	lysine (K)-specific demethylase 5B	GO:0003677(DNA binding);GO:0003714(transcription corepressor activity);GO:0005515(protein binding);GO:0005622(intracellular);GO:0005634(nucleus);GO:0005730(nucleolus);GO:0006351("transcription, DNA-dependent");GO:0008270(zinc ion binding);GO:0016706("oxidoreductase activity, acting on paired donors, with incorporation or reduction of molecular oxygen, 2-oxoglutarate as one donor, and incorporatio…	NA
ciRNA342	0.160114	0	chr1	165478306	165479449	+	1	ciRNA	-	ENSMUST00000027853.5	Mpc2	mRNA	chr1:165478305-165479466	mitochondrial pyruvate carrier 2	GO:0005739(mitochondrion);GO:0005743(mitochondrial inner membrane);GO:0006090(pyruvate metabolic process);GO:0006850(mitochondrial pyruvate transport);GO:0016021(integral to membrane);GO:0050833(pyruvate transmembrane transporter activity);GO:1901475(pyruvate transmembrane transport)	NA
ciRNA343	0.235563	0	chr8	46572831	46573432	+	1	ciRNA	-	ENSMUST00000135432.2	Cenpu	mRNA	chr8:46572830-46573432	centromere protein U	GO:0000777(condensed chromosome kinetochore);GO:0005515(protein binding);GO:0005634(nucleus);GO:0005737(cytoplasm);GO:0005813(centrosome);GO:0006351("transcription, DNA-dependent");GO:0006355("regulation of transcription, DNA-dependent");GO:0008150(biological_process)	NA
ciRNA344	1.21829	0	chr8	88325514	88326095	+	1	ciRNA	-	ENSMUST00000169037.2	Adcy7	mRNA	chr8:88325513-88326095	adenylate cyclase 7	GO:0004016(adenylate cyclase activity);GO:0005524(ATP binding);GO:0005886(plasma membrane);GO:0006171(cAMP biosynthetic process);GO:0007190(activation of adenylate cyclase activity);GO:0009190(cyclic nucleotide biosynthetic process);GO:0016020(membrane);GO:0016021(integral to membrane);GO:0016849(phosphorus-oxygen lyase activity);GO:0030819(positive regulation of cAMP biosynthetic process);GO:003…	00230(Purine metabolism);04020(Calcium signaling pathway);04062(Chemokine signaling pathway);04114(Oocyte meiosis);04270(Vascular smooth muscle contraction);04540(Gap junction);04912(GnRH signaling pathway);04914(Progesterone-mediated oocyte maturation);04916(Melanogenesis);05414(Dilated cardiomyopathy)
ciRNA35	0	0.370007	chr19	21678823	21680834	+	1	ciRNA	-	ENSMUST00000052556.3	Abhd17b	mRNA	chr19:21678822-21680867	abhydrolase domain containing 17B	GO:0003674(molecular_function);GO:0005575(cellular_component);GO:0005576(extracellular region);GO:0006508(proteolysis);GO:0008150(biological_process);GO:0008236(serine-type peptidase activity);GO:0016787(hydrolase activity)	NA
ciRNA36	0	0.0357875	chr18	36611888	36613092	+	1	ciRNA	-	ENSMUST00000006205.8	Ankhd1	mRNA	chr18:36611887-36613092	ankyrin repeat and KH domain containing 1	GO:0003674(molecular_function);GO:0003723(RNA binding);GO:0005515(protein binding);GO:0008150(biological_process)	NA
ciRNA37	0	2.49491	chr18	75002853	75003114	+	1	ciRNA	-	ENSMUST00000079716.5	Rpl17	mRNA	chr18:75002852-75003193	ribosomal protein L17	GO:0003674(molecular_function);GO:0003735(structural constituent of ribosome);GO:0005840(ribosome);GO:0006412(translation);GO:0015934(large ribosomal subunit)	03010(Ribosome)
ciRNA38	0	0.0469376	chr7	6325580	6329254	-	1	ciRNA	-	ENSMUST00000123868.2	Zfp583	mRNA	chr7:6323745-6329254	zinc finger protein 583	GO:0003676(nucleic acid binding);GO:0003677(DNA binding);GO:0005622(intracellular);GO:0005634(nucleus);GO:0006351("transcription, DNA-dependent");GO:0006355("regulation of transcription, DNA-dependent");GO:0008150(biological_process);GO:0046872(metal ion binding)	NA
ciRNA39	0	0.0564333	chr7	27213089	27214375	-	1	ciRNA	-	ENSMUST00000003850.7	Itpkc	mRNA	chr7:27213061-27214375	"inositol 1,4,5-trisphosphate 3-kinase C "	GO:0005515(protein binding);GO:0005516(calmodulin binding);GO:0005524(ATP binding);GO:0005575(cellular_component);GO:0005634(nucleus);GO:0005737(cytoplasm);GO:0008440("inositol-1,4,5-trisphosphate 3-kinase activity");GO:0016301(kinase activity)	NA
ciRNA4	0	0.373932	chr13	112624823	112625344	-	1	ciRNA	-	ENSMUST00000075748.5	Ddx4	mRNA	chr13:112624822-112625344	DEAD (Asp-Glu-Ala-Asp) box polypeptide 4	GO:0003676(nucleic acid binding);GO:0004386(helicase activity);GO:0005515(protein binding);GO:0005524(ATP binding);GO:0005634(nucleus);GO:0005737(cytoplasm);GO:0007141(male meiosis I);GO:0007275(multicellular organismal development);GO:0007283(spermatogenesis);GO:0008026(ATP-dependent helicase activity);GO:0030317(sperm motility);GO:0030529(ribonucleoprotein complex);GO:0032880(regulation of prot…	NA
ciRNA40	0	8.07942	chr7	59978967	59980491	-	1	ciRNA	-	ENSMUST00000179360.2	Snrpn	mRNA	chr7:59974175-59980491	small nuclear ribonucleoprotein N	GO:0003723(RNA binding);GO:0005515(protein binding);GO:0005634(nucleus);GO:0005685(U1 snRNP);GO:0005686(U2 snRNP);GO:0009725(response to hormone stimulus)	NA
ciRNA41	0	0.908876	chr7	116333131	116333695	-	1	ciRNA	-	ENSMUST00000170953.1	Rps13	mRNA	chr7:116333098-116333695	ribosomal protein S13	GO:0003729(mRNA binding);GO:0003735(structural constituent of ribosome);GO:0005515(protein binding);GO:0005622(intracellular);GO:0005634(nucleus);GO:0005730(nucleolus);GO:0005840(ribosome);GO:0006412(translation);GO:0022627(cytosolic small ribosomal subunit);GO:0033119(negative regulation of RNA splicing)	03010(Ribosome)
ciRNA42	0	0.154225	chr7	128757884	128761415	+	1	ciRNA	-	ENSMUST00000042942.8	Sec23ip	mRNA	chr7:128757883-128761415	Sec23 interacting protein	GO:0003674(molecular_function);GO:0005515(protein binding);GO:0008150(biological_process);GO:0043231(intracellular membrane-bounded organelle);GO:0046872(metal ion binding)	NA
ciRNA43	0	0.0480537	chr6	41699268	41701912	-	1	ciRNA	-	ENSMUST00000031899.8	Kel	mRNA	chr6:41699226-41701912	Kell blood group	GO:0004175(endopeptidase activity);GO:0004222(metalloendopeptidase activity);GO:0005515(protein binding);GO:0005575(cellular_component);GO:0005886(plasma membrane);GO:0006508(proteolysis);GO:0016021(integral to membrane);GO:0046872(metal ion binding)	NA
ciRNA44	0	4.77096	chr6	87981096	87981389	+	1	ciRNA	-	ENSMUST00000134600.1	Gm5577	mRNA	chr6:87981095-87982959	predicted gene 5577	GO:0003674(molecular_function);GO:0005575(cellular_component);GO:0008150(biological_process)	NA
ciRNA45	0	4.37175	chr6	87981096	87981420	+	1	ciRNA	-	ENSMUST00000134600.1	Gm5577	mRNA	chr6:87981095-87982959	predicted gene 5577	GO:0003674(molecular_function);GO:0005575(cellular_component);GO:0008150(biological_process)	NA
ciRNA46	0	0.295243	chr5	24588301	24588423	+	1	ciRNA	-	ENSMUST00000121863.2	Chpf2	mRNA	chr5:24588300-24589096	chondroitin polymerizing factor 2	GO:0003674(molecular_function);GO:0005575(cellular_component);GO:0008150(biological_process);GO:0016020(membrane);GO:0016757("transferase activity, transferring glycosyl groups");GO:0016758("transferase activity, transferring hexosyl groups");GO:0032580(Golgi cisterna membrane)	00532(Glycosaminoglycan biosynthesis - chondroitin sulfate)
ciRNA47	0	0.0633399	chr5	30264456	30265315	+	1	ciRNA	-	ENSMUST00000145167.2	Ept1	mRNA	chr5:30264455-30265337	ethanolaminephosphotransferase 1 (CDP-ethanolamine-specific)	GO:0003674(molecular_function);GO:0004307(ethanolaminephosphotransferase activity);GO:0005575(cellular_component);GO:0006646(phosphatidylethanolamine biosynthetic process);GO:0008150(biological_process);GO:0008654(phospholipid biosynthetic process);GO:0016020(membrane);GO:0016021(integral to membrane);GO:0016780("phosphotransferase activity, for other substituted phosphate groups");GO:0046872(met…	00564(Glycerophospholipid metabolism);00565(Ether lipid metabolism)
ciRNA48	0	0.160268	chr5	33900549	33901190	-	1	ciRNA	-	ENSMUST00000030993.6	Nelfa	mRNA	chr5:33900524-33901190	"negative elongation factor complex member A, Whsc2 "	GO:0003682(chromatin binding);GO:0005515(protein binding);GO:0005634(nucleus);GO:0006351("transcription, DNA-dependent");GO:0032021(NELF complex);GO:0034244(negative regulation of transcription elongation from RNA polymerase II promoter)	NA
ciRNA49	0	0.115508	chr5	139215255	139223571	+	1	ciRNA	-	ENSMUST00000058716.8	Sun1	mRNA	chr5:139215254-139223593	Sad1 and UNC84 domain containing 1	GO:0002080(acrosomal membrane);GO:0005515(protein binding);GO:0005521(lamin binding);GO:0005634(nucleus);GO:0005635(nuclear envelope);GO:0005639(integral to nuclear inner membrane);GO:0005737(cytoplasm);GO:0006998(nuclear envelope organization);GO:0016021(integral to membrane);GO:0031965(nuclear membrane);GO:0034993(SUN-KASH complex);GO:0043231(intracellular membrane-bounded organelle);GO:0090286…	NA
ciRNA5	0	0.023292	chr12	51390429	51392182	+	1	ciRNA	-	ENSMUST00000021335.5	Scfd1	mRNA	chr12:51390428-51392182	Sec1 family domain containing 1	GO:0001666(response to hypoxia);GO:0005515(protein binding);GO:0005789(endoplasmic reticulum membrane);GO:0005798(Golgi-associated vesicle);GO:0005801(cis-Golgi network);GO:0005886(plasma membrane);GO:0006890("retrograde vesicle-mediated transport, Golgi to ER");GO:0006892(post-Golgi vesicle-mediated transport);GO:0006904(vesicle docking involved in exocytosis);GO:0009636(response to toxic substa…	NA
ciRNA50	0	0.223088	chr5	144182870	144183181	+	1	ciRNA	-	ENSMUST00000041804.7	Lmtk2	mRNA	chr5:144182869-144183181	lemur tyrosine kinase 2	GO:0001881(receptor recycling);GO:0004672(protein kinase activity);GO:0004674(protein serine/threonine kinase activity);GO:0004713(protein tyrosine kinase activity);GO:0004864(protein phosphatase inhibitor activity);GO:0005515(protein binding);GO:0005524(ATP binding);GO:0005737(cytoplasm);GO:0005769(early endosome);GO:0005794(Golgi apparatus);GO:0006468(protein phosphorylation);GO:0007399(nervous…	NA
ciRNA51	0	0.80039	chr4	109201708	109202104	-	1	ciRNA	-	ENSMUST00000160774.2	Osbpl9	mRNA	chr4:109156733-109202104	oxysterol binding protein-like 9	GO:0003674(molecular_function);GO:0005543(phospholipid binding);GO:0005575(cellular_component);GO:0006869(lipid transport);GO:0008150(biological_process)	NA
ciRNA52	0	0.76185	chr4	129820602	129820744	+	1	ciRNA	-	ENSMUST00000030578.8	Ptp4a2	mRNA	chr4:129820601-129838977	protein tyrosine phosphatase 4a2	GO:0004725(protein tyrosine phosphatase activity);GO:0005737(cytoplasm);GO:0005769(early endosome);GO:0005886(plasma membrane);GO:0006470(protein dephosphorylation);GO:0008138(protein tyrosine/serine/threonine phosphatase activity);GO:0016311(dephosphorylation);GO:0016791(phosphatase activity)	NA
ciRNA53	0	1.6623	chr4	133966482	133966765	-	1	ciRNA	-	ENSMUST00000102553.5	Hmgn2	mRNA	chr4:133966479-133966765	high mobility group nucleosomal binding domain 2	GO:0000785(chromatin);GO:0005634(nucleus);GO:0005737(cytoplasm);GO:0031492(nucleosomal DNA binding)	NA
ciRNA54	0	0.275113	chr4	134137647	134138834	-	1	ciRNA	-	ENSMUST00000040271.6	Cep85	mRNA	chr4:134137621-134138834	centrosomal protein 85	GO:0000922(spindle pole);GO:0003674(molecular_function);GO:0005730(nucleolus);GO:0005737(cytoplasm);GO:0005813(centrosome);GO:0008150(biological_process)	NA
ciRNA55	0	0.636471	chr4	136050415	136051170	-	1	ciRNA	-	ENSMUST00000102536.5	Rpl11	mRNA	chr4:136050390-136051170	ribosomal protein L11	GO:0003735(structural constituent of ribosome);GO:0005515(protein binding);GO:0005730(nucleolus);GO:0005840(ribosome);GO:0006364(rRNA processing);GO:0006412(translation);GO:0006605(protein targeting);GO:0019843(rRNA binding);GO:0022625(cytosolic large ribosomal subunit);GO:0034504(protein localization to nucleus);GO:0042273(ribosomal large subunit biogenesis)	NA
ciRNA56	0	0.101722	chr4	139461919	139462156	+	1	ciRNA	-	ENSMUST00000147999.2	Ubr4	mRNA	chr4:139461918-139462177	ubiquitin protein ligase E3 component n-recognin 4	GO:0004842(ubiquitin-protein ligase activity);GO:0005488(binding);GO:0005515(protein binding);GO:0005516(calmodulin binding);GO:0005634(nucleus);GO:0005737(cytoplasm);GO:0005856(cytoskeleton);GO:0008270(zinc ion binding);GO:0016021(integral to membrane);GO:0042787(protein ubiquitination involved in ubiquitin-dependent protein catabolic process)	NA
ciRNA57	0	0.0447227	chr4	141010722	141011533	+	1	ciRNA	-	ENSMUST00000124506.1	Mfap2	mRNA	chr4:141010721-141012825	microfibrillar-associated protein 2	GO:0001527(microfibril);GO:0001968(fibronectin binding);GO:0005515(protein binding);GO:0030220(platelet formation);GO:0070051(fibrinogen binding)	NA
ciRNA58	0	2.40027	chr4	154019886	154020053	+	1	ciRNA	-	ENSMUST00000163672.1	Lrrc47	mRNA	chr4:154019885-154020436	leucine rich repeat containing 47	GO:0003674(molecular_function);GO:0003723(RNA binding);GO:0004826(phenylalanine-tRNA ligase activity);GO:0005515(protein binding);GO:0005575(cellular_component);GO:0008150(biological_process)	NA
ciRNA59	0	2.02491	chr4	154019886	154019987	+	1	ciRNA	-	ENSMUST00000163672.1	Lrrc47	mRNA	chr4:154019885-154020436	leucine rich repeat containing 47	GO:0003674(molecular_function);GO:0003723(RNA binding);GO:0004826(phenylalanine-tRNA ligase activity);GO:0005515(protein binding);GO:0005575(cellular_component);GO:0008150(biological_process)	NA
ciRNA6	0	0.183021	chr12	70947560	70949692	+	1	ciRNA	-	ENSMUST00000021479.5	Actr10	mRNA	chr12:70947559-70949703	ARP10 actin-related protein 10	GO:0005515(protein binding);GO:0005737(cytoplasm);GO:0005869(dynactin complex);GO:0007018(microtubule-based movement)	NA
ciRNA60	0	0.207382	chr3	90234003	90234396	+	1	ciRNA	-	ENSMUST00000029546.9	Jtb	mRNA	chr3:90234002-90235382	jumping translocation breakpoint	GO:0000910(cytokinesis);GO:0005737(cytoplasm);GO:0005739(mitochondrion);GO:0005813(centrosome);GO:0005819(spindle);GO:0007067(mitosis);GO:0008637(apoptotic mitochondrial changes);GO:0016021(integral to membrane);GO:0019901(protein kinase binding);GO:0030496(midbody);GO:0042127(regulation of cell proliferation);GO:0045860(positive regulation of protein kinase activity)	NA
ciRNA61	0	14.1276	chr3	102935692	102935985	-	1	ciRNA	-	ENSMUST00000029448.6	Sycp1	mRNA	chr3:102935665-102935985	synaptonemal complex protein 1	GO:0000795(synaptonemal complex);GO:0000800(lateral element);GO:0000801(central element);GO:0000802(transverse filament);GO:0001673(male germ cell nucleus);GO:0003677(DNA binding);GO:0005515(protein binding);GO:0005654(nucleoplasm);GO:0005694(chromosome);GO:0007130(synaptonemal complex assembly);GO:0032880(regulation of protein localization);GO:0051301(cell division)	NA
ciRNA62	0	0.631563	chr3	104800457	104800686	-	1	ciRNA	-	ENSMUST00000002297.6	Mov10	mRNA	chr3:104800433-104800686	Moloney leukemia virus 10	GO:0000932(cytoplasmic mRNA processing body);GO:0003723(RNA binding);GO:0004386(helicase activity);GO:0005515(protein binding);GO:0005524(ATP binding);GO:0017111(nucleoside-triphosphatase activity);GO:0035279(mRNA cleavage involved in gene silencing by miRNA)	NA
ciRNA63	0	0.0929303	chr2	25952844	25956246	-	1	ciRNA	-	ENSMUST00000091268.5	Camsap1	mRNA	chr2:25952819-25956246	calmodulin regulated spectrin-associated protein 1	GO:0003674(molecular_function);GO:0005515(protein binding);GO:0005575(cellular_component);GO:0005737(cytoplasm);GO:0005874(microtubule);GO:0007010(cytoskeleton organization);GO:0008017(microtubule binding);GO:0022604(regulation of cell morphogenesis)	NA
ciRNA64	0	2.89351	chr2	119047224	119047565	+	1	ciRNA	-	ENSMUST00000152380.2	Casc5	mRNA	chr2:119047223-119057280	cancer susceptibility candidate 5	GO:0000777(condensed chromosome kinetochore);GO:0001669(acrosomal vesicle);GO:0003674(molecular_function);GO:0005515(protein binding);GO:0005634(nucleus);GO:0007059(chromosome segregation);GO:0007067(mitosis);GO:0008608(attachment of spindle microtubules to kinetochore);GO:0010923(negative regulation of phosphatase activity);GO:0034501(protein localization to kinetochore);GO:0051301(cell division…	NA
ciRNA65	0	0.35743	chr2	143947955	143948335	-	1	ciRNA	-	ENSMUST00000154649.2	Rrbp1	mRNA	chr2:143947929-143948335	ribosome binding protein 1	GO:0005783(endoplasmic reticulum);GO:0007165(signal transduction);GO:0015031(protein transport);GO:0030176(integral to endoplasmic reticulum membrane)	NA
ciRNA66	0	0.233494	chr2	153352272	153354578	+	1	ciRNA	-	ENSMUST00000109790.1	Asxl1	mRNA	chr2:153352271-153354649	additional sex combs like 1	GO:0000122(negative regulation of transcription from RNA polymerase II promoter);GO:0000790(nuclear chromatin);GO:0003677(DNA binding);GO:0003713(transcription coactivator activity);GO:0003714(transcription corepressor activity);GO:0005515(protein binding);GO:0006351("transcription, DNA-dependent");GO:0032526(response to retinoic acid);GO:0035359(negative regulation of peroxisome proliferator act…	NA
ciRNA67	0	0.274592	chr2	156010534	156011062	+	1	ciRNA	-	ENSMUST00000006035.7	Ergic3	mRNA	chr2:156010533-156011099	ERGIC and golgi 3	GO:0003674(molecular_function);GO:0005575(cellular_component);GO:0005789(endoplasmic reticulum membrane);GO:0005793(endoplasmic reticulum-Golgi intermediate compartment);GO:0005794(Golgi apparatus);GO:0006888(ER to Golgi vesicle-mediated transport);GO:0008150(biological_process);GO:0016021(integral to membrane);GO:0033116(endoplasmic reticulum-Golgi intermediate compartment membrane)	NA
ciRNA68	0	0.12105	chr1	36799425	36801824	-	1	ciRNA	-	ENSMUST00000027290.6	Tmem131	mRNA	chr1:36799403-36801824	transmembrane protein 131	GO:0003674(molecular_function);GO:0005575(cellular_component);GO:0008150(biological_process);GO:0016021(integral to membrane)	NA
ciRNA69	0	0.0825847	chr1	91378608	91381850	-	1	ciRNA	-	ENSMUST00000187049.1	Ilkap	mRNA	chr1:91378585-91381850	integrin-linked kinase-associated serine/threonine phosphatase 2C	GO:0003824(catalytic activity);GO:0004722(protein serine/threonine phosphatase activity);GO:0005515(protein binding);GO:0005575(cellular_component);GO:0005737(cytoplasm);GO:0006470(protein dephosphorylation);GO:0033262(regulation of nuclear cell cycle DNA replication);GO:0046872(metal ion binding)	NA
ciRNA7	0	0.0317135	chr12	79241123	79244271	-	1	ciRNA	-	ENSMUST00000021547.6	Zfyve26	mRNA	chr12:79241093-79244271	"zinc finger, FYVE domain containing 26 "	GO:0000166(nucleotide binding);GO:0000724(double-strand break repair via homologous recombination);GO:0000910(cytokinesis);GO:0005515(protein binding);GO:0005737(cytoplasm);GO:0005813(centrosome);GO:0030496(midbody);GO:0032266(phosphatidylinositol-3-phosphate binding);GO:0046872(metal ion binding)	NA
ciRNA70	0	0.799679	chr1	136625052	136625244	+	1	ciRNA	-	ENSMUST00000047734.9	Zfp281	mRNA	chr1:136625051-136625271	zinc finger protein 281	GO:0001047(core promoter binding);GO:0003700(sequence-specific DNA binding transcription factor activity);GO:0003714(transcription corepressor activity);GO:0005515(protein binding);GO:0005634(nucleus);GO:0006351("transcription, DNA-dependent");GO:0010172(embryonic body morphogenesis);GO:0010629(negative regulation of gene expression);GO:0043565(sequence-specific DNA binding);GO:0044212(transcript…	NA
ciRNA71	0	2.01072	chr1	161037548	161037994	+	1	ciRNA	processed_transcript	ENSMUST00000159119.2	Gas5	lncRNA	chr1:161037547-161037994	growth arrest specific 5	NA	NA
ciRNA72	0	0.0262239	chr9	21658977	21660707	+	1	ciRNA	-	ENSMUST00000034707.9	Smarca4	mRNA	chr9:21658976-21660707	"SWI/SNF related, matrix associated, actin dependent regulator of chromatin, subfamily a, member 4 "	GO:0000122(negative regulation of transcription from RNA polymerase II promoter);GO:0000790(nuclear chromatin);GO:0000792(heterochromatin);GO:0000902(cell morphogenesis);GO:0000977(RNA polymerase II regulatory region sequence-specific DNA binding);GO:0001105(RNA polymerase II transcription coactivator activity);GO:0001570(vasculogenesis);GO:0001701(in utero embryonic development);GO:0001832(blast…	NA
ciRNA73	0	0.0898882	chr9	21699909	21700009	+	1	ciRNA	-	ENSMUST00000034707.9	Smarca4	mRNA	chr9:21699908-21700035	"SWI/SNF related, matrix associated, actin dependent regulator of chromatin, subfamily a, member 4 "	GO:0000122(negative regulation of transcription from RNA polymerase II promoter);GO:0000790(nuclear chromatin);GO:0000792(heterochromatin);GO:0000902(cell morphogenesis);GO:0000977(RNA polymerase II regulatory region sequence-specific DNA binding);GO:0001105(RNA polymerase II transcription coactivator activity);GO:0001570(vasculogenesis);GO:0001701(in utero embryonic development);GO:0001832(blast…	NA
ciRNA74	0	0.0171945	chr9	41988826	41989353	-	1	ciRNA	-	ENSMUST00000060989.8	Sorl1	mRNA	chr9:41988809-41989353	"sortilin-related receptor, LDLR class A repeats-containing "	GO:0005515(protein binding);GO:0005615(extracellular space);GO:0005768(endosome);GO:0005771(multivesicular body);GO:0005794(Golgi apparatus);GO:0006605(protein targeting);GO:0006869(lipid transport);GO:0006897(endocytosis);GO:0007275(multicellular organismal development);GO:0008203(cholesterol metabolic process);GO:0008283(cell proliferation);GO:0014910(regulation of smooth muscle cell migration)…	NA
ciRNA75	0	0.0512198	chr9	66466674	66467382	+	1	ciRNA	-	ENSMUST00000042824.7	Herc1	mRNA	chr9:66466673-66467382	hect (homologous to the E6-AP (UBE3A) carboxyl terminus) domain and RCC1 (CHC1)-like domain (RLD) 1	GO:0003674(molecular_function);GO:0004842(ubiquitin-protein ligase activity);GO:0005515(protein binding);GO:0005575(cellular_component);GO:0010507(negative regulation of autophagy);GO:0021702(cerebellar Purkinje cell differentiation);GO:0031175(neuron projection development);GO:0050885(neuromuscular process controlling balance)	04120(Ubiquitin mediated proteolysis)
ciRNA76	0	0.484844	chr8	22646664	22647412	-	1	ciRNA	-	ENSMUST00000033938.5	Polb	mRNA	chr8:22645094-22647412	"polymerase (DNA directed), beta "	GO:0000795(synaptonemal complex);GO:0003677(DNA binding);GO:0003684(damaged DNA binding);GO:0003824(catalytic activity);GO:0003887(DNA-directed DNA polymerase activity);GO:0005515(protein binding);GO:0005634(nucleus);GO:0005737(cytoplasm);GO:0005874(microtubule);GO:0005876(spindle microtubule);GO:0006260(DNA replication);GO:0006281(DNA repair);GO:0006284(base-excision repair);GO:0006287("base-exc…	03410(Base excision repair)
ciRNA77	0	0.330444	chr8	40356928	40359331	+	1	ciRNA	-	ENSMUST00000068999.8	Micu3	mRNA	chr8:40356927-40359409	"mitochondrial calcium uptake family, member 3 "	GO:0005509(calcium ion binding);GO:0005575(cellular_component);GO:0005739(mitochondrion);GO:0008150(biological_process);GO:0016021(integral to membrane)	NA
ciRNA78	0	0.718966	chr8	84698470	84699113	+	1	ciRNA	-	ENSMUST00000001974.5	Trmt1	mRNA	chr8:84698469-84699138	tRNA methyltransferase 1	GO:0000049(tRNA binding);GO:0003674(molecular_function);GO:0003723(RNA binding);GO:0004809(tRNA (guanine-N2-)-methyltransferase activity);GO:0005575(cellular_component);GO:0008033(tRNA processing);GO:0008150(biological_process);GO:0016740(transferase activity);GO:0046872(metal ion binding)	NA
ciRNA79	0	0.110216	chr8	94575858	94579399	-	1	ciRNA	-	ENSMUST00000034226.6	Fam192a	mRNA	chr8:94575857-94579399	"family with sequence similarity 192, member A "	GO:0003674(molecular_function);GO:0005634(nucleus);GO:0008150(biological_process)	NA
ciRNA8	0	3.63149	chr12	111538549	111538718	+	1	ciRNA	-	ENSMUST00000166123.2	Eif5	mRNA	chr12:111538548-111539407	eukaryotic translation initiation factor 5	GO:0003743(translation initiation factor activity);GO:0005488(binding);GO:0005515(protein binding);GO:0005525(GTP binding);GO:0005737(cytoplasm);GO:0006413(translational initiation);GO:0016070(RNA metabolic process)	NA
ciRNA80	0	0.765675	chr8	95097765	95097930	+	1	ciRNA	-	ENSMUST00000034239.7	Katnb1	mRNA	chr8:95097764-95097954	katanin p80 (WD40-containing) subunit B 1	GO:0000922(spindle pole);GO:0005515(protein binding);GO:0005737(cytoplasm);GO:0005813(centrosome);GO:0005874(microtubule);GO:0005886(plasma membrane);GO:0007026(negative regulation of microtubule depolymerization);GO:0007067(mitosis);GO:0008017(microtubule binding);GO:0008352(katanin complex);GO:0008568(microtubule-severing ATPase activity);GO:0010942(positive regulation of cell death);GO:0010976…	NA
ciRNA81	0	0.125332	chr8	109557039	109558197	-	1	ciRNA	-	ENSMUST00000042601.7	Dhx38	mRNA	chr8:109557011-109558197	DEAH (Asp-Glu-Ala-His) box polypeptide 38	GO:0003676(nucleic acid binding);GO:0004386(helicase activity);GO:0005515(protein binding);GO:0005524(ATP binding);GO:0008026(ATP-dependent helicase activity);GO:0071013(catalytic step 2 spliceosome)	03040(Spliceosome)
ciRNA82	0	0.0833979	chrX	21219189	21219295	-	1	ciRNA	lincRNA	ENSMUST00000125569.2	4930453H23Rik	lncRNA	chrX:21218539-21219295	RIKEN cDNA 4930453H23 gene	NA	NA
ciRNA83	0	11.6886	chrX	163958446	163958587	-	1	ciRNA	-	ENSMUST00000127370.1	Zrsr2	mRNA	chrX:163958419-163958587	"zinc finger (CCCH type), RNA binding motif and serine/arginine rich 2 "	GO:0000166(nucleotide binding);GO:0003676(nucleic acid binding);GO:0003723(RNA binding);GO:0005730(nucleolus);GO:0046872(metal ion binding)	NA
ciRNA84	0	0.745969	chr13	51674030	51674665	+	1	ciRNA	-	ENSMUST00000040117.9	Secisbp2	mRNA	chr13:51674029-51676286	SECIS binding protein 2	GO:0003730(mRNA 3'-UTR binding);GO:0005515(protein binding);GO:0005739(mitochondrion);GO:0008150(biological_process);GO:0030529(ribonucleoprotein complex);GO:0035368(selenocysteine insertion sequence binding);GO:0043021(ribonucleoprotein complex binding)	NA
ciRNA85	0	0.434696	chr12	88455629	88456716	+	1	ciRNA	-	ENSMUST00000101165.3	Adck1	mRNA	chr12:88455628-88456736	aarF domain containing kinase 1	GO:0003674(molecular_function);GO:0004672(protein kinase activity);GO:0004674(protein serine/threonine kinase activity);GO:0005524(ATP binding);GO:0005576(extracellular region);GO:0005739(mitochondrion);GO:0006468(protein phosphorylation);GO:0008150(biological_process);GO:0016772("transferase activity, transferring phosphorus-containing groups")	NA
ciRNA86	0	1.77907	chr12	112929261	112929418	-	1	ciRNA	-	ENSMUST00000075827.3	Jag2	mRNA	chr12:112929232-112929418	jagged 2	GO:0001501(skeletal system development);GO:0001701(in utero embryonic development);GO:0001709(cell fate determination);GO:0003016(respiratory system process);GO:0005112(Notch binding);GO:0005509(calcium ion binding);GO:0005515(protein binding);GO:0005886(plasma membrane);GO:0005887(integral to plasma membrane);GO:0007154(cell communication);GO:0007219(Notch signaling pathway);GO:0007275(multicell…	04330(Notch signaling pathway)
ciRNA87	0	0.117373	chr11	68785957	68786881	+	1	ciRNA	-	ENSMUST00000102611.4	Myh10	mRNA	chr11:68785956-68787337	"myosin, heavy polypeptide 10, non-muscle "	GO:0000146(microfilament motor activity);GO:0000281(mitotic cytokinesis);GO:0001701(in utero embryonic development);GO:0001725(stress fiber);GO:0001764(neuron migration);GO:0001778(plasma membrane repair);GO:0003774(motor activity);GO:0005515(protein binding);GO:0005516(calmodulin binding);GO:0005524(ATP binding);GO:0005737(cytoplasm);GO:0005819(spindle);GO:0005829(cytosol);GO:0005886(plasma memb…	04530(Tight junction);04810(Regulation of actin cytoskeleton);05416(Viral myocarditis)
ciRNA88	0	0.112957	chr11	72917268	72917662	+	1	ciRNA	-	ENSMUST00000172220.2	Zzef1	mRNA	chr11:72917267-72917703	"zinc finger, ZZ-type with EF hand domain 1 "	GO:0003674(molecular_function);GO:0005509(calcium ion binding);GO:0005575(cellular_component);GO:0008150(biological_process);GO:0008270(zinc ion binding)	NA
ciRNA89	0	0.151761	chr11	78265763	78266350	+	1	ciRNA	-	ENSMUST00000010421.6	2610507B11Rik	mRNA	chr11:78265762-78266350	RIKEN cDNA 2610507B11 gene	GO:0003674(molecular_function);GO:0005575(cellular_component);GO:0005576(extracellular region);GO:0008150(biological_process)	NA
ciRNA9	0	0.0342692	chr12	117915630	117916777	-	1	ciRNA	-	ENSMUST00000176756.3	Dnah11	mRNA	chr12:117915607-117916777	"dynein, axonemal, heavy chain 11 "	GO:0000166(nucleotide binding);GO:0001539(ciliary or bacterial-type flagellar motility);GO:0003777(microtubule motor activity);GO:0005524(ATP binding);GO:0005858(axonemal dynein complex);GO:0005929(cilium);GO:0007018(microtubule-based movement);GO:0007368(determination of left/right symmetry);GO:0016887(ATPase activity);GO:0017111(nucleoside-triphosphatase activity);GO:0030286(dynein complex)	NA
ciRNA90	0	0.0139868	chr11	107626715	107627352	+	1	ciRNA	-	ENSMUST00000100305.2	Helz	mRNA	chr11:107626714-107627352	helicase with zinc finger domain	GO:0004386(helicase activity);GO:0005515(protein binding);GO:0005524(ATP binding);GO:0005634(nucleus);GO:0046872(metal ion binding)	NA
ciRNA91	0	0.962346	chr11	115587202	115587405	-	1	ciRNA	-	ENSMUST00000123485.2	Gga3	mRNA	chr11:115587008-115587405	"golgi associated, gamma adaptin ear containing, ARF binding protein 3 "	GO:0005515(protein binding);GO:0005622(intracellular);GO:0005794(Golgi apparatus);GO:0005802(trans-Golgi network);GO:0006886(intracellular protein transport);GO:0010008(endosome membrane);GO:0016192(vesicle-mediated transport);GO:0030131(clathrin adaptor complex);GO:0030306(ADP-ribosylation factor binding);GO:0045732(positive regulation of protein catabolic process)	04142(Lysosome)
ciRNA92	0	0.0584258	chr10	45153187	45155477	+	1	ciRNA	-	ENSMUST00000099858.2	Prep	mRNA	chr10:45153186-45155515	prolyl endopeptidase	GO:0004252(serine-type endopeptidase activity);GO:0005634(nucleus);GO:0005737(cytoplasm);GO:0006508(proteolysis);GO:0008236(serine-type peptidase activity);GO:0019538(protein metabolic process);GO:0070008(serine-type exopeptidase activity)	NA
ciRNA93	0	0.350708	chr10	80608851	80609308	+	1	ciRNA	-	ENSMUST00000079883.5	Scamp4	mRNA	chr10:80608850-80609329	secretory carrier membrane protein 4	GO:0003674(molecular_function);GO:0008150(biological_process);GO:0015031(protein transport);GO:0016021(integral to membrane)	NA
ciRNA94	0	0.0969037	chr10	80612460	80614577	+	1	ciRNA	-	ENSMUST00000079883.5	Scamp4	mRNA	chr10:80612459-80614603	secretory carrier membrane protein 4	GO:0003674(molecular_function);GO:0008150(biological_process);GO:0015031(protein transport);GO:0016021(integral to membrane)	NA
ciRNA95	0	4.51077	chr17	14948907	14949908	+	1	ciRNA	-	ENSMUST00000174163.1	1600012H06Rik	mRNA	chr17:14948906-14952565	RIKEN cDNA 1600012H06 gene	GO:0003674(molecular_function);GO:0005575(cellular_component);GO:0005576(extracellular region);GO:0006915(apoptotic process);GO:0008150(biological_process)	NA
ciRNA96	0	0.415869	chr17	57058255	57059520	-	1	ciRNA	-	ENSMUST00000040280.8	Slc25a23	mRNA	chr17:57058234-57059520	"solute carrier family 25 (mitochondrial carrier; phosphate carrier), member 23 "	GO:0005509(calcium ion binding);GO:0005739(mitochondrion);GO:0005743(mitochondrial inner membrane);GO:0008150(biological_process);GO:0016021(integral to membrane);GO:0055085(transmembrane transport)	NA
ciRNA97	0	0.974523	chr17	84187177	84187643	-	1	ciRNA	-	ENSMUST00000060366.6	Zfp36l2	mRNA	chr17:84187156-84187643	"zinc finger protein 36, C3H type-like 2 "	GO:0000288("nuclear-transcribed mRNA catabolic process, deadenylation-dependent decay");GO:0003677(DNA binding);GO:0005634(nucleus);GO:0005737(cytoplasm);GO:0006402(mRNA catabolic process);GO:0017091(AU-rich element binding);GO:0030097(hemopoiesis);GO:0033077(T cell differentiation in thymus);GO:0035019(somatic stem cell maintenance);GO:0035925(mRNA 3'-UTR AU-rich region binding);GO:0043488(regul…	NA
ciRNA98	0	0.0332969	chr17	88015265	88015398	-	1	ciRNA	-	ENSMUST00000130379.2	Fbxo11	mRNA	chr17:88014547-88015398	F-box protein 11	GO:0003700(sequence-specific DNA binding transcription factor activity);GO:0003707(steroid hormone receptor activity);GO:0004842(ubiquitin-protein ligase activity);GO:0005515(protein binding);GO:0005634(nucleus);GO:0005730(nucleolus);GO:0005737(cytoplasm);GO:0006464(cellular protein modification process);GO:0007605(sensory perception of sound);GO:0008270(zinc ion binding);GO:0016274(protein-argin…	NA
ciRNA99	0	0.243528	chr16	30571654	30573192	-	1	ciRNA	-	ENSMUST00000117363.3	Lsg1	mRNA	chr16:30571536-30573192	large subunit GTPase 1 homolog (S. cerevisiae)	GO:0003924(GTPase activity);GO:0005525(GTP binding);GO:0005634(nucleus);GO:0005737(cytoplasm);GO:0005783(endoplasmic reticulum);GO:0005829(cytosol);GO:0006184(GTP catabolic process);GO:0015030(Cajal body);GO:0015031(protein transport);GO:0042254(ribosome biogenesis);GO:0051168(nuclear export)	NA
circRNA1	18.3994	71.087	chrY	90793296	90793417	+	1	circRNA	-	ENSMUST00000179483.2	Erdr1	mRNA	chrY:90785979-90793295|chrY:90793417-90816348	erythroid differentiation regulator 1	GO:0003674(molecular_function);GO:0005575(cellular_component);GO:0008285(negative regulation of cell proliferation);GO:0030336(negative regulation of cell migration);GO:0035019(somatic stem cell maintenance)	NA
circRNA10	0	2.37367	chrX	13556992	13626297	-	11	circRNA	-	ENSMUST00000156096.2	Cask	mRNA	chrX:13554946-13556991|chrX:13626297-13677584	calcium/calmodulin-dependent serine protein kinase (MAGUK family)	GO:0001953(negative regulation of cell-matrix adhesion);GO:0004672(protein kinase activity);GO:0004674(protein serine/threonine kinase activity);GO:0004713(protein tyrosine kinase activity);GO:0005515(protein binding);GO:0005516(calmodulin binding);GO:0005524(ATP binding);GO:0005604(basement membrane);GO:0005634(nucleus);GO:0005652(nuclear lamina);GO:0005730(nucleolus);GO:0005737(cytoplasm);GO:00…	04530(Tight junction)
circRNA100	2.90511	1.64917	chrX	134261577	134267561	-	5	circRNA	-	ENSMUST00000128115.2	Trmt2b	mRNA	chrX:134243161-134261576|chrX:134267561-134276845	TRM2 tRNA methyltransferase 2B	GO:0005739(mitochondrion);GO:0006396(RNA processing);GO:0008150(biological_process);GO:0008168(methyltransferase activity);GO:0008173(RNA methyltransferase activity);GO:0030697(S-adenosylmethionine-dependent tRNA (m5U54) methyltransferase activity)	NA
circRNA1000	0	3.70769	chr11	106790731	106801578	+	5	circRNA	-	ENSMUST00000103068.4	Cep95	mRNA	chr11:106789377-106790730|chr11:106801578-106806235	centrosomal protein 95	GO:0000922(spindle pole);GO:0003674(molecular_function);GO:0005515(protein binding);GO:0005737(cytoplasm);GO:0005813(centrosome);GO:0008150(biological_process)	NA
circRNA10000	3.18132	2.72659	chr7	128659016	128685284	+	13	circRNA	-	ENSMUST00000043138.7	Inpp5f	mRNA	chr7:128636238-128659015|chr7:128685284-128690626	inositol polyphosphate-5-phosphatase F	GO:0003674(molecular_function);GO:0014898(cardiac muscle hypertrophy in response to stress);GO:0031161(phosphatidylinositol catabolic process);GO:0042578(phosphoric ester hydrolase activity);GO:0048015(phosphatidylinositol-mediated signaling);GO:0051896(regulation of protein kinase B signaling cascade)	NA
circRNA10001	0	11.2302	chr7	130464131	130504822	-	4	circRNA	-	ENSMUST00000033139.8	Ate1	mRNA	chr7:130418568-130464130|chr7:130504822-130507481	arginyltransferase 1	GO:0004057(arginyltransferase activity);GO:0005515(protein binding);GO:0005634(nucleus);GO:0005737(cytoplasm);GO:0016598(protein arginylation)	NA
circRNA10002	2.19653	2.54422	chr7	130504694	130516168	-	6	circRNA	-	ENSMUST00000033139.8	Ate1	mRNA	chr7:130481715-130504693|chr7:130516168-130519355	arginyltransferase 1	GO:0004057(arginyltransferase activity);GO:0005515(protein binding);GO:0005634(nucleus);GO:0005737(cytoplasm);GO:0016598(protein arginylation)	NA
circRNA10003	0	20.8965	chr7	133640680	133650609	+	9	circRNA	-	ENSMUST00000051169.7	Edrf1	mRNA	chr7:133639115-133640679|chr7:133650609-133651023	erythroid differentiation regulatory factor 1	GO:0003674(molecular_function);GO:0005575(cellular_component);GO:0005634(nucleus);GO:0006351("transcription, DNA-dependent");GO:0006355("regulation of transcription, DNA-dependent");GO:0008150(biological_process)	NA
circRNA10004	0	14.1374	chr7	133650501	133658644	+	8	circRNA	-	ENSMUST00000051169.7	Edrf1	mRNA	chr7:133650425-133650500|chr7:133658644-133660070	erythroid differentiation regulatory factor 1	GO:0003674(molecular_function);GO:0005575(cellular_component);GO:0005634(nucleus);GO:0006351("transcription, DNA-dependent");GO:0006355("regulation of transcription, DNA-dependent");GO:0008150(biological_process)	NA
circRNA10005	0	1.01036	chr7	133862103	133870087	+	4	circRNA	-	ENSMUST00000065359.6	Fank1	mRNA	chr7:133853343-133862102|chr7:133870087-133876747	fibronectin type 3 and ankyrin repeat domains 1	GO:0003674(molecular_function);GO:0005515(protein binding);GO:0005634(nucleus);GO:0005737(cytoplasm);GO:0008150(biological_process)	NA
circRNA10006	0	0.258473	chr7	134724330	134747043	+	9	circRNA	-	ENSMUST00000084488.4	Dock1	mRNA	chr7:134670844-134724329|chr7:134747043-134753361	dedicator of cytokinesis 1	GO:0005085(guanyl-nucleotide exchange factor activity);GO:0005488(binding);GO:0005515(protein binding);GO:0005737(cytoplasm);GO:0006909(phagocytosis);GO:0006915(apoptotic process);GO:0007264(small GTPase mediated signal transduction);GO:0009055(electron carrier activity);GO:0016020(membrane);GO:0016477(cell migration);GO:0017124(SH3 domain binding);GO:0020037(heme binding)	04510(Focal adhesion);04810(Regulation of actin cytoskeleton);05100(Bacterial invasion of epithelial cells)
circRNA10007	1.1422	0.258847	chr7	134771467	134777492	+	3	circRNA	-	ENSMUST00000084488.4	Dock1	mRNA	chr7:134766263-134771466|chr7:134777492-134782348	dedicator of cytokinesis 1	GO:0005085(guanyl-nucleotide exchange factor activity);GO:0005488(binding);GO:0005515(protein binding);GO:0005737(cytoplasm);GO:0006909(phagocytosis);GO:0006915(apoptotic process);GO:0007264(small GTPase mediated signal transduction);GO:0009055(electron carrier activity);GO:0016020(membrane);GO:0016477(cell migration);GO:0017124(SH3 domain binding);GO:0020037(heme binding)	04510(Focal adhesion);04810(Regulation of actin cytoskeleton);05100(Bacterial invasion of epithelial cells)
circRNA10008	0	7.06458	chr7	139998769	140033798	-	14	circRNA	-	ENSMUST00000026547.7	Tubgcp2	mRNA	chr7:139998100-139998768|chr7:140033798-140036095	"tubulin, gamma complex associated protein 2 "	GO:0000226(microtubule cytoskeleton organization);GO:0000922(spindle pole);GO:0003674(molecular_function);GO:0005515(protein binding);GO:0005634(nucleus);GO:0005737(cytoplasm);GO:0005813(centrosome);GO:0005815(microtubule organizing center);GO:0005874(microtubule);GO:0008150(biological_process)	NA
circRNA10009	0	0.609487	chr7	141354946	141358317	+	11	circRNA	-	ENSMUST00000026577.7	Eps8l2	mRNA	chr7:141342990-141354945|chr7:141358317-141360321	EPS8-like 2	GO:0001726(ruffle);GO:0005515(protein binding);GO:0005737(cytoplasm);GO:0005886(plasma membrane);GO:0016601(Rac protein signal transduction);GO:0051015(actin filament binding)	NA
circRNA1001	0	2.59961	chr11	106790731	106806429	+	6	circRNA	-	ENSMUST00000103068.4	Cep95	mRNA	chr11:106789377-106790730|chr11:106806429-106809191	centrosomal protein 95	GO:0000922(spindle pole);GO:0003674(molecular_function);GO:0005515(protein binding);GO:0005737(cytoplasm);GO:0005813(centrosome);GO:0008150(biological_process)	NA
circRNA10010	21.1215	19.7338	chr7	143524161	143527311	-	3	circRNA	-	ENSMUST00000072727.5	Nap1l4	mRNA	chr7:143521430-143524160|chr7:143527311-143529417	nucleosome assembly protein 1-like 4	GO:0003674(molecular_function);GO:0005515(protein binding);GO:0005575(cellular_component);GO:0005634(nucleus);GO:0006334(nucleosome assembly);GO:0008150(biological_process)	NA
circRNA10011	0	15.133	chr7	143524161	143532380	-	5	circRNA	-	ENSMUST00000072727.5	Nap1l4	mRNA	chr7:143521430-143524160|chr7:143532380-143534285	nucleosome assembly protein 1-like 4	GO:0003674(molecular_function);GO:0005515(protein binding);GO:0005575(cellular_component);GO:0005634(nucleus);GO:0006334(nucleosome assembly);GO:0008150(biological_process)	NA
circRNA10012	0	1.75012	chr6	3532158	3536972	+	3	circRNA	-	ENSMUST00000001412.11	Ccdc132	mRNA	chr6:3524175-3532157|chr6:3536972-3545509	coiled-coil domain containing 132	GO:0003674(molecular_function);GO:0005575(cellular_component);GO:0008150(biological_process)	NA
circRNA10013	0	1.34653	chr6	3565516	3588086	+	5	circRNA	-	ENSMUST00000001412.11	Ccdc132	mRNA	chr6:3562358-3565515|chr6:3588086-3592426	coiled-coil domain containing 132	GO:0003674(molecular_function);GO:0005575(cellular_component);GO:0008150(biological_process)	NA
circRNA10014	0	1.17109	chr6	4607983	4631598	+	12	circRNA	-	ENSMUST00000015333.6	Casd1	mRNA	chr6:4601301-4607982|chr6:4631598-4634001	CAS1 domain containing 1	GO:0005515(protein binding);GO:0005575(cellular_component);GO:0008150(biological_process);GO:0016021(integral to membrane)	NA
circRNA10015	0	2.32041	chr6	5100432	5143489	+	9	circRNA	-	ENSMUST00000176263.2	Ppp1r9a	mRNA	chr6:5083106-5100431|chr6:5143489-5154008	"protein phosphatase 1, regulatory (inhibitor) subunit 9A "	GO:0005515(protein binding);GO:0005739(mitochondrion);GO:0005856(cytoskeleton);GO:0006915(apoptotic process);GO:0006919(activation of cysteine-type endopeptidase activity involved in apoptotic process);GO:0007015(actin filament organization);GO:0019722(calcium-mediated signaling);GO:0030175(filopodium);GO:0030426(growth cone);GO:0030864(cortical actin cytoskeleton);GO:0031175(neuron projection de…	NA
circRNA10016	0	3.70347	chr6	6180971	6191317	-	2	circRNA	-	ENSMUST00000015256.9	Slc25a13	mRNA	chr6:6152523-6180970|chr6:6191317-6216995	"solute carrier family 25 (mitochondrial carrier, adenine nucleotide translocator), member 13 "	GO:0005313(L-glutamate transmembrane transporter activity);GO:0005509(calcium ion binding);GO:0005739(mitochondrion);GO:0005743(mitochondrial inner membrane);GO:0006754(ATP biosynthetic process);GO:0015183(L-aspartate transmembrane transporter activity);GO:0015810(aspartate transport);GO:0015813(L-glutamate transport);GO:0016021(integral to membrane);GO:0043490(malate-aspartate shuttle);GO:004533…	NA
circRNA10017	0	0.168233	chr6	8059298	8087003	-	9	circRNA	-	ENSMUST00000115537.1	Col28a1	mRNA	chr6:8022805-8059297|chr6:8087003-8091840	"collagen, type XXVIII, alpha 1 "	GO:0003674(molecular_function);GO:0004867(serine-type endopeptidase inhibitor activity);GO:0005581(collagen);GO:0005604(basement membrane);GO:0007155(cell adhesion);GO:0008150(biological_process)	NA
circRNA10018	0	10.0642	chr6	8211580	8216470	+	3	circRNA	-	ENSMUST00000040017.7	Mios	mRNA	chr6:8209411-8211579|chr6:8216470-8222460	"missing oocyte, meiosis regulator, homolog (Drosophila) "	GO:0003674(molecular_function);GO:0005515(protein binding);GO:0005575(cellular_component);GO:0008150(biological_process)	NA
circRNA10019	5.26945	7.16594	chr6	8537817	8537968	+	1	circRNA	-	ENSMUST00000162564.2	Gm16039	mRNA	chr6:8427185-8537816|chr6:8537968-8558499	predicted gene 16039	GO:0003674(molecular_function);GO:0005575(cellular_component);GO:0008150(biological_process)	NA
circRNA1002	0	2.46693	chr11	106790731	106809757	+	8	circRNA	-	ENSMUST00000103068.4	Cep95	mRNA	chr11:106789377-106790730|chr11:106809757-106811195	centrosomal protein 95	GO:0000922(spindle pole);GO:0003674(molecular_function);GO:0005515(protein binding);GO:0005737(cytoplasm);GO:0005813(centrosome);GO:0008150(biological_process)	NA
circRNA10020	0	2.51838	chr6	11961550	11990132	+	7	circRNA	-	ENSMUST00000115510.2	Phf14	mRNA	chr6:11953447-11961549|chr6:11990132-11991985	PHD finger protein 14	GO:0003674(molecular_function);GO:0005515(protein binding);GO:0005575(cellular_component);GO:0008150(biological_process);GO:0008270(zinc ion binding)	NA
circRNA10021	0	4.0161	chr6	11986342	12047944	+	10	circRNA	-	ENSMUST00000115511.3	Phf14	mRNA	chr6:11962789-11986341|chr6:12047944-12080996	PHD finger protein 14	GO:0003674(molecular_function);GO:0005515(protein binding);GO:0005575(cellular_component);GO:0008150(biological_process);GO:0008270(zinc ion binding)	NA
circRNA10022	0	17.8892	chr6	13641687	13663343	-	2	circRNA	-	ENSMUST00000045235.5	B630005N14Rik	mRNA	chr6:13630704-13641686|chr6:13663343-13677679	RIKEN cDNA B630005N14 gene	GO:0003674(molecular_function);GO:0005575(cellular_component);GO:0008150(biological_process);GO:0008168(methyltransferase activity)	NA
circRNA10023	0	0.0725859	chr6	17491227	17492437	+	1	circRNA	-	ENSMUST00000115443.2	Met	mRNA	chr6:17487845-17491226|chr6:17492437-17513349	met proto-oncogene	GO:0000187(activation of MAPK activity);GO:0001889(liver development);GO:0001890(placenta development);GO:0004672(protein kinase activity);GO:0004713(protein tyrosine kinase activity);GO:0004714(transmembrane receptor protein tyrosine kinase activity);GO:0004872(receptor activity);GO:0005008(hepatocyte growth factor-activated receptor activity);GO:0005515(protein binding);GO:0005524(ATP binding);…	04060(Cytokine-cytokine receptor interaction);04144(Endocytosis);04360(Axon guidance);04510(Focal adhesion);04520(Adherens junction);05100(Bacterial invasion of epithelial cells);05144(Malaria);05200(Pathways in cancer);05211(Renal cell carcinoma);05218(Melanoma)
circRNA10024	0	3.40791	chr6	17834617	17855028	+	6	circRNA	-	ENSMUST00000115420.2	St7	mRNA	chr6:17819332-17834616|chr6:17855028-17886003	suppression of tumorigenicity 7	GO:0016021(integral to membrane)	NA
circRNA10025	0	3.40677	chr6	17852258	17906510	+	5	circRNA	-	ENSMUST00000115420.2	St7	mRNA	chr6:17848079-17852257|chr6:17906510-17921988	suppression of tumorigenicity 7	GO:0016021(integral to membrane)	NA
circRNA10026	18.9663	17.758	chr6	18103500	18104898	-	2	circRNA	-	ENSMUST00000010940.5	Asz1	mRNA	chr6:18077264-18103499|chr6:18104898-18108402	"ankyrin repeat, SAM and basic leucine zipper domain containing 1 "	GO:0004871(signal transducer activity);GO:0005515(protein binding);GO:0005737(cytoplasm);GO:0007140(male meiosis);GO:0007165(signal transduction);GO:0007275(multicellular organismal development);GO:0007281(germ cell development);GO:0007283(spermatogenesis);GO:0031047(gene silencing by RNA);GO:0034587(piRNA metabolic process);GO:0043046(DNA methylation involved in gamete generation);GO:0071546(pi-…	NA
circRNA10027	0	1.58953	chr6	18198122	18268428	+	14	circRNA	-	ENSMUST00000115405.3	Cftr	mRNA	chr6:18170876-18198121|chr6:18268428-18270197	cystic fibrosis transmembrane conductance regulator	GO:0000166(nucleotide binding);GO:0005254(chloride channel activity);GO:0005260(channel-conductance-controlling ATPase activity);GO:0005515(protein binding);GO:0005524(ATP binding);GO:0005737(cytoplasm);GO:0005769(early endosome);GO:0005886(plasma membrane);GO:0005902(microvillus);GO:0006695(cholesterol biosynthetic process);GO:0006810(transport);GO:0006811(ion transport);GO:0006821(chloride tran…	02010(ABC transporters)
circRNA10028	0	0.0975651	chr6	22999200	23016230	+	3	circRNA	-	ENSMUST00000090568.3	Ptprz1	mRNA	chr6:22994564-22999199|chr6:23016230-23022198	"protein tyrosine phosphatase, receptor type Z, polypeptide 1 "	GO:0004725(protein tyrosine phosphatase activity);GO:0005515(protein binding);GO:0005578(proteinaceous extracellular matrix);GO:0006470(protein dephosphorylation);GO:0007409(axonogenesis);GO:0016311(dephosphorylation);GO:0016791(phosphatase activity);GO:0072534(perineuronal net)	NA
circRNA10029	0	7.01703	chr6	23410742	23429218	-	4	circRNA	-	ENSMUST00000166458.3	Cadps2	mRNA	chr6:23390486-23410741|chr6:23429218-23443971	Ca2+-dependent activator protein for secretion 2	GO:0005515(protein binding);GO:0005543(phospholipid binding);GO:0015031(protein transport);GO:0016023(cytoplasmic membrane-bounded vesicle);GO:0016082(synaptic vesicle priming);GO:0030054(cell junction);GO:0030659(cytoplasmic vesicle membrane);GO:0031410(cytoplasmic vesicle);GO:0042734(presynaptic membrane);GO:0045211(postsynaptic membrane);GO:0045921(positive regulation of exocytosis);GO:0046872…	NA
circRNA1003	0	2.45733	chr11	107067127	107068399	-	2	circRNA	-	ENSMUST00000057892.9	Bptf	mRNA	chr11:107066096-107067126|chr11:107068399-107072682	bromodomain PHD finger transcription factor	GO:0000122(negative regulation of transcription from RNA polymerase II promoter);GO:0001892(embryonic placenta development);GO:0003779(actin binding);GO:0005515(protein binding);GO:0005634(nucleus);GO:0006338(chromatin remodeling);GO:0006351("transcription, DNA-dependent");GO:0006355("regulation of transcription, DNA-dependent");GO:0007010(cytoskeleton organization);GO:0007420(brain development);…	NA
circRNA10030	0	9.24559	chr6	23427164	23599510	-	8	circRNA	-	ENSMUST00000166458.3	Cadps2	mRNA	chr6:23413084-23427163|chr6:23599510-23626492	Ca2+-dependent activator protein for secretion 2	GO:0005515(protein binding);GO:0005543(phospholipid binding);GO:0015031(protein transport);GO:0016023(cytoplasmic membrane-bounded vesicle);GO:0016082(synaptic vesicle priming);GO:0030054(cell junction);GO:0030659(cytoplasmic vesicle membrane);GO:0031410(cytoplasmic vesicle);GO:0042734(presynaptic membrane);GO:0045211(postsynaptic membrane);GO:0045921(positive regulation of exocytosis);GO:0046872…	NA
circRNA10031	0	14.1337	chr6	23626493	23688960	-	2	circRNA	-	ENSMUST00000166458.3	Cadps2	mRNA	chr6:23599510-23626492|chr6:23688960-23838789	Ca2+-dependent activator protein for secretion 2	GO:0005515(protein binding);GO:0005543(phospholipid binding);GO:0015031(protein transport);GO:0016023(cytoplasmic membrane-bounded vesicle);GO:0016082(synaptic vesicle priming);GO:0030054(cell junction);GO:0030659(cytoplasmic vesicle membrane);GO:0031410(cytoplasmic vesicle);GO:0042734(presynaptic membrane);GO:0045211(postsynaptic membrane);GO:0045921(positive regulation of exocytosis);GO:0046872…	NA
circRNA10032	0	4.01377	chr6	25764252	25778969	-	4	circRNA	-	ENSMUST00000115330.2	Pot1a	mRNA	chr6:25758903-25764251|chr6:25778969-25794559	protection of telomeres 1A	GO:0000723(telomere maintenance);GO:0000781("chromosome, telomeric region");GO:0000783(nuclear telomere cap complex);GO:0000784("nuclear chromosome, telomeric region");GO:0003677(DNA binding);GO:0005515(protein binding);GO:0005654(nucleoplasm);GO:0007004(telomere maintenance via telomerase);GO:0042162(telomeric DNA binding);GO:0043047(single-stranded telomeric DNA binding);GO:0051276(chromosome o…	NA
circRNA10033	1.96986	4.29192	chr6	28242977	28247284	-	2	circRNA	-	ENSMUST00000115320.2	Zfp800	mRNA	chr6:28241657-28242976|chr6:28247284-28256430	zinc finger protein 800	GO:0003677(DNA binding);GO:0005634(nucleus);GO:0006351("transcription, DNA-dependent");GO:0006355("regulation of transcription, DNA-dependent");GO:0008150(biological_process);GO:0046872(metal ion binding)	NA
circRNA10034	9.59967	6.85648	chr6	28512835	28545598	+	8	circRNA	-	ENSMUST00000164915.2	Snd1	mRNA	chr6:28480642-28512834|chr6:28545598-28626099	staphylococcal nuclease and tudor domain containing 1	GO:0003676(nucleic acid binding);GO:0004518(nuclease activity);GO:0005515(protein binding);GO:0005634(nucleus);GO:0005737(cytoplasm);GO:0005739(mitochondrion);GO:0006351("transcription, DNA-dependent");GO:0006355("regulation of transcription, DNA-dependent");GO:0008150(biological_process);GO:0016442(RISC complex);GO:0016788("hydrolase activity, acting on ester bonds");GO:0031047(gene silencing by…	NA
circRNA10035	0	3.70785	chr6	28526053	28531499	+	5	circRNA	-	ENSMUST00000164915.2	Snd1	mRNA	chr6:28520265-28526052|chr6:28531499-28545484	staphylococcal nuclease and tudor domain containing 1	GO:0003676(nucleic acid binding);GO:0004518(nuclease activity);GO:0005515(protein binding);GO:0005634(nucleus);GO:0005737(cytoplasm);GO:0005739(mitochondrion);GO:0006351("transcription, DNA-dependent");GO:0006355("regulation of transcription, DNA-dependent");GO:0008150(biological_process);GO:0016442(RISC complex);GO:0016788("hydrolase activity, acting on ester bonds");GO:0031047(gene silencing by…	NA
circRNA10036	0	14.4295	chr6	28545485	28668658	+	3	circRNA	-	ENSMUST00000164915.2	Snd1	mRNA	chr6:28531499-28545484|chr6:28668658-28707033	staphylococcal nuclease and tudor domain containing 1	GO:0003676(nucleic acid binding);GO:0004518(nuclease activity);GO:0005515(protein binding);GO:0005634(nucleus);GO:0005737(cytoplasm);GO:0005739(mitochondrion);GO:0006351("transcription, DNA-dependent");GO:0006355("regulation of transcription, DNA-dependent");GO:0008150(biological_process);GO:0016442(RISC complex);GO:0016788("hydrolase activity, acting on ester bonds");GO:0031047(gene silencing by…	NA
circRNA10037	0	4.35199	chr6	29572586	29582309	-	5	circRNA	-	ENSMUST00000115251.2	Tnpo3	mRNA	chr6:29571127-29572585|chr6:29582309-29586037	transportin 3	GO:0003674(molecular_function);GO:0005488(binding);GO:0005515(protein binding);GO:0005634(nucleus);GO:0005737(cytoplasm);GO:0035048(splicing factor protein import into nucleus);GO:0043231(intracellular membrane-bounded organelle)	NA
circRNA10038	0	6.78136	chr6	29863143	29896416	+	11	circRNA	-	ENSMUST00000102995.3	Ahcyl2	mRNA	chr6:29768906-29863142|chr6:29896416-29903188	S-adenosylhomocysteine hydrolase-like 2	GO:0004013(adenosylhomocysteinase activity);GO:0005575(cellular_component);GO:0006730(one-carbon metabolic process);GO:0016616("oxidoreductase activity, acting on the CH-OH group of donors, NAD or NADP as acceptor");GO:0048037(cofactor binding);GO:0055114(oxidation-reduction process)	00270(Cysteine and methionine metabolism)
circRNA10039	8.55995	5.62935	chr6	29941839	29953453	+	3	circRNA	-	ENSMUST00000130969.1	Strip2	mRNA	chr6:29939163-29941838|chr6:29953453-29955515	striatin interacting protein 2	GO:0003674(molecular_function);GO:0005737(cytoplasm);GO:0007010(cytoskeleton organization);GO:0008360(regulation of cell shape);GO:0016477(cell migration)	NA
circRNA1004	5.87492	1.98297	chr11	107110813	107111635	-	1	circRNA	-	ENSMUST00000057892.9	Bptf	mRNA	chr11:107099789-107110812|chr11:107111635-107131273	bromodomain PHD finger transcription factor	GO:0000122(negative regulation of transcription from RNA polymerase II promoter);GO:0001892(embryonic placenta development);GO:0003779(actin binding);GO:0005515(protein binding);GO:0005634(nucleus);GO:0006338(chromatin remodeling);GO:0006351("transcription, DNA-dependent");GO:0006355("regulation of transcription, DNA-dependent");GO:0007010(cytoskeleton organization);GO:0007420(brain development);…	NA
circRNA10040	14.4783	3.02162	chr6	31166476	31181149	-	2	circRNA	processed_transcript	ENSMUST00000185982.1	Lincpint	lncRNA	None|chr6:31181149-31197779	"long intergenic non-protein coding RNA, Trp53 induced transcript "	GO:0003674(molecular_function);GO:0005575(cellular_component);GO:0008150(biological_process)	NA
circRNA10041	3.27147	4.59142	chr6	31418931	31459067	+	8	circRNA	-	ENSMUST00000026699.9	Mkln1	mRNA	chr6:31398954-31418930|chr6:31459067-31468130	"muskelin 1, intracellular mediator containing kelch motifs "	GO:0005515(protein binding);GO:0005737(cytoplasm);GO:0007155(cell adhesion)	NA
circRNA10042	0	4.08095	chr6	31426714	31451584	+	6	circRNA	-	ENSMUST00000026699.9	Mkln1	mRNA	chr6:31419000-31426713|chr6:31451584-31458954	"muskelin 1, intracellular mediator containing kelch motifs "	GO:0005515(protein binding);GO:0005737(cytoplasm);GO:0007155(cell adhesion)	NA
circRNA10043	0	9.84063	chr6	33265940	33580078	+	9	circRNA	-	ENSMUST00000052266.9	Exoc4	mRNA	chr6:33249238-33265939|chr6:33580078-33757966	exocyst complex component 4	GO:0000145(exocyst);GO:0005515(protein binding);GO:0005737(cytoplasm);GO:0005886(plasma membrane);GO:0006904(vesicle docking involved in exocytosis);GO:0015031(protein transport);GO:0030165(PDZ domain binding);GO:0032584(growth cone membrane);GO:0035748(myelin sheath abaxonal region);GO:0047485(protein N-terminus binding)	NA
circRNA10044	8.89041	5.06648	chr6	33296733	33442039	+	6	circRNA	-	ENSMUST00000052266.9	Exoc4	mRNA	chr6:33277381-33296732|chr6:33442039-33579981	exocyst complex component 4	GO:0000145(exocyst);GO:0005515(protein binding);GO:0005737(cytoplasm);GO:0005886(plasma membrane);GO:0006904(vesicle docking involved in exocytosis);GO:0015031(protein transport);GO:0030165(PDZ domain binding);GO:0032584(growth cone membrane);GO:0035748(myelin sheath abaxonal region);GO:0047485(protein N-terminus binding)	NA
circRNA10045	0	8.71902	chr6	33296733	33580078	+	7	circRNA	-	ENSMUST00000052266.9	Exoc4	mRNA	chr6:33277381-33296732|chr6:33580078-33757966	exocyst complex component 4	GO:0000145(exocyst);GO:0005515(protein binding);GO:0005737(cytoplasm);GO:0005886(plasma membrane);GO:0006904(vesicle docking involved in exocytosis);GO:0015031(protein transport);GO:0030165(PDZ domain binding);GO:0032584(growth cone membrane);GO:0035748(myelin sheath abaxonal region);GO:0047485(protein N-terminus binding)	NA
circRNA10046	0	1.5925	chr6	33332211	33347957	+	2	circRNA	-	ENSMUST00000052266.9	Exoc4	mRNA	chr6:33305394-33332210|chr6:33347957-33438379	exocyst complex component 4	GO:0000145(exocyst);GO:0005515(protein binding);GO:0005737(cytoplasm);GO:0005886(plasma membrane);GO:0006904(vesicle docking involved in exocytosis);GO:0015031(protein transport);GO:0030165(PDZ domain binding);GO:0032584(growth cone membrane);GO:0035748(myelin sheath abaxonal region);GO:0047485(protein N-terminus binding)	NA
circRNA10047	0	7.17786	chr6	33815674	33921537	+	6	circRNA	-	ENSMUST00000052266.9	Exoc4	mRNA	chr6:33758186-33815673|chr6:33921537-33971913	exocyst complex component 4	GO:0000145(exocyst);GO:0005515(protein binding);GO:0005737(cytoplasm);GO:0005886(plasma membrane);GO:0006904(vesicle docking involved in exocytosis);GO:0015031(protein transport);GO:0030165(PDZ domain binding);GO:0032584(growth cone membrane);GO:0035748(myelin sheath abaxonal region);GO:0047485(protein N-terminus binding)	NA
circRNA10048	0	3.57938	chr6	33815674	33862239	+	3	circRNA	-	ENSMUST00000052266.9	Exoc4	mRNA	chr6:33758186-33815673|chr6:33862239-33910487	exocyst complex component 4	GO:0000145(exocyst);GO:0005515(protein binding);GO:0005737(cytoplasm);GO:0005886(plasma membrane);GO:0006904(vesicle docking involved in exocytosis);GO:0015031(protein transport);GO:0030165(PDZ domain binding);GO:0032584(growth cone membrane);GO:0035748(myelin sheath abaxonal region);GO:0047485(protein N-terminus binding)	NA
circRNA10049	0	1.08938	chr6	34048859	34062494	+	3	circRNA	-	ENSMUST00000070189.4	Lrguk	mRNA	chr6:34043505-34048858|chr6:34062494-34071060	leucine-rich repeats and guanylate kinase domain containing	GO:0003674(molecular_function);GO:0005515(protein binding);GO:0005524(ATP binding);GO:0005575(cellular_component);GO:0008150(biological_process);GO:0016301(kinase activity)	NA
circRNA1005	0	5.60176	chr11	107549346	107600351	+	8	circRNA	-	ENSMUST00000100305.2	Helz	mRNA	chr11:107547981-107549345|chr11:107600351-107602309	helicase with zinc finger domain	GO:0004386(helicase activity);GO:0005515(protein binding);GO:0005524(ATP binding);GO:0005634(nucleus);GO:0046872(metal ion binding)	NA
circRNA10050	0	6.76049	chr6	34782100	34799909	+	7	circRNA	-	ENSMUST00000115016.2	Agbl3	mRNA	chr6:34781059-34782099|chr6:34799909-34803442	ATP/GTP binding protein-like 3	GO:0004181(metallocarboxypeptidase activity);GO:0005575(cellular_component);GO:0005829(cytosol);GO:0006508(proteolysis);GO:0008270(zinc ion binding)	NA
circRNA10051	2.02929	1.93614	chr6	35064889	35080226	-	6	circRNA	-	ENSMUST00000114989.3	Cnot4	mRNA	chr6:35056268-35064888|chr6:35080226-35133501	"CCR4-NOT transcription complex, subunit 4 "	GO:0000166(nucleotide binding);GO:0003676(nucleic acid binding);GO:0003723(RNA binding);GO:0004842(ubiquitin-protein ligase activity);GO:0005515(protein binding);GO:0005634(nucleus);GO:0005737(cytoplasm);GO:0006351("transcription, DNA-dependent");GO:0006355("regulation of transcription, DNA-dependent");GO:0008270(zinc ion binding);GO:0030014(CCR4-NOT complex);GO:0051865(protein autoubiquitination)	03018(RNA degradation)
circRNA10052	0	2.01248	chr6	35070217	35080226	-	3	circRNA	-	ENSMUST00000114989.3	Cnot4	mRNA	chr6:35069471-35070216|chr6:35080226-35133501	"CCR4-NOT transcription complex, subunit 4 "	GO:0000166(nucleotide binding);GO:0003676(nucleic acid binding);GO:0003723(RNA binding);GO:0004842(ubiquitin-protein ligase activity);GO:0005515(protein binding);GO:0005634(nucleus);GO:0005737(cytoplasm);GO:0006351("transcription, DNA-dependent");GO:0006355("regulation of transcription, DNA-dependent");GO:0008270(zinc ion binding);GO:0030014(CCR4-NOT complex);GO:0051865(protein autoubiquitination)	03018(RNA degradation)
circRNA10053	0	6.45959	chr6	35186433	35204013	+	12	circRNA	-	ENSMUST00000043815.10	Nup205	mRNA	chr6:35183991-35186432|chr6:35204013-35205324	nucleoporin 205	GO:0005515(protein binding);GO:0005643(nuclear pore);GO:0017056(structural constituent of nuclear pore);GO:0031965(nuclear membrane);GO:0034399(nuclear periphery);GO:0051292(nuclear pore complex assembly)	NA
circRNA10054	0	3.75258	chr6	35194405	35198986	+	4	circRNA	-	ENSMUST00000043815.10	Nup205	mRNA	chr6:35192038-35194404|chr6:35198986-35199853	nucleoporin 205	GO:0005515(protein binding);GO:0005643(nuclear pore);GO:0017056(structural constituent of nuclear pore);GO:0031965(nuclear membrane);GO:0034399(nuclear periphery);GO:0051292(nuclear pore complex assembly)	NA
circRNA10055	0	0.984863	chr6	38147120	38191764	-	13	circRNA	-	ENSMUST00000117556.2	D630045J12Rik	mRNA	chr6:38142909-38147119|chr6:38191764-38194383	RIKEN cDNA D630045J12 gene	GO:0003674(molecular_function);GO:0005575(cellular_component);GO:0008150(biological_process);GO:0016021(integral to membrane)	NA
circRNA10056	0.943904	0.51377	chr6	38174148	38191764	-	7	circRNA	-	ENSMUST00000117556.2	D630045J12Rik	mRNA	chr6:38168275-38174147|chr6:38191764-38194383	RIKEN cDNA D630045J12 gene	GO:0003674(molecular_function);GO:0005575(cellular_component);GO:0008150(biological_process);GO:0016021(integral to membrane)	NA
circRNA10057	0	0.394135	chr6	38183965	38191764	-	3	circRNA	-	ENSMUST00000117556.2	D630045J12Rik	mRNA	chr6:38181497-38183964|chr6:38191764-38194383	RIKEN cDNA D630045J12 gene	GO:0003674(molecular_function);GO:0005575(cellular_component);GO:0008150(biological_process);GO:0016021(integral to membrane)	NA
circRNA10058	2.27849	2.76624	chr6	38440455	38499276	+	15	circRNA	-	ENSMUST00000160583.2	Ubn2	mRNA	chr6:38434598-38440454|chr6:38499276-38502237	ubinuclein 2	GO:0003674(molecular_function);GO:0005634(nucleus);GO:0008150(biological_process)	NA
circRNA10059	0	4.36576	chr6	38440455	38452971	+	2	circRNA	-	ENSMUST00000160583.2	Ubn2	mRNA	chr6:38434598-38440454|chr6:38452971-38461474	ubinuclein 2	GO:0003674(molecular_function);GO:0005634(nucleus);GO:0008150(biological_process)	NA
circRNA1006	0	3.43943	chr11	107574938	107595195	+	4	circRNA	-	ENSMUST00000100305.2	Helz	mRNA	chr11:107555575-107574937|chr11:107595195-107599149	helicase with zinc finger domain	GO:0004386(helicase activity);GO:0005515(protein binding);GO:0005524(ATP binding);GO:0005634(nucleus);GO:0046872(metal ion binding)	NA
circRNA10060	0	1.50231	chr6	38440455	38484125	+	11	circRNA	-	ENSMUST00000160583.2	Ubn2	mRNA	chr6:38434598-38440454|chr6:38484125-38487107	ubinuclein 2	GO:0003674(molecular_function);GO:0005634(nucleus);GO:0008150(biological_process)	NA
circRNA10061	2.50422	1.60814	chr6	38440455	38487150	+	12	circRNA	-	ENSMUST00000160583.2	Ubn2	mRNA	chr6:38434598-38440454|chr6:38487150-38490383	ubinuclein 2	GO:0003674(molecular_function);GO:0005634(nucleus);GO:0008150(biological_process)	NA
circRNA10062	0	1.70958	chr6	38498688	38499276	+	2	circRNA	-	ENSMUST00000160583.2	Ubn2	mRNA	chr6:38491931-38498687|chr6:38499276-38502237	ubinuclein 2	GO:0003674(molecular_function);GO:0005634(nucleus);GO:0008150(biological_process)	NA
circRNA10063	0	24.9332	chr6	38568847	38570604	+	2	circRNA	-	ENSMUST00000162386.2	Luc7l2	mRNA	chr6:38565722-38568846|chr6:38570604-38585040	LUC7-like 2 (S. cerevisiae)	GO:0003729(mRNA binding);GO:0005685(U1 snRNP);GO:0006376(mRNA splice site selection);GO:0016607(nuclear speck)	NA
circRNA10064	0	2.42002	chr6	39354977	39367046	-	5	circRNA	-	ENSMUST00000090243.4	Slc37a3	mRNA	chr6:39352750-39354976|chr6:39367046-39377618	"solute carrier family 37 (glycerol-3-phosphate transporter), member 3 "	GO:0003674(molecular_function);GO:0005215(transporter activity);GO:0005575(cellular_component);GO:0008150(biological_process);GO:0008643(carbohydrate transport);GO:0016021(integral to membrane);GO:0055085(transmembrane transport)	NA
circRNA10065	0	1.24745	chr6	39639590	39644380	-	4	circRNA	-	ENSMUST00000002487.9	Braf	mRNA	chr6:39628655-39639589|chr6:39644380-39646724	Braf transforming gene	GO:0000165(MAPK cascade);GO:0000186(activation of MAPKK activity);GO:0004672(protein kinase activity);GO:0004674(protein serine/threonine kinase activity);GO:0004709(MAP kinase kinase kinase activity);GO:0004713(protein tyrosine kinase activity);GO:0005057(receptor signaling protein activity);GO:0005509(calcium ion binding);GO:0005515(protein binding);GO:0005524(ATP binding);GO:0005634(nucleus);G…	04010(MAPK signaling pathway);04012(ErbB signaling pathway);04062(Chemokine signaling pathway);04150(mTOR signaling pathway);04270(Vascular smooth muscle contraction);04510(Focal adhesion);04650(Natural killer cell mediated cytotoxicity);04720(Long-term potentiation);04722(Neurotrophin signaling pathway);04730(Long-term depression);04810(Regulation of actin cytoskeleton);04910(Insulin signaling p…
circRNA10066	0	2.9887	chr6	39644238	39665106	-	8	circRNA	-	ENSMUST00000002487.9	Braf	mRNA	chr6:39643217-39644237|chr6:39665106-39666245	Braf transforming gene	GO:0000165(MAPK cascade);GO:0000186(activation of MAPKK activity);GO:0004672(protein kinase activity);GO:0004674(protein serine/threonine kinase activity);GO:0004709(MAP kinase kinase kinase activity);GO:0004713(protein tyrosine kinase activity);GO:0005057(receptor signaling protein activity);GO:0005509(calcium ion binding);GO:0005515(protein binding);GO:0005524(ATP binding);GO:0005634(nucleus);G…	04010(MAPK signaling pathway);04012(ErbB signaling pathway);04062(Chemokine signaling pathway);04150(mTOR signaling pathway);04270(Vascular smooth muscle contraction);04510(Focal adhesion);04650(Natural killer cell mediated cytotoxicity);04720(Long-term potentiation);04722(Neurotrophin signaling pathway);04730(Long-term depression);04810(Regulation of actin cytoskeleton);04910(Insulin signaling p…
circRNA10067	0	3.48682	chr6	39660873	39688345	-	7	circRNA	-	ENSMUST00000002487.9	Braf	mRNA	chr6:39651764-39660872|chr6:39688345-39725106	Braf transforming gene	GO:0000165(MAPK cascade);GO:0000186(activation of MAPKK activity);GO:0004672(protein kinase activity);GO:0004674(protein serine/threonine kinase activity);GO:0004709(MAP kinase kinase kinase activity);GO:0004713(protein tyrosine kinase activity);GO:0005057(receptor signaling protein activity);GO:0005509(calcium ion binding);GO:0005515(protein binding);GO:0005524(ATP binding);GO:0005634(nucleus);G…	04010(MAPK signaling pathway);04012(ErbB signaling pathway);04062(Chemokine signaling pathway);04150(mTOR signaling pathway);04270(Vascular smooth muscle contraction);04510(Focal adhesion);04650(Natural killer cell mediated cytotoxicity);04720(Long-term potentiation);04722(Neurotrophin signaling pathway);04730(Long-term depression);04810(Regulation of actin cytoskeleton);04910(Insulin signaling p…
circRNA10068	0	6.5625	chr6	40357045	40392723	+	10	circRNA	-	ENSMUST00000031977.8	Agk	mRNA	chr6:40352432-40357044|chr6:40392723-40394613	acylglycerol kinase	GO:0001727(lipid kinase activity);GO:0001729(ceramide kinase activity);GO:0003951(NAD+ kinase activity);GO:0004143(diacylglycerol kinase activity);GO:0005524(ATP binding);GO:0005739(mitochondrion);GO:0007205(protein kinase C-activating G-protein coupled receptor signaling pathway);GO:0016020(membrane);GO:0031966(mitochondrial membrane);GO:0046486(glycerolipid metabolic process);GO:0046513(ceramid…	00561(Glycerolipid metabolism)
circRNA10069	0	1.73621	chr6	47049192	47193079	+	4	circRNA	-	ENSMUST00000114641.2	Cntnap2	mRNA	chr6:47021788-47049191|chr6:47193079-47271139	contactin associated protein-like 2	GO:0005515(protein binding);GO:0005769(early endosome);GO:0005794(Golgi apparatus);GO:0007155(cell adhesion);GO:0007610(behavior);GO:0008038(neuron recognition);GO:0008076(voltage-gated potassium channel complex);GO:0009986(cell surface);GO:0016020(membrane);GO:0019899(enzyme binding);GO:0021756(striatum development);GO:0021761(limbic system development);GO:0021794(thalamus development);GO:002198…	04514(Cell adhesion molecules (CAMs))
circRNA1007	2.02501	2.45264	chr11	107592706	107620214	+	10	circRNA	-	ENSMUST00000100305.2	Helz	mRNA	chr11:107577899-107592705|chr11:107620214-107626534	helicase with zinc finger domain	GO:0004386(helicase activity);GO:0005515(protein binding);GO:0005524(ATP binding);GO:0005634(nucleus);GO:0046872(metal ion binding)	NA
circRNA10070	0	1.4885	chr6	47095510	47193079	+	3	circRNA	-	ENSMUST00000114641.2	Cntnap2	mRNA	chr6:47049428-47095509|chr6:47193079-47271139	contactin associated protein-like 2	GO:0005515(protein binding);GO:0005769(early endosome);GO:0005794(Golgi apparatus);GO:0007155(cell adhesion);GO:0007610(behavior);GO:0008038(neuron recognition);GO:0008076(voltage-gated potassium channel complex);GO:0009986(cell surface);GO:0016020(membrane);GO:0019899(enzyme binding);GO:0021756(striatum development);GO:0021761(limbic system development);GO:0021794(thalamus development);GO:002198…	04514(Cell adhesion molecules (CAMs))
circRNA10071	5.01789	6.95143	chr6	47501168	47502590	+	3	circRNA	-	ENSMUST00000146200.2	Cul1	mRNA	chr6:47497388-47501167|chr6:47502590-47508225	cullin 1	GO:0004842(ubiquitin-protein ligase activity);GO:0005515(protein binding);GO:0006511(ubiquitin-dependent protein catabolic process);GO:0006513(protein monoubiquitination);GO:0006915(apoptotic process);GO:0008283(cell proliferation);GO:0009887(organ morphogenesis);GO:0016567(protein ubiquitination);GO:0019005(SCF ubiquitin ligase complex);GO:0019048(modulation by virus of host morphology or physio…	04110(Cell cycle);04114(Oocyte meiosis);04120(Ubiquitin mediated proteolysis);04310(Wnt signaling pathway);04350(TGF-beta signaling pathway);04710(Circadian rhythm - mammal)
circRNA10072	0	30.8007	chr6	47514795	47520885	+	8	circRNA	-	ENSMUST00000146200.2	Cul1	mRNA	chr6:47509103-47514794|chr6:47520885-47523077	cullin 1	GO:0004842(ubiquitin-protein ligase activity);GO:0005515(protein binding);GO:0006511(ubiquitin-dependent protein catabolic process);GO:0006513(protein monoubiquitination);GO:0006915(apoptotic process);GO:0008283(cell proliferation);GO:0009887(organ morphogenesis);GO:0016567(protein ubiquitination);GO:0019005(SCF ubiquitin ligase complex);GO:0019048(modulation by virus of host morphology or physio…	04110(Cell cycle);04114(Oocyte meiosis);04120(Ubiquitin mediated proteolysis);04310(Wnt signaling pathway);04350(TGF-beta signaling pathway);04710(Circadian rhythm - mammal)
circRNA10073	0	0.76039	chr6	47545676	47577667	-	9	circRNA	-	ENSMUST00000081721.7	Ezh2	mRNA	chr6:47544609-47545675|chr6:47577667-47594893	enhancer of zeste homolog 2 (Drosophila)	GO:0000122(negative regulation of transcription from RNA polymerase II promoter);GO:0000975(regulatory region DNA binding);GO:0001047(core promoter binding);GO:0001932(regulation of protein phosphorylation);GO:0003677(DNA binding);GO:0003682(chromatin binding);GO:0003723(RNA binding);GO:0005515(protein binding);GO:0005634(nucleus);GO:0005694(chromosome);GO:0005737(cytoplasm);GO:0006351("transcrip…	NA
circRNA10074	0	0.658512	chr6	47547345	47577667	-	8	circRNA	-	ENSMUST00000081721.7	Ezh2	mRNA	chr6:47545916-47547344|chr6:47577667-47594893	enhancer of zeste homolog 2 (Drosophila)	GO:0000122(negative regulation of transcription from RNA polymerase II promoter);GO:0000975(regulatory region DNA binding);GO:0001047(core promoter binding);GO:0001932(regulation of protein phosphorylation);GO:0003677(DNA binding);GO:0003682(chromatin binding);GO:0003723(RNA binding);GO:0005515(protein binding);GO:0005634(nucleus);GO:0005694(chromosome);GO:0005737(cytoplasm);GO:0006351("transcrip…	NA
circRNA10075	0	6.96852	chr6	49409053	49425818	+	6	circRNA	-	ENSMUST00000024171.8	Stk31	mRNA	chr6:49406824-49409052|chr6:49425818-49437349	serine threonine kinase 31	GO:0003674(molecular_function);GO:0003676(nucleic acid binding);GO:0004672(protein kinase activity);GO:0004674(protein serine/threonine kinase activity);GO:0005524(ATP binding);GO:0005575(cellular_component);GO:0006468(protein phosphorylation);GO:0008150(biological_process);GO:0016772("transferase activity, transferring phosphorus-containing groups");GO:0016788("hydrolase activity, acting on este…	NA
circRNA10076	0	6.61945	chr6	49409053	49438568	+	9	circRNA	-	ENSMUST00000024171.8	Stk31	mRNA	chr6:49406824-49409052|chr6:49438568-49439098	serine threonine kinase 31	GO:0003674(molecular_function);GO:0003676(nucleic acid binding);GO:0004672(protein kinase activity);GO:0004674(protein serine/threonine kinase activity);GO:0005524(ATP binding);GO:0005575(cellular_component);GO:0006468(protein phosphorylation);GO:0008150(biological_process);GO:0016772("transferase activity, transferring phosphorus-containing groups");GO:0016788("hydrolase activity, acting on este…	NA
circRNA10077	0	9.199	chr6	50178389	50180659	+	3	circRNA	-	ENSMUST00000166318.2	Mpp6	mRNA	chr6:50176918-50178388|chr6:50180659-50183709	"membrane protein, palmitoylated 6 (MAGUK p55 subfamily member 6) "	GO:0004385(guanylate kinase activity);GO:0005515(protein binding);GO:0005886(plasma membrane);GO:0016021(integral to membrane);GO:0030165(PDZ domain binding)	NA
circRNA10078	0	0.779024	chr6	58873734	58894624	+	11	circRNA	-	ENSMUST00000031823.6	Herc3	mRNA	chr6:58870213-58873733|chr6:58894624-58903243	hect domain and RLD 3	GO:0004842(ubiquitin-protein ligase activity);GO:0005634(nucleus);GO:0005737(cytoplasm);GO:0042787(protein ubiquitination involved in ubiquitin-dependent protein catabolic process)	04120(Ubiquitin mediated proteolysis)
circRNA10079	0	40.1723	chr6	63930907	64320199	+	7	circRNA	-	ENSMUST00000095852.3	Grid2	mRNA	chr6:63909150-63930906|chr6:64320199-64345562	"glutamate receptor, ionotropic, delta 2 "	GO:0004970(ionotropic glutamate receptor activity);GO:0005215(transporter activity);GO:0005234(extracellular-glutamate-gated ion channel activity);GO:0005515(protein binding);GO:0005886(plasma membrane);GO:0006810(transport);GO:0008328(ionotropic glutamate receptor complex);GO:0010975(regulation of neuron projection development);GO:0016020(membrane);GO:0030054(cell junction);GO:0030165(PDZ domain…	NA
circRNA1008	0	2.24846	chr11	107592706	107649340	+	18	circRNA	-	ENSMUST00000100305.2	Helz	mRNA	chr11:107577899-107592705|chr11:107649340-107656043	helicase with zinc finger domain	GO:0004386(helicase activity);GO:0005515(protein binding);GO:0005524(ATP binding);GO:0005634(nucleus);GO:0046872(metal ion binding)	NA
circRNA10080	0	14.6284	chr6	64275795	64395332	+	4	circRNA	-	ENSMUST00000095852.3	Grid2	mRNA	chr6:64094439-64275794|chr6:64395332-64429654	"glutamate receptor, ionotropic, delta 2 "	GO:0004970(ionotropic glutamate receptor activity);GO:0005215(transporter activity);GO:0005234(extracellular-glutamate-gated ion channel activity);GO:0005515(protein binding);GO:0005886(plasma membrane);GO:0006810(transport);GO:0008328(ionotropic glutamate receptor complex);GO:0010975(regulation of neuron projection development);GO:0016020(membrane);GO:0030054(cell junction);GO:0030165(PDZ domain…	NA
circRNA10081	0	3.12967	chr6	65052620	65058132	+	3	circRNA	-	ENSMUST00000031984.6	Smarcad1	mRNA	chr6:65043445-65052619|chr6:65058132-65067046	"SWI/SNF-related, matrix-associated actin-dependent regulator of chromatin, subfamily a, containing DEAD/H box 1 "	GO:0000018(regulation of DNA recombination);GO:0000729(DNA double-strand break processing);GO:0000792(heterochromatin);GO:0003676(nucleic acid binding);GO:0003677(DNA binding);GO:0004386(helicase activity);GO:0005515(protein binding);GO:0005524(ATP binding);GO:0005634(nucleus);GO:0016787(hydrolase activity);GO:0035861(site of double-strand break);GO:0043044(ATP-dependent chromatin remodeling);GO:…	NA
circRNA10082	0	9.22205	chr6	65052620	65084003	+	8	circRNA	-	ENSMUST00000031984.6	Smarcad1	mRNA	chr6:65043445-65052619|chr6:65084003-65090095	"SWI/SNF-related, matrix-associated actin-dependent regulator of chromatin, subfamily a, containing DEAD/H box 1 "	GO:0000018(regulation of DNA recombination);GO:0000729(DNA double-strand break processing);GO:0000792(heterochromatin);GO:0003676(nucleic acid binding);GO:0003677(DNA binding);GO:0004386(helicase activity);GO:0005515(protein binding);GO:0005524(ATP binding);GO:0005634(nucleus);GO:0016787(hydrolase activity);GO:0035861(site of double-strand break);GO:0043044(ATP-dependent chromatin remodeling);GO:…	NA
circRNA10083	0	7.37248	chr6	65083804	65099387	+	10	circRNA	-	ENSMUST00000031984.6	Smarcad1	mRNA	chr6:65075150-65083803|chr6:65099387-65107774	"SWI/SNF-related, matrix-associated actin-dependent regulator of chromatin, subfamily a, containing DEAD/H box 1 "	GO:0000018(regulation of DNA recombination);GO:0000729(DNA double-strand break processing);GO:0000792(heterochromatin);GO:0003676(nucleic acid binding);GO:0003677(DNA binding);GO:0004386(helicase activity);GO:0005515(protein binding);GO:0005524(ATP binding);GO:0005634(nucleus);GO:0016787(hydrolase activity);GO:0035861(site of double-strand break);GO:0043044(ATP-dependent chromatin remodeling);GO:…	NA
circRNA10084	0	2.93005	chr6	65098610	65099387	+	3	circRNA	-	ENSMUST00000031984.6	Smarcad1	mRNA	chr6:65096827-65098609|chr6:65099387-65107774	"SWI/SNF-related, matrix-associated actin-dependent regulator of chromatin, subfamily a, containing DEAD/H box 1 "	GO:0000018(regulation of DNA recombination);GO:0000729(DNA double-strand break processing);GO:0000792(heterochromatin);GO:0003676(nucleic acid binding);GO:0003677(DNA binding);GO:0004386(helicase activity);GO:0005515(protein binding);GO:0005524(ATP binding);GO:0005634(nucleus);GO:0016787(hydrolase activity);GO:0035861(site of double-strand break);GO:0043044(ATP-dependent chromatin remodeling);GO:…	NA
circRNA10085	0.58159	0.503693	chr6	65881049	65901859	+	4	circRNA	-	ENSMUST00000031976.8	Prdm5	mRNA	chr6:65870469-65881048|chr6:65901859-65927916	PR domain containing 5	GO:0000278(mitotic cell cycle);GO:0000976(transcription regulatory region sequence-specific DNA binding);GO:0003676(nucleic acid binding);GO:0005515(protein binding);GO:0005634(nucleus);GO:0006351("transcription, DNA-dependent");GO:0008168(methyltransferase activity);GO:0016575(histone deacetylation);GO:0043565(sequence-specific DNA binding);GO:0044212(transcription regulatory region DNA binding)…	NA
circRNA10086	0	31.7165	chr6	71413250	71429160	-	3	circRNA	-	ENSMUST00000002292.9	Rmnd5a	mRNA	chr6:71399293-71413249|chr6:71429160-71439997	required for meiotic nuclear division 5 homolog A (S. cerevisiae)	GO:0003674(molecular_function);GO:0005515(protein binding);GO:0005575(cellular_component);GO:0008150(biological_process)	NA
circRNA10087	6.73888	10.9793	chr6	71856912	71863270	+	4	circRNA	-	ENSMUST00000064062.7	Immt	mRNA	chr6:71853268-71856911|chr6:71863270-71866725	"inner membrane protein, mitochondrial "	GO:0005515(protein binding);GO:0005739(mitochondrion);GO:0005743(mitochondrial inner membrane);GO:0008150(biological_process);GO:0009409(response to cold);GO:0016021(integral to membrane);GO:0051560(mitochondrial calcium ion homeostasis)	NA
circRNA10088	0	3.24234	chr6	83928653	83972283	+	20	circRNA	-	ENSMUST00000032088.8	Zfml	mRNA	chr6:83914489-83928652|chr6:83972283-83976201	"zinc finger, matrin-like "	GO:0000166(nucleotide binding);GO:0003676(nucleic acid binding);GO:0003677(DNA binding);GO:0003723(RNA binding);GO:0005634(nucleus);GO:0006351("transcription, DNA-dependent");GO:0006355("regulation of transcription, DNA-dependent");GO:0008270(zinc ion binding);GO:0016607(nuclear speck);GO:0043231(intracellular membrane-bounded organelle)	NA
circRNA10089	0	1.94265	chr6	83934949	83943141	+	3	circRNA	-	ENSMUST00000032088.8	Zfml	mRNA	chr6:83930165-83934948|chr6:83943141-83944612	"zinc finger, matrin-like "	GO:0000166(nucleotide binding);GO:0003676(nucleic acid binding);GO:0003677(DNA binding);GO:0003723(RNA binding);GO:0005634(nucleus);GO:0006351("transcription, DNA-dependent");GO:0006355("regulation of transcription, DNA-dependent");GO:0008270(zinc ion binding);GO:0016607(nuclear speck);GO:0043231(intracellular membrane-bounded organelle)	NA
circRNA1009	0.488154	1.35019	chr11	107613851	107620214	+	3	circRNA	-	ENSMUST00000100305.2	Helz	mRNA	chr11:107604363-107613850|chr11:107620214-107626534	helicase with zinc finger domain	GO:0004386(helicase activity);GO:0005515(protein binding);GO:0005524(ATP binding);GO:0005634(nucleus);GO:0046872(metal ion binding)	NA
circRNA10090	1.55773	2.20762	chr6	85641319	85651418	+	3	circRNA	-	ENSMUST00000072018.5	Alms1	mRNA	chr6:85629714-85641318|chr6:85651418-85656394	Alstrom syndrome 1	GO:0000922(spindle pole);GO:0005515(protein binding);GO:0005737(cytoplasm);GO:0005813(centrosome);GO:0005814(centriole);GO:0005929(cilium);GO:0005932(microtubule basal body);GO:0016197(endosomal transport);GO:0051492(regulation of stress fiber assembly)	NA
circRNA10091	2.86869	3.18673	chr6	85641319	85698221	+	11	circRNA	-	ENSMUST00000072018.5	Alms1	mRNA	chr6:85629714-85641318|chr6:85698221-85701671	Alstrom syndrome 1	GO:0000922(spindle pole);GO:0005515(protein binding);GO:0005737(cytoplasm);GO:0005813(centrosome);GO:0005814(centriole);GO:0005929(cilium);GO:0005932(microtubule basal body);GO:0016197(endosomal transport);GO:0051492(regulation of stress fiber assembly)	NA
circRNA10092	0	2.0149	chr6	85748751	85752116	+	5	circRNA	-	ENSMUST00000159498.1	Alms1-ps1	mRNA	chr6:85727676-85748750|chr6:85752116-85755561	"Alstrom syndrome 1, pseudogene 1 "	NA	NA
circRNA10093	0	0.567947	chr6	86443727	86462681	+	7	circRNA	-	ENSMUST00000050497.8	C87436	mRNA	chr6:86438487-86443726|chr6:86462681-86465800	expressed sequence C87436	GO:0003674(molecular_function);GO:0005575(cellular_component);GO:0008150(biological_process)	NA
circRNA10094	0	4.17298	chr6	87050921	87066787	+	9	circRNA	-	ENSMUST00000113658.2	Gfpt1	mRNA	chr6:87043005-87050920|chr6:87066787-87067683	glutamine fructose-6-phosphate transaminase 1	GO:0004360(glutamine-fructose-6-phosphate transaminase (isomerizing) activity);GO:0005975(carbohydrate metabolic process);GO:0006002(fructose 6-phosphate metabolic process);GO:0006042(glucosamine biosynthetic process);GO:0006047(UDP-N-acetylglucosamine metabolic process);GO:0006048(UDP-N-acetylglucosamine biosynthetic process);GO:0006541(glutamine metabolic process);GO:0008152(metabolic process);…	00250("Alanine, aspartate and glutamate metabolism");00520(Amino sugar and nucleotide sugar metabolism)
circRNA10095	0	6.36318	chr6	87636930	87663857	-	7	circRNA	-	ENSMUST00000032130.3	Aplf	mRNA	chr6:87630175-87636929|chr6:87663857-87668415	aprataxin and PNKP like factor	GO:0000012(single strand break repair);GO:0000166(nucleotide binding);GO:0003906(DNA-(apurinic or apyrimidinic site) lyase activity);GO:0004520(endodeoxyribonuclease activity);GO:0005515(protein binding);GO:0005634(nucleus);GO:0005829(cytosol);GO:0006302(double-strand break repair);GO:0006974(response to DNA damage stimulus);GO:0008408(3'-5' exonuclease activity);GO:0046872(metal ion binding)	NA
circRNA10096	0	3.06301	chr6	89354856	89357718	-	2	circRNA	-	ENSMUST00000163139.2	Plxna1	mRNA	chr6:89344109-89354855|chr6:89357718-89362406	plexin A1	GO:0004872(receptor activity);GO:0005515(protein binding);GO:0005622(intracellular);GO:0005634(nucleus);GO:0005737(cytoplasm);GO:0005886(plasma membrane);GO:0007165(signal transduction);GO:0007275(multicellular organismal development);GO:0014910(regulation of smooth muscle cell migration);GO:0016020(membrane);GO:0016021(integral to membrane);GO:0017154(semaphorin receptor activity);GO:0060666(dic…	04360(Axon guidance)
circRNA10097	0	7.03064	chr6	90381832	90384252	+	2	circRNA	-	ENSMUST00000075117.4	Zxdc	mRNA	chr6:90378954-90381831|chr6:90384252-90398761	ZXD family zinc finger C	GO:0003676(nucleic acid binding);GO:0003700(sequence-specific DNA binding transcription factor activity);GO:0005515(protein binding);GO:0005575(cellular_component);GO:0005634(nucleus);GO:0006351("transcription, DNA-dependent");GO:0030275(LRR domain binding);GO:0045893("positive regulation of transcription, DNA-dependent");GO:0046872(metal ion binding);GO:0070742(C2H2 zinc finger domain binding)	NA
circRNA10098	0	2.58164	chr6	90689580	90694850	-	2	circRNA	-	ENSMUST00000101153.4	Iqsec1	mRNA	chr6:90680652-90689579|chr6:90694850-90716207	IQ motif and Sec7 domain 1	GO:0005086(ARF guanyl-nucleotide exchange factor activity);GO:0005515(protein binding);GO:0005543(phospholipid binding);GO:0005634(nucleus);GO:0005730(nucleolus);GO:0030036(actin cytoskeleton organization);GO:0030054(cell junction);GO:0032012(regulation of ARF protein signal transduction);GO:0043231(intracellular membrane-bounded organelle)	04144(Endocytosis)
circRNA10099	0	3.45914	chr6	91073193	91089931	-	7	circRNA	-	ENSMUST00000032179.8	Nup210	mRNA	chr6:91071979-91073192|chr6:91089931-91098565	nucleoporin 210	GO:0005635(nuclear envelope);GO:0005643(nuclear pore);GO:0005789(endoplasmic reticulum membrane);GO:0015031(protein transport);GO:0031965(nuclear membrane);GO:0046983(protein dimerization activity);GO:0051028(mRNA transport)	NA
circRNA101	0	3.02624	chrX	137027990	137030099	-	2	circRNA	-	ENSMUST00000113069.3	Slc25a53	mRNA	chrX:137016339-137027989|chrX:137030099-137032350	"solute carrier family 25, member 53 "	GO:0003674(molecular_function);GO:0005575(cellular_component);GO:0006810(transport);GO:0008150(biological_process);GO:0016021(integral to membrane)	NA
circRNA1010	0.100951	2.37999	chr11	108434126	108440596	+	3	circRNA	-	ENSMUST00000150863.3	Cep112	mRNA	chr11:108425351-108434125|chr11:108440596-108470291	centrosomal protein 112	GO:0003674(molecular_function);GO:0005737(cytoplasm);GO:0005813(centrosome);GO:0005886(plasma membrane);GO:0016020(membrane);GO:0016192(vesicle-mediated transport);GO:0060077(inhibitory synapse);GO:0097120(receptor localization to synapse)	NA
circRNA10100	0	3.97843	chr6	91085859	91101399	-	5	circRNA	-	ENSMUST00000032179.8	Nup210	mRNA	chr6:91076716-91085858|chr6:91101399-91116617	nucleoporin 210	GO:0005635(nuclear envelope);GO:0005643(nuclear pore);GO:0005789(endoplasmic reticulum membrane);GO:0015031(protein transport);GO:0031965(nuclear membrane);GO:0046983(protein dimerization activity);GO:0051028(mRNA transport)	NA
circRNA10101	0	5.16018	chr6	91089835	91101399	-	3	circRNA	-	ENSMUST00000032179.8	Nup210	mRNA	chr6:91087983-91089834|chr6:91101399-91116617	nucleoporin 210	GO:0005635(nuclear envelope);GO:0005643(nuclear pore);GO:0005789(endoplasmic reticulum membrane);GO:0015031(protein transport);GO:0031965(nuclear membrane);GO:0046983(protein dimerization activity);GO:0051028(mRNA transport)	NA
circRNA10102	1.4879	1.60151	chr6	92154335	92164293	+	9	circRNA	-	ENSMUST00000113460.2	Nr2c2	mRNA	chr6:92152417-92154334|chr6:92164293-92167458	"nuclear receptor subfamily 2, group C, member 2 "	GO:0003700(sequence-specific DNA binding transcription factor activity);GO:0003707(steroid hormone receptor activity);GO:0005515(protein binding);GO:0005634(nucleus);GO:0006351("transcription, DNA-dependent");GO:0006355("regulation of transcription, DNA-dependent");GO:0007283(spermatogenesis);GO:0008270(zinc ion binding);GO:0021549(cerebellum development);GO:0030154(cell differentiation);GO:00400…	NA
circRNA10103	0	1.4295	chr6	92158330	92164293	+	6	circRNA	-	ENSMUST00000113460.2	Nr2c2	mRNA	chr6:92157499-92158329|chr6:92164293-92167458	"nuclear receptor subfamily 2, group C, member 2 "	GO:0003700(sequence-specific DNA binding transcription factor activity);GO:0003707(steroid hormone receptor activity);GO:0005515(protein binding);GO:0005634(nucleus);GO:0006351("transcription, DNA-dependent");GO:0006355("regulation of transcription, DNA-dependent");GO:0007283(spermatogenesis);GO:0008270(zinc ion binding);GO:0021549(cerebellum development);GO:0030154(cell differentiation);GO:00400…	NA
circRNA10104	0	0.265912	chr6	92410757	92411632	-	1	circRNA	-	ENSMUST00000032093.6	Prickle2	mRNA	chr6:92376820-92410756|chr6:92411632-92416735	prickle homolog 2 (Drosophila)	GO:0005515(protein binding);GO:0005737(cytoplasm);GO:0008270(zinc ion binding);GO:0016327(apicolateral plasma membrane);GO:0016328(lateral plasma membrane);GO:0031175(neuron projection development);GO:0031965(nuclear membrane);GO:0045197(establishment or maintenance of epithelial cell apical/basal polarity)	04310(Wnt signaling pathway)
circRNA10105	3.36048	0.138545	chr6	92901375	92912912	-	8	circRNA	-	ENSMUST00000113438.2	Adamts9	mRNA	chr6:92894386-92901374|chr6:92912912-92937246	"a disintegrin-like and metallopeptidase (reprolysin type) with thrombospondin type 1 motif, 9 "	GO:0004175(endopeptidase activity);GO:0004222(metalloendopeptidase activity);GO:0005578(proteinaceous extracellular matrix);GO:0005615(extracellular space);GO:0006508(proteolysis);GO:0008237(metallopeptidase activity);GO:0008270(zinc ion binding);GO:0031012(extracellular matrix);GO:0045636(positive regulation of melanocyte differentiation);GO:0048070(regulation of developmental pigmentation)	NA
circRNA10106	0	1.60808	chr6	93694008	93708220	-	6	circRNA	-	ENSMUST00000089317.6	Magi1	mRNA	chr6:93686875-93694007|chr6:93708220-93717239	"membrane associated guanylate kinase, WW and PDZ domain containing 1 "	GO:0005515(protein binding);GO:0005524(ATP binding);GO:0005634(nucleus);GO:0005737(cytoplasm);GO:0005886(plasma membrane);GO:0005923(tight junction);GO:0042995(cell projection);GO:0051393(alpha-actinin binding)	04530(Tight junction)
circRNA10107	0.398397	0.374625	chr6	93745434	93773689	-	7	circRNA	-	ENSMUST00000093769.5	Magi1	mRNA	chr6:93717271-93745433|chr6:93773689-93785444	"membrane associated guanylate kinase, WW and PDZ domain containing 1 "	GO:0005515(protein binding);GO:0005524(ATP binding);GO:0005634(nucleus);GO:0005737(cytoplasm);GO:0005886(plasma membrane);GO:0005923(tight junction);GO:0042995(cell projection);GO:0051393(alpha-actinin binding)	04530(Tight junction)
circRNA10108	0	19.4363	chr6	95497597	95569733	-	3	circRNA	-	ENSMUST00000079847.5	Suclg2	mRNA	chr6:95475164-95497596|chr6:95569733-95579138	"succinate-Coenzyme A ligase, GDP-forming, beta subunit "	GO:0003824(catalytic activity);GO:0004776(succinate-CoA ligase (GDP-forming) activity);GO:0004777(succinate-semialdehyde dehydrogenase (NAD+) activity);GO:0005524(ATP binding);GO:0005525(GTP binding);GO:0005739(mitochondrion);GO:0006099(tricarboxylic acid cycle);GO:0006104(succinyl-CoA metabolic process);GO:0006105(succinate metabolic process);GO:0008152(metabolic process);GO:0019003(GDP binding)…	00020(Citrate cycle (TCA cycle));00640(Propanoate metabolism)
circRNA10109	5.27454	6.03894	chr6	97189529	97199321	-	7	circRNA	-	ENSMUST00000164744.2	Uba3	mRNA	chr6:97186716-97189528|chr6:97199321-97201916	ubiquitin-like modifier activating enzyme 3	GO:0000278(mitotic cell cycle);GO:0003824(catalytic activity);GO:0005515(protein binding);GO:0005524(ATP binding);GO:0005634(nucleus);GO:0006464(cellular protein modification process);GO:0007113(endomitotic cell cycle);GO:0008641(small protein activating enzyme activity);GO:0016881(acid-amino acid ligase activity);GO:0019781(NEDD8 activating enzyme activity);GO:0045116(protein neddylation);GO:005…	04120(Ubiquitin mediated proteolysis)
circRNA1011	0	7.24474	chr11	108470292	108486990	+	4	circRNA	-	ENSMUST00000150863.3	Cep112	mRNA	chr11:108440596-108470291|chr11:108486990-108498243	centrosomal protein 112	GO:0003674(molecular_function);GO:0005737(cytoplasm);GO:0005813(centrosome);GO:0005886(plasma membrane);GO:0016020(membrane);GO:0016192(vesicle-mediated transport);GO:0060077(inhibitory synapse);GO:0097120(receptor localization to synapse)	NA
circRNA10110	0	3.79411	chr6	98966027	99016665	-	6	circRNA	-	ENSMUST00000113326.3	Foxp1	mRNA	chr6:98954404-98966026|chr6:99016665-99075853	forkhead box P1	GO:0000122(negative regulation of transcription from RNA polymerase II promoter);GO:0001701(in utero embryonic development);GO:0002053(positive regulation of mesenchymal cell proliferation);GO:0002329(pre-B cell differentiation);GO:0002639(positive regulation of immunoglobulin production);GO:0003677(DNA binding);GO:0003682(chromatin binding);GO:0003690(double-stranded DNA binding);GO:0003700(sequ…	NA
circRNA10111	0	11.727	chr6	100733181	100750529	+	2	circRNA	-	ENSMUST00000032157.7	Gxylt2	mRNA	chr6:100705124-100733180|chr6:100750529-100783108	glucoside xylosyltransferase 2	GO:0005575(cellular_component);GO:0016021(integral to membrane);GO:0016266(O-glycan processing);GO:0016757("transferase activity, transferring glycosyl groups");GO:0035252(UDP-xylosyltransferase activity)	00514(O-Mannosyl glycan biosynthesis)
circRNA10112	0	4.28736	chr6	108481223	108485338	+	3	circRNA	-	ENSMUST00000032192.6	Itpr1	mRNA	chr6:108473660-108481222|chr6:108485338-108488485	"inositol 1,4,5-trisphosphate receptor 1 "	GO:0001666(response to hypoxia);GO:0005216(ion channel activity);GO:0005218(intracellular ligand-gated calcium channel activity);GO:0005220("inositol 1,4,5-trisphosphate-sensitive calcium-release channel activity");GO:0005262(calcium channel activity);GO:0005515(protein binding);GO:0005635(nuclear envelope);GO:0005637(nuclear inner membrane);GO:0005730(nucleolus);GO:0005737(cytoplasm);GO:0005783(…	04020(Calcium signaling pathway);04070(Phosphatidylinositol signaling system);04114(Oocyte meiosis);04270(Vascular smooth muscle contraction);04540(Gap junction);04720(Long-term potentiation);04730(Long-term depression);04912(GnRH signaling pathway);05010(Alzheimer's disease);05016(Huntington's disease)
circRNA10113	3.90695	1.70202	chr6	112665278	112681676	-	5	circRNA	-	ENSMUST00000077088.5	Rad18	mRNA	chr6:112649837-112665277|chr6:112681676-112686715	RAD18 homolog (S. cerevisiae)	GO:0000403(Y-form DNA binding);GO:0000785(chromatin);GO:0001741(XY body);GO:0003676(nucleic acid binding);GO:0003677(DNA binding);GO:0005515(protein binding);GO:0005634(nucleus);GO:0005657(replication fork);GO:0006281(DNA repair);GO:0006974(response to DNA damage stimulus);GO:0007283(spermatogenesis);GO:0008270(zinc ion binding);GO:0009411(response to UV);GO:0016567(protein ubiquitination);GO:001…	NA
circRNA10114	0	0.930434	chr6	113393103	113395095	+	3	circRNA	-	ENSMUST00000140505.2	Ttll3	mRNA	chr6:113389542-113393102|chr6:113395095-113397929	"tubulin tyrosine ligase-like family, member 3 "	GO:0005874(microtubule);GO:0005929(cilium);GO:0006464(cellular protein modification process);GO:0015630(microtubule cytoskeleton);GO:0018094(protein polyglycylation);GO:0035082(axoneme assembly);GO:0035085(cilium axoneme);GO:0042384(cilium assembly);GO:0070735(protein-glycine ligase activity);GO:0070736("protein-glycine ligase activity, initiating")	NA
circRNA10115	0	5.97067	chr6	113545010	113548446	+	3	circRNA	-	ENSMUST00000036340.6	Fancd2	mRNA	chr6:113542285-113545009|chr6:113548446-113548849	"Fanconi anemia, complementation group D2 "	GO:0000793(condensed chromosome);GO:0005488(binding);GO:0005515(protein binding);GO:0005634(nucleus);GO:0006281(DNA repair);GO:0006974(response to DNA damage stimulus);GO:0007129(synapsis);GO:0007275(multicellular organismal development);GO:0007276(gamete generation);GO:0010332(response to gamma radiation)	NA
circRNA10116	0	0.724282	chr6	115254163	115263981	+	5	circRNA	-	ENSMUST00000169345.1	Syn2	mRNA	chr6:115244235-115254162|chr6:115263981-115274195	synapsin II	GO:0003824(catalytic activity);GO:0005524(ATP binding);GO:0007269(neurotransmitter secretion);GO:0008021(synaptic vesicle);GO:0030054(cell junction);GO:0030672(synaptic vesicle membrane);GO:0045202(synapse);GO:0046983(protein dimerization activity)	NA
circRNA10117	0	12.8964	chr6	115875244	115888923	+	8	circRNA	-	ENSMUST00000112925.2	Ift122	mRNA	chr6:115864449-115875243|chr6:115888923-115890463	intraflagellar transport 122	GO:0001843(neural tube closure);GO:0003674(molecular_function);GO:0005515(protein binding);GO:0005737(cytoplasm);GO:0005932(microtubule basal body);GO:0009953(dorsal/ventral pattern formation);GO:0010172(embryonic body morphogenesis);GO:0030991(intraflagellar transport particle A);GO:0032391(photoreceptor connecting cilium);GO:0035050(embryonic heart tube development);GO:0035721(intraflagellar re…	NA
circRNA10118	10.1079	1.61701	chr6	116042871	116043805	-	1	circRNA	-	ENSMUST00000088896.4	Tmcc1	mRNA	chr6:116024937-116042870|chr6:116043805-116133766	transmembrane and coiled coil domains 1	GO:0003674(molecular_function);GO:0005575(cellular_component);GO:0008150(biological_process);GO:0016021(integral to membrane)	NA
circRNA10119	0	5.67057	chr6	116238132	116248158	+	5	circRNA	-	ENSMUST00000036759.8	Fam21	mRNA	chr6:116236198-116238131|chr6:116248158-116254089	family with sequence similarity 21	GO:0003674(molecular_function);GO:0005769(early endosome);GO:0031901(early endosome membrane);GO:0042147("retrograde transport, endosome to Golgi");GO:0071203(WASH complex)	NA
circRNA1012	0	3.51421	chr11	108486593	108531465	+	11	circRNA	-	ENSMUST00000150863.3	Cep112	mRNA	chr11:108472094-108486592|chr11:108531465-108570287	centrosomal protein 112	GO:0003674(molecular_function);GO:0005737(cytoplasm);GO:0005813(centrosome);GO:0005886(plasma membrane);GO:0016020(membrane);GO:0016192(vesicle-mediated transport);GO:0060077(inhibitory synapse);GO:0097120(receptor localization to synapse)	NA
circRNA10120	0	0.573115	chr6	116305617	116315642	+	3	circRNA	-	ENSMUST00000036503.8	Zfand4	mRNA	chr6:116288168-116305616|chr6:116315642-116328206	"zinc finger, AN1-type domain 4 "	GO:0003674(molecular_function);GO:0005515(protein binding);GO:0005575(cellular_component);GO:0008150(biological_process);GO:0008270(zinc ion binding)	NA
circRNA10121	0	4.49731	chr6	119630603	119694731	-	2	circRNA	-	ENSMUST00000183703.2	Erc1	mRNA	chr6:119620409-119630602|chr6:119694731-119713679	ELKS/RAB6-interacting/CAST family member 1	GO:0000139(Golgi membrane);GO:0005515(protein binding);GO:0005737(cytoplasm);GO:0007252(I-kappaB phosphorylation);GO:0008385(IkappaB kinase complex);GO:0015031(protein transport);GO:0017137(Rab GTPase binding);GO:0042147("retrograde transport, endosome to Golgi")	NA
circRNA10122	0	0.749724	chr6	119694571	119761311	-	9	circRNA	-	ENSMUST00000183703.2	Erc1	mRNA	chr6:119630747-119694570|chr6:119761311-119773733	ELKS/RAB6-interacting/CAST family member 1	GO:0000139(Golgi membrane);GO:0005515(protein binding);GO:0005737(cytoplasm);GO:0007252(I-kappaB phosphorylation);GO:0008385(IkappaB kinase complex);GO:0015031(protein transport);GO:0017137(Rab GTPase binding);GO:0042147("retrograde transport, endosome to Golgi")	NA
circRNA10123	0.702651	0.515297	chr6	119713680	119761311	-	8	circRNA	-	ENSMUST00000183703.2	Erc1	mRNA	chr6:119694731-119713679|chr6:119761311-119773733	ELKS/RAB6-interacting/CAST family member 1	GO:0000139(Golgi membrane);GO:0005515(protein binding);GO:0005737(cytoplasm);GO:0007252(I-kappaB phosphorylation);GO:0008385(IkappaB kinase complex);GO:0015031(protein transport);GO:0017137(Rab GTPase binding);GO:0042147("retrograde transport, endosome to Golgi")	NA
circRNA10124	0	0.49503	chr6	119722173	119761311	-	7	circRNA	-	ENSMUST00000183703.2	Erc1	mRNA	chr6:119713811-119722172|chr6:119761311-119773733	ELKS/RAB6-interacting/CAST family member 1	GO:0000139(Golgi membrane);GO:0005515(protein binding);GO:0005737(cytoplasm);GO:0007252(I-kappaB phosphorylation);GO:0008385(IkappaB kinase complex);GO:0015031(protein transport);GO:0017137(Rab GTPase binding);GO:0042147("retrograde transport, endosome to Golgi")	NA
circRNA10125	1.04105	0.837963	chr6	119722173	119743481	-	3	circRNA	-	ENSMUST00000183703.2	Erc1	mRNA	chr6:119713811-119722172|chr6:119743481-119749837	ELKS/RAB6-interacting/CAST family member 1	GO:0000139(Golgi membrane);GO:0005515(protein binding);GO:0005737(cytoplasm);GO:0007252(I-kappaB phosphorylation);GO:0008385(IkappaB kinase complex);GO:0015031(protein transport);GO:0017137(Rab GTPase binding);GO:0042147("retrograde transport, endosome to Golgi")	NA
circRNA10126	0	0.319603	chr6	119743288	119753396	-	4	circRNA	-	ENSMUST00000183703.2	Erc1	mRNA	chr6:119734092-119743287|chr6:119753396-119761143	ELKS/RAB6-interacting/CAST family member 1	GO:0000139(Golgi membrane);GO:0005515(protein binding);GO:0005737(cytoplasm);GO:0007252(I-kappaB phosphorylation);GO:0008385(IkappaB kinase complex);GO:0015031(protein transport);GO:0017137(Rab GTPase binding);GO:0042147("retrograde transport, endosome to Golgi")	NA
circRNA10127	0.890891	0.337025	chr6	119743288	119761311	-	5	circRNA	-	ENSMUST00000183703.2	Erc1	mRNA	chr6:119734092-119743287|chr6:119761311-119773733	ELKS/RAB6-interacting/CAST family member 1	GO:0000139(Golgi membrane);GO:0005515(protein binding);GO:0005737(cytoplasm);GO:0007252(I-kappaB phosphorylation);GO:0008385(IkappaB kinase complex);GO:0015031(protein transport);GO:0017137(Rab GTPase binding);GO:0042147("retrograde transport, endosome to Golgi")	NA
circRNA10128	0	0.491184	chr6	119749838	119825819	-	11	circRNA	-	ENSMUST00000183703.2	Erc1	mRNA	chr6:119743481-119749837|chr6:119825819-119847876	ELKS/RAB6-interacting/CAST family member 1	GO:0000139(Golgi membrane);GO:0005515(protein binding);GO:0005737(cytoplasm);GO:0007252(I-kappaB phosphorylation);GO:0008385(IkappaB kinase complex);GO:0015031(protein transport);GO:0017137(Rab GTPase binding);GO:0042147("retrograde transport, endosome to Golgi")	NA
circRNA10129	0	0.651267	chr6	119761144	119783463	-	5	circRNA	-	ENSMUST00000183703.2	Erc1	mRNA	chr6:119753396-119761143|chr6:119783463-119796906	ELKS/RAB6-interacting/CAST family member 1	GO:0000139(Golgi membrane);GO:0005515(protein binding);GO:0005737(cytoplasm);GO:0007252(I-kappaB phosphorylation);GO:0008385(IkappaB kinase complex);GO:0015031(protein transport);GO:0017137(Rab GTPase binding);GO:0042147("retrograde transport, endosome to Golgi")	NA
circRNA1013	0	3.89036	chr11	108498244	108591111	+	11	circRNA	-	ENSMUST00000150863.3	Cep112	mRNA	chr11:108486990-108498243|chr11:108591111-108606212	centrosomal protein 112	GO:0003674(molecular_function);GO:0005737(cytoplasm);GO:0005813(centrosome);GO:0005886(plasma membrane);GO:0016020(membrane);GO:0016192(vesicle-mediated transport);GO:0060077(inhibitory synapse);GO:0097120(receptor localization to synapse)	NA
circRNA10130	0.770176	0.416782	chr6	119796907	119825819	-	3	circRNA	-	ENSMUST00000183703.2	Erc1	mRNA	chr6:119783463-119796906|chr6:119825819-119847876	ELKS/RAB6-interacting/CAST family member 1	GO:0000139(Golgi membrane);GO:0005515(protein binding);GO:0005737(cytoplasm);GO:0007252(I-kappaB phosphorylation);GO:0008385(IkappaB kinase complex);GO:0015031(protein transport);GO:0017137(Rab GTPase binding);GO:0042147("retrograde transport, endosome to Golgi")	NA
circRNA10131	0	2.44953	chr6	119950008	119952969	-	7	circRNA	-	ENSMUST00000060043.7	Wnk1	mRNA	chr6:119949419-119950007|chr6:119952969-119953770	WNK lysine deficient protein kinase 1	GO:0003084(positive regulation of systemic arterial blood pressure);GO:0004672(protein kinase activity);GO:0004674(protein serine/threonine kinase activity);GO:0004713(protein tyrosine kinase activity);GO:0004860(protein kinase inhibitor activity);GO:0005515(protein binding);GO:0005524(ATP binding);GO:0005737(cytoplasm);GO:0006468(protein phosphorylation);GO:0006811(ion transport);GO:0007243(intr…	NA
circRNA10132	0	6.93476	chr6	119950499	120002365	-	15	circRNA	-	ENSMUST00000060043.7	Wnk1	mRNA	chr6:119950300-119950498|chr6:120002365-120036873	WNK lysine deficient protein kinase 1	GO:0003084(positive regulation of systemic arterial blood pressure);GO:0004672(protein kinase activity);GO:0004674(protein serine/threonine kinase activity);GO:0004713(protein tyrosine kinase activity);GO:0004860(protein kinase inhibitor activity);GO:0005515(protein binding);GO:0005524(ATP binding);GO:0005737(cytoplasm);GO:0006468(protein phosphorylation);GO:0006811(ion transport);GO:0007243(intr…	NA
circRNA10133	0	10.1211	chr6	120385622	120389711	+	4	circRNA	-	ENSMUST00000100996.4	Kdm5a	mRNA	chr6:120383022-120385621|chr6:120389711-120390653	lysine (K)-specific demethylase 5A	GO:0003677(DNA binding);GO:0003682(chromatin binding);GO:0005515(protein binding);GO:0005622(intracellular);GO:0005634(nucleus);GO:0005730(nucleolus);GO:0005737(cytoplasm);GO:0006351("transcription, DNA-dependent");GO:0007275(multicellular organismal development);GO:0008270(zinc ion binding);GO:0016568(chromatin modification);GO:0016706("oxidoreductase activity, acting on paired donors, with inco…	NA
circRNA10134	0	4.88282	chr6	120402506	120408359	+	5	circRNA	-	ENSMUST00000100996.4	Kdm5a	mRNA	chr6:120399057-120402505|chr6:120408359-120412154	lysine (K)-specific demethylase 5A	GO:0003677(DNA binding);GO:0003682(chromatin binding);GO:0005515(protein binding);GO:0005622(intracellular);GO:0005634(nucleus);GO:0005730(nucleolus);GO:0005737(cytoplasm);GO:0006351("transcription, DNA-dependent");GO:0007275(multicellular organismal development);GO:0008270(zinc ion binding);GO:0016568(chromatin modification);GO:0016706("oxidoreductase activity, acting on paired donors, with inco…	NA
circRNA10135	0	4.92581	chr6	120405860	120406725	+	2	circRNA	-	ENSMUST00000100996.4	Kdm5a	mRNA	chr6:120405146-120405859|chr6:120406725-120408244	lysine (K)-specific demethylase 5A	GO:0003677(DNA binding);GO:0003682(chromatin binding);GO:0005515(protein binding);GO:0005622(intracellular);GO:0005634(nucleus);GO:0005730(nucleolus);GO:0005737(cytoplasm);GO:0006351("transcription, DNA-dependent");GO:0007275(multicellular organismal development);GO:0008270(zinc ion binding);GO:0016568(chromatin modification);GO:0016706("oxidoreductase activity, acting on paired donors, with inco…	NA
circRNA10136	5.54126	5.13125	chr6	120720868	120738325	+	6	circRNA	-	ENSMUST00000112686.2	Cecr2	mRNA	chr6:120666707-120720867|chr6:120738325-120743782	"cat eye syndrome chromosome region, candidate 2 "	GO:0001842(neural fold formation);GO:0001843(neural tube closure);GO:0003674(molecular_function);GO:0005515(protein binding);GO:0005634(nucleus);GO:0005719(nuclear euchromatin);GO:0007338(single fertilization);GO:0021915(neural tube development);GO:0031010(ISWI-type complex);GO:0043044(ATP-dependent chromatin remodeling);GO:0060122(inner ear receptor stereocilium organization);GO:0090102(cochlea …	NA
circRNA10137	7.16135	14.5193	chr6	122459092	122472763	-	4	circRNA	-	ENSMUST00000068242.6	Rimklb	mRNA	chr6:122456663-122459091|chr6:122472763-122486090	ribosomal modification protein rimK-like family member B	GO:0004363(glutathione synthase activity);GO:0005524(ATP binding);GO:0005737(cytoplasm);GO:0006464(cellular protein modification process);GO:0006750(glutathione biosynthetic process);GO:0016881(acid-amino acid ligase activity);GO:0046872(metal ion binding);GO:0072590(N-acetyl-L-aspartate-L-glutamate ligase activity);GO:0072591(citrate-L-glutamate ligase activity)	NA
circRNA10138	0	18.7874	chr6	124705515	124705656	-	1	circRNA	-	ENSMUST00000004379.5	Emg1	mRNA	chr6:124705216-124705514|chr6:124705656-124705740	EMG1 nucleolar protein homolog (S. cerevisiae)	GO:0005575(cellular_component);GO:0005730(nucleolus);GO:0008168(methyltransferase activity);GO:0019843(rRNA binding);GO:0070037(rRNA (pseudouridine) methyltransferase activity)	NA
circRNA10139	199.115	126.053	chr6	125183914	125189908	-	8	circRNA	-	ENSMUST00000043848.5	Ncapd2	mRNA	chr6:125181176-125183913|chr6:125189908-125191497	"non-SMC condensin I complex, subunit D2 "	GO:0000228(nuclear chromosome);GO:0000793(condensed chromosome);GO:0000796(condensin complex);GO:0005488(binding);GO:0005515(protein binding);GO:0005634(nucleus);GO:0005737(cytoplasm);GO:0007067(mitosis);GO:0007076(mitotic chromosome condensation);GO:0030261(chromosome condensation);GO:0045120(pronucleus);GO:0051301(cell division)	NA
circRNA1014	0.166309	1.72754	chr11	108498244	108508365	+	4	circRNA	-	ENSMUST00000150863.3	Cep112	mRNA	chr11:108486990-108498243|chr11:108508365-108518678	centrosomal protein 112	GO:0003674(molecular_function);GO:0005737(cytoplasm);GO:0005813(centrosome);GO:0005886(plasma membrane);GO:0016020(membrane);GO:0016192(vesicle-mediated transport);GO:0060077(inhibitory synapse);GO:0097120(receptor localization to synapse)	NA
circRNA10140	89.7466	6.73812	chr6	134066307	134137417	+	2	circRNA	-	ENSMUST00000111963.2	Etv6	mRNA	chr6:134036138-134066306|chr6:134137417-134222864	ets variant 6	GO:0003677(DNA binding);GO:0003700(sequence-specific DNA binding transcription factor activity);GO:0005515(protein binding);GO:0005634(nucleus);GO:0006351("transcription, DNA-dependent");GO:0006355("regulation of transcription, DNA-dependent");GO:0019904(protein domain specific binding);GO:0030154(cell differentiation);GO:0043565(sequence-specific DNA binding)	04320(Dorso-ventral axis formation)
circRNA10141	0.726864	0.963912	chr6	134520396	134520593	-	1	circRNA	-	ENSMUST00000032322.9	Lrp6	mRNA	chr6:134513419-134520395|chr6:134520593-134541651	low density lipoprotein receptor-related protein 6	GO:0001702(gastrulation with mouth forming second);GO:0001756(somitogenesis);GO:0001843(neural tube closure);GO:0001933(negative regulation of protein phosphorylation);GO:0001947(heart looping);GO:0002053(positive regulation of mesenchymal cell proliferation);GO:0003344(pericardium morphogenesis);GO:0003401(axis elongation);GO:0005041(low-density lipoprotein receptor activity);GO:0005102(receptor…	04310(Wnt signaling pathway)
circRNA10142	0	3.86384	chr6	140543720	140589755	+	19	circRNA	-	ENSMUST00000087622.3	Plekha5	mRNA	chr6:140537023-140543719|chr6:140589755-140591627	"pleckstrin homology domain containing, family A member 5 "	GO:0003674(molecular_function);GO:0005515(protein binding);GO:0005543(phospholipid binding);GO:0005575(cellular_component);GO:0008150(biological_process)	NA
circRNA10143	0	5.57146	chr6	140572865	140582088	+	5	circRNA	-	ENSMUST00000087622.3	Plekha5	mRNA	chr6:140570470-140572864|chr6:140582088-140583832	"pleckstrin homology domain containing, family A member 5 "	GO:0003674(molecular_function);GO:0005515(protein binding);GO:0005543(phospholipid binding);GO:0005575(cellular_component);GO:0008150(biological_process)	NA
circRNA10144	0	6.51727	chr6	146618534	146620011	-	2	circRNA	-	ENSMUST00000037709.10	Tm7sf3	mRNA	chr6:146613464-146618533|chr6:146620011-146621874	transmembrane 7 superfamily member 3	GO:0003674(molecular_function);GO:0005575(cellular_component);GO:0005886(plasma membrane);GO:0008150(biological_process);GO:0016021(integral to membrane)	NA
circRNA10145	0	6.85135	chr6	146938906	146978249	+	3	circRNA	-	ENSMUST00000016631.8	Ppfibp1	mRNA	chr6:146888683-146938905|chr6:146978249-146990513	"PTPRF interacting protein, binding protein 1 (liprin beta 1) "	GO:0003674(molecular_function);GO:0005515(protein binding);GO:0005575(cellular_component);GO:0008150(biological_process)	NA
circRNA10146	3.30013	2.36902	chr6	146976604	146978249	+	2	circRNA	-	ENSMUST00000016631.8	Ppfibp1	mRNA	chr6:146938989-146976603|chr6:146978249-146990513	"PTPRF interacting protein, binding protein 1 (liprin beta 1) "	GO:0003674(molecular_function);GO:0005515(protein binding);GO:0005575(cellular_component);GO:0008150(biological_process)	NA
circRNA10147	0	2.6911	chr6	147507784	147606995	+	11	circRNA	-	ENSMUST00000032441.8	Ccdc91	mRNA	chr6:147476059-147507783|chr6:147606995-147631574	coiled-coil domain containing 91	GO:0005634(nucleus);GO:0005794(Golgi apparatus);GO:0008150(biological_process);GO:0015031(protein transport);GO:0016020(membrane);GO:0042802(identical protein binding)	NA
circRNA10148	0	1.9408	chr6	148262783	148336332	-	8	circRNA	-	ENSMUST00000060095.9	Tmtc1	mRNA	chr6:148249590-148262782|chr6:148336332-148411037	transmembrane and tetratricopeptide repeat containing 1	GO:0003674(molecular_function);GO:0005515(protein binding);GO:0005622(intracellular);GO:0005739(mitochondrion);GO:0006396(RNA processing);GO:0008150(biological_process);GO:0016021(integral to membrane)	NA
circRNA10149	0	1.46863	chr6	148284857	148306119	-	3	circRNA	-	ENSMUST00000060095.9	Tmtc1	mRNA	chr6:148271519-148284856|chr6:148306119-148325116	transmembrane and tetratricopeptide repeat containing 1	GO:0003674(molecular_function);GO:0005515(protein binding);GO:0005622(intracellular);GO:0005739(mitochondrion);GO:0006396(RNA processing);GO:0008150(biological_process);GO:0016021(integral to membrane)	NA
circRNA1015	0.436379	2.06201	chr11	108498244	108531465	+	9	circRNA	-	ENSMUST00000150863.3	Cep112	mRNA	chr11:108486990-108498243|chr11:108531465-108570287	centrosomal protein 112	GO:0003674(molecular_function);GO:0005737(cytoplasm);GO:0005813(centrosome);GO:0005886(plasma membrane);GO:0016020(membrane);GO:0016192(vesicle-mediated transport);GO:0060077(inhibitory synapse);GO:0097120(receptor localization to synapse)	NA
circRNA10150	3.70459	1.15134	chr6	148325117	148336332	-	3	circRNA	-	ENSMUST00000060095.9	Tmtc1	mRNA	chr6:148306119-148325116|chr6:148336332-148411037	transmembrane and tetratricopeptide repeat containing 1	GO:0003674(molecular_function);GO:0005515(protein binding);GO:0005622(intracellular);GO:0005739(mitochondrion);GO:0006396(RNA processing);GO:0008150(biological_process);GO:0016021(integral to membrane)	NA
circRNA10151	0	10.6421	chr6	148784502	148796766	-	6	circRNA	-	ENSMUST00000048418.8	Ipo8	mRNA	chr6:148782803-148784501|chr6:148796766-148798622	importin 8	GO:0005488(binding);GO:0005515(protein binding);GO:0005634(nucleus);GO:0005737(cytoplasm);GO:0005887(integral to plasma membrane);GO:0006810(transport);GO:0006886(intracellular protein transport);GO:0008536(Ran GTPase binding);GO:0042626("ATPase activity, coupled to transmembrane movement of substances")	NA
circRNA10152	0	7.81347	chr6	148798623	148800270	-	3	circRNA	-	ENSMUST00000048418.8	Ipo8	mRNA	chr6:148796766-148798622|chr6:148800270-148801486	importin 8	GO:0005488(binding);GO:0005515(protein binding);GO:0005634(nucleus);GO:0005737(cytoplasm);GO:0005887(integral to plasma membrane);GO:0006810(transport);GO:0006886(intracellular protein transport);GO:0008536(Ran GTPase binding);GO:0042626("ATPase activity, coupled to transmembrane movement of substances")	NA
circRNA10153	0	18.1736	chr6	148845172	148848291	-	3	circRNA	-	ENSMUST00000111569.3	Caprin2	mRNA	chr6:148843398-148845171|chr6:148848291-148851274	caprin family member 2	GO:0003723(RNA binding);GO:0005102(receptor binding);GO:0005515(protein binding);GO:0005737(cytoplasm);GO:0005739(mitochondrion);GO:0017148(negative regulation of translation);GO:0030308(negative regulation of cell growth);GO:0032092(positive regulation of protein binding);GO:0033138(positive regulation of peptidyl-serine phosphorylation);GO:0043235(receptor complex);GO:0045944(positive regulatio…	NA
circRNA10154	0	17.2641	chr6	148846153	148858741	-	4	circRNA	-	ENSMUST00000111569.3	Caprin2	mRNA	chr6:148845235-148846152|chr6:148858741-148860486	caprin family member 2	GO:0003723(RNA binding);GO:0005102(receptor binding);GO:0005515(protein binding);GO:0005737(cytoplasm);GO:0005739(mitochondrion);GO:0017148(negative regulation of translation);GO:0030308(negative regulation of cell growth);GO:0032092(positive regulation of protein binding);GO:0033138(positive regulation of peptidyl-serine phosphorylation);GO:0043235(receptor complex);GO:0045944(positive regulatio…	NA
circRNA10155	0	7.10279	chr6	148862404	148895156	-	11	circRNA	-	ENSMUST00000111569.3	Caprin2	mRNA	chr6:148860588-148862403|chr6:148895156-148896017	caprin family member 2	GO:0003723(RNA binding);GO:0005102(receptor binding);GO:0005515(protein binding);GO:0005737(cytoplasm);GO:0005739(mitochondrion);GO:0017148(negative regulation of translation);GO:0030308(negative regulation of cell growth);GO:0032092(positive regulation of protein binding);GO:0033138(positive regulation of peptidyl-serine phosphorylation);GO:0043235(receptor complex);GO:0045944(positive regulatio…	NA
circRNA10156	0	6.57438	chr6	148865830	148890671	-	8	circRNA	-	ENSMUST00000111569.3	Caprin2	mRNA	chr6:148863572-148865829|chr6:148890671-148894936	caprin family member 2	GO:0003723(RNA binding);GO:0005102(receptor binding);GO:0005515(protein binding);GO:0005737(cytoplasm);GO:0005739(mitochondrion);GO:0017148(negative regulation of translation);GO:0030308(negative regulation of cell growth);GO:0032092(positive regulation of protein binding);GO:0033138(positive regulation of peptidyl-serine phosphorylation);GO:0043235(receptor complex);GO:0045944(positive regulatio…	NA
circRNA10157	0	0.621993	chr6	149027283	149029241	-	2	circRNA	-	ENSMUST00000111557.2	Dennd5b	mRNA	chr6:149020623-149027282|chr6:149029241-149033265	DENN/MADD domain containing 5B	GO:0005515(protein binding);GO:0008150(biological_process);GO:0016020(membrane);GO:0016021(integral to membrane);GO:0017112(Rab guanyl-nucleotide exchange factor activity)	NA
circRNA10158	0	0.588412	chr6	149483984	149494712	+	2	circRNA	-	ENSMUST00000086829.5	Bicd1	mRNA	chr6:149409641-149483983|chr6:149494712-149511691	bicaudal D homolog 1 (Drosophila)	GO:0005515(protein binding);GO:0005794(Golgi apparatus);GO:0005802(trans-Golgi network);GO:0005829(cytosol);GO:0005881(cytoplasmic microtubule);GO:0006810(transport);GO:0008093(cytoskeletal adaptor activity);GO:0016020(membrane);GO:0016032(viral process);GO:0017137(Rab GTPase binding);GO:0031410(cytoplasmic vesicle);GO:0031871(proteinase activated receptor binding);GO:0033365(protein localization…	NA
circRNA10159	0	4.10623	chr5	3713108	3772787	-	10	circRNA	-	ENSMUST00000043551.6	Ankib1	mRNA	chr5:3706323-3713107|chr5:3772787-3802596	ankyrin repeat and IBR domain containing 1	GO:0005515(protein binding);GO:0005575(cellular_component);GO:0008150(biological_process);GO:0008270(zinc ion binding)	NA
circRNA1016	0	1.48086	chr11	108506539	108591111	+	9	circRNA	-	ENSMUST00000150863.3	Cep112	mRNA	chr11:108503165-108506538|chr11:108591111-108606212	centrosomal protein 112	GO:0003674(molecular_function);GO:0005737(cytoplasm);GO:0005813(centrosome);GO:0005886(plasma membrane);GO:0016020(membrane);GO:0016192(vesicle-mediated transport);GO:0060077(inhibitory synapse);GO:0097120(receptor localization to synapse)	NA
circRNA10160	0	5.29205	chr5	3992046	4051310	+	19	circRNA	-	ENSMUST00000044492.8	Akap9	mRNA	chr5:3981214-3992045|chr5:4051310-4055160	A kinase (PRKA) anchor protein (yotiao) 9	GO:0000242(pericentriolar material);GO:0005515(protein binding);GO:0005737(cytoplasm);GO:0005794(Golgi apparatus);GO:0005813(centrosome);GO:0008076(voltage-gated potassium channel complex);GO:0008150(biological_process);GO:0032947(protein complex scaffold);GO:0043231(intracellular membrane-bounded organelle);GO:0044325(ion channel binding)	NA
circRNA10161	2.1545	1.08259	chr5	5195278	5249228	-	3	circRNA	-	ENSMUST00000115451.2	Cdk14	mRNA	chr5:5135413-5195277|chr5:5249228-5265579	cyclin-dependent kinase 14	GO:0000086(G2/M transition of mitotic cell cycle);GO:0000308(cytoplasmic cyclin-dependent protein kinase holoenzyme complex);GO:0004672(protein kinase activity);GO:0004674(protein serine/threonine kinase activity);GO:0004693(cyclin-dependent protein serine/threonine kinase activity);GO:0004713(protein tyrosine kinase activity);GO:0005515(protein binding);GO:0005524(ATP binding);GO:0005634(nucleus…	NA
circRNA10162	0	1.83454	chr5	5593772	5640227	-	11	circRNA	-	ENSMUST00000054865.7	A330021E22Rik	mRNA	chr5:5589312-5593771|chr5:5640227-5644423	RIKEN cDNA A330021E22 gene	GO:0003674(molecular_function);GO:0005488(binding);GO:0005575(cellular_component);GO:0008150(biological_process)	NA
circRNA10163	0	1.65095	chr5	5617169	5640227	-	7	circRNA	-	ENSMUST00000054865.7	A330021E22Rik	mRNA	chr5:5613850-5617168|chr5:5640227-5644423	RIKEN cDNA A330021E22 gene	GO:0003674(molecular_function);GO:0005488(binding);GO:0005575(cellular_component);GO:0008150(biological_process)	NA
circRNA10164	0	7.79341	chr5	8149208	8160799	-	4	circRNA	-	ENSMUST00000050166.8	Adam22	mRNA	chr5:8146526-8149207|chr5:8160799-8167326	a disintegrin and metallopeptidase domain 22	GO:0004222(metalloendopeptidase activity);GO:0005515(protein binding);GO:0005576(extracellular region);GO:0006508(proteolysis);GO:0008270(zinc ion binding);GO:0008344(adult locomotory behavior);GO:0014037(Schwann cell differentiation);GO:0016021(integral to membrane);GO:0022011(myelination in peripheral nervous system);GO:0042063(gliogenesis)	NA
circRNA10165	0	2.89889	chr5	8520859	8528774	-	2	circRNA	-	ENSMUST00000047485.9	Rundc3b	mRNA	chr5:8494905-8520858|chr5:8528774-8548235	RUN domain containing 3B	GO:0003674(molecular_function);GO:0005575(cellular_component);GO:0008150(biological_process)	NA
circRNA10166	0	5.49215	chr5	8520859	8603985	-	7	circRNA	-	ENSMUST00000047485.9	Rundc3b	mRNA	chr5:8494905-8520858|chr5:8603985-8622487	RUN domain containing 3B	GO:0003674(molecular_function);GO:0005575(cellular_component);GO:0008150(biological_process)	NA
circRNA10167	0	6.89004	chr5	8559412	8603985	-	4	circRNA	-	ENSMUST00000047485.9	Rundc3b	mRNA	chr5:8548316-8559411|chr5:8603985-8622487	RUN domain containing 3B	GO:0003674(molecular_function);GO:0005575(cellular_component);GO:0008150(biological_process)	NA
circRNA10168	0	4.20005	chr5	8713187	8726976	+	7	circRNA	-	ENSMUST00000047753.4	Abcb1a	mRNA	chr5:8702963-8713186|chr5:8726976-8732291	"ATP-binding cassette, sub-family B (MDR/TAP), member 1A "	GO:0000139(Golgi membrane);GO:0000166(nucleotide binding);GO:0001666(response to hypoxia);GO:0005515(protein binding);GO:0005524(ATP binding);GO:0005886(plasma membrane);GO:0006810(transport);GO:0006855(drug transmembrane transport);GO:0007595(lactation);GO:0007623(circadian rhythm);GO:0008559(xenobiotic-transporting ATPase activity);GO:0014070(response to organic cyclic compound);GO:0015893(drug…	02010(ABC transporters)
circRNA10169	0	8.54598	chr5	9137126	9150492	-	4	circRNA	-	ENSMUST00000071921.7	Dmtf1	mRNA	chr5:9136142-9137125|chr5:9150492-9151797	cyclin D binding myb-like transcription factor 1	GO:0003677(DNA binding);GO:0003682(chromatin binding);GO:0005634(nucleus);GO:0006351("transcription, DNA-dependent");GO:0006355("regulation of transcription, DNA-dependent");GO:0007049(cell cycle)	NA
circRNA1017	0	3.23511	chr11	108518679	108591111	+	7	circRNA	-	ENSMUST00000150863.3	Cep112	mRNA	chr11:108508365-108518678|chr11:108591111-108606212	centrosomal protein 112	GO:0003674(molecular_function);GO:0005737(cytoplasm);GO:0005813(centrosome);GO:0005886(plasma membrane);GO:0016020(membrane);GO:0016192(vesicle-mediated transport);GO:0060077(inhibitory synapse);GO:0097120(receptor localization to synapse)	NA
circRNA10170	0.0372542	0.110508	chr5	14539410	14540801	+	1	circRNA	-	ENSMUST00000182407.2	Pclo	mRNA	chr5:14522324-14539409|chr5:14540801-14668964	piccolo (presynaptic cytomatrix protein)	NA	NA
circRNA10171	0	0.365679	chr5	14712417	14750604	+	4	circRNA	-	ENSMUST00000182407.2	Pclo	mRNA	chr5:14682387-14712416|chr5:14750604-14765153	piccolo (presynaptic cytomatrix protein)	NA	NA
circRNA10172	0	0.399462	chr5	17653708	17682083	+	9	circRNA	-	ENSMUST00000030568.8	Sema3c	mRNA	chr5:17576970-17653707|chr5:17682083-17694642	"sema domain, immunoglobulin domain (Ig), short basic domain, secreted, (semaphorin) 3C "	GO:0001755(neural crest cell migration);GO:0001756(somitogenesis);GO:0001974(blood vessel remodeling);GO:0003151(outflow tract morphogenesis);GO:0003215(cardiac right ventricle morphogenesis);GO:0003350(pulmonary myocardium development);GO:0004872(receptor activity);GO:0005515(protein binding);GO:0005615(extracellular space);GO:0007275(multicellular organismal development);GO:0007411(axon guidanc…	04360(Axon guidance)
circRNA10173	0	4.84256	chr5	17681939	17694865	+	2	circRNA	-	ENSMUST00000030568.8	Sema3c	mRNA	chr5:17678381-17681938|chr5:17694865-17711385	"sema domain, immunoglobulin domain (Ig), short basic domain, secreted, (semaphorin) 3C "	GO:0001755(neural crest cell migration);GO:0001756(somitogenesis);GO:0001974(blood vessel remodeling);GO:0003151(outflow tract morphogenesis);GO:0003215(cardiac right ventricle morphogenesis);GO:0003350(pulmonary myocardium development);GO:0004872(receptor activity);GO:0005515(protein binding);GO:0005615(extracellular space);GO:0007275(multicellular organismal development);GO:0007411(axon guidanc…	04360(Axon guidance)
circRNA10174	0	5.78269	chr5	20765758	20789784	-	7	circRNA	-	ENSMUST00000118174.2	Phtf2	mRNA	chr5:20764309-20765757|chr5:20789784-20794294	putative homeodomain transcription factor 2	GO:0003674(molecular_function);GO:0003677(DNA binding);GO:0005634(nucleus);GO:0005783(endoplasmic reticulum);GO:0006351("transcription, DNA-dependent");GO:0006355("regulation of transcription, DNA-dependent");GO:0008150(biological_process)	NA
circRNA10175	0	2.62228	chr5	20805655	20813296	-	3	circRNA	-	ENSMUST00000118174.2	Phtf2	mRNA	chr5:20803350-20805654|chr5:20813296-20855121	putative homeodomain transcription factor 2	GO:0003674(molecular_function);GO:0003677(DNA binding);GO:0005634(nucleus);GO:0005783(endoplasmic reticulum);GO:0006351("transcription, DNA-dependent");GO:0006355("regulation of transcription, DNA-dependent");GO:0008150(biological_process)	NA
circRNA10176	0	5.64788	chr5	21942599	21955264	-	5	circRNA	-	ENSMUST00000161356.2	Reln	mRNA	chr5:21932840-21942598|chr5:21955264-21960253	reelin	GO:0000904(cell morphogenesis involved in differentiation);GO:0001764(neuron migration);GO:0005515(protein binding);GO:0005578(proteinaceous extracellular matrix);GO:0005615(extracellular space);GO:0005737(cytoplasm);GO:0006508(proteolysis);GO:0007155(cell adhesion);GO:0007411(axon guidance);GO:0007417(central nervous system development);GO:0007420(brain development);GO:0007616(long-term memory);…	04510(Focal adhesion);04512(ECM-receptor interaction)
circRNA10177	1.533	1.54746	chr5	23446526	23486400	+	14	circRNA	-	ENSMUST00000115128.2	Kmt2e	mRNA	chr5:23434783-23446525|chr5:23486400-23492267	lysine (K)-specific methyltransferase 2E	GO:0002446(neutrophil mediated immunity);GO:0003713(transcription coactivator activity);GO:0005515(protein binding);GO:0006306(DNA methylation);GO:0006351("transcription, DNA-dependent");GO:0007050(cell cycle arrest);GO:0008270(zinc ion binding);GO:0016607(nuclear speck);GO:0019899(enzyme binding);GO:0030218(erythrocyte differentiation);GO:0030854(positive regulation of granulocyte differentiatio…	NA
circRNA10178	0	1.1705	chr5	23450152	23478983	+	9	circRNA	-	ENSMUST00000094962.3	Kmt2e	mRNA	chr5:23434783-23450151|chr5:23478983-23481208	lysine (K)-specific methyltransferase 2E	GO:0002446(neutrophil mediated immunity);GO:0003713(transcription coactivator activity);GO:0005515(protein binding);GO:0006306(DNA methylation);GO:0006351("transcription, DNA-dependent");GO:0007050(cell cycle arrest);GO:0008270(zinc ion binding);GO:0016607(nuclear speck);GO:0019899(enzyme binding);GO:0030218(erythrocyte differentiation);GO:0030854(positive regulation of granulocyte differentiatio…	NA
circRNA10179	0	1.02947	chr5	23471748	23478983	+	5	circRNA	-	ENSMUST00000094962.3	Kmt2e	mRNA	chr5:23467188-23471747|chr5:23478983-23481208	lysine (K)-specific methyltransferase 2E	GO:0002446(neutrophil mediated immunity);GO:0003713(transcription coactivator activity);GO:0005515(protein binding);GO:0006306(DNA methylation);GO:0006351("transcription, DNA-dependent");GO:0007050(cell cycle arrest);GO:0008270(zinc ion binding);GO:0016607(nuclear speck);GO:0019899(enzyme binding);GO:0030218(erythrocyte differentiation);GO:0030854(positive regulation of granulocyte differentiatio…	NA
circRNA1018	0.219839	1.72646	chr11	108518679	108531465	+	5	circRNA	-	ENSMUST00000150863.3	Cep112	mRNA	chr11:108508365-108518678|chr11:108531465-108570287	centrosomal protein 112	GO:0003674(molecular_function);GO:0005737(cytoplasm);GO:0005813(centrosome);GO:0005886(plasma membrane);GO:0016020(membrane);GO:0016192(vesicle-mediated transport);GO:0060077(inhibitory synapse);GO:0097120(receptor localization to synapse)	NA
circRNA10180	0	6.48861	chr5	23527897	23565265	-	6	circRNA	-	ENSMUST00000088392.4	Srpk2	mRNA	chr5:23526815-23527896|chr5:23565265-23616326	serine/arginine-rich protein specific kinase 2	GO:0000245(spliceosomal complex assembly);GO:0000287(magnesium ion binding);GO:0001525(angiogenesis);GO:0004672(protein kinase activity);GO:0004674(protein serine/threonine kinase activity);GO:0004713(protein tyrosine kinase activity);GO:0005515(protein binding);GO:0005524(ATP binding);GO:0005634(nucleus);GO:0005730(nucleolus);GO:0005737(cytoplasm);GO:0006468(protein phosphorylation);GO:0007243(i…	NA
circRNA10181	0	0.605907	chr5	23979488	23983266	-	3	circRNA	-	ENSMUST00000101513.3	Fam126a	mRNA	chr5:23915537-23979487|chr5:23983266-23985744	"family with sequence similarity 126, member A "	GO:0003674(molecular_function);GO:0005737(cytoplasm);GO:0005886(plasma membrane);GO:0008150(biological_process)	NA
circRNA10182	1.0475	0.587944	chr5	23980487	23986814	-	5	circRNA	-	ENSMUST00000101513.3	Fam126a	mRNA	chr5:23979647-23980486|chr5:23986814-23987884	"family with sequence similarity 126, member A "	GO:0003674(molecular_function);GO:0005737(cytoplasm);GO:0005886(plasma membrane);GO:0008150(biological_process)	NA
circRNA10183	0	8.70308	chr5	24126822	24141293	+	6	circRNA	-	ENSMUST00000030841.5	Klhl7	mRNA	chr5:24100874-24126821|chr5:24141293-24149124	kelch-like 7	GO:0005515(protein binding);GO:0005634(nucleus);GO:0005730(nucleolus);GO:0005737(cytoplasm);GO:0005886(plasma membrane);GO:0016567(protein ubiquitination);GO:0031463(Cul3-RING ubiquitin ligase complex);GO:0042803(protein homodimerization activity)	NA
circRNA10184	19.5706	11.7726	chr5	24566479	24576727	-	12	circRNA	-	ENSMUST00000030795.8	Abcf2	mRNA	chr5:24566003-24566478|chr5:24576727-24577346	"ATP-binding cassette, sub-family F (GCN20), member 2 "	GO:0000166(nucleotide binding);GO:0005524(ATP binding);GO:0005739(mitochondrion);GO:0008150(biological_process);GO:0016887(ATPase activity);GO:0017111(nucleoside-triphosphatase activity)	NA
circRNA10185	0	8.50193	chr5	25298870	25329575	-	15	circRNA	-	ENSMUST00000045291.8	Kmt2c	mRNA	chr5:25295610-25298869|chr5:25329575-25330795	lysine (K)-specific methyltransferase 2C	GO:0003677(DNA binding);GO:0005515(protein binding);GO:0005634(nucleus);GO:0006351("transcription, DNA-dependent");GO:0006355("regulation of transcription, DNA-dependent");GO:0008270(zinc ion binding);GO:0016571(histone methylation);GO:0035097(histone methyltransferase complex);GO:0035556(intracellular signal transduction);GO:0042800(histone methyltransferase activity (H3-K4 specific));GO:0051568…	NA
circRNA10186	0	3.19158	chr5	25338413	25349940	-	4	circRNA	-	ENSMUST00000045291.8	Kmt2c	mRNA	chr5:25330900-25338412|chr5:25349940-25351051	lysine (K)-specific methyltransferase 2C	GO:0003677(DNA binding);GO:0005515(protein binding);GO:0005634(nucleus);GO:0006351("transcription, DNA-dependent");GO:0006355("regulation of transcription, DNA-dependent");GO:0008270(zinc ion binding);GO:0016571(histone methylation);GO:0035097(histone methyltransferase complex);GO:0035556(intracellular signal transduction);GO:0042800(histone methyltransferase activity (H3-K4 specific));GO:0051568…	NA
circRNA10187	0	2.75095	chr5	25351052	25354820	-	5	circRNA	-	ENSMUST00000045291.8	Kmt2c	mRNA	chr5:25349940-25351051|chr5:25354820-25359311	lysine (K)-specific methyltransferase 2C	GO:0003677(DNA binding);GO:0005515(protein binding);GO:0005634(nucleus);GO:0006351("transcription, DNA-dependent");GO:0006355("regulation of transcription, DNA-dependent");GO:0008270(zinc ion binding);GO:0016571(histone methylation);GO:0035097(histone methyltransferase complex);GO:0035556(intracellular signal transduction);GO:0042800(histone methyltransferase activity (H3-K4 specific));GO:0051568…	NA
circRNA10188	0	4.66822	chr5	25395389	25415023	-	5	circRNA	-	ENSMUST00000045291.8	Kmt2c	mRNA	chr5:25388095-25395388|chr5:25415023-25443819	lysine (K)-specific methyltransferase 2C	GO:0003677(DNA binding);GO:0005515(protein binding);GO:0005634(nucleus);GO:0006351("transcription, DNA-dependent");GO:0006355("regulation of transcription, DNA-dependent");GO:0008270(zinc ion binding);GO:0016571(histone methylation);GO:0035097(histone methyltransferase complex);GO:0035556(intracellular signal transduction);GO:0042800(histone methyltransferase activity (H3-K4 specific));GO:0051568…	NA
circRNA10189	0	0.472045	chr5	25809785	25832478	+	7	circRNA	-	ENSMUST00000128727.2	Actr3b	mRNA	chr5:25760128-25809784|chr5:25832478-25848361	ARP3 actin-related protein 3B	GO:0003674(molecular_function);GO:0003779(actin binding);GO:0005524(ATP binding);GO:0005575(cellular_component);GO:0005737(cytoplasm);GO:0005856(cytoskeleton);GO:0008150(biological_process);GO:0042995(cell projection)	NA
circRNA1019	0	2.53948	chr11	108518679	108570423	+	6	circRNA	-	ENSMUST00000150863.3	Cep112	mRNA	chr11:108508365-108518678|chr11:108570423-108591003	centrosomal protein 112	GO:0003674(molecular_function);GO:0005737(cytoplasm);GO:0005813(centrosome);GO:0005886(plasma membrane);GO:0016020(membrane);GO:0016192(vesicle-mediated transport);GO:0060077(inhibitory synapse);GO:0097120(receptor localization to synapse)	NA
circRNA10190	0	1.68162	chr5	28335822	28352643	+	4	circRNA	-	ENSMUST00000114884.2	Rbm33	mRNA	chr5:28331189-28335821|chr5:28352643-28358273	RNA binding motif protein 33	GO:0000166(nucleotide binding);GO:0003674(molecular_function);GO:0003676(nucleic acid binding);GO:0005575(cellular_component);GO:0008150(biological_process)	NA
circRNA10191	0	1.35564	chr5	28358274	28394670	+	8	circRNA	-	ENSMUST00000114884.2	Rbm33	mRNA	chr5:28352643-28358273|chr5:28394670-28408251	RNA binding motif protein 33	GO:0000166(nucleotide binding);GO:0003674(molecular_function);GO:0003676(nucleic acid binding);GO:0005575(cellular_component);GO:0008150(biological_process)	NA
circRNA10192	0	12.1414	chr5	29196580	29206298	+	6	circRNA	-	ENSMUST00000001247.6	Rnf32	mRNA	chr5:29196112-29196579|chr5:29206298-29206695	ring finger protein 32	GO:0003674(molecular_function);GO:0005515(protein binding);GO:0005768(endosome);GO:0008150(biological_process);GO:0008270(zinc ion binding);GO:0016235(aggresome);GO:0046872(metal ion binding)	NA
circRNA10193	0	6.01444	chr5	29600641	29614994	+	5	circRNA	-	ENSMUST00000049453.4	Ube3c	mRNA	chr5:29599016-29600640|chr5:29614994-29619227	ubiquitin protein ligase E3C	GO:0000209(protein polyubiquitination);GO:0004842(ubiquitin-protein ligase activity);GO:0005515(protein binding);GO:0005634(nucleus);GO:0005737(cytoplasm);GO:0042787(protein ubiquitination involved in ubiquitin-dependent protein catabolic process)	04120(Ubiquitin mediated proteolysis)
circRNA10194	4.72907	2.62196	chr5	29614908	29619787	+	3	circRNA	-	ENSMUST00000049453.4	Ube3c	mRNA	chr5:29607094-29614907|chr5:29619787-29631191	ubiquitin protein ligase E3C	GO:0000209(protein polyubiquitination);GO:0004842(ubiquitin-protein ligase activity);GO:0005515(protein binding);GO:0005634(nucleus);GO:0005737(cytoplasm);GO:0042787(protein ubiquitination involved in ubiquitin-dependent protein catabolic process)	04120(Ubiquitin mediated proteolysis)
circRNA10195	0	7.92805	chr5	29614908	29663842	+	11	circRNA	-	ENSMUST00000049453.4	Ube3c	mRNA	chr5:29607094-29614907|chr5:29663842-29667913	ubiquitin protein ligase E3C	GO:0000209(protein polyubiquitination);GO:0004842(ubiquitin-protein ligase activity);GO:0005515(protein binding);GO:0005634(nucleus);GO:0005737(cytoplasm);GO:0042787(protein ubiquitination involved in ubiquitin-dependent protein catabolic process)	04120(Ubiquitin mediated proteolysis)
circRNA10196	2.93621	3.14595	chr5	29631192	29637770	+	4	circRNA	-	ENSMUST00000049453.4	Ube3c	mRNA	chr5:29619787-29631191|chr5:29637770-29646409	ubiquitin protein ligase E3C	GO:0000209(protein polyubiquitination);GO:0004842(ubiquitin-protein ligase activity);GO:0005515(protein binding);GO:0005634(nucleus);GO:0005737(cytoplasm);GO:0042787(protein ubiquitination involved in ubiquitin-dependent protein catabolic process)	04120(Ubiquitin mediated proteolysis)
circRNA10197	0	4.5241	chr5	29631192	29646657	+	5	circRNA	-	ENSMUST00000049453.4	Ube3c	mRNA	chr5:29619787-29631191|chr5:29646657-29658209	ubiquitin protein ligase E3C	GO:0000209(protein polyubiquitination);GO:0004842(ubiquitin-protein ligase activity);GO:0005515(protein binding);GO:0005634(nucleus);GO:0005737(cytoplasm);GO:0042787(protein ubiquitination involved in ubiquitin-dependent protein catabolic process)	04120(Ubiquitin mediated proteolysis)
circRNA10198	45.2467	50.6081	chr5	29748345	29766395	+	7	circRNA	-	ENSMUST00000008733.9	Dnajb6	mRNA	chr5:29736116-29748344|chr5:29766395-29781129	"DnaJ (Hsp40) homolog, subfamily B, member 6 "	GO:0001671(ATPase activator activity);GO:0003677(DNA binding);GO:0005515(protein binding);GO:0005634(nucleus);GO:0005737(cytoplasm);GO:0006457(protein folding);GO:0030018(Z disc);GO:0030036(actin cytoskeleton organization);GO:0030198(extracellular matrix organization);GO:0031072(heat shock protein binding);GO:0032781(positive regulation of ATPase activity);GO:0034504(protein localization to nucle…	NA
circRNA10199	0	21.4437	chr5	30140949	30145368	-	4	circRNA	-	ENSMUST00000156859.1	Hadha	mRNA	chr5:30135101-30140948|chr5:30145368-30147345	"hydroxyacyl-Coenzyme A dehydrogenase/3-ketoacyl-Coenzyme A thiolase/enoyl-Coenzyme A hydratase (trifunctional protein), alpha subunit "	GO:0000062(fatty-acyl-CoA binding);GO:0003824(catalytic activity);GO:0003857(3-hydroxyacyl-CoA dehydrogenase activity);GO:0003988(acetyl-CoA C-acyltransferase activity);GO:0004300(enoyl-CoA hydratase activity);GO:0005515(protein binding);GO:0005730(nucleolus);GO:0005737(cytoplasm);GO:0005739(mitochondrion);GO:0005743(mitochondrial inner membrane);GO:0006631(fatty acid metabolic process);GO:000663…	00062(Fatty acid elongation in mitochondria);00071(Fatty acid metabolism);00280("Valine, leucine and isoleucine degradation");00310(Lysine degradation);00380(Tryptophan metabolism);00410(beta-Alanine metabolism);00640(Propanoate metabolism);00650(Butanoate metabolism);01040(Biosynthesis of unsaturated fatty acids)
circRNA102	0	9.45557	chrX	139954907	139968599	-	2	circRNA	-	ENSMUST00000087400.6	Rbm41	mRNA	chrX:139890576-139954906|chrX:139968599-139993297	RNA binding motif protein 41	GO:0000166(nucleotide binding);GO:0003674(molecular_function);GO:0003676(nucleic acid binding);GO:0003723(RNA binding);GO:0005575(cellular_component);GO:0008150(biological_process)	NA
circRNA1020	0	5.18598	chr11	108531386	108606395	+	4	circRNA	-	ENSMUST00000150863.3	Cep112	mRNA	chr11:108523378-108531385|chr11:108606395-108664495	centrosomal protein 112	GO:0003674(molecular_function);GO:0005737(cytoplasm);GO:0005813(centrosome);GO:0005886(plasma membrane);GO:0016020(membrane);GO:0016192(vesicle-mediated transport);GO:0060077(inhibitory synapse);GO:0097120(receptor localization to synapse)	NA
circRNA10200	0	1.76477	chr5	30247463	30257761	+	4	circRNA	-	ENSMUST00000132404.2	Ept1	mRNA	chr5:30232815-30247462|chr5:30257761-30263070	ethanolaminephosphotransferase 1 (CDP-ethanolamine-specific)	GO:0003674(molecular_function);GO:0004307(ethanolaminephosphotransferase activity);GO:0005575(cellular_component);GO:0006646(phosphatidylethanolamine biosynthetic process);GO:0008150(biological_process);GO:0008654(phospholipid biosynthetic process);GO:0016020(membrane);GO:0016021(integral to membrane);GO:0016780("phosphotransferase activity, for other substituted phosphate groups");GO:0046872(met…	00564(Glycerophospholipid metabolism);00565(Ether lipid metabolism)
circRNA10201	0	8.42729	chr5	31531973	31534927	+	4	circRNA	-	ENSMUST00000114533.3	Slc4a1ap	mRNA	chr5:31530755-31531972|chr5:31534927-31536137	"solute carrier family 4 (anion exchanger), member 1, adaptor protein "	GO:0005515(protein binding);GO:0005634(nucleus)	NA
circRNA10202	0	1.89501	chr5	31701826	31820672	+	4	circRNA	-	ENSMUST00000080598.8	Bre	mRNA	chr5:31698077-31701825|chr5:31820672-31831084	brain and reproductive organ-expressed protein	GO:0000152(nuclear ubiquitin ligase complex);GO:0005164(tumor necrosis factor receptor binding);GO:0005515(protein binding);GO:0005634(nucleus);GO:0005737(cytoplasm);GO:0006302(double-strand break repair);GO:0006915(apoptotic process);GO:0006974(response to DNA damage stimulus);GO:0010212(response to ionizing radiation);GO:0016568(chromatin modification);GO:0031572(G2 DNA damage checkpoint);GO:00…	NA
circRNA10203	0	1.32296	chr5	31730468	31831159	+	5	circRNA	-	ENSMUST00000063813.5	Bre	mRNA	chr5:31702103-31730467|chr5:31831159-31901054	brain and reproductive organ-expressed protein	GO:0000152(nuclear ubiquitin ligase complex);GO:0005164(tumor necrosis factor receptor binding);GO:0005515(protein binding);GO:0005634(nucleus);GO:0005737(cytoplasm);GO:0006302(double-strand break repair);GO:0006915(apoptotic process);GO:0006974(response to DNA damage stimulus);GO:0010212(response to ionizing radiation);GO:0016568(chromatin modification);GO:0031572(G2 DNA damage checkpoint);GO:00…	NA
circRNA10204	0	2.6332	chr5	31730468	31901164	+	6	circRNA	-	ENSMUST00000063813.5	Bre	mRNA	chr5:31702103-31730467|chr5:31901164-32001360	brain and reproductive organ-expressed protein	GO:0000152(nuclear ubiquitin ligase complex);GO:0005164(tumor necrosis factor receptor binding);GO:0005515(protein binding);GO:0005634(nucleus);GO:0005737(cytoplasm);GO:0006302(double-strand break repair);GO:0006915(apoptotic process);GO:0006974(response to DNA damage stimulus);GO:0010212(response to ionizing radiation);GO:0016568(chromatin modification);GO:0031572(G2 DNA damage checkpoint);GO:00…	NA
circRNA10205	0	3.0347	chr5	31820478	31901164	+	3	circRNA	-	ENSMUST00000080598.8	Bre	mRNA	chr5:31785672-31820477|chr5:31901164-32001360	brain and reproductive organ-expressed protein	GO:0000152(nuclear ubiquitin ligase complex);GO:0005164(tumor necrosis factor receptor binding);GO:0005515(protein binding);GO:0005634(nucleus);GO:0005737(cytoplasm);GO:0006302(double-strand break repair);GO:0006915(apoptotic process);GO:0006974(response to DNA damage stimulus);GO:0010212(response to ionizing radiation);GO:0016568(chromatin modification);GO:0031572(G2 DNA damage checkpoint);GO:00…	NA
circRNA10206	0	1.49592	chr5	32867974	32878677	+	5	circRNA	-	ENSMUST00000149350.2	Depdc5	mRNA	chr5:32864699-32867973|chr5:32878677-32886978	DEP domain containing 5	GO:0003674(molecular_function);GO:0005829(cytosol);GO:0008150(biological_process);GO:0035556(intracellular signal transduction);GO:0048471(perinuclear region of cytoplasm)	NA
circRNA10207	0	2.03364	chr5	32867974	32887048	+	6	circRNA	-	ENSMUST00000118698.2	Depdc5	mRNA	chr5:32864699-32867973|chr5:32887048-32893374	DEP domain containing 5	GO:0003674(molecular_function);GO:0005829(cytosol);GO:0008150(biological_process);GO:0035556(intracellular signal transduction);GO:0048471(perinuclear region of cytoplasm)	NA
circRNA10208	0	2.28845	chr5	32955853	32968771	+	5	circRNA	-	ENSMUST00000087897.5	Depdc5	mRNA	chr5:32946767-32955852|chr5:32968771-32973816	DEP domain containing 5	GO:0003674(molecular_function);GO:0005829(cytosol);GO:0008150(biological_process);GO:0035556(intracellular signal transduction);GO:0048471(perinuclear region of cytoplasm)	NA
circRNA10209	0	2.27409	chr5	33854610	33855736	+	2	circRNA	-	ENSMUST00000075812.5	Whsc1	mRNA	chr5:33846267-33854609|chr5:33855736-33861033	Wolf-Hirschhorn syndrome candidate 1 (human)	GO:0000122(negative regulation of transcription from RNA polymerase II promoter);GO:0003149(membranous septum morphogenesis);GO:0003289(atrial septum primum morphogenesis);GO:0003290(atrial septum secundum morphogenesis);GO:0003677(DNA binding);GO:0003682(chromatin binding);GO:0005515(protein binding);GO:0005634(nucleus);GO:0005694(chromosome);GO:0005730(nucleolus);GO:0006351("transcription, DNA-…	00310(Lysine degradation)
circRNA1021	0.213866	3.83744	chr11	108591004	108606395	+	2	circRNA	-	ENSMUST00000150863.3	Cep112	mRNA	chr11:108570423-108591003|chr11:108606395-108664495	centrosomal protein 112	GO:0003674(molecular_function);GO:0005737(cytoplasm);GO:0005813(centrosome);GO:0005886(plasma membrane);GO:0016020(membrane);GO:0016192(vesicle-mediated transport);GO:0060077(inhibitory synapse);GO:0097120(receptor localization to synapse)	NA
circRNA10210	0	10.234	chr5	34013502	34032828	-	4	circRNA	-	ENSMUST00000042954.7	Poln	mRNA	chr5:34009654-34013501|chr5:34032828-34077096	DNA polymerase N	GO:0003676(nucleic acid binding);GO:0003677(DNA binding);GO:0003887(DNA-directed DNA polymerase activity);GO:0005634(nucleus);GO:0006260(DNA replication);GO:0006261(DNA-dependent DNA replication);GO:0006281(DNA repair)	NA
circRNA10211	0	1.67898	chr5	34077097	34079959	-	3	circRNA	-	ENSMUST00000042954.7	Poln	mRNA	chr5:34032828-34077096|chr5:34079959-34103897	DNA polymerase N	GO:0003676(nucleic acid binding);GO:0003677(DNA binding);GO:0003887(DNA-directed DNA polymerase activity);GO:0005634(nucleus);GO:0006260(DNA replication);GO:0006261(DNA-dependent DNA replication);GO:0006281(DNA repair)	NA
circRNA10212	0	1.69377	chr5	34077097	34133190	-	16	circRNA	-	ENSMUST00000042954.7	Poln	mRNA	chr5:34032828-34077096|chr5:34133190-34149716	DNA polymerase N	GO:0003676(nucleic acid binding);GO:0003677(DNA binding);GO:0003887(DNA-directed DNA polymerase activity);GO:0005634(nucleus);GO:0006260(DNA replication);GO:0006261(DNA-dependent DNA replication);GO:0006281(DNA repair)	NA
circRNA10213	0	1.02798	chr5	34436451	34475807	+	14	circRNA	-	ENSMUST00000180376.2	Fam193a	mRNA	chr5:34431256-34436450|chr5:34475807-34485653	"family with sequence similarity 193, member A "	GO:0003674(molecular_function);GO:0005737(cytoplasm);GO:0005886(plasma membrane);GO:0008150(biological_process)	NA
circRNA10214	2.1839	2.75844	chr5	34819951	34823924	+	4	circRNA	-	ENSMUST00000080036.2	Htt	mRNA	chr5:34819034-34819950|chr5:34823924-34824357	huntingtin	GO:0000050(urea cycle);GO:0000052(citrulline metabolic process);GO:0000132(establishment of mitotic spindle orientation);GO:0002039(p53 binding);GO:0005488(binding);GO:0005515(protein binding);GO:0005634(nucleus);GO:0005737(cytoplasm);GO:0005770(late endosome);GO:0005776(autophagic vacuole);GO:0005783(endoplasmic reticulum);GO:0005794(Golgi apparatus);GO:0005829(cytosol);GO:0006606(protein import…	05016(Huntington's disease)
circRNA10215	0	0.819491	chr5	35599692	35609822	+	9	circRNA	-	ENSMUST00000068947.8	Acox3	mRNA	chr5:35598411-35599691|chr5:35609822-35612014	"acyl-Coenzyme A oxidase 3, pristanoyl "	GO:0003995(acyl-CoA dehydrogenase activity);GO:0003997(acyl-CoA oxidase activity);GO:0005102(receptor binding);GO:0005739(mitochondrion);GO:0005777(peroxisome);GO:0005782(peroxisomal matrix);GO:0006631(fatty acid metabolic process);GO:0006635(fatty acid beta-oxidation);GO:0008152(metabolic process);GO:0016402(pristanoyl-CoA oxidase activity);GO:0016627("oxidoreductase activity, acting on the CH-C…	00071(Fatty acid metabolism);00592(alpha-Linolenic acid metabolism);01040(Biosynthesis of unsaturated fatty acids);03320(PPAR signaling pathway);04146(Peroxisome)
circRNA10216	0	1.32291	chr5	36514039	36543297	-	6	circRNA	-	ENSMUST00000146430.2	Tbc1d14	mRNA	chr5:36512548-36514038|chr5:36543297-36571295	"TBC1 domain family, member 14 "	GO:0005097(Rab GTPase activator activity);GO:0005776(autophagic vacuole);GO:0010507(negative regulation of autophagy);GO:0019901(protein kinase binding);GO:0032313(regulation of Rab GTPase activity);GO:2000785(regulation of autophagic vacuole assembly)	NA
circRNA10217	2.80314	1.3527	chr5	36519273	36543297	-	5	circRNA	-	ENSMUST00000146430.2	Tbc1d14	mRNA	chr5:36514119-36519272|chr5:36543297-36571295	"TBC1 domain family, member 14 "	GO:0005097(Rab GTPase activator activity);GO:0005776(autophagic vacuole);GO:0010507(negative regulation of autophagy);GO:0019901(protein kinase binding);GO:0032313(regulation of Rab GTPase activity);GO:2000785(regulation of autophagic vacuole assembly)	NA
circRNA10218	0	0.489963	chr5	36520444	36525048	-	3	circRNA	-	ENSMUST00000146430.2	Tbc1d14	mRNA	chr5:36519379-36520443|chr5:36525048-36543176	"TBC1 domain family, member 14 "	GO:0005097(Rab GTPase activator activity);GO:0005776(autophagic vacuole);GO:0010507(negative regulation of autophagy);GO:0019901(protein kinase binding);GO:0032313(regulation of Rab GTPase activity);GO:2000785(regulation of autophagic vacuole assembly)	NA
circRNA10219	0	0.443745	chr5	36543177	36543297	-	1	circRNA	-	ENSMUST00000146430.2	Tbc1d14	mRNA	chr5:36525048-36543176|chr5:36543297-36571295	"TBC1 domain family, member 14 "	GO:0005097(Rab GTPase activator activity);GO:0005776(autophagic vacuole);GO:0010507(negative regulation of autophagy);GO:0019901(protein kinase binding);GO:0032313(regulation of Rab GTPase activity);GO:2000785(regulation of autophagic vacuole assembly)	NA
circRNA1022	0	11.4876	chr11	108591004	108664726	+	3	circRNA	-	ENSMUST00000150863.3	Cep112	mRNA	chr11:108570423-108591003|chr11:108664726-108752577	centrosomal protein 112	GO:0003674(molecular_function);GO:0005737(cytoplasm);GO:0005813(centrosome);GO:0005886(plasma membrane);GO:0016020(membrane);GO:0016192(vesicle-mediated transport);GO:0060077(inhibitory synapse);GO:0097120(receptor localization to synapse)	NA
circRNA10220	19.6346	23.8753	chr5	36629657	36673242	-	2	circRNA	-	ENSMUST00000031091.9	D5Ertd579e	mRNA	chr5:36619730-36629656|chr5:36673242-36695854	"DNA segment, Chr 5, ERATO Doi 579, expressed "	GO:0003674(molecular_function);GO:0005575(cellular_component);GO:0008150(biological_process)	NA
circRNA10221	0	0.305214	chr5	36922968	36940261	+	5	circRNA	-	ENSMUST00000031003.7	Ppp2r2c	mRNA	chr5:36868890-36922967|chr5:36940261-36947067	"protein phosphatase 2, regulatory subunit B, gamma "	GO:0000159(protein phosphatase type 2A complex);GO:0005515(protein binding);GO:0007165(signal transduction);GO:0008601(protein phosphatase type 2A regulator activity)	04530(Tight junction);05142(Chagas disease)
circRNA10222	0	0.846362	chr5	44020808	44063184	-	11	circRNA	-	ENSMUST00000177946.2	Prom1	mRNA	chr5:44018396-44020807|chr5:44063184-44094394	prominin 1	GO:0001750(photoreceptor outer segment);GO:0005515(protein binding);GO:0005615(extracellular space);GO:0005886(plasma membrane);GO:0005887(integral to plasma membrane);GO:0005902(microvillus);GO:0005903(brush border);GO:0009986(cell surface);GO:0010842(retina layer formation);GO:0016021(integral to membrane);GO:0016324(apical plasma membrane);GO:0031528(microvillus membrane);GO:0032420(stereocili…	NA
circRNA10223	0	6.7295	chr5	45671020	45691826	+	13	circRNA	-	ENSMUST00000117396.1	Ncapg	mRNA	chr5:45670133-45671019|chr5:45691826-45693156	"non-SMC condensin I complex, subunit G "	GO:0000793(condensed chromosome);GO:0000796(condensin complex);GO:0003674(molecular_function);GO:0005488(binding);GO:0005515(protein binding);GO:0005737(cytoplasm);GO:0005813(centrosome);GO:0007076(mitotic chromosome condensation);GO:0015629(actin cytoskeleton)	NA
circRNA10224	0	9.17885	chr5	45671020	45696168	+	17	circRNA	-	ENSMUST00000117396.1	Ncapg	mRNA	chr5:45670133-45671019|chr5:45696168-45696472	"non-SMC condensin I complex, subunit G "	GO:0000793(condensed chromosome);GO:0000796(condensin complex);GO:0003674(molecular_function);GO:0005488(binding);GO:0005515(protein binding);GO:0005737(cytoplasm);GO:0005813(centrosome);GO:0007076(mitotic chromosome condensation);GO:0015629(actin cytoskeleton)	NA
circRNA10225	0	5.31771	chr5	45671020	45681455	+	9	circRNA	-	ENSMUST00000117396.1	Ncapg	mRNA	chr5:45670133-45671019|chr5:45681455-45681726	"non-SMC condensin I complex, subunit G "	GO:0000793(condensed chromosome);GO:0000796(condensin complex);GO:0003674(molecular_function);GO:0005488(binding);GO:0005515(protein binding);GO:0005737(cytoplasm);GO:0005813(centrosome);GO:0007076(mitotic chromosome condensation);GO:0015629(actin cytoskeleton)	NA
circRNA10226	0	9.89999	chr5	45671020	45696544	+	18	circRNA	-	ENSMUST00000117396.1	Ncapg	mRNA	chr5:45670133-45671019|chr5:45696544-45698840	"non-SMC condensin I complex, subunit G "	GO:0000793(condensed chromosome);GO:0000796(condensin complex);GO:0003674(molecular_function);GO:0005488(binding);GO:0005515(protein binding);GO:0005737(cytoplasm);GO:0005813(centrosome);GO:0007076(mitotic chromosome condensation);GO:0015629(actin cytoskeleton)	NA
circRNA10227	0	3.02673	chr5	48230260	48259683	+	13	circRNA	-	ENSMUST00000033967.9	Slit2	mRNA	chr5:48224803-48230259|chr5:48259683-48275581	slit homolog 2 (Drosophila)	GO:0001656(metanephros development);GO:0001657(ureteric bud development);GO:0001701(in utero embryonic development);GO:0001933(negative regulation of protein phosphorylation);GO:0002042(cell migration involved in sprouting angiogenesis);GO:0002689(negative regulation of leukocyte chemotaxis);GO:0005095(GTPase inhibitor activity);GO:0005102(receptor binding);GO:0005509(calcium ion binding);GO:0005…	NA
circRNA10228	0	1.99453	chr5	48256757	48283518	+	7	circRNA	-	ENSMUST00000033967.9	Slit2	mRNA	chr5:48249941-48256756|chr5:48283518-48296408	slit homolog 2 (Drosophila)	GO:0001656(metanephros development);GO:0001657(ureteric bud development);GO:0001701(in utero embryonic development);GO:0001933(negative regulation of protein phosphorylation);GO:0002042(cell migration involved in sprouting angiogenesis);GO:0002689(negative regulation of leukocyte chemotaxis);GO:0005095(GTPase inhibitor activity);GO:0005102(receptor binding);GO:0005509(calcium ion binding);GO:0005…	NA
circRNA10229	0	3.97583	chr5	52160230	52184903	-	9	circRNA	-	ENSMUST00000031061.7	Dhx15	mRNA	chr5:52157577-52160229|chr5:52184903-52190279	DEAH (Asp-Glu-Ala-His) box polypeptide 15	GO:0003676(nucleic acid binding);GO:0004386(helicase activity);GO:0005515(protein binding);GO:0005524(ATP binding);GO:0005634(nucleus);GO:0005689(U12-type spliceosomal complex);GO:0005730(nucleolus);GO:0006397(mRNA processing);GO:0008026(ATP-dependent helicase activity);GO:0008380(RNA splicing)	03040(Spliceosome)
circRNA1023	0	6.8138	chr11	108591004	108757819	+	5	circRNA	-	ENSMUST00000150863.3	Cep112	mRNA	chr11:108570423-108591003|chr11:108757819-108808649	centrosomal protein 112	GO:0003674(molecular_function);GO:0005737(cytoplasm);GO:0005813(centrosome);GO:0005886(plasma membrane);GO:0016020(membrane);GO:0016192(vesicle-mediated transport);GO:0060077(inhibitory synapse);GO:0097120(receptor localization to synapse)	NA
circRNA10230	0	9.25734	chr5	52839622	52845407	+	7	circRNA	-	ENSMUST00000031072.8	Anapc4	mRNA	chr5:52835783-52839621|chr5:52845407-52846631	anaphase promoting complex subunit 4	GO:0005515(protein binding);GO:0005634(nucleus);GO:0005680(anaphase-promoting complex);GO:0007067(mitosis);GO:0019903(protein phosphatase binding);GO:0030071(regulation of mitotic metaphase/anaphase transition);GO:0031145(anaphase-promoting complex-dependent proteasomal ubiquitin-dependent protein catabolic process);GO:0051301(cell division);GO:0070979(protein K11-linked ubiquitination)	NA
circRNA10231	0	7.49464	chr5	53846201	53860206	+	5	circRNA	-	ENSMUST00000037337.6	Tbc1d19	mRNA	chr5:53838237-53846200|chr5:53860206-53872252	"TBC1 domain family, member 19 "	GO:0003674(molecular_function);GO:0005097(Rab GTPase activator activity);GO:0005575(cellular_component);GO:0008150(biological_process);GO:0032313(regulation of Rab GTPase activity)	NA
circRNA10232	0	11.2743	chr5	53846201	53883694	+	8	circRNA	-	ENSMUST00000037337.6	Tbc1d19	mRNA	chr5:53838237-53846200|chr5:53883694-53887353	"TBC1 domain family, member 19 "	GO:0003674(molecular_function);GO:0005097(Rab GTPase activator activity);GO:0005575(cellular_component);GO:0008150(biological_process);GO:0032313(regulation of Rab GTPase activity)	NA
circRNA10233	9.33404	5.53256	chr5	54053376	54075394	+	2	circRNA	-	ENSMUST00000117661.3	Stim2	mRNA	chr5:53999034-54053375|chr5:54075394-54102574	stromal interaction molecule 2	GO:0005246(calcium channel regulator activity);GO:0005509(calcium ion binding);GO:0005515(protein binding);GO:0005783(endoplasmic reticulum);GO:0005789(endoplasmic reticulum membrane);GO:0005886(plasma membrane);GO:0006874(cellular calcium ion homeostasis);GO:0015279(store-operated calcium channel activity);GO:0016021(integral to membrane);GO:0032237(activation of store-operated calcium channel a…	NA
circRNA10234	3.89128	1.91678	chr5	62748776	62749816	-	1	circRNA	-	ENSMUST00000076623.5	Arap2	mRNA	chr5:62735046-62748775|chr5:62749816-62765893	"ArfGAP with RhoGAP domain, ankyrin repeat and PH domain 2 "	GO:0005515(protein binding);GO:0005547("phosphatidylinositol-3,4,5-trisphosphate binding");GO:0005622(intracellular);GO:0007165(signal transduction);GO:0008060(ARF GTPase activator activity);GO:0008270(zinc ion binding);GO:0032312(regulation of ARF GTPase activity)	04144(Endocytosis)
circRNA10235	0	1.91463	chr5	64285945	64335437	+	6	circRNA	-	ENSMUST00000043893.7	Tbc1d1	mRNA	chr5:64284809-64285944|chr5:64335437-64339561	"TBC1 domain family, member 1 "	GO:0005097(Rab GTPase activator activity);GO:0005515(protein binding);GO:0005634(nucleus);GO:0005829(cytosol);GO:0032313(regulation of Rab GTPase activity);GO:0032880(regulation of protein localization)	NA
circRNA10236	6.43056	4.50564	chr5	65581386	65594548	+	3	circRNA	-	ENSMUST00000142407.2	Ube2k	mRNA	chr5:65571590-65581385|chr5:65594548-65594874	ubiquitin-conjugating enzyme E2K	GO:0004842(ubiquitin-protein ligase activity);GO:0005515(protein binding);GO:0005524(ATP binding);GO:0005575(cellular_component);GO:0005737(cytoplasm);GO:0016567(protein ubiquitination);GO:0016881(acid-amino acid ligase activity);GO:0031625(ubiquitin protein ligase binding);GO:0032434(regulation of proteasomal ubiquitin-dependent protein catabolic process);GO:0034450(ubiquitin-ubiquitin ligase ac…	04120(Ubiquitin mediated proteolysis)
circRNA10237	0	12.4899	chr5	65644020	65696937	-	16	circRNA	-	ENSMUST00000031104.6	Pds5a	mRNA	chr5:65638662-65644019|chr5:65696937-65697749	"PDS5, regulator of cohesion maintenance, homolog A (S. cerevisiae) "	GO:0000785(chromatin);GO:0005488(binding);GO:0005515(protein binding);GO:0005634(nucleus);GO:0005886(plasma membrane);GO:0008156(negative regulation of DNA replication)	NA
circRNA10238	0	4.90716	chr5	65650393	65659733	-	8	circRNA	-	ENSMUST00000031104.6	Pds5a	mRNA	chr5:65648005-65650392|chr5:65659733-65663855	"PDS5, regulator of cohesion maintenance, homolog A (S. cerevisiae) "	GO:0000785(chromatin);GO:0005488(binding);GO:0005515(protein binding);GO:0005634(nucleus);GO:0005886(plasma membrane);GO:0008156(negative regulation of DNA replication)	NA
circRNA10239	0	0.460495	chr5	66391627	66400284	-	3	circRNA	-	ENSMUST00000159512.2	Apbb2	mRNA	chr5:66365120-66391626|chr5:66400284-66451467	"amyloid beta (A4) precursor protein-binding, family B, member 2 "	GO:0001764(neuron migration);GO:0005515(protein binding);GO:0005634(nucleus);GO:0005737(cytoplasm);GO:0006355("regulation of transcription, DNA-dependent");GO:0007050(cell cycle arrest);GO:0007411(axon guidance);GO:0008134(transcription factor binding);GO:0030048(actin filament-based movement);GO:0030198(extracellular matrix organization);GO:0030308(negative regulation of cell growth);GO:0035035(…	NA
circRNA1024	1.94856	19.5898	chr11	108664496	108757819	+	3	circRNA	-	ENSMUST00000150863.3	Cep112	mRNA	chr11:108606395-108664495|chr11:108757819-108808649	centrosomal protein 112	GO:0003674(molecular_function);GO:0005737(cytoplasm);GO:0005813(centrosome);GO:0005886(plasma membrane);GO:0016020(membrane);GO:0016192(vesicle-mediated transport);GO:0060077(inhibitory synapse);GO:0097120(receptor localization to synapse)	NA
circRNA10240	0	11.7065	chr5	67326853	67352765	+	14	circRNA	-	ENSMUST00000113676.2	Slc30a9	mRNA	chr5:67315845-67326852|chr5:67352765-67354531	"solute carrier family 30 (zinc transporter), member 9 "	GO:0000166(nucleotide binding);GO:0003682(chromatin binding);GO:0005634(nucleus);GO:0005737(cytoplasm);GO:0005856(cytoskeleton);GO:0006351("transcription, DNA-dependent");GO:0006812(cation transport);GO:0006829(zinc ion transport);GO:0008324(cation transmembrane transporter activity);GO:0016021(integral to membrane);GO:0016922(ligand-dependent nuclear receptor binding);GO:0030374(ligand-dependent…	NA
circRNA10241	0	1.69005	chr5	67762516	67774850	-	5	circRNA	-	ENSMUST00000037380.9	Atp8a1	mRNA	chr5:67761202-67762515|chr5:67774850-67776128	"ATPase, aminophospholipid transporter (APLT), class I, type 8A, member 1 "	GO:0000166(nucleotide binding);GO:0000287(magnesium ion binding);GO:0004012(phospholipid-translocating ATPase activity);GO:0005515(protein binding);GO:0005524(ATP binding);GO:0005783(endoplasmic reticulum);GO:0005886(plasma membrane);GO:0006812(cation transport);GO:0015914(phospholipid transport);GO:0016021(integral to membrane);GO:0019829(cation-transporting ATPase activity);GO:0042584(chromaffi…	NA
circRNA10242	0	5.07373	chr5	67774723	67781061	-	3	circRNA	-	ENSMUST00000072971.7	Atp8a1	mRNA	chr5:67769163-67774722|chr5:67781061-67786625	"ATPase, aminophospholipid transporter (APLT), class I, type 8A, member 1 "	GO:0000166(nucleotide binding);GO:0000287(magnesium ion binding);GO:0004012(phospholipid-translocating ATPase activity);GO:0005515(protein binding);GO:0005524(ATP binding);GO:0005783(endoplasmic reticulum);GO:0005886(plasma membrane);GO:0006812(cation transport);GO:0015914(phospholipid transport);GO:0016021(integral to membrane);GO:0019829(cation-transporting ATPase activity);GO:0042584(chromaffi…	NA
circRNA10243	0	5.84465	chr5	69558185	69561199	+	6	circRNA	-	ENSMUST00000087228.5	Guf1	mRNA	chr5:69557165-69558184|chr5:69561199-69561653	GUF1 GTPase homolog (S. cerevisiae)	GO:0003924(GTPase activity);GO:0005525(GTP binding);GO:0005739(mitochondrion);GO:0005743(mitochondrial inner membrane);GO:0006412(translation);GO:0007264(small GTPase mediated signal transduction);GO:0008150(biological_process)	NA
circRNA10244	3.8385	6.28468	chr5	72941292	72948726	+	2	circRNA	-	ENSMUST00000144843.2	Slain2	mRNA	chr5:72915013-72941291|chr5:72948726-72955326	"SLAIN motif family, member 2 "	GO:0003674(molecular_function);GO:0005515(protein binding);GO:0005737(cytoplasm);GO:0005813(centrosome);GO:0007020(microtubule nucleation);GO:0015630(microtubule cytoskeleton);GO:0031113(regulation of microtubule polymerization);GO:0031116(positive regulation of microtubule polymerization);GO:0031122(cytoplasmic microtubule organization);GO:0035371(microtubule plus end)	NA
circRNA10245	0	4.11317	chr5	72955327	72958286	+	3	circRNA	-	ENSMUST00000144843.2	Slain2	mRNA	chr5:72948726-72955326|chr5:72958286-72974530	"SLAIN motif family, member 2 "	GO:0003674(molecular_function);GO:0005515(protein binding);GO:0005737(cytoplasm);GO:0005813(centrosome);GO:0007020(microtubule nucleation);GO:0015630(microtubule cytoskeleton);GO:0031113(regulation of microtubule polymerization);GO:0031116(positive regulation of microtubule polymerization);GO:0031122(cytoplasmic microtubule organization);GO:0035371(microtubule plus end)	NA
circRNA10246	0	2.89235	chr5	73510886	73522744	+	4	circRNA	-	ENSMUST00000087181.6	Dcun1d4	mRNA	chr5:73481268-73510885|chr5:73522744-73531503	"DCN1, defective in cullin neddylation 1, domain containing 4 (S. cerevisiae) "	GO:0003674(molecular_function);GO:0005575(cellular_component);GO:0008150(biological_process)	NA
circRNA10247	0	0.422165	chr5	74002685	74037113	-	7	circRNA	-	ENSMUST00000068058.8	Usp46	mRNA	chr5:74002137-74002684|chr5:74037113-74068249	ubiquitin specific peptidase 46	GO:0001662(behavioral fear response);GO:0004221(ubiquitin thiolesterase activity);GO:0004843(ubiquitin-specific protease activity);GO:0005515(protein binding);GO:0005575(cellular_component);GO:0006511(ubiquitin-dependent protein catabolic process);GO:0007610(behavior);GO:0016579(protein deubiquitination);GO:0032228("regulation of synaptic transmission, GABAergic")	NA
circRNA10248	0	11.5776	chr5	74397654	74519652	-	4	circRNA	-	ENSMUST00000072857.7	Scfd2	mRNA	chr5:74236584-74397653|chr5:74519652-74530781	Sec1 family domain containing 2	GO:0003674(molecular_function);GO:0005575(cellular_component);GO:0006904(vesicle docking involved in exocytosis);GO:0008150(biological_process);GO:0015031(protein transport);GO:0016192(vesicle-mediated transport)	NA
circRNA10249	3.62911	7.7126	chr5	74462560	74519652	-	3	circRNA	-	ENSMUST00000072857.7	Scfd2	mRNA	chr5:74397903-74462559|chr5:74519652-74530781	Sec1 family domain containing 2	GO:0003674(molecular_function);GO:0005575(cellular_component);GO:0006904(vesicle docking involved in exocytosis);GO:0008150(biological_process);GO:0015031(protein transport);GO:0016192(vesicle-mediated transport)	NA
circRNA1025	3.79398	35.8982	chr11	108664496	108808739	+	4	circRNA	-	ENSMUST00000150863.3	Cep112	mRNA	chr11:108606395-108664495|chr11:108808739-108855782	centrosomal protein 112	GO:0003674(molecular_function);GO:0005737(cytoplasm);GO:0005813(centrosome);GO:0005886(plasma membrane);GO:0016020(membrane);GO:0016192(vesicle-mediated transport);GO:0060077(inhibitory synapse);GO:0097120(receptor localization to synapse)	NA
circRNA10250	0	4.03032	chr5	74536801	74557149	+	8	circRNA	-	ENSMUST00000080164.6	Fip1l1	mRNA	chr5:74535761-74536800|chr5:74557149-74571098	FIP1 like 1 (S. cerevisiae)	GO:0003723(RNA binding);GO:0005515(protein binding);GO:0005634(nucleus);GO:0005847(mRNA cleavage and polyadenylation specificity factor complex);GO:0006378(mRNA polyadenylation)	NA
circRNA10251	0	3.56202	chr5	74542009	74557149	+	5	circRNA	-	ENSMUST00000080164.6	Fip1l1	mRNA	chr5:74540989-74542008|chr5:74557149-74571098	FIP1 like 1 (S. cerevisiae)	GO:0003723(RNA binding);GO:0005515(protein binding);GO:0005634(nucleus);GO:0005847(mRNA cleavage and polyadenylation specificity factor complex);GO:0006378(mRNA polyadenylation)	NA
circRNA10252	0	13.7658	chr5	75607026	75641437	+	12	circRNA	-	ENSMUST00000144270.2	Kit	mRNA	chr5:75575118-75607025|chr5:75641437-75645835	kit oncogene	GO:0000187(activation of MAPK activity);GO:0001541(ovarian follicle development);GO:0001669(acrosomal vesicle);GO:0002020(protease binding);GO:0002318(myeloid progenitor cell differentiation);GO:0002320(lymphoid progenitor cell differentiation);GO:0002327(immature B cell differentiation);GO:0002371(dendritic cell cytokine production);GO:0002551(mast cell chemotaxis);GO:0002573(myeloid leukocyte d…	04060(Cytokine-cytokine receptor interaction);04144(Endocytosis);04640(Hematopoietic cell lineage);04916(Melanogenesis);05200(Pathways in cancer);05221(Acute myeloid leukemia)
circRNA10253	10.7367	16.6751	chr5	76235766	76303502	-	17	circRNA	-	ENSMUST00000075159.1	Clock	mRNA	chr5:76231548-76235765|chr5:76303502-76304367	circadian locomotor output cycles kaput	GO:0000077(DNA damage checkpoint);GO:0000978(RNA polymerase II core promoter proximal region sequence-specific DNA binding);GO:0000982(RNA polymerase II core promoter proximal region sequence-specific DNA binding transcription factor activity);GO:0001077(RNA polymerase II core promoter proximal region sequence-specific DNA binding transcription factor activity involved in positive regulation of t…	04710(Circadian rhythm - mammal)
circRNA10254	0	1.37563	chr5	76591715	76621361	+	13	circRNA	-	ENSMUST00000130651.1	Cep135	mRNA	chr5:76588924-76591714|chr5:76621361-76624626	centrosomal protein 135	GO:0005813(centrosome);GO:0005814(centriole);GO:0007099(centriole replication);GO:0008017(microtubule binding);GO:0008022(protein C-terminus binding);GO:0010457(centriole-centriole cohesion)	NA
circRNA10255	0	1.96115	chr5	76918034	76919907	-	3	circRNA	-	ENSMUST00000155272.2	Ppat	mRNA	chr5:76916065-76918033|chr5:76919907-76921469	phosphoribosyl pyrophosphate amidotransferase	GO:0000082(G1/S transition of mitotic cell cycle);GO:0001822(kidney development);GO:0004044(amidophosphoribosyltransferase activity);GO:0006189('de novo' IMP biosynthetic process);GO:0006543(glutamine catabolic process);GO:0007595(lactation);GO:0008152(metabolic process);GO:0009113(purine nucleobase biosynthetic process);GO:0009116(nucleoside metabolic process);GO:0009168(purine ribonucleoside mo…	00230(Purine metabolism);00250("Alanine, aspartate and glutamate metabolism")
circRNA10256	19.5607	5.18836	chr5	77267932	77268823	+	1	circRNA	-	ENSMUST00000080359.6	Rest	mRNA	chr5:77265788-77267931|chr5:77268823-77275233	RE1-silencing transcription factor	GO:0000122(negative regulation of transcription from RNA polymerase II promoter);GO:0001046(core promoter sequence-specific DNA binding);GO:0001047(core promoter binding);GO:0001078(RNA polymerase II core promoter proximal region sequence-specific DNA binding transcription factor activity involved in negative regulation of transcription);GO:0003677(DNA binding);GO:0003682(chromatin binding);GO:00…	NA
circRNA10257	8.56364	6.46653	chr5	77267932	77275317	+	2	circRNA	-	ENSMUST00000080359.6	Rest	mRNA	chr5:77265788-77267931|chr5:77275317-77280702	RE1-silencing transcription factor	GO:0000122(negative regulation of transcription from RNA polymerase II promoter);GO:0001046(core promoter sequence-specific DNA binding);GO:0001047(core promoter binding);GO:0001078(RNA polymerase II core promoter proximal region sequence-specific DNA binding transcription factor activity involved in negative regulation of transcription);GO:0003677(DNA binding);GO:0003682(chromatin binding);GO:00…	NA
circRNA10258	0.457919	0.278811	chr5	81739027	81771680	+	6	circRNA	-	ENSMUST00000132375.2	Lphn3	mRNA	chr5:81726889-81739026|chr5:81771680-81794263	latrophilin 3	GO:0004888(transmembrane signaling receptor activity);GO:0004930(G-protein coupled receptor activity);GO:0005515(protein binding);GO:0005886(plasma membrane);GO:0007166(cell surface receptor signaling pathway);GO:0007186(G-protein coupled receptor signaling pathway);GO:0007218(neuropeptide signaling pathway);GO:0016020(membrane);GO:0016021(integral to membrane);GO:0030246(carbohydrate binding)	NA
circRNA10259	0	1.93735	chr5	86013420	86037913	-	11	circRNA	-	ENSMUST00000031170.8	Cenpc1	mRNA	chr5:86012327-86013419|chr5:86037913-86045291	centromere protein C1	GO:0000278(mitotic cell cycle);GO:0000776(kinetochore);GO:0000777(condensed chromosome kinetochore);GO:0000780("condensed nuclear chromosome, centromeric region");GO:0003677(DNA binding);GO:0005515(protein binding);GO:0005634(nucleus);GO:0005721(centromeric heterochromatin);GO:0005737(cytoplasm);GO:0007059(chromosome segregation);GO:0007067(mitosis);GO:0051301(cell division);GO:0051382(kinetochor…	NA
circRNA1026	0	3.02624	chr11	114707336	114708861	+	4	circRNA	-	ENSMUST00000045779.5	Ttyh2	mRNA	chr11:114702308-114707335|chr11:114708861-114710042	tweety homolog 2 (Drosophila)	GO:0003674(molecular_function);GO:0005254(chloride channel activity);GO:0005515(protein binding);GO:0005886(plasma membrane);GO:0008150(biological_process);GO:0016021(integral to membrane);GO:0034707(chloride channel complex)	NA
circRNA10260	0	8.11266	chr5	86137817	86144478	-	5	circRNA	-	ENSMUST00000039373.8	Uba6	mRNA	chr5:86136490-86137816|chr5:86144478-86147074	ubiquitin-like modifier activating enzyme 6	GO:0003824(catalytic activity);GO:0005515(protein binding);GO:0005524(ATP binding);GO:0005737(cytoplasm);GO:0006464(cellular protein modification process);GO:0006511(ubiquitin-dependent protein catabolic process);GO:0008641(small protein activating enzyme activity);GO:0016567(protein ubiquitination);GO:0016874(ligase activity);GO:0019780(FAT10 activating enzyme activity)	04120(Ubiquitin mediated proteolysis)
circRNA10261	0	2.91742	chr5	88769604	88769719	+	1	circRNA	-	ENSMUST00000031311.9	Dck	mRNA	chr5:88765346-88769603|chr5:88769719-88772629	deoxycytidine kinase	GO:0004137(deoxycytidine kinase activity);GO:0005524(ATP binding);GO:0005634(nucleus);GO:0006139(nucleobase-containing compound metabolic process);GO:0006220(pyrimidine nucleotide metabolic process);GO:0008144(drug binding);GO:0009165(nucleotide biosynthetic process);GO:0016773("phosphotransferase activity, alcohol group as acceptor");GO:0019206(nucleoside kinase activity);GO:0042803(protein homo…	00230(Purine metabolism);00240(Pyrimidine metabolism)
circRNA10262	0	2.49775	chr5	88772630	88778452	+	4	circRNA	-	ENSMUST00000031311.9	Dck	mRNA	chr5:88769719-88772629|chr5:88778452-88781219	deoxycytidine kinase	GO:0004137(deoxycytidine kinase activity);GO:0005524(ATP binding);GO:0005634(nucleus);GO:0006139(nucleobase-containing compound metabolic process);GO:0006220(pyrimidine nucleotide metabolic process);GO:0008144(drug binding);GO:0009165(nucleotide biosynthetic process);GO:0016773("phosphotransferase activity, alcohol group as acceptor");GO:0019206(nucleoside kinase activity);GO:0042803(protein homo…	00230(Purine metabolism);00240(Pyrimidine metabolism)
circRNA10263	0	1.50768	chr5	89028293	89084718	+	4	circRNA	-	ENSMUST00000148750.2	Slc4a4	mRNA	chr5:88954957-89028292|chr5:89084718-89122401	"solute carrier family 4 (anion exchanger), member 4 "	GO:0005215(transporter activity);GO:0005452(inorganic anion exchanger activity);GO:0005515(protein binding);GO:0005887(integral to plasma membrane);GO:0006810(transport);GO:0006814(sodium ion transport);GO:0006820(anion transport);GO:0006885(regulation of pH);GO:0008509(anion transmembrane transporter activity);GO:0008510(sodium:bicarbonate symporter activity);GO:0015701(bicarbonate transport);GO…	04964(Proximal tubule bicarbonate reclamation)
circRNA10264	0	1.30116	chr5	89028293	89122559	+	5	circRNA	-	ENSMUST00000148750.2	Slc4a4	mRNA	chr5:88954957-89028292|chr5:89122559-89129638	"solute carrier family 4 (anion exchanger), member 4 "	GO:0005215(transporter activity);GO:0005452(inorganic anion exchanger activity);GO:0005515(protein binding);GO:0005887(integral to plasma membrane);GO:0006810(transport);GO:0006814(sodium ion transport);GO:0006820(anion transport);GO:0006885(regulation of pH);GO:0008509(anion transmembrane transporter activity);GO:0008510(sodium:bicarbonate symporter activity);GO:0015701(bicarbonate transport);GO…	04964(Proximal tubule bicarbonate reclamation)
circRNA10265	0	0.268549	chr5	89084642	89149433	+	7	circRNA	-	ENSMUST00000148750.2	Slc4a4	mRNA	chr5:89046392-89084641|chr5:89149433-89156330	"solute carrier family 4 (anion exchanger), member 4 "	GO:0005215(transporter activity);GO:0005452(inorganic anion exchanger activity);GO:0005515(protein binding);GO:0005887(integral to plasma membrane);GO:0006810(transport);GO:0006814(sodium ion transport);GO:0006820(anion transport);GO:0006885(regulation of pH);GO:0008509(anion transmembrane transporter activity);GO:0008510(sodium:bicarbonate symporter activity);GO:0015701(bicarbonate transport);GO…	04964(Proximal tubule bicarbonate reclamation)
circRNA10266	0	0.367638	chr5	89149300	89179844	+	4	circRNA	-	ENSMUST00000148750.2	Slc4a4	mRNA	chr5:89135820-89149299|chr5:89179844-89197648	"solute carrier family 4 (anion exchanger), member 4 "	GO:0005215(transporter activity);GO:0005452(inorganic anion exchanger activity);GO:0005515(protein binding);GO:0005887(integral to plasma membrane);GO:0006810(transport);GO:0006814(sodium ion transport);GO:0006820(anion transport);GO:0006885(regulation of pH);GO:0008509(anion transmembrane transporter activity);GO:0008510(sodium:bicarbonate symporter activity);GO:0015701(bicarbonate transport);GO…	04964(Proximal tubule bicarbonate reclamation)
circRNA10267	0	2.20793	chr5	90278243	90283603	-	2	circRNA	-	ENSMUST00000014421.9	Ankrd17	mRNA	chr5:90268749-90278242|chr5:90283603-90285040	ankyrin repeat domain 17	GO:0001955(blood vessel maturation);GO:0003723(RNA binding);GO:0005515(protein binding);GO:0005634(nucleus);GO:0005737(cytoplasm);GO:0007492(endoderm development);GO:0051151(negative regulation of smooth muscle cell differentiation)	NA
circRNA10268	4.41688	2.69563	chr5	90282851	90304065	-	14	circRNA	-	ENSMUST00000014421.9	Ankrd17	mRNA	chr5:90278391-90282850|chr5:90304065-90365666	ankyrin repeat domain 17	GO:0001955(blood vessel maturation);GO:0003723(RNA binding);GO:0005515(protein binding);GO:0005634(nucleus);GO:0005737(cytoplasm);GO:0007492(endoderm development);GO:0051151(negative regulation of smooth muscle cell differentiation)	NA
circRNA10269	3.95891	2.5652	chr5	90293202	90304065	-	6	circRNA	-	ENSMUST00000014421.9	Ankrd17	mRNA	chr5:90291185-90293201|chr5:90304065-90365666	ankyrin repeat domain 17	GO:0001955(blood vessel maturation);GO:0003723(RNA binding);GO:0005515(protein binding);GO:0005634(nucleus);GO:0005737(cytoplasm);GO:0007492(endoderm development);GO:0051151(negative regulation of smooth muscle cell differentiation)	NA
circRNA1027	2.50022	4.96035	chr11	115925407	115930798	-	4	circRNA	-	ENSMUST00000021097.4	Recql5	mRNA	chr11:115923328-115925406|chr11:115930798-115932788	RecQ protein-like 5	GO:0000993(RNA polymerase II core binding);GO:0003676(nucleic acid binding);GO:0003677(DNA binding);GO:0003678(DNA helicase activity);GO:0004386(helicase activity);GO:0005524(ATP binding);GO:0005634(nucleus);GO:0005730(nucleolus);GO:0005737(cytoplasm);GO:0006260(DNA replication);GO:0006281(DNA repair);GO:0006310(DNA recombination);GO:0007067(mitosis);GO:0008026(ATP-dependent helicase activity);GO…	NA
circRNA10270	0	21.0365	chr5	92300062	92305837	-	8	circRNA	-	ENSMUST00000031364.1	Sdad1	mRNA	chr5:92298261-92300061|chr5:92305837-92309791	SDA1 domain containing 1	GO:0000055(ribosomal large subunit export from nucleus);GO:0003674(molecular_function);GO:0005488(binding);GO:0005634(nucleus);GO:0005730(nucleolus);GO:0008150(biological_process);GO:0015031(protein transport);GO:0030036(actin cytoskeleton organization);GO:0042273(ribosomal large subunit biogenesis)	NA
circRNA10271	0	0.354495	chr5	92623369	92650813	-	13	circRNA	-	ENSMUST00000060930.4	Ccdc158	mRNA	chr5:92612603-92623368|chr5:92650813-92657868	coiled-coil domain containing 158	GO:0003674(molecular_function);GO:0003779(actin binding);GO:0005575(cellular_component);GO:0008150(biological_process)	NA
circRNA10272	0	4.81505	chr5	92643730	92662742	-	10	circRNA	-	ENSMUST00000060930.4	Ccdc158	mRNA	chr5:92641123-92643729|chr5:92662742-92666680	coiled-coil domain containing 158	GO:0003674(molecular_function);GO:0003779(actin binding);GO:0005575(cellular_component);GO:0008150(biological_process)	NA
circRNA10273	0	5.46543	chr5	96758049	96759731	+	2	circRNA	-	ENSMUST00000036019.4	Fras1	mRNA	chr5:96755575-96758048|chr5:96759731-96762487	Fraser syndrome 1 homolog (human)	GO:0002009(morphogenesis of an epithelium);GO:0005515(protein binding);GO:0005604(basement membrane);GO:0005886(plasma membrane);GO:0007154(cell communication);GO:0015031(protein transport);GO:0016021(integral to membrane);GO:0043588(skin development);GO:0046872(metal ion binding)	NA
circRNA10274	0	0.739012	chr5	97938087	97980034	-	9	circRNA	-	ENSMUST00000031281.9	Antxr2	mRNA	chr5:97886600-97938086|chr5:97980034-98003226	anthrax toxin receptor 2	GO:0004872(receptor activity);GO:0005515(protein binding);GO:0016021(integral to membrane);GO:0022414(reproductive process);GO:0046872(metal ion binding)	NA
circRNA10275	3.93689	4.78861	chr5	100469825	100485855	-	4	circRNA	-	ENSMUST00000144030.2	Lin54	mRNA	chr5:100459802-100469824|chr5:100485855-100500500	lin-54 homolog (C. elegans)	GO:0003674(molecular_function);GO:0003677(DNA binding);GO:0005515(protein binding);GO:0005575(cellular_component);GO:0005634(nucleus);GO:0006351("transcription, DNA-dependent");GO:0006355("regulation of transcription, DNA-dependent");GO:0007049(cell cycle);GO:0008150(biological_process)	NA
circRNA10276	0	26.4879	chr5	100527974	100543923	+	8	circRNA	-	ENSMUST00000045993.9	Cops4	mRNA	chr5:100518550-100527973|chr5:100543923-100547303	"COP9 (constitutive photomorphogenic) homolog, subunit 4 (Arabidopsis thaliana) "	GO:0005515(protein binding);GO:0005634(nucleus);GO:0005737(cytoplasm);GO:0008180(COP9 signalosome);GO:0010388(cullin deneddylation)	NA
circRNA10277	0.637257	2.251	chr5	100782958	100787082	-	3	circRNA	-	ENSMUST00000044684.8	Helq	mRNA	chr5:100779293-100782957|chr5:100787082-100790138	"helicase, POLQ-like "	GO:0000166(nucleotide binding);GO:0003676(nucleic acid binding);GO:0003677(DNA binding);GO:0004386(helicase activity);GO:0005524(ATP binding);GO:0005634(nucleus);GO:0005730(nucleolus);GO:0006259(DNA metabolic process);GO:0008026(ATP-dependent helicase activity);GO:0016787(hydrolase activity);GO:0017116(single-stranded DNA-dependent ATP-dependent DNA helicase activity);GO:0017117(single-stranded D…	NA
circRNA10278	0	1.6403	chr5	101941440	102041743	-	12	circRNA	-	ENSMUST00000053177.8	Wdfy3	mRNA	chr5:101937739-101941439|chr5:102041743-102069595	WD repeat and FYVE domain containing 3	GO:0003831("beta-N-acetylglucosaminylglycopeptide beta-1,4-galactosyltransferase activity");GO:0005488(binding);GO:0005515(protein binding);GO:0005545(1-phosphatidylinositol binding);GO:0005635(nuclear envelope);GO:0005737(cytoplasm);GO:0005776(autophagic vacuole);GO:0019898(extrinsic to membrane);GO:0046872(metal ion binding)	NA
circRNA10279	0	8.95862	chr5	104050578	104061758	+	6	circRNA	-	ENSMUST00000031250.8	Nudt9	mRNA	chr5:104047146-104050577|chr5:104061758-104064936	nudix (nucleoside diphosphate linked moiety X)-type motif 9	GO:0005739(mitochondrion);GO:0016787(hydrolase activity);GO:0043262(adenosine-diphosphatase activity);GO:0046032(ADP catabolic process);GO:0046709(IDP catabolic process);GO:0047631(ADP-ribose diphosphatase activity)	00230(Purine metabolism)
circRNA1028	0.149017	0.518422	chr11	116944865	116948684	+	5	circRNA	-	ENSMUST00000103027.4	Mgat5b	mRNA	chr11:116931770-116944864|chr11:116948684-116966706	"mannoside acetylglucosaminyltransferase 5, isoenzyme B "	GO:0000139(Golgi membrane);GO:0005515(protein binding);GO:0006487(protein N-linked glycosylation);GO:0016021(integral to membrane);GO:0030144("alpha-1,6-mannosylglycoprotein 6-beta-N-acetylglucosaminyltransferase activity");GO:0046872(metal ion binding)	00510(N-Glycan biosynthesis);00514(O-Mannosyl glycan biosynthesis)
circRNA10280	0	1.18786	chr5	104477043	104502439	+	12	circRNA	-	ENSMUST00000086831.3	Pkd2	mRNA	chr5:104466996-104477042|chr5:104502439-104503451	polycystic kidney disease 2	GO:0001658(branching involved in ureteric bud morphogenesis);GO:0001822(kidney development);GO:0001889(liver development);GO:0001892(embryonic placenta development);GO:0001947(heart looping);GO:0002133(polycystin complex);GO:0003127(detection of nodal flow);GO:0005102(receptor binding);GO:0005216(ion channel activity);GO:0005244(voltage-gated ion channel activity);GO:0005245(voltage-gated calcium…	NA
circRNA10281	15.012	3.30415	chr5	106619540	106666845	-	4	circRNA	-	ENSMUST00000112696.2	Zfp644	mRNA	chr5:106618428-106619539|chr5:106666845-106696531	zinc finger protein 644	GO:0003674(molecular_function);GO:0003676(nucleic acid binding);GO:0005575(cellular_component);GO:0008150(biological_process);GO:0046872(metal ion binding)	NA
circRNA10282	8.16586	2.03576	chr5	106634831	106638635	-	2	circRNA	-	ENSMUST00000112696.2	Zfp644	mRNA	chr5:106619642-106634830|chr5:106638635-106666784	zinc finger protein 644	GO:0003674(molecular_function);GO:0003676(nucleic acid binding);GO:0005575(cellular_component);GO:0008150(biological_process);GO:0046872(metal ion binding)	NA
circRNA10283	0	14.9107	chr5	106666785	106682013	-	2	circRNA	-	ENSMUST00000127434.2	Zfp644	mRNA	chr5:106638635-106666784|chr5:106682013-106690670	zinc finger protein 644	GO:0003674(molecular_function);GO:0003676(nucleic acid binding);GO:0005575(cellular_component);GO:0008150(biological_process);GO:0046872(metal ion binding)	NA
circRNA10284	0	8.11888	chr5	106845385	106922910	-	35	circRNA	-	ENSMUST00000117588.2	Hfm1	mRNA	chr5:106842571-106845384|chr5:106922910-106926248	"HFM1, ATP-dependent DNA helicase homolog (S. cerevisiae) "	GO:0000712(resolution of meiotic recombination intermediates);GO:0003674(molecular_function);GO:0003676(nucleic acid binding);GO:0003677(DNA binding);GO:0004386(helicase activity);GO:0005524(ATP binding);GO:0005575(cellular_component);GO:0008026(ATP-dependent helicase activity);GO:0016787(hydrolase activity)	NA
circRNA10285	0	8.82221	chr5	106853118	106874928	-	9	circRNA	-	ENSMUST00000148495.1	Hfm1	mRNA	chr5:106847777-106853117|chr5:106874928-106878590	"HFM1, ATP-dependent DNA helicase homolog (S. cerevisiae) "	GO:0000712(resolution of meiotic recombination intermediates);GO:0003674(molecular_function);GO:0003676(nucleic acid binding);GO:0003677(DNA binding);GO:0004386(helicase activity);GO:0005524(ATP binding);GO:0005575(cellular_component);GO:0008026(ATP-dependent helicase activity);GO:0016787(hydrolase activity)	NA
circRNA10286	0	5.11331	chr5	106911072	106911591	-	2	circRNA	-	ENSMUST00000148686.2	Hfm1	mRNA	chr5:106904816-106911071|chr5:106911591-106917323	"HFM1, ATP-dependent DNA helicase homolog (S. cerevisiae) "	GO:0000712(resolution of meiotic recombination intermediates);GO:0003674(molecular_function);GO:0003676(nucleic acid binding);GO:0003677(DNA binding);GO:0004386(helicase activity);GO:0005524(ATP binding);GO:0005575(cellular_component);GO:0008026(ATP-dependent helicase activity);GO:0016787(hydrolase activity)	NA
circRNA10287	0.902017	5.61258	chr5	107461438	107470797	+	2	circRNA	-	ENSMUST00000094541.2	Btbd8	mRNA	chr5:107452185-107461437|chr5:107470797-107485046	BTB (POZ) domain containing 8	GO:0003674(molecular_function);GO:0005515(protein binding);GO:0005634(nucleus);GO:0008150(biological_process)	NA
circRNA10288	2.48999	4.33965	chr5	107788199	107842300	-	15	circRNA	-	ENSMUST00000112642.2	Evi5	mRNA	chr5:107764771-107788198|chr5:107842300-107874988	ecotropic viral integration site 5	GO:0005097(Rab GTPase activator activity);GO:0005515(protein binding);GO:0032313(regulation of Rab GTPase activity)	NA
circRNA10289	0	4.39051	chr5	107795699	107821894	-	12	circRNA	-	ENSMUST00000112642.2	Evi5	mRNA	chr5:107790508-107795698|chr5:107821894-107842070	ecotropic viral integration site 5	GO:0005097(Rab GTPase activator activity);GO:0005515(protein binding);GO:0032313(regulation of Rab GTPase activity)	NA
circRNA1029	0	0.9978	chr11	117732168	117741818	+	6	circRNA	-	ENSMUST00000026658.7	Tnrc6c	mRNA	chr11:117723550-117732167|chr11:117741818-117742926	trinucleotide repeat containing 6C	GO:0000166(nucleotide binding);GO:0001706(endoderm formation);GO:0003674(molecular_function);GO:0003676(nucleic acid binding);GO:0003723(RNA binding);GO:0005515(protein binding);GO:0005575(cellular_component);GO:0006417(regulation of translation);GO:0007492(endoderm development);GO:0031047(gene silencing by RNA);GO:0035162(embryonic hemopoiesis);GO:0048568(embryonic organ development);GO:0060213(…	NA
circRNA10290	0	2.37801	chr5	107842071	107842300	-	1	circRNA	-	ENSMUST00000112642.2	Evi5	mRNA	chr5:107821894-107842070|chr5:107842300-107874988	ecotropic viral integration site 5	GO:0005097(Rab GTPase activator activity);GO:0005515(protein binding);GO:0032313(regulation of Rab GTPase activity)	NA
circRNA10291	0	239.771	chr5	107901870	107907277	+	6	circRNA	-	ENSMUST00000082223.7	Rpl5	mRNA	chr5:107900646-107901869|chr5:107907277-107907896	ribosomal protein L5	GO:0003735(structural constituent of ribosome);GO:0005515(protein binding);GO:0005622(intracellular);GO:0005634(nucleus);GO:0005730(nucleolus);GO:0005840(ribosome);GO:0006364(rRNA processing);GO:0006412(translation);GO:0008097(5S rRNA binding);GO:0022625(cytosolic large ribosomal subunit);GO:0030529(ribonucleoprotein complex);GO:0042273(ribosomal large subunit biogenesis)	03010(Ribosome)
circRNA10292	0	0.837243	chr5	108138914	108155855	+	4	circRNA	-	ENSMUST00000047677.7	Ccdc18	mRNA	chr5:108136144-108138913|chr5:108155855-108158524	coiled-coil domain containing 18	GO:0003674(molecular_function);GO:0005575(cellular_component);GO:0008150(biological_process)	NA
circRNA10293	0	0.419495	chr5	108158525	108229047	+	21	circRNA	-	ENSMUST00000047677.7	Ccdc18	mRNA	chr5:108155855-108158524|chr5:108229047-108232733	coiled-coil domain containing 18	GO:0003674(molecular_function);GO:0005575(cellular_component);GO:0008150(biological_process)	NA
circRNA10294	0	0.345898	chr5	108163648	108180891	+	7	circRNA	-	ENSMUST00000047677.7	Ccdc18	mRNA	chr5:108161758-108163647|chr5:108180891-108188931	coiled-coil domain containing 18	GO:0003674(molecular_function);GO:0005575(cellular_component);GO:0008150(biological_process)	NA
circRNA10295	0	0.327118	chr5	108168009	108180891	+	6	circRNA	-	ENSMUST00000047677.7	Ccdc18	mRNA	chr5:108163772-108168008|chr5:108180891-108188931	coiled-coil domain containing 18	GO:0003674(molecular_function);GO:0005575(cellular_component);GO:0008150(biological_process)	NA
circRNA10296	0.164659	0.292141	chr5	108171613	108196159	+	9	circRNA	-	ENSMUST00000047677.7	Ccdc18	mRNA	chr5:108168163-108171612|chr5:108196159-108197756	coiled-coil domain containing 18	GO:0003674(molecular_function);GO:0005575(cellular_component);GO:0008150(biological_process)	NA
circRNA10297	0	0.308311	chr5	108171613	108212297	+	14	circRNA	-	ENSMUST00000047677.7	Ccdc18	mRNA	chr5:108168163-108171612|chr5:108212297-108215986	coiled-coil domain containing 18	GO:0003674(molecular_function);GO:0005575(cellular_component);GO:0008150(biological_process)	NA
circRNA10298	0	0.306327	chr5	108171613	108206738	+	13	circRNA	-	ENSMUST00000047677.7	Ccdc18	mRNA	chr5:108168163-108171612|chr5:108206738-108212093	coiled-coil domain containing 18	GO:0003674(molecular_function);GO:0005575(cellular_component);GO:0008150(biological_process)	NA
circRNA10299	0	0.328601	chr5	108171613	108220898	+	16	circRNA	-	ENSMUST00000047677.7	Ccdc18	mRNA	chr5:108168163-108171612|chr5:108220898-108228579	coiled-coil domain containing 18	GO:0003674(molecular_function);GO:0005575(cellular_component);GO:0008150(biological_process)	NA
circRNA103	0.622817	2.50927	chrX	139993298	139995228	-	3	circRNA	-	ENSMUST00000087400.6	Rbm41	mRNA	chrX:139968599-139993297|chrX:139995228-139998499	RNA binding motif protein 41	GO:0000166(nucleotide binding);GO:0003674(molecular_function);GO:0003676(nucleic acid binding);GO:0003723(RNA binding);GO:0005575(cellular_component);GO:0008150(biological_process)	NA
circRNA1030	0	1.05755	chr11	117732168	117740009	+	5	circRNA	-	ENSMUST00000026658.7	Tnrc6c	mRNA	chr11:117723550-117732167|chr11:117740009-117741644	trinucleotide repeat containing 6C	GO:0000166(nucleotide binding);GO:0001706(endoderm formation);GO:0003674(molecular_function);GO:0003676(nucleic acid binding);GO:0003723(RNA binding);GO:0005515(protein binding);GO:0005575(cellular_component);GO:0006417(regulation of translation);GO:0007492(endoderm development);GO:0031047(gene silencing by RNA);GO:0035162(embryonic hemopoiesis);GO:0048568(embryonic organ development);GO:0060213(…	NA
circRNA10300	0	0.27786	chr5	108174866	108197970	+	8	circRNA	-	ENSMUST00000047677.7	Ccdc18	mRNA	chr5:108173861-108174865|chr5:108197970-108201324	coiled-coil domain containing 18	GO:0003674(molecular_function);GO:0005575(cellular_component);GO:0008150(biological_process)	NA
circRNA10301	0	0.408357	chr5	108174866	108229047	+	15	circRNA	-	ENSMUST00000047677.7	Ccdc18	mRNA	chr5:108173861-108174865|chr5:108229047-108232733	coiled-coil domain containing 18	GO:0003674(molecular_function);GO:0005575(cellular_component);GO:0008150(biological_process)	NA
circRNA10302	0	5.95969	chr5	110687798	110698916	-	9	circRNA	-	ENSMUST00000041558.9	Ep400	mRNA	chr5:110685510-110687797|chr5:110698916-110701620	E1A binding protein p400	GO:0003676(nucleic acid binding);GO:0003677(DNA binding);GO:0003682(chromatin binding);GO:0004386(helicase activity);GO:0005515(protein binding);GO:0005524(ATP binding);GO:0016607(nuclear speck);GO:0035267(NuA4 histone acetyltransferase complex);GO:0043967(histone H4 acetylation);GO:0043968(histone H2A acetylation)	NA
circRNA10303	0	2.31252	chr5	110724422	110735646	-	7	circRNA	-	ENSMUST00000041558.9	Ep400	mRNA	chr5:110720843-110724421|chr5:110735646-110739295	E1A binding protein p400	GO:0003676(nucleic acid binding);GO:0003677(DNA binding);GO:0003682(chromatin binding);GO:0004386(helicase activity);GO:0005515(protein binding);GO:0005524(ATP binding);GO:0016607(nuclear speck);GO:0035267(NuA4 histone acetyltransferase complex);GO:0043967(histone H4 acetylation);GO:0043968(histone H2A acetylation)	NA
circRNA10304	0	3.30848	chr5	110774522	110777751	-	3	circRNA	-	ENSMUST00000031483.9	Pus1	mRNA	chr5:110773979-110774521|chr5:110777751-110779686	pseudouridine synthase 1	GO:0001522(pseudouridine synthesis);GO:0003677(DNA binding);GO:0003723(RNA binding);GO:0005515(protein binding);GO:0005634(nucleus);GO:0005667(transcription factor complex);GO:0005730(nucleolus);GO:0005739(mitochondrion);GO:0009451(RNA modification);GO:0009982(pseudouridine synthase activity);GO:0030374(ligand-dependent nuclear receptor transcription coactivator activity);GO:0031119(tRNA pseudour…	NA
circRNA10305	0	3.30661	chr5	113745580	113753705	-	8	circRNA	-	ENSMUST00000019118.3	Sart3	mRNA	chr5:113745199-113745579|chr5:113753705-113754232	squamous cell carcinoma antigen recognized by T cells 3	GO:0000166(nucleotide binding);GO:0003676(nucleic acid binding);GO:0003723(RNA binding);GO:0005515(protein binding);GO:0005622(intracellular);GO:0005634(nucleus);GO:0005737(cytoplasm);GO:0006396(RNA processing);GO:0008150(biological_process);GO:0016607(nuclear speck);GO:0043231(intracellular membrane-bounded organelle)	NA
circRNA10306	0	11.4316	chr5	115074815	115084965	+	4	circRNA	-	ENSMUST00000031530.5	Sppl3	mRNA	chr5:115061639-115074814|chr5:115084965-115088289	signal peptide peptidase 3	GO:0004190(aspartic-type endopeptidase activity);GO:0005791(rough endoplasmic reticulum);GO:0016021(integral to membrane);GO:0030660(Golgi-associated vesicle membrane);GO:0042500("aspartic endopeptidase activity, intramembrane cleaving");GO:0042803(protein homodimerization activity);GO:0071458(integral to cytosolic side of endoplasmic reticulum membrane);GO:0071556(integral to lumenal side of end…	NA
circRNA10307	3.59367	7.71173	chr5	115724541	115724756	-	1	circRNA	-	ENSMUST00000055408.7	Ccdc64	mRNA	chr5:115673196-115724540|chr5:115724756-115731121	coiled-coil domain containing 64	GO:0005515(protein binding);GO:0005737(cytoplasm);GO:0005813(centrosome);GO:0017137(Rab GTPase binding);GO:0031175(neuron projection development);GO:0034452(dynactin binding);GO:0055107(Golgi to secretory granule transport)	NA
circRNA10308	0	1.22164	chr5	115859198	115886807	+	6	circRNA	-	ENSMUST00000147330.2	Cit	mRNA	chr5:115851293-115859197|chr5:115886807-115908637	citron	GO:0000070(mitotic sister chromatid segregation);GO:0000086(G2/M transition of mitotic cell cycle);GO:0000910(cytokinesis);GO:0001726(ruffle);GO:0004672(protein kinase activity);GO:0004674(protein serine/threonine kinase activity);GO:0004713(protein tyrosine kinase activity);GO:0005083(small GTPase regulator activity);GO:0005515(protein binding);GO:0005524(ATP binding);GO:0005543(phospholipid bin…	NA
circRNA10309	2.49357	0.882289	chr5	115884866	115886807	+	2	circRNA	-	ENSMUST00000147330.2	Cit	mRNA	chr5:115875979-115884865|chr5:115886807-115908637	citron	GO:0000070(mitotic sister chromatid segregation);GO:0000086(G2/M transition of mitotic cell cycle);GO:0000910(cytokinesis);GO:0001726(ruffle);GO:0004672(protein kinase activity);GO:0004674(protein serine/threonine kinase activity);GO:0004713(protein tyrosine kinase activity);GO:0005083(small GTPase regulator activity);GO:0005515(protein binding);GO:0005524(ATP binding);GO:0005543(phospholipid bin…	NA
circRNA1031	0	1.03632	chr11	117733610	117741818	+	5	circRNA	-	ENSMUST00000026658.7	Tnrc6c	mRNA	chr11:117732380-117733609|chr11:117741818-117742926	trinucleotide repeat containing 6C	GO:0000166(nucleotide binding);GO:0001706(endoderm formation);GO:0003674(molecular_function);GO:0003676(nucleic acid binding);GO:0003723(RNA binding);GO:0005515(protein binding);GO:0005575(cellular_component);GO:0006417(regulation of translation);GO:0007492(endoderm development);GO:0031047(gene silencing by RNA);GO:0035162(embryonic hemopoiesis);GO:0048568(embryonic organ development);GO:0060213(…	NA
circRNA10310	0	1.82928	chr5	115925394	115938804	+	8	circRNA	-	ENSMUST00000051704.9	Cit	mRNA	chr5:115908821-115925393|chr5:115938804-115941836	citron	GO:0000070(mitotic sister chromatid segregation);GO:0000086(G2/M transition of mitotic cell cycle);GO:0000910(cytokinesis);GO:0001726(ruffle);GO:0004672(protein kinase activity);GO:0004674(protein serine/threonine kinase activity);GO:0004713(protein tyrosine kinase activity);GO:0005083(small GTPase regulator activity);GO:0005515(protein binding);GO:0005524(ATP binding);GO:0005543(phospholipid bin…	NA
circRNA10311	8.5717	10.7493	chr5	118671013	118680971	+	2	circRNA	-	ENSMUST00000100816.4	Med13l	mRNA	chr5:118593570-118671012|chr5:118680971-118718482	mediator complex subunit 13-like	GO:0001104(RNA polymerase II transcription cofactor activity);GO:0003674(molecular_function);GO:0006357(regulation of transcription from RNA polymerase II promoter);GO:0006366(transcription from RNA polymerase II promoter);GO:0016592(mediator complex)	NA
circRNA10312	0	1.56359	chr5	121745723	121778105	+	7	circRNA	-	ENSMUST00000051950.8	Atxn2	mRNA	chr5:121712276-121745722|chr5:121778105-121779417	ataxin 2	GO:0002091(negative regulation of receptor internalization);GO:0005154(epidermal growth factor receptor binding);GO:0005515(protein binding);GO:0005634(nucleus);GO:0005737(cytoplasm);GO:0005794(Golgi apparatus);GO:0005802(trans-Golgi network);GO:0005844(polysome);GO:0008022(protein C-terminus binding);GO:0010494(cytoplasmic stress granule);GO:0021702(cerebellar Purkinje cell differentiation);GO:0…	NA
circRNA10313	2.43619	0.628995	chr5	121772667	121778105	+	3	circRNA	-	ENSMUST00000051950.8	Atxn2	mRNA	chr5:121749229-121772666|chr5:121778105-121779417	ataxin 2	GO:0002091(negative regulation of receptor internalization);GO:0005154(epidermal growth factor receptor binding);GO:0005515(protein binding);GO:0005634(nucleus);GO:0005737(cytoplasm);GO:0005794(Golgi apparatus);GO:0005802(trans-Golgi network);GO:0005844(polysome);GO:0008022(protein C-terminus binding);GO:0010494(cytoplasmic stress granule);GO:0021702(cerebellar Purkinje cell differentiation);GO:0…	NA
circRNA10314	0	3.70299	chr5	122325351	122351373	-	9	circRNA	-	ENSMUST00000117263.2	Rad9b	mRNA	chr5:122324224-122325350|chr5:122351373-122351560	RAD9 homolog B	GO:0000075(cell cycle checkpoint);GO:0000077(DNA damage checkpoint);GO:0005515(protein binding);GO:0006281(DNA repair);GO:0030896(checkpoint clamp complex)	NA
circRNA10315	0	2.44923	chr5	122334262	122352614	-	7	circRNA	-	ENSMUST00000117263.2	Rad9b	mRNA	chr5:122333415-122334261|chr5:122352614-122354138	RAD9 homolog B	GO:0000075(cell cycle checkpoint);GO:0000077(DNA damage checkpoint);GO:0005515(protein binding);GO:0006281(DNA repair);GO:0030896(checkpoint clamp complex)	NA
circRNA10316	0	2.03561	chr5	122339732	122351710	-	4	circRNA	-	ENSMUST00000117263.2	Rad9b	mRNA	chr5:122334516-122339731|chr5:122351710-122352543	RAD9 homolog B	GO:0000075(cell cycle checkpoint);GO:0000077(DNA damage checkpoint);GO:0005515(protein binding);GO:0006281(DNA repair);GO:0030896(checkpoint clamp complex)	NA
circRNA10317	0	2.55914	chr5	122439319	122441440	+	3	circRNA	-	ENSMUST00000122010.2	Anapc7	mRNA	chr5:122438246-122439318|chr5:122441440-122443803	anaphase promoting complex subunit 7	GO:0005515(protein binding);GO:0005634(nucleus);GO:0005680(anaphase-promoting complex);GO:0007067(mitosis);GO:0019903(protein phosphatase binding);GO:0051301(cell division);GO:0070979(protein K11-linked ubiquitination)	04110(Cell cycle);04114(Oocyte meiosis);04120(Ubiquitin mediated proteolysis);04914(Progesterone-mediated oocyte maturation)
circRNA10318	0	13.2066	chr5	122559155	122569039	-	5	circRNA	-	ENSMUST00000031426.8	Ift81	mRNA	chr5:122555542-122559154|chr5:122569039-122572639	intraflagellar transport 81	GO:0003674(molecular_function);GO:0005813(centrosome);GO:0005929(cilium);GO:0007275(multicellular organismal development);GO:0007283(spermatogenesis);GO:0008150(biological_process);GO:0030154(cell differentiation)	NA
circRNA10319	0	1.25947	chr5	123098175	123102349	+	4	circRNA	-	ENSMUST00000161660.2	Tmem120b	mRNA	chr5:123068503-123098174|chr5:123102349-123104421	transmembrane protein 120B	GO:0003674(molecular_function);GO:0005575(cellular_component);GO:0008150(biological_process);GO:0016021(integral to membrane)	NA
circRNA1032	0	4.23845	chr11	118183882	118193697	-	6	circRNA	-	ENSMUST00000100181.5	Cyth1	mRNA	chr11:118182913-118183881|chr11:118193697-118248438	cytohesin 1	GO:0005086(ARF guanyl-nucleotide exchange factor activity);GO:0005515(protein binding);GO:0005543(phospholipid binding);GO:0005737(cytoplasm);GO:0005886(plasma membrane);GO:0005923(tight junction);GO:0030155(regulation of cell adhesion);GO:0032012(regulation of ARF protein signal transduction);GO:0090162(establishment of epithelial cell polarity)	NA
circRNA10320	0	0.351606	chr5	123157321	123157670	+	1	circRNA	-	ENSMUST00000174836.2	Setd1b	mRNA	chr5:123157232-123157320|chr5:123157670-123157752	SET domain containing 1B	GO:0000166(nucleotide binding);GO:0003674(molecular_function);GO:0003676(nucleic acid binding);GO:0003723(RNA binding);GO:0005515(protein binding);GO:0005634(nucleus);GO:0005694(chromosome);GO:0006351("transcription, DNA-dependent");GO:0006355("regulation of transcription, DNA-dependent");GO:0016607(nuclear speck);GO:0018024(histone-lysine N-methyltransferase activity);GO:0035097(histone methyltr…	00310(Lysine degradation)
circRNA10321	5.21851	7.44856	chr5	123778032	123782961	+	7	circRNA	-	ENSMUST00000031366.7	Kntc1	mRNA	chr5:123776640-123778031|chr5:123782961-123784180	kinetochore associated 1	GO:0000777(condensed chromosome kinetochore);GO:0000922(spindle pole);GO:0003674(molecular_function);GO:0005515(protein binding);GO:0005634(nucleus);GO:0005737(cytoplasm);GO:0005828(kinetochore microtubule);GO:0007067(mitosis);GO:0007093(mitotic cell cycle checkpoint);GO:0051301(cell division)	NA
circRNA10322	0	3.21764	chr5	123782842	123794272	+	11	circRNA	-	ENSMUST00000031366.7	Kntc1	mRNA	chr5:123781788-123782841|chr5:123794272-123796035	kinetochore associated 1	GO:0000777(condensed chromosome kinetochore);GO:0000922(spindle pole);GO:0003674(molecular_function);GO:0005515(protein binding);GO:0005634(nucleus);GO:0005737(cytoplasm);GO:0005828(kinetochore microtubule);GO:0007067(mitosis);GO:0007093(mitotic cell cycle checkpoint);GO:0051301(cell division)	NA
circRNA10323	2.7339	4.28769	chr5	123816667	123819960	+	4	circRNA	-	ENSMUST00000031366.7	Kntc1	mRNA	chr5:123815029-123816666|chr5:123819960-123821380	kinetochore associated 1	GO:0000777(condensed chromosome kinetochore);GO:0000922(spindle pole);GO:0003674(molecular_function);GO:0005515(protein binding);GO:0005634(nucleus);GO:0005737(cytoplasm);GO:0005828(kinetochore microtubule);GO:0007067(mitosis);GO:0007093(mitotic cell cycle checkpoint);GO:0051301(cell division)	NA
circRNA10324	0.417835	2.87529	chr5	123944134	123957502	+	6	circRNA	-	ENSMUST00000094320.4	Ccdc62	mRNA	chr5:123938251-123944133|chr5:123957502-123961221	coiled-coil domain containing 62	GO:0003674(molecular_function);GO:0005634(nucleus);GO:0005737(cytoplasm);GO:0005886(plasma membrane);GO:0008150(biological_process)	NA
circRNA10325	0	5.63778	chr5	123989305	124001994	+	30	circRNA	-	ENSMUST00000000939.9	Hip1r	mRNA	chr5:123973855-123989304|chr5:124001994-124002117	huntingtin interacting protein 1 related	GO:0003779(actin binding);GO:0005515(protein binding);GO:0005543(phospholipid binding);GO:0005856(cytoskeleton);GO:0005905(coated pit);GO:0006898(receptor-mediated endocytosis);GO:0016020(membrane);GO:0030136(clathrin-coated vesicle);GO:0030665(clathrin-coated vesicle membrane);GO:0035091(phosphatidylinositol binding);GO:0048471(perinuclear region of cytoplasm)	NA
circRNA10326	0	3.15203	chr5	123989305	123989993	+	3	circRNA	-	ENSMUST00000000939.9	Hip1r	mRNA	chr5:123973855-123989304|chr5:123989993-123990941	huntingtin interacting protein 1 related	GO:0003779(actin binding);GO:0005515(protein binding);GO:0005543(phospholipid binding);GO:0005856(cytoskeleton);GO:0005905(coated pit);GO:0006898(receptor-mediated endocytosis);GO:0016020(membrane);GO:0030136(clathrin-coated vesicle);GO:0030665(clathrin-coated vesicle membrane);GO:0035091(phosphatidylinositol binding);GO:0048471(perinuclear region of cytoplasm)	NA
circRNA10327	0	0.446864	chr5	124283634	124307046	-	9	circRNA	-	ENSMUST00000031344.7	Mphosph9	mRNA	chr5:124267173-124283633|chr5:124307046-124312704	M-phase phosphoprotein 9	GO:0000139(Golgi membrane);GO:0003674(molecular_function);GO:0005634(nucleus);GO:0005737(cytoplasm);GO:0005813(centrosome);GO:0005814(centriole);GO:0005886(plasma membrane);GO:0008150(biological_process)	NA
circRNA10328	0	0.478784	chr5	124297555	124320954	-	8	circRNA	-	ENSMUST00000147737.2	Mphosph9	mRNA	chr5:124292407-124297554|chr5:124320954-124324873	M-phase phosphoprotein 9	GO:0000139(Golgi membrane);GO:0003674(molecular_function);GO:0005634(nucleus);GO:0005737(cytoplasm);GO:0005813(centrosome);GO:0005814(centriole);GO:0005886(plasma membrane);GO:0008150(biological_process)	NA
circRNA10329	0	6.23002	chr5	124400004	124402223	-	5	circRNA	-	ENSMUST00000065263.6	Sbno1	mRNA	chr5:124398509-124400003|chr5:124402223-124403959	"sno, strawberry notch homolog 1 (Drosophila) "	GO:0003674(molecular_function);GO:0003677(DNA binding);GO:0003824(catalytic activity);GO:0005524(ATP binding);GO:0005575(cellular_component);GO:0006355("regulation of transcription, DNA-dependent");GO:0008150(biological_process);GO:0016491(oxidoreductase activity);GO:0016787(hydrolase activity);GO:0055114(oxidation-reduction process)	NA
circRNA1033	0	0.364607	chr11	119368664	119369265	+	2	circRNA	-	ENSMUST00000050880.7	Slc26a11	mRNA	chr11:119363542-119368663|chr11:119369265-119370748	"solute carrier family 26, member 11 "	GO:0005765(lysosomal membrane);GO:0005783(endoplasmic reticulum);GO:0005794(Golgi apparatus);GO:0005886(plasma membrane);GO:0008271(secondary active sulfate transmembrane transporter activity);GO:0008272(sulfate transport);GO:0008509(anion transmembrane transporter activity);GO:0015116(sulfate transmembrane transporter activity);GO:0015301(anion:anion antiporter activity);GO:0016021(integral to m…	NA
circRNA10330	0	3.59002	chr5	124410070	124410382	-	1	circRNA	-	ENSMUST00000065263.6	Sbno1	mRNA	chr5:124408577-124410069|chr5:124410382-124413184	"sno, strawberry notch homolog 1 (Drosophila) "	GO:0003674(molecular_function);GO:0003677(DNA binding);GO:0003824(catalytic activity);GO:0005524(ATP binding);GO:0005575(cellular_component);GO:0006355("regulation of transcription, DNA-dependent");GO:0008150(biological_process);GO:0016491(oxidoreductase activity);GO:0016787(hydrolase activity);GO:0055114(oxidation-reduction process)	NA
circRNA10331	0	4.11455	chr5	124410070	124414527	-	3	circRNA	-	ENSMUST00000065263.6	Sbno1	mRNA	chr5:124408577-124410069|chr5:124414527-124425846	"sno, strawberry notch homolog 1 (Drosophila) "	GO:0003674(molecular_function);GO:0003677(DNA binding);GO:0003824(catalytic activity);GO:0005524(ATP binding);GO:0005575(cellular_component);GO:0006355("regulation of transcription, DNA-dependent");GO:0008150(biological_process);GO:0016491(oxidoreductase activity);GO:0016787(hydrolase activity);GO:0055114(oxidation-reduction process)	NA
circRNA10332	0	1.44689	chr5	125097947	125110072	-	4	circRNA	-	ENSMUST00000111402.3	Ncor2	mRNA	chr5:125091720-125097946|chr5:125110072-125118616	nuclear receptor co-repressor 2	GO:0000118(histone deacetylase complex);GO:0000122(negative regulation of transcription from RNA polymerase II promoter);GO:0000785(chromatin);GO:0001012(RNA polymerase II regulatory region DNA binding);GO:0001701(in utero embryonic development);GO:0003007(heart morphogenesis);GO:0003677(DNA binding);GO:0003682(chromatin binding);GO:0003714(transcription corepressor activity);GO:0005515(protein b…	04330(Notch signaling pathway)
circRNA10333	5.5431	0.296835	chr5	125118617	125119609	-	2	circRNA	-	ENSMUST00000111402.3	Ncor2	mRNA	chr5:125110072-125118616|chr5:125119609-125124769	nuclear receptor co-repressor 2	GO:0000118(histone deacetylase complex);GO:0000122(negative regulation of transcription from RNA polymerase II promoter);GO:0000785(chromatin);GO:0001012(RNA polymerase II regulatory region DNA binding);GO:0001701(in utero embryonic development);GO:0003007(heart morphogenesis);GO:0003677(DNA binding);GO:0003682(chromatin binding);GO:0003714(transcription corepressor activity);GO:0005515(protein b…	04330(Notch signaling pathway)
circRNA10334	8.97272	3.90797	chr5	127600420	127609061	-	6	circRNA	-	ENSMUST00000031367.9	Slc15a4	mRNA	chr5:127596772-127600419|chr5:127609061-127616814	"solute carrier family 15, member 4 "	GO:0005215(transporter activity);GO:0005290(L-histidine transmembrane transporter activity);GO:0006810(transport);GO:0006857(oligopeptide transport);GO:0015031(protein transport);GO:0015293(symporter activity);GO:0015817(histidine transport);GO:0016020(membrane);GO:0016021(integral to membrane);GO:0055085(transmembrane transport)	NA
circRNA10335	0	0.207875	chr5	127644319	127678140	+	8	circRNA	-	ENSMUST00000137157.2	Glt1d1	mRNA	chr5:127632351-127644318|chr5:127678140-127689836	glycosyltransferase 1 domain containing 1	GO:0003674(molecular_function);GO:0005576(extracellular region);GO:0005737(cytoplasm);GO:0008150(biological_process);GO:0009058(biosynthetic process);GO:0016757("transferase activity, transferring glycosyl groups")	NA
circRNA10336	0	1.46222	chr5	128761340	128780376	-	6	circRNA	-	ENSMUST00000111346.1	Rimbp2	mRNA	chr5:128760849-128761339|chr5:128780376-128784790	RIMS binding protein 2	GO:0005515(protein binding);GO:0005886(plasma membrane);GO:0010923(negative regulation of phosphatase activity);GO:0030054(cell junction);GO:0045202(synapse)	NA
circRNA10337	4.15579	4.1813	chr5	130266983	130281833	+	6	circRNA	-	ENSMUST00000040213.7	Tyw1	mRNA	chr5:130262941-130266982|chr5:130281833-130287242	tRNA-yW synthesizing protein 1 homolog (S. cerevisiae)	GO:0003824(catalytic activity);GO:0005506(iron ion binding);GO:0005575(cellular_component);GO:0008033(tRNA processing);GO:0008150(biological_process);GO:0010181(FMN binding);GO:0016491(oxidoreductase activity);GO:0051536(iron-sulfur cluster binding);GO:0051539("4 iron, 4 sulfur cluster binding")	NA
circRNA10338	0	33.0959	chr5	132030990	132259136	-	3	circRNA	-	ENSMUST00000161226.3	Auts2	mRNA	chr5:131770789-132030989|chr5:132259136-132541514	autism susceptibility candidate 2	GO:0003674(molecular_function);GO:0005575(cellular_component);GO:0008150(biological_process)	NA
circRNA10339	0	1.6516	chr5	135209043	135218294	+	3	circRNA	-	ENSMUST00000002825.5	Baz1b	mRNA	chr5:135205191-135209042|chr5:135218294-135221957	"bromodomain adjacent to zinc finger domain, 1B "	GO:0000793(condensed chromosome);GO:0003007(heart morphogenesis);GO:0003682(chromatin binding);GO:0004713(protein tyrosine kinase activity);GO:0004715(non-membrane spanning protein tyrosine kinase activity);GO:0005515(protein binding);GO:0005524(ATP binding);GO:0005634(nucleus);GO:0005721(centromeric heterochromatin);GO:0006302(double-strand break repair);GO:0006333(chromatin assembly or disassem…	NA
circRNA1034	0	14.8768	chr11	119657664	119725168	+	3	circRNA	-	ENSMUST00000125583.2	Rptor	mRNA	chr11:119603971-119657663|chr11:119725168-119743866	"regulatory associated protein of MTOR, complex 1 "	GO:0001030(RNA polymerase III type 1 promoter DNA binding);GO:0001031(RNA polymerase III type 2 promoter DNA binding);GO:0001032(RNA polymerase III type 3 promoter DNA binding);GO:0001156(TFIIIC-class transcription factor binding);GO:0001938(positive regulation of endothelial cell proliferation);GO:0005488(binding);GO:0005515(protein binding);GO:0005737(cytoplasm);GO:0005764(lysosome);GO:0008361(…	04150(mTOR signaling pathway);04910(Insulin signaling pathway)
circRNA10340	12.8038	7.71231	chr5	136010014	136012647	+	2	circRNA	-	ENSMUST00000111142.3	Dtx2	mRNA	chr5:135996452-136010013|chr5:136012647-136021754	deltex 2 homolog (Drosophila)	GO:0005515(protein binding);GO:0005634(nucleus);GO:0005737(cytoplasm);GO:0007219(Notch signaling pathway);GO:0008270(zinc ion binding);GO:0016567(protein ubiquitination);GO:0016874(ligase activity);GO:0031965(nuclear membrane)	04330(Notch signaling pathway)
circRNA10341	0	13.747	chr5	136130221	136131562	-	4	circRNA	-	ENSMUST00000006301.5	Lrwd1	mRNA	chr5:136123958-136130220|chr5:136131562-136132111	leucine-rich repeats and WD repeat domain containing 1	GO:0000080(G1 phase of mitotic cell cycle);GO:0003682(chromatin binding);GO:0005515(protein binding);GO:0005634(nucleus);GO:0005664(nuclear origin of replication recognition complex);GO:0005721(centromeric heterochromatin);GO:0005737(cytoplasm);GO:0005815(microtubule organizing center);GO:0006260(DNA replication);GO:0006325(chromatin organization);GO:0008327(methyl-CpG binding);GO:0016568(chromat…	NA
circRNA10342	0	4.04257	chr5	136340089	136485851	-	8	circRNA	-	ENSMUST00000176216.3	Cux1	mRNA	chr5:136332728-136340088|chr5:136485851-136567177	cut-like homeobox 1	GO:0000122(negative regulation of transcription from RNA polymerase II promoter);GO:0000139(Golgi membrane);GO:0000301("retrograde transport, vesicle recycling within Golgi");GO:0001822(kidney development);GO:0003677(DNA binding);GO:0003682(chromatin binding);GO:0003700(sequence-specific DNA binding transcription factor activity);GO:0005634(nucleus);GO:0005737(cytoplasm);GO:0006355("regulation of…	NA
circRNA10343	0	6.3855	chr5	136407980	136485851	-	2	circRNA	-	ENSMUST00000176216.3	Cux1	mRNA	chr5:136392393-136407979|chr5:136485851-136567177	cut-like homeobox 1	GO:0000122(negative regulation of transcription from RNA polymerase II promoter);GO:0000139(Golgi membrane);GO:0000301("retrograde transport, vesicle recycling within Golgi");GO:0001822(kidney development);GO:0003677(DNA binding);GO:0003682(chromatin binding);GO:0003700(sequence-specific DNA binding transcription factor activity);GO:0005634(nucleus);GO:0005737(cytoplasm);GO:0006355("regulation of…	NA
circRNA10344	16.313	3.97972	chr5	137523799	137524413	+	3	circRNA	-	ENSMUST00000031727.7	Gigyf1	mRNA	chr5:137523502-137523798|chr5:137524413-137524650	GRB10 interacting GYF protein 1	GO:0005515(protein binding);GO:0005575(cellular_component);GO:0048009(insulin-like growth factor receptor signaling pathway)	NA
circRNA10345	0	7.9768	chr5	138260514	138263162	-	9	circRNA	-	ENSMUST00000048421.8	BC037034	mRNA	chr5:138260394-138260513|chr5:138263162-138263421	cDNA sequence BC037034	GO:0003674(molecular_function);GO:0005575(cellular_component);GO:0008150(biological_process)	NA
circRNA10346	0	15.1121	chr5	138290191	138296825	+	5	circRNA	-	ENSMUST00000161113.2	Stag3	mRNA	chr5:138289292-138290190|chr5:138296825-138297326	stromal antigen 3	GO:0000775("chromosome, centromeric region");GO:0000795(synaptonemal complex);GO:0000800(lateral element);GO:0000802(transverse filament);GO:0001673(male germ cell nucleus);GO:0005488(binding);GO:0005654(nucleoplasm);GO:0007065(male meiosis sister chromatid cohesion);GO:0007066(female meiosis sister chromatid cohesion);GO:0030893(meiotic cohesin complex)	04114(Oocyte meiosis)
circRNA10347	0	8.09736	chr5	140105515	140315152	-	14	circRNA	-	ENSMUST00000031534.7	Mad1l1	mRNA	chr5:140088837-140105514|chr5:140315152-140321506	MAD1 mitotic arrest deficient 1-like 1	GO:0000776(kinetochore);GO:0000777(condensed chromosome kinetochore);GO:0005515(protein binding);GO:0005634(nucleus);GO:0005643(nuclear pore);GO:0005737(cytoplasm);GO:0005739(mitochondrion);GO:0005815(microtubule organizing center);GO:0007067(mitosis);GO:0007094(mitotic spindle assembly checkpoint);GO:0015629(actin cytoskeleton);GO:0051301(cell division);GO:0072686(mitotic spindle);GO:0090235(reg…	04110(Cell cycle);04914(Progesterone-mediated oocyte maturation)
circRNA10348	0	3.85688	chr5	140669022	140680945	-	9	circRNA	-	ENSMUST00000077890.6	Iqce	mRNA	chr5:140666208-140669021|chr5:140680945-140682401	IQ motif containing E	GO:0003674(molecular_function);GO:0005515(protein binding);GO:0005739(mitochondrion);GO:0008150(biological_process)	NA
circRNA10349	8.07589	1.62513	chr5	142503913	142507088	-	2	circRNA	-	ENSMUST00000063635.9	Radil	mRNA	chr5:142497998-142503912|chr5:142507088-142508069	Ras association and DIL domains	GO:0003674(molecular_function);GO:0005515(protein binding);GO:0005575(cellular_component);GO:0007155(cell adhesion);GO:0007165(signal transduction);GO:0007275(multicellular organismal development);GO:0008150(biological_process)	NA
circRNA1035	0	12.7916	chr11	119657664	119744013	+	4	circRNA	-	ENSMUST00000125583.2	Rptor	mRNA	chr11:119603971-119657663|chr11:119744013-119756238	"regulatory associated protein of MTOR, complex 1 "	GO:0001030(RNA polymerase III type 1 promoter DNA binding);GO:0001031(RNA polymerase III type 2 promoter DNA binding);GO:0001032(RNA polymerase III type 3 promoter DNA binding);GO:0001156(TFIIIC-class transcription factor binding);GO:0001938(positive regulation of endothelial cell proliferation);GO:0005488(binding);GO:0005515(protein binding);GO:0005737(cytoplasm);GO:0005764(lysosome);GO:0008361(…	04150(mTOR signaling pathway);04910(Insulin signaling pathway)
circRNA10350	0	2.43739	chr5	143068846	143098505	-	11	circRNA	-	ENSMUST00000053498.8	Rnf216	mRNA	chr5:143068395-143068845|chr5:143098505-143112898	ring finger protein 216	GO:0003674(molecular_function);GO:0005515(protein binding);GO:0005634(nucleus);GO:0005737(cytoplasm);GO:0006915(apoptotic process);GO:0008270(zinc ion binding);GO:0016874(ligase activity);GO:0032648(regulation of interferon-beta production);GO:0043161(proteasomal ubiquitin-dependent protein catabolic process);GO:0050691(regulation of defense response to virus by host);GO:0070936(protein K48-linke…	NA
circRNA10351	0	2.23723	chr5	143264051	143265133	-	3	circRNA	-	ENSMUST00000161448.2	Zfp316	mRNA	chr5:143263422-143264050|chr5:143265133-143269850	zinc finger protein 316	GO:0003676(nucleic acid binding);GO:0003677(DNA binding);GO:0005622(intracellular);GO:0005634(nucleus);GO:0006351("transcription, DNA-dependent");GO:0006355("regulation of transcription, DNA-dependent");GO:0008150(biological_process);GO:0046872(metal ion binding)	NA
circRNA10352	0	2.62179	chr5	143723109	143728026	-	4	circRNA	-	ENSMUST00000053287.5	Usp42	mRNA	chr5:143722354-143723108|chr5:143728026-143732162	ubiquitin specific peptidase 42	GO:0004221(ubiquitin thiolesterase activity);GO:0004843(ubiquitin-specific protease activity);GO:0005515(protein binding);GO:0005575(cellular_component);GO:0006511(ubiquitin-dependent protein catabolic process);GO:0007283(spermatogenesis);GO:0016579(protein deubiquitination);GO:0030154(cell differentiation)	NA
circRNA10353	3.85879	2.37508	chr5	143928099	143929350	+	2	circRNA	-	ENSMUST00000141942.2	Pms2	mRNA	chr5:143926073-143928098|chr5:143929350-143931015	postmeiotic segregation increased 2 (S. cerevisiae)	GO:0003677(DNA binding);GO:0003697(single-stranded DNA binding);GO:0005515(protein binding);GO:0005524(ATP binding);GO:0006200(ATP catabolic process);GO:0006281(DNA repair);GO:0006298(mismatch repair);GO:0006974(response to DNA damage stimulus);GO:0007126(meiosis);GO:0007131(reciprocal meiotic recombination);GO:0016446(somatic hypermutation of immunoglobulin genes);GO:0016447(somatic recombinatio…	NA
circRNA10354	0	4.63467	chr5	144182737	144183421	+	2	circRNA	-	ENSMUST00000041804.7	Lmtk2	mRNA	chr5:144176477-144182736|chr5:144183421-144184715	lemur tyrosine kinase 2	GO:0001881(receptor recycling);GO:0004672(protein kinase activity);GO:0004674(protein serine/threonine kinase activity);GO:0004713(protein tyrosine kinase activity);GO:0004864(protein phosphatase inhibitor activity);GO:0005515(protein binding);GO:0005524(ATP binding);GO:0005737(cytoplasm);GO:0005769(early endosome);GO:0005794(Golgi apparatus);GO:0006468(protein phosphorylation);GO:0007399(nervous…	NA
circRNA10355	0	1.36685	chr5	144284444	144285595	-	2	circRNA	-	ENSMUST00000055190.7	Baiap2l1	mRNA	chr5:144282157-144284443|chr5:144285595-144286074	BAI1-associated protein 2-like 1	GO:0003779(actin binding);GO:0005515(protein binding);GO:0005634(nucleus);GO:0005737(cytoplasm);GO:0005829(cytosol);GO:0005886(plasma membrane);GO:0007165(signal transduction);GO:0008093(cytoskeletal adaptor activity);GO:0009617(response to bacterium);GO:0015629(actin cytoskeleton);GO:0017124(SH3 domain binding);GO:0030054(cell junction);GO:0030838(positive regulation of actin filament polymeriza…	NA
circRNA10356	5.61214	7.11814	chr5	146271595	146286239	+	2	circRNA	-	ENSMUST00000162494.2	Cdk8	mRNA	chr5:146268325-146271594|chr5:146286239-146292623	cyclin-dependent kinase 8	GO:0004672(protein kinase activity);GO:0004674(protein serine/threonine kinase activity);GO:0004693(cyclin-dependent protein serine/threonine kinase activity);GO:0004713(protein tyrosine kinase activity);GO:0005515(protein binding);GO:0005524(ATP binding);GO:0005634(nucleus);GO:0005654(nucleoplasm);GO:0006351("transcription, DNA-dependent");GO:0006355("regulation of transcription, DNA-dependent")…	NA
circRNA10357	4.37022	4.92103	chr5	146751695	146763414	-	4	circRNA	-	ENSMUST00000085614.5	Usp12	mRNA	chr5:146740491-146751694|chr5:146763414-146768936	ubiquitin specific peptidase 12	GO:0004197(cysteine-type endopeptidase activity);GO:0004221(ubiquitin thiolesterase activity);GO:0004843(ubiquitin-specific protease activity);GO:0005515(protein binding);GO:0006511(ubiquitin-dependent protein catabolic process);GO:0016579(protein deubiquitination)	NA
circRNA10358	0	3.73696	chr5	147466936	147531307	+	10	circRNA	-	ENSMUST00000176600.2	Pan3	mRNA	chr5:147455188-147466935|chr5:147531307-147536400	PAN3 polyA specific ribonuclease subunit homolog (S. cerevisiae)	GO:0000184("nuclear-transcribed mRNA catabolic process, nonsense-mediated decay");GO:0000290(deadenylation-dependent decapping of nuclear-transcribed mRNA);GO:0000932(cytoplasmic mRNA processing body);GO:0004535(poly(A)-specific ribonuclease activity);GO:0004672(protein kinase activity);GO:0005515(protein binding);GO:0005524(ATP binding);GO:0005813(centrosome);GO:0006468(protein phosphorylation);…	03018(RNA degradation)
circRNA10359	0	2.48633	chr5	147503085	147531307	+	9	circRNA	-	ENSMUST00000177465.2	Pan3	mRNA	chr5:147488258-147503084|chr5:147531307-147536400	PAN3 polyA specific ribonuclease subunit homolog (S. cerevisiae)	GO:0000184("nuclear-transcribed mRNA catabolic process, nonsense-mediated decay");GO:0000290(deadenylation-dependent decapping of nuclear-transcribed mRNA);GO:0000932(cytoplasmic mRNA processing body);GO:0004535(poly(A)-specific ribonuclease activity);GO:0004672(protein kinase activity);GO:0005515(protein binding);GO:0005524(ATP binding);GO:0005813(centrosome);GO:0006468(protein phosphorylation);…	03018(RNA degradation)
circRNA1036	5.61194	4.83701	chr11	119811945	119823021	+	4	circRNA	-	ENSMUST00000147772.2	Rptor	mRNA	chr11:119799466-119811944|chr11:119823021-119843681	"regulatory associated protein of MTOR, complex 1 "	GO:0001030(RNA polymerase III type 1 promoter DNA binding);GO:0001031(RNA polymerase III type 2 promoter DNA binding);GO:0001032(RNA polymerase III type 3 promoter DNA binding);GO:0001156(TFIIIC-class transcription factor binding);GO:0001938(positive regulation of endothelial cell proliferation);GO:0005488(binding);GO:0005515(protein binding);GO:0005737(cytoplasm);GO:0005764(lysosome);GO:0008361(…	04150(mTOR signaling pathway);04910(Insulin signaling pathway)
circRNA10360	0	1.43802	chr5	147521830	147531307	+	7	circRNA	-	ENSMUST00000031651.9	Pan3	mRNA	chr5:147519752-147521829|chr5:147531307-147536400	PAN3 polyA specific ribonuclease subunit homolog (S. cerevisiae)	GO:0000184("nuclear-transcribed mRNA catabolic process, nonsense-mediated decay");GO:0000290(deadenylation-dependent decapping of nuclear-transcribed mRNA);GO:0000932(cytoplasmic mRNA processing body);GO:0004535(poly(A)-specific ribonuclease activity);GO:0004672(protein kinase activity);GO:0005515(protein binding);GO:0005524(ATP binding);GO:0005813(centrosome);GO:0006468(protein phosphorylation);…	03018(RNA degradation)
circRNA10361	0.595821	2.35273	chr5	148888879	148921412	-	8	circRNA	-	ENSMUST00000047257.9	Katnal1	mRNA	chr5:148878984-148888878|chr5:148921412-148928525	katanin p60 subunit A-like 1	GO:0000166(nucleotide binding);GO:0005524(ATP binding);GO:0005737(cytoplasm);GO:0005874(microtubule);GO:0006281(DNA repair);GO:0006310(DNA recombination);GO:0007283(spermatogenesis);GO:0008568(microtubule-severing ATPase activity);GO:0009378(four-way junction helicase activity);GO:0017111(nucleoside-triphosphatase activity);GO:0051013(microtubule severing)	NA
circRNA10362	0	1.3016	chr5	150716403	150723371	+	5	circRNA	-	ENSMUST00000016569.5	Pds5b	mRNA	chr5:150673953-150716402|chr5:150723371-150728893	"PDS5, regulator of cohesion maintenance, homolog B (S. cerevisiae) "	GO:0000785(chromatin);GO:0003674(molecular_function);GO:0003677(DNA binding);GO:0005488(binding);GO:0005515(protein binding);GO:0005634(nucleus);GO:0007064(mitotic sister chromatid cohesion);GO:0008285(negative regulation of cell proliferation);GO:0042127(regulation of cell proliferation);GO:0051301(cell division)	NA
circRNA10363	0	2.15684	chr5	150769787	150783142	+	6	circRNA	-	ENSMUST00000016569.5	Pds5b	mRNA	chr5:150765006-150769786|chr5:150783142-150788314	"PDS5, regulator of cohesion maintenance, homolog B (S. cerevisiae) "	GO:0000785(chromatin);GO:0003674(molecular_function);GO:0003677(DNA binding);GO:0005488(binding);GO:0005515(protein binding);GO:0005634(nucleus);GO:0007064(mitotic sister chromatid cohesion);GO:0008285(negative regulation of cell proliferation);GO:0042127(regulation of cell proliferation);GO:0051301(cell division)	NA
circRNA10364	0	6.60117	chr4	6421057	6423498	-	2	circRNA	-	ENSMUST00000029910.6	Nsmaf	mRNA	chr4:6420140-6421056|chr4:6423498-6424878	neutral sphingomyelinase (N-SMase) activation associated factor	GO:0005123(death receptor binding);GO:0005515(protein binding);GO:0016230(sphingomyelin phosphodiesterase activator activity);GO:0043065(positive regulation of apoptotic process)	NA
circRNA10365	0	1.28293	chr4	9508627	9542310	-	7	circRNA	-	ENSMUST00000078139.7	Asph	mRNA	chr4:9484607-9508626|chr4:9542310-9583811	aspartate-beta-hydroxylase	GO:0004597(peptide-aspartate beta-dioxygenase activity);GO:0005515(protein binding);GO:0005737(cytoplasm);GO:0005886(plasma membrane);GO:0007389(pattern specification process);GO:0008285(negative regulation of cell proliferation);GO:0010524(positive regulation of calcium ion transport into cytosol);GO:0016020(membrane);GO:0016021(integral to membrane);GO:0018193(peptidyl-amino acid modification);…	NA
circRNA10366	0	8.11809	chr4	9542225	9610938	-	11	circRNA	-	ENSMUST00000078139.7	Asph	mRNA	chr4:9537765-9542224|chr4:9610938-9635900	aspartate-beta-hydroxylase	GO:0004597(peptide-aspartate beta-dioxygenase activity);GO:0005515(protein binding);GO:0005737(cytoplasm);GO:0005886(plasma membrane);GO:0007389(pattern specification process);GO:0008285(negative regulation of cell proliferation);GO:0010524(positive regulation of calcium ion transport into cytosol);GO:0016020(membrane);GO:0016021(integral to membrane);GO:0018193(peptidyl-amino acid modification);…	NA
circRNA10367	0	3.32833	chr4	11195020	11199431	+	4	circRNA	-	ENSMUST00000170901.2	Ccne2	mRNA	chr4:11194077-11195019|chr4:11199431-11201304	cyclin E2	GO:0000079(regulation of cyclin-dependent protein serine/threonine kinase activity);GO:0005515(protein binding);GO:0005634(nucleus);GO:0006270(DNA replication initiation);GO:0007049(cell cycle);GO:0016538(cyclin-dependent protein serine/threonine kinase regulator activity);GO:0019901(protein kinase binding);GO:0051301(cell division);GO:0051726(regulation of cell cycle)	04110(Cell cycle);04114(Oocyte meiosis);04115(p53 signaling pathway);05200(Pathways in cancer);05215(Prostate cancer);05222(Small cell lung cancer)
circRNA10368	0	5.28286	chr4	11267613	11304390	-	15	circRNA	-	ENSMUST00000084892.6	Dpy19l4	mRNA	chr4:11265942-11267612|chr4:11304390-11309365	dpy-19-like 4 (C. elegans)	GO:0003674(molecular_function);GO:0005575(cellular_component);GO:0008150(biological_process);GO:0016021(integral to membrane);GO:0016757("transferase activity, transferring glycosyl groups")	NA
circRNA10369	0	1.60253	chr4	11287475	11290522	-	4	circRNA	-	ENSMUST00000139385.2	Dpy19l4	mRNA	chr4:11281124-11287474|chr4:11290522-11292553	dpy-19-like 4 (C. elegans)	GO:0003674(molecular_function);GO:0005575(cellular_component);GO:0008150(biological_process);GO:0016021(integral to membrane);GO:0016757("transferase activity, transferring glycosyl groups")	NA
circRNA1037	13.8941	6.78122	chr11	119980789	119982126	+	3	circRNA	-	ENSMUST00000075180.6	Baiap2	mRNA	chr11:119960243-119980788|chr11:119982126-119993695	brain-specific angiogenesis inhibitor 1-associated protein 2	GO:0001726(ruffle);GO:0005515(protein binding);GO:0005634(nucleus);GO:0005737(cytoplasm);GO:0005829(cytosol);GO:0005886(plasma membrane);GO:0007165(signal transduction);GO:0007266(Rho protein signal transduction);GO:0008093(cytoskeletal adaptor activity);GO:0008360(regulation of cell shape);GO:0009617(response to bacterium);GO:0015629(actin cytoskeleton);GO:0016358(dendrite development);GO:001712…	04520(Adherens junction);04810(Regulation of actin cytoskeleton)
circRNA10370	0	5.54643	chr4	11303312	11317180	-	5	circRNA	-	ENSMUST00000084892.6	Dpy19l4	mRNA	chr4:11296059-11303311|chr4:11317180-11321999	dpy-19-like 4 (C. elegans)	GO:0003674(molecular_function);GO:0005575(cellular_component);GO:0008150(biological_process);GO:0016021(integral to membrane);GO:0016757("transferase activity, transferring glycosyl groups")	NA
circRNA10371	0	6.8852	chr4	11539910	11548874	+	6	circRNA	-	ENSMUST00000059914.7	1110037F02Rik	mRNA	chr4:11534321-11539909|chr4:11548874-11549544	RIKEN cDNA 1110037F02 gene	GO:0003674(molecular_function);GO:0005488(binding);GO:0005575(cellular_component);GO:0005634(nucleus);GO:0006397(mRNA processing);GO:0008150(biological_process);GO:0008380(RNA splicing)	NA
circRNA10372	1.33876	1.72033	chr4	11593621	11606336	+	7	circRNA	-	ENSMUST00000070755.7	Rad54b	mRNA	chr4:11569932-11593620|chr4:11606336-11609293	RAD54 homolog B (S. cerevisiae)	GO:0000724(double-strand break repair via homologous recombination);GO:0003676(nucleic acid binding);GO:0003677(DNA binding);GO:0004386(helicase activity);GO:0005524(ATP binding);GO:0005634(nucleus);GO:0006351("transcription, DNA-dependent");GO:0006355("regulation of transcription, DNA-dependent");GO:0015616(DNA translocase activity);GO:0016787(hydrolase activity)	03440(Homologous recombination)
circRNA10373	3.8096	2.76951	chr4	11593621	11612818	+	11	circRNA	-	ENSMUST00000070755.7	Rad54b	mRNA	chr4:11569932-11593620|chr4:11612818-11615442	RAD54 homolog B (S. cerevisiae)	GO:0000724(double-strand break repair via homologous recombination);GO:0003676(nucleic acid binding);GO:0003677(DNA binding);GO:0004386(helicase activity);GO:0005524(ATP binding);GO:0005634(nucleus);GO:0006351("transcription, DNA-dependent");GO:0006355("regulation of transcription, DNA-dependent");GO:0015616(DNA translocase activity);GO:0016787(hydrolase activity)	03440(Homologous recombination)
circRNA10374	0	3.73787	chr4	14516153	14533681	-	6	circRNA	-	ENSMUST00000042221.8	Slc26a7	mRNA	chr4:14510247-14516152|chr4:14533681-14544161	"solute carrier family 26, member 7 "	GO:0001696(gastric acid secretion);GO:0005253(anion channel activity);GO:0005254(chloride channel activity);GO:0005737(cytoplasm);GO:0005768(endosome);GO:0006820(anion transport);GO:0006821(chloride transport);GO:0008272(sulfate transport);GO:0015106(bicarbonate transmembrane transporter activity);GO:0015116(sulfate transmembrane transporter activity);GO:0015301(anion:anion antiporter activity);G…	NA
circRNA10375	0	2.63228	chr4	19650116	19687886	-	8	circRNA	-	ENSMUST00000108246.3	Wwp1	mRNA	chr4:19643461-19650115|chr4:19687886-19708838	WW domain containing E3 ubiquitin protein ligase 1	GO:0004842(ubiquitin-protein ligase activity);GO:0005515(protein binding);GO:0005634(nucleus);GO:0005737(cytoplasm);GO:0005886(plasma membrane);GO:0016567(protein ubiquitination);GO:0030217(T cell differentiation);GO:0030324(lung development);GO:0042787(protein ubiquitination involved in ubiquitin-dependent protein catabolic process);GO:0043161(proteasomal ubiquitin-dependent protein catabolic pr…	04120(Ubiquitin mediated proteolysis);04144(Endocytosis)
circRNA10376	0	2.57575	chr4	19659563	19687886	-	7	circRNA	-	ENSMUST00000108246.3	Wwp1	mRNA	chr4:19650440-19659562|chr4:19687886-19708838	WW domain containing E3 ubiquitin protein ligase 1	GO:0004842(ubiquitin-protein ligase activity);GO:0005515(protein binding);GO:0005634(nucleus);GO:0005737(cytoplasm);GO:0005886(plasma membrane);GO:0016567(protein ubiquitination);GO:0030217(T cell differentiation);GO:0030324(lung development);GO:0042787(protein ubiquitination involved in ubiquitin-dependent protein catabolic process);GO:0043161(proteasomal ubiquitin-dependent protein catabolic pr…	04120(Ubiquitin mediated proteolysis);04144(Endocytosis)
circRNA10377	0	8.28512	chr4	21781736	21825077	+	12	circRNA	-	ENSMUST00000065111.9	Usp45	mRNA	chr4:21780450-21781735|chr4:21825077-21826153	ubiquitin specific petidase 45	GO:0004221(ubiquitin thiolesterase activity);GO:0005575(cellular_component);GO:0006511(ubiquitin-dependent protein catabolic process);GO:0008234(cysteine-type peptidase activity);GO:0008270(zinc ion binding)	NA
circRNA10378	0.889388	0.875496	chr4	21936633	21948888	+	2	circRNA	-	ENSMUST00000029908.7	Faxc	mRNA	chr4:21931829-21936632|chr4:21948888-21958443	failed axon connections homolog (Drosophila)	GO:0003674(molecular_function);GO:0005575(cellular_component);GO:0008150(biological_process);GO:0016021(integral to membrane)	NA
circRNA10379	0	0.745605	chr4	24574381	24581244	+	4	circRNA	-	ENSMUST00000108222.3	Mms22l	mRNA	chr4:24536448-24574380|chr4:24581244-24586182	"MMS22-like, DNA repair protein "	GO:0000724(double-strand break repair via homologous recombination);GO:0003674(molecular_function);GO:0005515(protein binding);GO:0031297(replication fork processing);GO:0035101(FACT complex);GO:0042555(MCM complex);GO:0043596(nuclear replication fork)	NA
circRNA1038	6.98877	4.16639	chr11	120128423	120134882	-	4	circRNA	-	ENSMUST00000045402.8	Slc38a10	mRNA	chr11:120117021-120128422|chr11:120134882-120137856	"solute carrier family 38, member 10 "	GO:0003674(molecular_function);GO:0005575(cellular_component);GO:0006814(sodium ion transport);GO:0006865(amino acid transport);GO:0016021(integral to membrane);GO:0060348(bone development)	NA
circRNA10380	0	0.472396	chr4	28817445	28821668	+	2	circRNA	-	ENSMUST00000080934.5	Epha7	mRNA	chr4:28813480-28817444|chr4:28821668-28870556	Eph receptor A7	GO:0004672(protein kinase activity);GO:0004713(protein tyrosine kinase activity);GO:0005003(ephrin receptor activity);GO:0005004(GPI-linked ephrin receptor activity);GO:0005515(protein binding);GO:0005524(ATP binding);GO:0005887(integral to plasma membrane);GO:0006468(protein phosphorylation);GO:0007169(transmembrane receptor protein tyrosine kinase signaling pathway);GO:0007420(brain development…	04360(Axon guidance)
circRNA10381	0	10.1849	chr4	32670567	32678447	+	7	circRNA	-	ENSMUST00000071642.5	Mdn1	mRNA	chr4:32669594-32670566|chr4:32678447-32679530	midasin homolog (yeast)	GO:0000166(nucleotide binding);GO:0003674(molecular_function);GO:0005515(protein binding);GO:0005524(ATP binding);GO:0005575(cellular_component);GO:0005634(nucleus);GO:0006461(protein complex assembly);GO:0008150(biological_process);GO:0016887(ATPase activity);GO:0017111(nucleoside-triphosphatase activity);GO:0046983(protein dimerization activity)	NA
circRNA10382	0	7.7115	chr4	32674931	32691327	+	10	circRNA	-	ENSMUST00000071642.5	Mdn1	mRNA	chr4:32674035-32674930|chr4:32691327-32691713	midasin homolog (yeast)	GO:0000166(nucleotide binding);GO:0003674(molecular_function);GO:0005515(protein binding);GO:0005524(ATP binding);GO:0005575(cellular_component);GO:0005634(nucleus);GO:0006461(protein complex assembly);GO:0008150(biological_process);GO:0016887(ATPase activity);GO:0017111(nucleoside-triphosphatase activity);GO:0046983(protein dimerization activity)	NA
circRNA10383	0	7.84759	chr4	32686328	32699351	+	10	circRNA	-	ENSMUST00000071642.5	Mdn1	mRNA	chr4:32685803-32686327|chr4:32699351-32699429	midasin homolog (yeast)	GO:0000166(nucleotide binding);GO:0003674(molecular_function);GO:0005515(protein binding);GO:0005524(ATP binding);GO:0005575(cellular_component);GO:0005634(nucleus);GO:0006461(protein complex assembly);GO:0008150(biological_process);GO:0016887(ATPase activity);GO:0017111(nucleoside-triphosphatase activity);GO:0046983(protein dimerization activity)	NA
circRNA10384	0	6.96303	chr4	33040733	33045199	+	4	circRNA	-	ENSMUST00000124992.2	Ube2j1	mRNA	chr4:33038330-33040732|chr4:33045199-33049681	ubiquitin-conjugating enzyme E2J 1	GO:0004842(ubiquitin-protein ligase activity);GO:0005524(ATP binding);GO:0005575(cellular_component);GO:0005789(endoplasmic reticulum membrane);GO:0016021(integral to membrane);GO:0016567(protein ubiquitination);GO:0016881(acid-amino acid ligase activity);GO:0018279(protein N-linked glycosylation via asparagine);GO:0030433(ER-associated protein catabolic process)	04120(Ubiquitin mediated proteolysis);05012(Parkinson's disease)
circRNA10385	0.889252	1.40817	chr4	33320519	33331082	+	5	circRNA	-	ENSMUST00000108153.3	Rngtt	mRNA	chr4:33310524-33320518|chr4:33331082-33337862	RNA guanylyltransferase and 5'-phosphatase	GO:0004484(mRNA guanylyltransferase activity);GO:0004651(polynucleotide 5'-phosphatase activity);GO:0004725(protein tyrosine phosphatase activity);GO:0005525(GTP binding);GO:0005634(nucleus);GO:0006370(7-methylguanosine mRNA capping);GO:0006397(mRNA processing);GO:0006470(protein dephosphorylation);GO:0008138(protein tyrosine/serine/threonine phosphatase activity);GO:0016311(dephosphorylation);GO…	NA
circRNA10386	1.72813	1.52871	chr4	33320519	33325147	+	3	circRNA	-	ENSMUST00000108153.3	Rngtt	mRNA	chr4:33310524-33320518|chr4:33325147-33329519	RNA guanylyltransferase and 5'-phosphatase	GO:0004484(mRNA guanylyltransferase activity);GO:0004651(polynucleotide 5'-phosphatase activity);GO:0004725(protein tyrosine phosphatase activity);GO:0005525(GTP binding);GO:0005634(nucleus);GO:0006370(7-methylguanosine mRNA capping);GO:0006397(mRNA processing);GO:0006470(protein dephosphorylation);GO:0008138(protein tyrosine/serine/threonine phosphatase activity);GO:0016311(dephosphorylation);GO…	NA
circRNA10387	2.48751	4.18903	chr4	33362880	33404253	+	4	circRNA	-	ENSMUST00000108153.3	Rngtt	mRNA	chr4:33356196-33362879|chr4:33404253-33443600	RNA guanylyltransferase and 5'-phosphatase	GO:0004484(mRNA guanylyltransferase activity);GO:0004651(polynucleotide 5'-phosphatase activity);GO:0004725(protein tyrosine phosphatase activity);GO:0005525(GTP binding);GO:0005634(nucleus);GO:0006370(7-methylguanosine mRNA capping);GO:0006397(mRNA processing);GO:0006470(protein dephosphorylation);GO:0008138(protein tyrosine/serine/threonine phosphatase activity);GO:0016311(dephosphorylation);GO…	NA
circRNA10388	0	2.27243	chr4	33362880	33379437	+	3	circRNA	-	ENSMUST00000108153.3	Rngtt	mRNA	chr4:33356196-33362879|chr4:33379437-33404152	RNA guanylyltransferase and 5'-phosphatase	GO:0004484(mRNA guanylyltransferase activity);GO:0004651(polynucleotide 5'-phosphatase activity);GO:0004725(protein tyrosine phosphatase activity);GO:0005525(GTP binding);GO:0005634(nucleus);GO:0006370(7-methylguanosine mRNA capping);GO:0006397(mRNA processing);GO:0006470(protein dephosphorylation);GO:0008138(protein tyrosine/serine/threonine phosphatase activity);GO:0016311(dephosphorylation);GO…	NA
circRNA10389	0	10.6579	chr4	34029065	34044254	-	5	circRNA	-	ENSMUST00000084734.5	Spaca1	mRNA	chr4:34028554-34029064|chr4:34044254-34049758	sperm acrosome associated 1	GO:0001675(acrosome assembly);GO:0002080(acrosomal membrane);GO:0003674(molecular_function);GO:0007283(spermatogenesis);GO:0016021(integral to membrane)	NA
circRNA1039	0	2.28601	chr11	120132677	120141645	-	6	circRNA	-	ENSMUST00000045402.8	Slc38a10	mRNA	chr11:120129312-120132676|chr11:120141645-120147720	"solute carrier family 38, member 10 "	GO:0003674(molecular_function);GO:0005575(cellular_component);GO:0006814(sodium ion transport);GO:0006865(amino acid transport);GO:0016021(integral to membrane);GO:0060348(bone development)	NA
circRNA10390	5.02256	12.4226	chr4	34656006	34659554	+	5	circRNA	-	ENSMUST00000029968.8	Rars2	mRNA	chr4:34654934-34656005|chr4:34659554-34659983	"arginyl-tRNA synthetase 2, mitochondrial "	GO:0000166(nucleotide binding);GO:0004812(aminoacyl-tRNA ligase activity);GO:0004814(arginine-tRNA ligase activity);GO:0005524(ATP binding);GO:0005737(cytoplasm);GO:0005739(mitochondrion);GO:0005759(mitochondrial matrix);GO:0006418(tRNA aminoacylation for protein translation);GO:0006420(arginyl-tRNA aminoacylation)	00970(Aminoacyl-tRNA biosynthesis)
circRNA10391	10.5074	13.94	chr4	40744031	40755837	-	7	circRNA	-	ENSMUST00000030117.4	Smu1	mRNA	chr4:40743141-40744030|chr4:40755837-40757776	smu-1 suppressor of mec-8 and unc-52 homolog (C. elegans)	GO:0003674(molecular_function);GO:0005515(protein binding);GO:0005575(cellular_component);GO:0005634(nucleus);GO:0005737(cytoplasm);GO:0008150(biological_process)	NA
circRNA10392	0	4.27108	chr4	41118090	41118572	-	2	circRNA	-	ENSMUST00000030138.8	Nol6	mRNA	chr4:41117812-41118089|chr4:41118572-41118648	nucleolar protein family 6 (RNA-associated)	GO:0000794(condensed nuclear chromosome);GO:0003723(RNA binding);GO:0005730(nucleolus);GO:0008150(biological_process)	NA
circRNA10393	10.953	11.1387	chr4	41174041	41183342	+	2	circRNA	-	ENSMUST00000040008.3	Ube2r2	mRNA	chr4:41136246-41174040|chr4:41183342-41189151	ubiquitin-conjugating enzyme E2R 2	GO:0004842(ubiquitin-protein ligase activity);GO:0005524(ATP binding);GO:0005575(cellular_component);GO:0006513(protein monoubiquitination);GO:0016881(acid-amino acid ligase activity);GO:0070936(protein K48-linked ubiquitination)	04120(Ubiquitin mediated proteolysis)
circRNA10394	0	1.74558	chr4	41216566	41235594	-	9	circRNA	-	ENSMUST00000108068.2	Ubap2	mRNA	chr4:41211894-41216565|chr4:41235594-41251534	ubiquitin-associated protein 2	GO:0003674(molecular_function);GO:0005515(protein binding);GO:0005575(cellular_component);GO:0008150(biological_process)	NA
circRNA10395	0	1.28513	chr4	41221556	41229848	-	5	circRNA	-	ENSMUST00000108068.2	Ubap2	mRNA	chr4:41218363-41221555|chr4:41229848-41233603	ubiquitin-associated protein 2	GO:0003674(molecular_function);GO:0005515(protein binding);GO:0005575(cellular_component);GO:0008150(biological_process)	NA
circRNA10396	0	1.05931	chr4	41392878	41409819	-	7	circRNA	-	ENSMUST00000108055.3	Kif24	mRNA	chr4:41392252-41392877|chr4:41409819-41413828	kinesin family member 24	GO:0003777(microtubule motor activity);GO:0005515(protein binding);GO:0005524(ATP binding);GO:0005814(centriole);GO:0005871(kinesin complex);GO:0005874(microtubule);GO:0007018(microtubule-based movement);GO:0007019(microtubule depolymerization);GO:0008017(microtubule binding);GO:0042384(cilium assembly)	NA
circRNA10397	0	42.5	chr4	42982841	42985266	-	5	circRNA	-	ENSMUST00000030164.7	Vcp	mRNA	chr4:42982686-42982840|chr4:42985266-42985931	valosin containing protein	GO:0000166(nucleotide binding);GO:0000502(proteasome complex);GO:0005102(receptor binding);GO:0005515(protein binding);GO:0005524(ATP binding);GO:0005634(nucleus);GO:0005737(cytoplasm);GO:0005783(endoplasmic reticulum);GO:0005829(cytosol);GO:0006200(ATP catabolic process);GO:0006281(DNA repair);GO:0006302(double-strand break repair);GO:0006310(DNA recombination);GO:0006511(ubiquitin-dependent pro…	NA
circRNA10398	0	13.8294	chr4	43115103	43182859	+	4	circRNA	-	ENSMUST00000079978.7	Unc13b	mRNA	chr4:43101874-43115102|chr4:43182859-43230117	unc-13 homolog B (C. elegans)	GO:0001566(non-kinase phorbol ester receptor activity);GO:0005515(protein binding);GO:0005794(Golgi apparatus);GO:0007268(synaptic transmission);GO:0007528(neuromuscular junction development);GO:0016020(membrane);GO:0016081(synaptic vesicle docking involved in exocytosis);GO:0016082(synaptic vesicle priming);GO:0019992(diacylglycerol binding);GO:0030054(cell junction);GO:0031594(neuromuscular jun…	NA
circRNA10399	0	12.788	chr4	43165744	43182859	+	3	circRNA	-	ENSMUST00000079978.7	Unc13b	mRNA	chr4:43115160-43165743|chr4:43182859-43230117	unc-13 homolog B (C. elegans)	GO:0001566(non-kinase phorbol ester receptor activity);GO:0005515(protein binding);GO:0005794(Golgi apparatus);GO:0007268(synaptic transmission);GO:0007528(neuromuscular junction development);GO:0016020(membrane);GO:0016081(synaptic vesicle docking involved in exocytosis);GO:0016082(synaptic vesicle priming);GO:0019992(diacylglycerol binding);GO:0030054(cell junction);GO:0031594(neuromuscular jun…	NA
circRNA104	17.1982	9.9787	chrX	142752040	142834393	+	5	circRNA	-	ENSMUST00000112889.2	Tmem164	mRNA	chrX:142681556-142752039|chrX:142834393-142842409	transmembrane protein 164	GO:0003674(molecular_function);GO:0005575(cellular_component);GO:0008150(biological_process);GO:0016021(integral to membrane)	NA
circRNA1040	0	5.30257	chr11	120404206	120413739	-	5	circRNA	-	ENSMUST00000044271.9	Nploc4	mRNA	chr11:120389439-120404205|chr11:120413739-120416256	nuclear protein localization 4 homolog (S. cerevisiae)	GO:0005515(protein binding);GO:0005634(nucleus);GO:0005783(endoplasmic reticulum);GO:0005829(cytosol);GO:0007030(Golgi organization);GO:0008270(zinc ion binding);GO:0030433(ER-associated protein catabolic process);GO:0042175(nuclear outer membrane-endoplasmic reticulum membrane network);GO:0061025(membrane fusion)	NA
circRNA10400	0	1.68857	chr4	43320592	43342645	+	5	circRNA	-	ENSMUST00000056010.7	Atp8b5	mRNA	chr4:43311966-43320591|chr4:43342645-43344429	"ATPase, class I, type 8B, member 5 "	GO:0000166(nucleotide binding);GO:0000287(magnesium ion binding);GO:0001669(acrosomal vesicle);GO:0002080(acrosomal membrane);GO:0004012(phospholipid-translocating ATPase activity);GO:0005524(ATP binding);GO:0005548(phospholipid transporter activity);GO:0006812(cation transport);GO:0007030(Golgi organization);GO:0015914(phospholipid transport);GO:0016020(membrane);GO:0016021(integral to membrane)…	NA
circRNA10401	0	0.598163	chr4	43322410	43324928	+	2	circRNA	-	ENSMUST00000056010.7	Atp8b5	mRNA	chr4:43320674-43322409|chr4:43324928-43334144	"ATPase, class I, type 8B, member 5 "	GO:0000166(nucleotide binding);GO:0000287(magnesium ion binding);GO:0001669(acrosomal vesicle);GO:0002080(acrosomal membrane);GO:0004012(phospholipid-translocating ATPase activity);GO:0005524(ATP binding);GO:0005548(phospholipid transporter activity);GO:0006812(cation transport);GO:0007030(Golgi organization);GO:0015914(phospholipid transport);GO:0016020(membrane);GO:0016021(integral to membrane)…	NA
circRNA10402	0	1.76126	chr4	43579375	43580023	+	2	circRNA	-	ENSMUST00000107886.3	Rgp1	mRNA	chr4:43579003-43579374|chr4:43580023-43580295	RGP1 retrograde golgi transport homolog (S. cerevisiae)	GO:0003674(molecular_function);GO:0005575(cellular_component);GO:0008150(biological_process)	NA
circRNA10403	0	27.0374	chr4	44018813	44025560	+	3	circRNA	-	ENSMUST00000107846.4	Clta	mRNA	chr4:44013008-44018812|chr4:44025560-44032400	"clathrin, light polypeptide (Lca) "	GO:0005198(structural molecule activity);GO:0005515(protein binding);GO:0005905(coated pit);GO:0006886(intracellular protein transport);GO:0006897(endocytosis);GO:0016192(vesicle-mediated transport);GO:0030118(clathrin coat);GO:0030130(clathrin coat of trans-Golgi network vesicle);GO:0030132(clathrin coat of coated pit);GO:0030136(clathrin-coated vesicle);GO:0042277(peptide binding)	04142(Lysosome);04144(Endocytosis);05016(Huntington's disease);05100(Bacterial invasion of epithelial cells)
circRNA10404	4.75356	2.14051	chr4	44340626	44351110	+	5	circRNA	-	ENSMUST00000045607.6	Melk	mRNA	chr4:44332966-44340625|chr4:44351110-44360871	maternal embryonic leucine zipper kinase	GO:0004672(protein kinase activity);GO:0004674(protein serine/threonine kinase activity);GO:0004713(protein tyrosine kinase activity);GO:0004715(non-membrane spanning protein tyrosine kinase activity);GO:0005509(calcium ion binding);GO:0005515(protein binding);GO:0005524(ATP binding);GO:0005737(cytoplasm);GO:0005886(plasma membrane);GO:0005938(cell cortex);GO:0006468(protein phosphorylation);GO:0…	NA
circRNA10405	6.49469	1.8664	chr4	45444679	45447677	-	2	circRNA	-	ENSMUST00000147926.2	Shb	mRNA	chr4:45424123-45444678|chr4:45447677-45458126	src homology 2 domain-containing transforming protein B	GO:0001525(angiogenesis);GO:0001568(blood vessel development);GO:0001948(glycoprotein binding);GO:0005070(SH3/SH2 adaptor activity);GO:0005515(protein binding);GO:0005575(cellular_component);GO:0005737(cytoplasm);GO:0005886(plasma membrane);GO:0006915(apoptotic process);GO:0030097(hemopoiesis);GO:0030154(cell differentiation);GO:0042100(B cell proliferation);GO:0048514(blood vessel morphogenesis)…	NA
circRNA10406	0	0.0135442	chr4	46674447	46684382	-	4	circRNA	-	ENSMUST00000107749.2	Gabbr2	mRNA	chr4:46667604-46674446|chr4:46684382-46718785	"gamma-aminobutyric acid (GABA) B receptor, 2 "	GO:0004930(G-protein coupled receptor activity);GO:0004965(G-protein coupled GABA receptor activity);GO:0005515(protein binding);GO:0005737(cytoplasm);GO:0005887(integral to plasma membrane);GO:0007186(G-protein coupled receptor signaling pathway);GO:0007214(gamma-aminobutyric acid signaling pathway);GO:0016021(integral to membrane);GO:0030054(cell junction);GO:0038039(G-protein coupled receptor …	NA
circRNA10407	0	7.03121	chr4	48433108	48470072	-	13	circRNA	-	ENSMUST00000030030.9	Tex10	mRNA	chr4:48431083-48433107|chr4:48470072-48473265	testis expressed gene 10	GO:0003674(molecular_function);GO:0005488(binding);GO:0005515(protein binding);GO:0005730(nucleolus);GO:0005737(cytoplasm);GO:0008150(biological_process);GO:0016021(integral to membrane);GO:0031965(nuclear membrane);GO:0071339(MLL1 complex)	NA
circRNA10408	0	5.75186	chr4	48462769	48470072	-	4	circRNA	-	ENSMUST00000030030.9	Tex10	mRNA	chr4:48460102-48462768|chr4:48470072-48473265	testis expressed gene 10	GO:0003674(molecular_function);GO:0005488(binding);GO:0005515(protein binding);GO:0005730(nucleolus);GO:0005737(cytoplasm);GO:0008150(biological_process);GO:0016021(integral to membrane);GO:0031965(nuclear membrane);GO:0071339(MLL1 complex)	NA
circRNA10409	0	1.70209	chr4	48604581	48604690	+	1	circRNA	-	ENSMUST00000030032.7	Tmeff1	mRNA	chr4:48585641-48604580|chr4:48604690-48610412	transmembrane protein with EGF-like and two follistatin-like domains 1	GO:0005515(protein binding);GO:0005886(plasma membrane);GO:0007275(multicellular organismal development);GO:0016021(integral to membrane)	NA
circRNA1041	0	5.64223	chr11	120479799	120482863	+	4	circRNA	-	ENSMUST00000106203.2	Hgs	mRNA	chr11:120479725-120479798|chr11:120482863-120483014	HGF-regulated tyrosine kinase substrate	GO:0005515(protein binding);GO:0005737(cytoplasm);GO:0005768(endosome);GO:0005769(early endosome);GO:0005829(cytosol);GO:0006886(intracellular protein transport);GO:0008333(endosome to lysosome transport);GO:0009966(regulation of signal transduction);GO:0016020(membrane);GO:0016197(endosomal transport);GO:0019904(protein domain specific binding);GO:0030141(secretory granule);GO:0031901(early endo…	04144(Endocytosis);04145(Phagosome)
circRNA10410	0	4.49874	chr4	48604581	48636988	+	5	circRNA	-	ENSMUST00000030032.7	Tmeff1	mRNA	chr4:48585641-48604580|chr4:48636988-48638979	transmembrane protein with EGF-like and two follistatin-like domains 1	GO:0005515(protein binding);GO:0005886(plasma membrane);GO:0007275(multicellular organismal development);GO:0016021(integral to membrane)	NA
circRNA10411	13.3833	1.61814	chr4	53107006	53144095	-	6	circRNA	-	ENSMUST00000030010.3	Abca1	mRNA	chr4:53095677-53107005|chr4:53144095-53159675	"ATP-binding cassette, sub-family A (ABC1), member 1 "	GO:0000166(nucleotide binding);GO:0002790(peptide secretion);GO:0005515(protein binding);GO:0005524(ATP binding);GO:0005548(phospholipid transporter activity);GO:0005794(Golgi apparatus);GO:0005886(plasma membrane);GO:0005887(integral to plasma membrane);GO:0006497(protein lipidation);GO:0006911("phagocytosis, engulfment");GO:0007040(lysosome organization);GO:0007186(G-protein coupled receptor si…	02010(ABC transporters)
circRNA10412	2.25343	2.41145	chr4	53720007	53737659	+	5	circRNA	-	ENSMUST00000128667.2	Fktn	mRNA	chr4:53714195-53720006|chr4:53737659-53744618	fukutin	GO:0000139(Golgi membrane);GO:0001764(neuron migration);GO:0005634(nucleus);GO:0005783(endoplasmic reticulum);GO:0005794(Golgi apparatus);GO:0005801(cis-Golgi network);GO:0008285(negative regulation of cell proliferation);GO:0016021(integral to membrane);GO:0016740(transferase activity);GO:0046329(negative regulation of JNK cascade);GO:0060049(regulation of protein glycosylation)	NA
circRNA10413	19.6638	14.4404	chr4	55368045	55370472	+	2	circRNA	-	ENSMUST00000030134.8	Rad23b	mRNA	chr4:55366858-55368044|chr4:55370472-55378233	RAD23b homolog (S. cerevisiae)	GO:0000502(proteasome complex);GO:0000715("nucleotide-excision repair, DNA damage recognition");GO:0003684(damaged DNA binding);GO:0005515(protein binding);GO:0005634(nucleus);GO:0005737(cytoplasm);GO:0006289(nucleotide-excision repair);GO:0006974(response to DNA damage stimulus);GO:0007283(spermatogenesis);GO:0031593(polyubiquitin binding);GO:0032434(regulation of proteasomal ubiquitin-dependent…	03420(Nucleotide excision repair)
circRNA10414	0	10.8338	chr4	56781026	56786752	-	3	circRNA	-	ENSMUST00000030140.2	Ikbkap	mRNA	chr4:56779763-56781025|chr4:56786752-56787740	"inhibitor of kappa light polypeptide enhancer in B cells, kinase complex-associated protein "	GO:0003677(DNA binding);GO:0005515(protein binding);GO:0005730(nucleolus);GO:0005737(cytoplasm);GO:0006357(regulation of transcription from RNA polymerase II promoter);GO:0006368(transcription elongation from RNA polymerase II promoter);GO:0008023(transcription elongation factor complex);GO:0008607(phosphorylase kinase regulator activity);GO:0016591("DNA-directed RNA polymerase II, holoenzyme");G…	NA
circRNA10415	0	1.85503	chr4	56826274	56847999	-	10	circRNA	-	ENSMUST00000045142.9	Ctnnal1	mRNA	chr4:56822555-56826273|chr4:56847999-56864976	"catenin (cadherin associated protein), alpha-like 1 "	GO:0005198(structural molecule activity);GO:0005829(cytosol);GO:0005886(plasma membrane);GO:0007155(cell adhesion);GO:0007266(Rho protein signal transduction);GO:0015629(actin cytoskeleton);GO:0045296(cadherin binding)	NA
circRNA10416	0	7.97127	chr4	56888535	56916806	-	9	circRNA	-	ENSMUST00000068792.7	Tmem245	mRNA	chr4:56886212-56888534|chr4:56916806-56922386	transmembrane protein 245	GO:0003674(molecular_function);GO:0005575(cellular_component);GO:0008150(biological_process);GO:0016021(integral to membrane)	NA
circRNA10417	3.34362	1.75725	chr4	57007906	57032240	-	7	circRNA	-	ENSMUST00000095076.4	Epb4.1l4b	mRNA	chr4:56999727-57007905|chr4:57032240-57038502	erythrocyte protein band 4.1-like 4b	GO:0005515(protein binding);GO:0005737(cytoplasm);GO:0005856(cytoskeleton);GO:0008092(cytoskeletal protein binding);GO:0019898(extrinsic to membrane);GO:0031032(actomyosin structure organization);GO:0045177(apical part of cell)	NA
circRNA10418	0	6.71842	chr4	58832704	58836256	-	4	circRNA	-	ENSMUST00000102889.4	AI314180	mRNA	chr4:58830457-58832703|chr4:58836256-58840674	expressed sequence AI314180	GO:0000502(proteasome complex);GO:0005488(binding);GO:0005634(nucleus);GO:0005771(multivesicular body);GO:0005783(endoplasmic reticulum);GO:0005793(endoplasmic reticulum-Golgi intermediate compartment);GO:0005815(microtubule organizing center);GO:0030139(endocytic vesicle)	NA
circRNA10419	6.35465	3.27771	chr4	58861525	58885498	-	8	circRNA	-	ENSMUST00000102889.4	AI314180	mRNA	chr4:58853736-58861524|chr4:58885498-58912475	expressed sequence AI314180	GO:0000502(proteasome complex);GO:0005488(binding);GO:0005634(nucleus);GO:0005771(multivesicular body);GO:0005783(endoplasmic reticulum);GO:0005793(endoplasmic reticulum-Golgi intermediate compartment);GO:0005815(microtubule organizing center);GO:0030139(endocytic vesicle)	NA
circRNA1042	0	2.87714	chr11	120610876	120615937	-	12	circRNA	-	ENSMUST00000026129.10	Pcyt2	mRNA	chr11:120610771-120610875|chr11:120615937-120617763	"phosphate cytidylyltransferase 2, ethanolamine "	GO:0003824(catalytic activity);GO:0004306(ethanolamine-phosphate cytidylyltransferase activity);GO:0006646(phosphatidylethanolamine biosynthetic process);GO:0009058(biosynthetic process);GO:0016779(nucleotidyltransferase activity)	00564(Glycerophospholipid metabolism)
circRNA10420	1.84431	2.75933	chr4	58869415	58885498	-	6	circRNA	-	ENSMUST00000102889.4	AI314180	mRNA	chr4:58864428-58869414|chr4:58885498-58912475	expressed sequence AI314180	GO:0000502(proteasome complex);GO:0005488(binding);GO:0005634(nucleus);GO:0005771(multivesicular body);GO:0005783(endoplasmic reticulum);GO:0005793(endoplasmic reticulum-Golgi intermediate compartment);GO:0005815(microtubule organizing center);GO:0030139(endocytic vesicle)	NA
circRNA10421	0	3.38951	chr4	59069213	59092501	-	9	circRNA	-	ENSMUST00000107547.1	AI481877	mRNA	chr4:59066530-59069212|chr4:59092501-59093848	expressed sequence AI481877	GO:0003674(molecular_function);GO:0005575(cellular_component);GO:0008150(biological_process)	NA
circRNA10422	0	0.137638	chr4	59349826	59412322	-	9	circRNA	-	ENSMUST00000040166.8	Susd1	mRNA	chr4:59333033-59349825|chr4:59412322-59423994	sushi domain containing 1	GO:0003674(molecular_function);GO:0005509(calcium ion binding);GO:0005515(protein binding);GO:0005575(cellular_component);GO:0008150(biological_process)	NA
circRNA10423	0.920137	0.201566	chr4	59379599	59412322	-	5	circRNA	-	ENSMUST00000040166.8	Susd1	mRNA	chr4:59369640-59379598|chr4:59412322-59423994	sushi domain containing 1	GO:0003674(molecular_function);GO:0005509(calcium ion binding);GO:0005515(protein binding);GO:0005575(cellular_component);GO:0008150(biological_process)	NA
circRNA10424	0	3.16188	chr4	59493186	59524476	-	6	circRNA	-	ENSMUST00000030076.6	Ptbp3	mRNA	chr4:59488188-59493185|chr4:59524476-59549147	polypyrimidine tract binding protein 3	GO:0000166(nucleotide binding);GO:0003676(nucleic acid binding);GO:0003723(RNA binding);GO:0005634(nucleus);GO:0006397(mRNA processing);GO:0008380(RNA splicing);GO:0033119(negative regulation of RNA splicing);GO:0043249(erythrocyte maturation);GO:0045595(regulation of cell differentiation)	NA
circRNA10425	0	6.68148	chr4	59494500	59546182	-	6	circRNA	-	ENSMUST00000174586.2	Ptbp3	mRNA	chr4:59493360-59494499|chr4:59546182-59549147	polypyrimidine tract binding protein 3	GO:0000166(nucleotide binding);GO:0003676(nucleic acid binding);GO:0003723(RNA binding);GO:0005634(nucleus);GO:0006397(mRNA processing);GO:0008380(RNA splicing);GO:0033119(negative regulation of RNA splicing);GO:0043249(erythrocyte maturation);GO:0045595(regulation of cell differentiation)	NA
circRNA10426	0	3.47611	chr4	59886407	59894677	+	3	circRNA	-	ENSMUST00000030080.6	Snx30	mRNA	chr4:59885175-59886406|chr4:59894677-59898907	sorting nexin family member 30	GO:0003674(molecular_function);GO:0005515(protein binding);GO:0005575(cellular_component);GO:0005737(cytoplasm);GO:0007154(cell communication);GO:0008150(biological_process);GO:0015031(protein transport);GO:0035091(phosphatidylinositol binding)	NA
circRNA10427	0	5.36827	chr4	62312258	62326173	-	7	circRNA	-	ENSMUST00000139308.1	Fkbp15	mRNA	chr4:62308093-62312257|chr4:62326173-62326780	FK506 binding protein 15	GO:0003779(actin binding);GO:0005769(early endosome);GO:0005884(actin filament);GO:0006457(protein folding);GO:0006897(endocytosis);GO:0010923(negative regulation of phosphatase activity);GO:0030424(axon);GO:0030426(growth cone)	NA
circRNA10428	0	1.16074	chr4	70254636	70276708	-	6	circRNA	-	ENSMUST00000144099.2	Cdk5rap2	mRNA	chr4:70250472-70254635|chr4:70276708-70281089	CDK5 regulatory subunit associated protein 2	GO:0000132(establishment of mitotic spindle orientation);GO:0000226(microtubule cytoskeleton organization);GO:0000242(pericentriolar material);GO:0000922(spindle pole);GO:0001578(microtubule bundle formation);GO:0005515(protein binding);GO:0005516(calmodulin binding);GO:0005737(cytoplasm);GO:0005794(Golgi apparatus);GO:0005813(centrosome);GO:0005874(microtubule);GO:0007059(chromosome segregation)…	NA
circRNA10429	0	0.930308	chr4	70264491	70291927	-	7	circRNA	-	ENSMUST00000144099.2	Cdk5rap2	mRNA	chr4:70257383-70264490|chr4:70291927-70298819	CDK5 regulatory subunit associated protein 2	GO:0000132(establishment of mitotic spindle orientation);GO:0000226(microtubule cytoskeleton organization);GO:0000242(pericentriolar material);GO:0000922(spindle pole);GO:0001578(microtubule bundle formation);GO:0005515(protein binding);GO:0005516(calmodulin binding);GO:0005737(cytoplasm);GO:0005794(Golgi apparatus);GO:0005813(centrosome);GO:0005874(microtubule);GO:0007059(chromosome segregation)…	NA
circRNA1043	0	9.07871	chr11	120624490	120624810	-	2	circRNA	-	ENSMUST00000153532.2	Sirt7	mRNA	chr11:120622211-120624489|chr11:120624810-120624876	sirtuin 7	GO:0000122(negative regulation of transcription from RNA polymerase II promoter);GO:0003682(chromatin binding);GO:0005515(protein binding);GO:0005730(nucleolus);GO:0005731(nucleolus organizer region);GO:0005737(cytoplasm);GO:0007072(positive regulation of transcription on exit from mitosis);GO:0009303(rRNA transcription);GO:0046872(metal ion binding);GO:0070403(NAD+ binding);GO:0070932(histone H3…	NA
circRNA10430	0	1.12497	chr4	70276474	70291927	-	4	circRNA	-	ENSMUST00000144099.2	Cdk5rap2	mRNA	chr4:70272775-70276473|chr4:70291927-70298819	CDK5 regulatory subunit associated protein 2	GO:0000132(establishment of mitotic spindle orientation);GO:0000226(microtubule cytoskeleton organization);GO:0000242(pericentriolar material);GO:0000922(spindle pole);GO:0001578(microtubule bundle formation);GO:0005515(protein binding);GO:0005516(calmodulin binding);GO:0005737(cytoplasm);GO:0005794(Golgi apparatus);GO:0005813(centrosome);GO:0005874(microtubule);GO:0007059(chromosome segregation)…	NA
circRNA10431	0	5.06453	chr4	72124772	72141313	-	6	circRNA	-	ENSMUST00000074216.8	Tle1	mRNA	chr4:72122491-72124771|chr4:72141313-72141826	"transducin-like enhancer of split 1, homolog of Drosophila E(spl) "	GO:0000122(negative regulation of transcription from RNA polymerase II promoter);GO:0001106(RNA polymerase II transcription corepressor activity);GO:0003682(chromatin binding);GO:0003714(transcription corepressor activity);GO:0005515(protein binding);GO:0005634(nucleus);GO:0005667(transcription factor complex);GO:0005737(cytoplasm);GO:0005829(cytosol);GO:0006351("transcription, DNA-dependent");GO…	NA
circRNA10432	3.94871	4.95618	chr4	72124772	72145420	-	8	circRNA	-	ENSMUST00000074216.8	Tle1	mRNA	chr4:72122491-72124771|chr4:72145420-72152880	"transducin-like enhancer of split 1, homolog of Drosophila E(spl) "	GO:0000122(negative regulation of transcription from RNA polymerase II promoter);GO:0001106(RNA polymerase II transcription corepressor activity);GO:0003682(chromatin binding);GO:0003714(transcription corepressor activity);GO:0005515(protein binding);GO:0005634(nucleus);GO:0005667(transcription factor complex);GO:0005737(cytoplasm);GO:0005829(cytosol);GO:0006351("transcription, DNA-dependent");GO…	NA
circRNA10433	5.37904	7.67527	chr4	72137082	72158417	-	8	circRNA	-	ENSMUST00000074216.8	Tle1	mRNA	chr4:72126437-72137081|chr4:72158417-72169121	"transducin-like enhancer of split 1, homolog of Drosophila E(spl) "	GO:0000122(negative regulation of transcription from RNA polymerase II promoter);GO:0001106(RNA polymerase II transcription corepressor activity);GO:0003682(chromatin binding);GO:0003714(transcription corepressor activity);GO:0005515(protein binding);GO:0005634(nucleus);GO:0005667(transcription factor complex);GO:0005737(cytoplasm);GO:0005829(cytosol);GO:0006351("transcription, DNA-dependent");GO…	NA
circRNA10434	0.964579	1.72166	chr4	74262809	74271369	+	2	circRNA	-	ENSMUST00000077851.4	Kdm4c	mRNA	chr4:74242640-74262808|chr4:74271369-74280896	lysine (K)-specific demethylase 4C	GO:0000790(nuclear chromatin);GO:0005515(protein binding);GO:0006351("transcription, DNA-dependent");GO:0006357(regulation of transcription from RNA polymerase II promoter);GO:0008270(zinc ion binding);GO:0008284(positive regulation of cell proliferation);GO:0019899(enzyme binding);GO:0032454(histone demethylase activity (H3-K9 specific));GO:0033169(histone H3-K9 demethylation);GO:0050681(androge…	NA
circRNA10435	0.866039	2.026	chr4	74262809	74307014	+	5	circRNA	-	ENSMUST00000077851.4	Kdm4c	mRNA	chr4:74242640-74262808|chr4:74307014-74311646	lysine (K)-specific demethylase 4C	GO:0000790(nuclear chromatin);GO:0005515(protein binding);GO:0006351("transcription, DNA-dependent");GO:0006357(regulation of transcription from RNA polymerase II promoter);GO:0008270(zinc ion binding);GO:0008284(positive regulation of cell proliferation);GO:0019899(enzyme binding);GO:0032454(histone demethylase activity (H3-K9 specific));GO:0033169(histone H3-K9 demethylation);GO:0050681(androge…	NA
circRNA10436	0.64286	1.81844	chr4	74280897	74315649	+	5	circRNA	-	ENSMUST00000077851.4	Kdm4c	mRNA	chr4:74271369-74280896|chr4:74315649-74330654	lysine (K)-specific demethylase 4C	GO:0000790(nuclear chromatin);GO:0005515(protein binding);GO:0006351("transcription, DNA-dependent");GO:0006357(regulation of transcription from RNA polymerase II promoter);GO:0008270(zinc ion binding);GO:0008284(positive regulation of cell proliferation);GO:0019899(enzyme binding);GO:0032454(histone demethylase activity (H3-K9 specific));GO:0033169(histone H3-K9 demethylation);GO:0050681(androge…	NA
circRNA10437	0	0.752872	chr4	76102955	76140702	-	9	circRNA	-	ENSMUST00000107289.3	Ptprd	mRNA	chr4:76100752-76102954|chr4:76140702-76243644	"protein tyrosine phosphatase, receptor type, D "	GO:0004725(protein tyrosine phosphatase activity);GO:0005102(receptor binding);GO:0005515(protein binding);GO:0006470(protein dephosphorylation);GO:0007157(heterophilic cell-cell adhesion);GO:0016021(integral to membrane);GO:0016311(dephosphorylation);GO:0016791(phosphatase activity);GO:0030182(neuron differentiation);GO:0050775(positive regulation of dendrite morphogenesis);GO:0050839(cell adhes…	NA
circRNA10438	1.811	0.528935	chr4	76128485	76140702	-	7	circRNA	-	ENSMUST00000107289.3	Ptprd	mRNA	chr4:76107416-76128484|chr4:76140702-76243644	"protein tyrosine phosphatase, receptor type, D "	GO:0004725(protein tyrosine phosphatase activity);GO:0005102(receptor binding);GO:0005515(protein binding);GO:0006470(protein dephosphorylation);GO:0007157(heterophilic cell-cell adhesion);GO:0016021(integral to membrane);GO:0016311(dephosphorylation);GO:0016791(phosphatase activity);GO:0030182(neuron differentiation);GO:0050775(positive regulation of dendrite morphogenesis);GO:0050839(cell adhes…	NA
circRNA10439	0	1.0619	chr4	83535790	83751908	+	22	circRNA	-	ENSMUST00000053414.7	Ccdc171	mRNA	chr4:83525770-83535789|chr4:83751908-83795199	coiled-coil domain containing 171	GO:0003674(molecular_function);GO:0005575(cellular_component);GO:0007165(signal transduction);GO:0008150(biological_process)	NA
circRNA1044	0	9.36575	chr11	120674040	120708709	+	12	circRNA	-	ENSMUST00000026135.9	Aspscr1	mRNA	chr11:120673170-120674039|chr11:120708709-120708929	"alveolar soft part sarcoma chromosome region, candidate 1 (human) "	GO:0005515(protein binding);GO:0005634(nucleus);GO:0005829(cytosol);GO:0006886(intracellular protein transport);GO:0009898(internal side of plasma membrane);GO:0012505(endomembrane system);GO:0012506(vesicle membrane);GO:0019898(extrinsic to membrane);GO:0030659(cytoplasmic vesicle membrane);GO:0042593(glucose homeostasis);GO:0046324(regulation of glucose import);GO:0048471(perinuclear region of …	NA
circRNA10440	0	0.960254	chr4	83535790	83549777	+	3	circRNA	-	ENSMUST00000053414.7	Ccdc171	mRNA	chr4:83525770-83535789|chr4:83549777-83554693	coiled-coil domain containing 171	GO:0003674(molecular_function);GO:0005575(cellular_component);GO:0007165(signal transduction);GO:0008150(biological_process)	NA
circRNA10441	0	0.950629	chr4	83549603	83620963	+	7	circRNA	-	ENSMUST00000053414.7	Ccdc171	mRNA	chr4:83546969-83549602|chr4:83620963-83635639	coiled-coil domain containing 171	GO:0003674(molecular_function);GO:0005575(cellular_component);GO:0007165(signal transduction);GO:0008150(biological_process)	NA
circRNA10442	0	0.708063	chr4	83554694	83558030	+	2	circRNA	-	ENSMUST00000053414.7	Ccdc171	mRNA	chr4:83549777-83554693|chr4:83558030-83580747	coiled-coil domain containing 171	GO:0003674(molecular_function);GO:0005575(cellular_component);GO:0007165(signal transduction);GO:0008150(biological_process)	NA
circRNA10443	0	0.837631	chr4	83554694	83604182	+	5	circRNA	-	ENSMUST00000053414.7	Ccdc171	mRNA	chr4:83549777-83554693|chr4:83604182-83620824	coiled-coil domain containing 171	GO:0003674(molecular_function);GO:0005575(cellular_component);GO:0007165(signal transduction);GO:0008150(biological_process)	NA
circRNA10444	0	0.648957	chr4	83580748	83604182	+	3	circRNA	-	ENSMUST00000053414.7	Ccdc171	mRNA	chr4:83558030-83580747|chr4:83604182-83620824	coiled-coil domain containing 171	GO:0003674(molecular_function);GO:0005575(cellular_component);GO:0007165(signal transduction);GO:0008150(biological_process)	NA
circRNA10445	0	0.83382	chr4	83635640	83696436	+	11	circRNA	-	ENSMUST00000053414.7	Ccdc171	mRNA	chr4:83620963-83635639|chr4:83696436-83742927	coiled-coil domain containing 171	GO:0003674(molecular_function);GO:0005575(cellular_component);GO:0007165(signal transduction);GO:0008150(biological_process)	NA
circRNA10446	0	0.889221	chr4	83657312	83795331	+	12	circRNA	-	ENSMUST00000125077.3	Ccdc171	mRNA	chr4:83655634-83657311|chr4:83795331-83817999	coiled-coil domain containing 171	GO:0003674(molecular_function);GO:0005575(cellular_component);GO:0007165(signal transduction);GO:0008150(biological_process)	NA
circRNA10447	0	1.52913	chr4	83742928	83795331	+	3	circRNA	-	ENSMUST00000053414.7	Ccdc171	mRNA	chr4:83696436-83742927|chr4:83795331-83817999	coiled-coil domain containing 171	GO:0003674(molecular_function);GO:0005575(cellular_component);GO:0007165(signal transduction);GO:0008150(biological_process)	NA
circRNA10448	0	0.7308	chr4	84994629	85067880	+	10	circRNA	-	ENSMUST00000047023.7	Cntln	mRNA	chr4:84979521-84994628|chr4:85067880-85092636	"centlein, centrosomal protein "	GO:0003674(molecular_function);GO:0005739(mitochondrion);GO:0005813(centrosome);GO:0005814(centriole);GO:0008150(biological_process)	NA
circRNA10449	0	8.00958	chr4	86582881	86607990	-	15	circRNA	-	ENSMUST00000070607.7	Haus6	mRNA	chr4:86582018-86582880|chr4:86607990-86611685	"HAUS augmin-like complex, subunit 6 "	GO:0003674(molecular_function);GO:0005634(nucleus);GO:0005737(cytoplasm);GO:0005813(centrosome);GO:0051225(spindle assembly);GO:0051297(centrosome organization);GO:0070652(HAUS complex)	NA
circRNA1045	5.15429	4.62013	chr11	120686644	120689341	+	3	circRNA	-	ENSMUST00000026135.9	Aspscr1	mRNA	chr11:120678520-120686643|chr11:120689341-120701143	"alveolar soft part sarcoma chromosome region, candidate 1 (human) "	GO:0005515(protein binding);GO:0005634(nucleus);GO:0005829(cytosol);GO:0006886(intracellular protein transport);GO:0009898(internal side of plasma membrane);GO:0012505(endomembrane system);GO:0012506(vesicle membrane);GO:0019898(extrinsic to membrane);GO:0030659(cytoplasmic vesicle membrane);GO:0042593(glucose homeostasis);GO:0046324(regulation of glucose import);GO:0048471(perinuclear region of …	NA
circRNA10450	2.02138	4.7418	chr4	87782287	87794011	-	5	circRNA	-	ENSMUST00000078090.6	Mllt3	mRNA	chr4:87774146-87782286|chr4:87794011-87840681	"myeloid/lymphoid or mixed-lineage leukemia (trithorax homolog, Drosophila); translocated to, 3 "	GO:0005515(protein binding);GO:0005634(nucleus);GO:0006351("transcription, DNA-dependent");GO:0006355("regulation of transcription, DNA-dependent");GO:0007379(segment specification);GO:0009952(anterior/posterior pattern specification);GO:0090090(negative regulation of canonical Wnt receptor signaling pathway);GO:2000096("positive regulation of Wnt receptor signaling pathway, planar cell polarity …	NA
circRNA10451	2.10105	2.32583	chr4	87840682	87841389	-	1	circRNA	-	ENSMUST00000078090.6	Mllt3	mRNA	chr4:87794011-87840681|chr4:87841389-87873837	"myeloid/lymphoid or mixed-lineage leukemia (trithorax homolog, Drosophila); translocated to, 3 "	GO:0005515(protein binding);GO:0005634(nucleus);GO:0006351("transcription, DNA-dependent");GO:0006355("regulation of transcription, DNA-dependent");GO:0007379(segment specification);GO:0009952(anterior/posterior pattern specification);GO:0090090(negative regulation of canonical Wnt receptor signaling pathway);GO:2000096("positive regulation of Wnt receptor signaling pathway, planar cell polarity …	NA
circRNA10452	0	0.850593	chr4	88121270	88182671	+	8	circRNA	-	ENSMUST00000097992.4	Focad	mRNA	chr4:88094675-88121269|chr4:88182671-88185879	focadhesin	GO:0003674(molecular_function);GO:0005488(binding);GO:0005515(protein binding);GO:0005925(focal adhesion);GO:0008150(biological_process);GO:0016021(integral to membrane)	NA
circRNA10453	0	6.39609	chr4	88274098	88326235	+	7	circRNA	-	ENSMUST00000097992.4	Focad	mRNA	chr4:88232782-88274097|chr4:88326235-88330968	focadhesin	GO:0003674(molecular_function);GO:0005488(binding);GO:0005515(protein binding);GO:0005925(focal adhesion);GO:0008150(biological_process);GO:0016021(integral to membrane)	NA
circRNA10454	0	2.4953	chr4	88336168	88344817	+	4	circRNA	-	ENSMUST00000097992.4	Focad	mRNA	chr4:88331057-88336167|chr4:88344817-88348803	focadhesin	GO:0003674(molecular_function);GO:0005488(binding);GO:0005515(protein binding);GO:0005925(focal adhesion);GO:0008150(biological_process);GO:0016021(integral to membrane)	NA
circRNA10455	0	12.1608	chr4	91260761	91281317	-	3	circRNA	-	ENSMUST00000107110.2	Elavl2	mRNA	chr4:91253570-91260760|chr4:91281317-91308610	"ELAV (embryonic lethal, abnormal vision, Drosophila)-like 2 (Hu antigen B) "	GO:0000166(nucleotide binding);GO:0003676(nucleic acid binding);GO:0003723(RNA binding);GO:0005515(protein binding)	NA
[truncated: 17,968 more rows]
