# Supplementary material for: Systematic identification and comparison of expressed profiles of lncRNAs and circRNAs with associated co-expression and ceRNA networks in mouse germline stem cells
Source: Oncotarget. 2017 Feb 25;8(16):26573–90. doi: 10.18632/oncotarget.15719 (PMC5432280; doi:10.18632/oncotarget.15719)
Supplement: Supplementary file 7 [file oncotarget-08-26573-s007.xlsx]

## Sheet: Sheet1
Supplementary File S6: Full information lists of GO terms of sex-biased cirRNAs
GO_ID	GO_Term	GO_Function	GO_class	S gene number	TS gene number	B gene number	TB gene number	pvalue
GO:0007219	Notch signaling pathway	biological_process	8	8	553	21	5264	0.000828251
GO:0007165	signal transduction	biological_process	8	3	553	3	5264	0.00115376
GO:0007585	respiratory gaseous exchange	biological_process	5	4	553	7	5264	0.00325322
GO:0035329	hippo signaling cascade	biological_process	8	5	553	12	5264	0.00530713
GO:0008285	negative regulation of cell proliferation	biological_process	5	15	553	92	5264	0.00630713
GO:0009100	glycoprotein metabolic process	biological_process	6	3	553	5	5264	0.00980388
GO:0060674	placenta blood vessel development	biological_process	7	3	553	5	5264	0.00980388
GO:0060215	primitive hemopoiesis	biological_process	8	2	553	2	5264	0.0110183
GO:0031585	"regulation of inositol 1,4,5-trisphosphate-sensitive calcium-release channel activity"	biological_process	9	2	553	2	5264	0.0110183
GO:0042759	long-chain fatty acid biosynthetic process	biological_process	10	2	553	2	5264	0.0110183
GO:0001754	eye photoreceptor cell differentiation	biological_process	11	2	553	2	5264	0.0110183
GO:0060706	cell differentiation involved in embryonic placenta development	biological_process	7	2	553	2	5264	0.0110183
GO:0051177	meiotic sister chromatid cohesion	biological_process	8	2	553	2	5264	0.0110183
GO:0033189	response to vitamin A	biological_process	9	2	553	2	5264	0.0110183
GO:1902083	negative regulation of peptidyl-cysteine S-nitrosylation	biological_process	10	2	553	2	5264	0.0110183
GO:0007050	cell cycle arrest	biological_process	7	8	553	31	5264	0.0124937
GO:0007417	central nervous system development	biological_process	8	6	553	20	5264	0.0140038
GO:0008584	male gonad development	biological_process	8	6	553	20	5264	0.0140038
GO:0007163	establishment or maintenance of cell polarity	biological_process	5	5	553	15	5264	0.0154191
GO:1902043	positive regulation of extrinsic apoptotic signaling pathway via death domain receptors	biological_process	11	3	553	6	5264	0.0180875
GO:0043409	negative regulation of MAPK cascade	biological_process	11	3	553	6	5264	0.0180875
GO:0042692	muscle cell differentiation	biological_process	7	3	553	6	5264	0.0180875
GO:0001967	suckling behavior	biological_process	5	3	553	6	5264	0.0180875
GO:0048812	neuron projection morphogenesis	biological_process	7	6	553	22	5264	0.0225009
GO:0007218	neuropeptide signaling pathway	biological_process	9	4	553	12	5264	0.030011
GO:0060206	estrous cycle phase	biological_process	4	2	553	3	5264	0.0307474
GO:0006269	"DNA replication, synthesis of RNA primer"	biological_process	9	2	553	3	5264	0.0307474
GO:0005513	detection of calcium ion	biological_process	8	2	553	3	5264	0.0307474
GO:0035051	cardiocyte differentiation	biological_process	7	2	553	3	5264	0.0307474
GO:0048708	astrocyte differentiation	biological_process	8	2	553	3	5264	0.0307474
GO:0032402	melanosome transport	biological_process	8	2	553	3	5264	0.0307474
GO:0003157	endocardium development	biological_process	9	2	553	3	5264	0.0307474
GO:0046620	regulation of organ growth	biological_process	6	2	553	3	5264	0.0307474
GO:0043297	apical junction assembly	biological_process	8	2	553	3	5264	0.0307474
GO:0006401	RNA catabolic process	biological_process	8	2	553	3	5264	0.0307474
GO:0055098	response to low-density lipoprotein particle stimulus	biological_process	6	2	553	3	5264	0.0307474
GO:0030238	male sex determination	biological_process	6	2	553	3	5264	0.0307474
GO:0010881	regulation of cardiac muscle contraction by regulation of the release of sequestered calcium ion	biological_process	11	2	553	3	5264	0.0307474
GO:0045944	positive regulation of transcription from RNA polymerase II promoter	biological_process	13	35	553	248	5264	0.0405501
GO:0032355	response to estradiol stimulus	biological_process	8	5	553	19	5264	0.0420349
GO:0030073	insulin secretion	biological_process	10	3	553	8	5264	0.0431597
GO:0048286	lung alveolus development	biological_process	9	3	553	8	5264	0.0431597
GO:0006486	protein glycosylation	biological_process	8	7	553	32	5264	0.0445905
GO:0032313	regulation of Rab GTPase activity	biological_process	16	6	553	26	5264	0.0485162
GO:0007368	determination of left/right symmetry	biological_process	9	5	553	20	5264	0.0513786
GO:0016311	dephosphorylation	biological_process	7	9	553	47	5264	0.0527317
GO:0071285	cellular response to lithium ion
GO:0000188	inactivation of MAPK activity	biological_process	14	2	553	4	5264	0.0572416
GO:0031000	response to caffeine	biological_process	7	2	553	4	5264	0.0572416
GO:0051642	centrosome localization	biological_process	6	2	553	4	5264	0.0572416
GO:0009405	pathogenesis	biological_process	4	2	553	4	5264	0.0572416
GO:0002011	morphogenesis of an epithelial sheet	biological_process	7	2	553	4	5264	0.0572416
GO:0032237	activation of store-operated calcium channel activity	biological_process	12	2	553	4	5264	0.0572416
GO:0032801	receptor catabolic process	biological_process	6	2	553	4	5264	0.0572416
GO:0097284	hepatocyte apoptotic process	biological_process	9	2	553	4	5264	0.0572416
GO:0010389	regulation of G2/M transition of mitotic cell cycle	biological_process	9	2	553	4	5264	0.0572416
GO:0061036	positive regulation of cartilage development	biological_process	10	2	553	4	5264	0.0572416
GO:0045741	positive regulation of epidermal growth factor-activated receptor activity	biological_process	12	2	553	4	5264	0.0572416
GO:0043393	regulation of protein binding	biological_process	6	3	553	9	5264	0.059809
GO:0043966	histone H3 acetylation	biological_process	10	5	553	21	5264	0.0618377
GO:0034644	cellular response to UV	biological_process	8	4	553	15	5264	0.0643309
GO:0030900	forebrain development	biological_process	10	6	553	28	5264	0.0664686
GO:0045666	positive regulation of neuron differentiation	biological_process	11	4	553	16	5264	0.0789296
GO:0006006	glucose metabolic process	biological_process	9	4	553	16	5264	0.0789296
GO:0048477	oogenesis	biological_process	7	3	553	10	5264	0.0789749
GO:0046847	filopodium assembly	biological_process	7	3	553	10	5264	0.0789749
GO:0042110	T cell activation	biological_process	6	3	553	10	5264	0.0789749
GO:0000122	negative regulation of transcription from RNA polymerase II promoter	biological_process	12	26	553	188	5264	0.0853946
GO:0042593	glucose homeostasis	biological_process	8	5	553	23	5264	0.0860698
GO:0010923	negative regulation of phosphatase activity	biological_process	10	5	553	23	5264	0.0860698
GO:0003143	embryonic heart tube morphogenesis	biological_process	8	2	553	5	5264	0.0888668
GO:0046579	positive regulation of Ras protein signal transduction	biological_process	11	2	553	5	5264	0.0888668
GO:0006515	misfolded or incompletely synthesized protein catabolic process	biological_process	9	2	553	5	5264	0.0888668
GO:0042698	ovulation cycle	biological_process	6	2	553	5	5264	0.0888668
GO:0046621	negative regulation of organ growth	biological_process	7	2	553	5	5264	0.0888668
GO:0006622	protein targeting to lysosome	biological_process	8	2	553	5	5264	0.0888668
GO:0006024	glycosaminoglycan biosynthetic process	biological_process	8	2	553	5	5264	0.0888668
GO:0043268	positive regulation of potassium ion transport	biological_process	10	2	553	5	5264	0.0888668
GO:0006325	chromatin organization	biological_process	6	2	553	5	5264	0.0888668
GO:0019722	calcium-mediated signaling	biological_process	9	2	553	5	5264	0.0888668
GO:0031334	positive regulation of protein complex assembly	biological_process	7	2	553	5	5264	0.0888668
GO:0021756	striatum development	biological_process	13	2	553	5	5264	0.0888668
GO:0035024	negative regulation of Rho protein signal transduction	biological_process	12	2	553	5	5264	0.0888668
GO:0033137	negative regulation of peptidyl-serine phosphorylation	biological_process	10	2	553	5	5264	0.0888668
GO:0035235	ionotropic glutamate receptor signaling pathway	biological_process	9	2	553	5	5264	0.0888668
GO:0050873	brown fat cell differentiation	biological_process	8	2	553	5	5264	0.0888668
GO:0021794	thalamus development	biological_process	12	2	553	5	5264	0.0888668
GO:0010569	regulation of double-strand break repair via homologous recombination	biological_process	12	2	553	5	5264	0.0888668
GO:0090136	epithelial cell-cell adhesion	biological_process	7	2	553	5	5264	0.0888668
GO:0008150	biological_process	biological_process	2	151	553	1312	5264	0.0947723
GO:0030216	keratinocyte differentiation	biological_process	9	4	553	17	5264	0.0950176
GO:0006816	calcium ion transport	biological_process	9	7	553	38	5264	0.0973181
GO:0008104	protein localization	biological_process	5	6	553	31	5264	0.0997215
GO:0034613	cellular protein localization	biological_process	6	5	553	24	5264	0.0997952
GO:0021549	cerebellum development	biological_process	12	3	553	11	5264	0.100424
GO:0035116	embryonic hindlimb morphogenesis	biological_process	10	3	553	11	5264	0.100424
GO:0014068	positive regulation of phosphatidylinositol 3-kinase cascade	biological_process	12	3	553	11	5264	0.100424
GO:0036119	response to platelet-derived growth factor stimulus	biological_process	5	1	553	1	5264	0.105053
GO:0043990	histone H2A-S1 phosphorylation	biological_process	11	1	553	1	5264	0.105053
GO:0032489	regulation of Cdc42 protein signal transduction	biological_process	12	1	553	1	5264	0.105053
GO:0002790	peptide secretion	biological_process	7	1	553	1	5264	0.105053
GO:0006272	leading strand elongation	biological_process	12	1	553	1	5264	0.105053
GO:0042304	regulation of fatty acid biosynthetic process	biological_process	10	1	553	1	5264	0.105053
GO:0061037	negative regulation of cartilage development	biological_process	10	1	553	1	5264	0.105053
GO:0090005	negative regulation of establishment of protein localization to plasma membrane	biological_process	8	1	553	1	5264	0.105053
GO:0001823	mesonephros development	biological_process	10	1	553	1	5264	0.105053
GO:0060282	positive regulation of oocyte development	biological_process	11	1	553	1	5264	0.105053
GO:0060401	cytosolic calcium ion transport	biological_process	10	1	553	1	5264	0.105053
GO:0001771	immunological synapse formation	biological_process	6	1	553	1	5264	0.105053
GO:0019388	galactose catabolic process	biological_process	9	1	553	1	5264	0.105053
GO:0097198	histone H3-K36 trimethylation	biological_process	10	1	553	1	5264	0.105053
GO:1900017	positive regulation of cytokine production involved in inflammatory response	biological_process	8	1	553	1	5264	0.105053
GO:0051012	microtubule sliding	biological_process	7	1	553	1	5264	0.105053
GO:0018193	peptidyl-amino acid modification	biological_process	8	1	553	1	5264	0.105053
GO:0046068	cGMP metabolic process	biological_process	12	1	553	1	5264	0.105053
GO:0051643	endoplasmic reticulum localization	biological_process	6	1	553	1	5264	0.105053
GO:0032754	positive regulation of interleukin-5 production	biological_process	8	1	553	1	5264	0.105053
GO:0042048	olfactory behavior	biological_process	6	1	553	1	5264	0.105053
GO:0010255	glucose mediated signaling pathway	biological_process	10	1	553	1	5264	0.105053
GO:0050794	regulation of cellular process	biological_process	4	1	553	1	5264	0.105053
GO:0007525	somatic muscle development	biological_process	6	1	553	1	5264	0.105053
GO:2001222	regulation of neuron migration	biological_process	9	1	553	1	5264	0.105053
GO:0050793	regulation of developmental process	biological_process	4	1	553	1	5264	0.105053
GO:0021761	limbic system development	biological_process	11	1	553	1	5264	0.105053
GO:0042351	'de novo' GDP-L-fucose biosynthetic process	biological_process	12	1	553	1	5264	0.105053
GO:0008588	release of cytoplasmic sequestered NF-kappaB	biological_process	9	1	553	1	5264	0.105053
GO:0048864	stem cell development	biological_process	8	1	553	1	5264	0.105053
GO:0016199	axon midline choice point recognition	biological_process	9	1	553	1	5264	0.105053
GO:0051099	positive regulation of binding	biological_process	6	1	553	1	5264	0.105053
GO:0090188	negative regulation of pancreatic juice secretion	biological_process	9	1	553	1	5264	0.105053
GO:0060591	chondroblast differentiation	biological_process	7	1	553	1	5264	0.105053
GO:0032485	regulation of Ral protein signal transduction	biological_process	11	1	553	1	5264	0.105053
GO:0072709	cellular response to sorbitol	biological_process	8	1	553	1	5264	0.105053
GO:0045875	negative regulation of sister chromatid cohesion	biological_process	8	1	553	1	5264	0.105053
GO:0044331	cell-cell adhesion mediated by cadherin	biological_process	7	1	553	1	5264	0.105053
GO:0031987	locomotion involved in locomotory behavior	biological_process	5	1	553	1	5264	0.105053
GO:0045218	zonula adherens maintenance	biological_process	8	1	553	1	5264	0.105053
GO:0021682	nerve maturation	biological_process	9	1	553	1	5264	0.105053
GO:1901143	insulin catabolic process	biological_process	8	1	553	1	5264	0.105053
GO:0050428	3'-phosphoadenosine 5'-phosphosulfate biosynthetic process	biological_process	11	1	553	1	5264	0.105053
GO:0010956	negative regulation of calcidiol 1-monooxygenase activity	biological_process	10	1	553	1	5264	0.105053
GO:0060004	reflex	biological_process	5	1	553	1	5264	0.105053
GO:0002115	store-operated calcium entry	biological_process	10	1	553	1	5264	0.105053
GO:0051351	positive regulation of ligase activity	biological_process	6	1	553	1	5264	0.105053
GO:0019276	UDP-N-acetylgalactosamine metabolic process	biological_process	11	1	553	1	5264	0.105053
GO:0006436	tryptophanyl-tRNA aminoacylation	biological_process	13	1	553	1	5264	0.105053
GO:0090324	negative regulation of oxidative phosphorylation	biological_process	15	1	553	1	5264	0.105053
GO:0072599	establishment of protein localization to endoplasmic reticulum	biological_process	9	1	553	1	5264	0.105053
GO:0000291	"nuclear-transcribed mRNA catabolic process, exonucleolytic"	biological_process	11	1	553	1	5264	0.105053
GO:0090249	regulation of cell motility involved in somitogenic axis elongation	biological_process	8	1	553	1	5264	0.105053
GO:2000827	mitochondrial RNA surveillance	biological_process	10	1	553	1	5264	0.105053
GO:1902305	regulation of sodium ion transmembrane transport	biological_process	8	1	553	1	5264	0.105053
GO:0001818	negative regulation of cytokine production	biological_process	7	1	553	1	5264	0.105053
GO:0060399	positive regulation of growth hormone receptor signaling pathway	biological_process	12	1	553	1	5264	0.105053
GO:0035945	mitochondrial ncRNA surveillance	biological_process	11	1	553	1	5264	0.105053
GO:0046661	male sex differentiation	biological_process	6	1	553	1	5264	0.105053
GO:0032835	glomerulus development	biological_process	11	1	553	1	5264	0.105053
GO:0032252	secretory granule localization	biological_process	7	1	553	1	5264	0.105053
GO:0045163	clustering of voltage-gated potassium channels	biological_process	13	1	553	1	5264	0.105053
GO:0060010	Sertoli cell fate commitment	biological_process	9	1	553	1	5264	0.105053
GO:0021575	hindbrain morphogenesis	biological_process	11	1	553	1	5264	0.105053
GO:0090287	regulation of cellular response to growth factor stimulus	biological_process	8	1	553	1	5264	0.105053
GO:0030432	peristalsis	biological_process	10	1	553	1	5264	0.105053
GO:0097009	energy homeostasis	biological_process	6	1	553	1	5264	0.105053
GO:0086094	positive regulation of ryanodine-sensitive calcium-release channel activity by adrenergic receptor signaling pathway involved in positive regulation of cardiac muscle contraction	biological_process	11	1	553	1	5264	0.105053
GO:1990074	polyuridylation-dependent mRNA catabolic process	biological_process	10	1	553	1	5264	0.105053
GO:0003184	pulmonary valve morphogenesis	biological_process	11	1	553	1	5264	0.105053
GO:0097111	endoplasmic reticulum-Golgi intermediate compartment organization	biological_process	5	1	553	1	5264	0.105053
GO:0010768	negative regulation of transcription from RNA polymerase II promoter in response to UV-induced DNA damage	biological_process	13	1	553	1	5264	0.105053
GO:0050904	diapedesis	biological_process	6	1	553	1	5264	0.105053
GO:0060022	hard palate development	biological_process	5	1	553	1	5264	0.105053
GO:0061034	olfactory bulb mitral cell layer development	biological_process	14	1	553	1	5264	0.105053
GO:0048313	Golgi inheritance	biological_process	6	1	553	1	5264	0.105053
GO:0002674	negative regulation of acute inflammatory response	biological_process	9	1	553	1	5264	0.105053
GO:0033129	positive regulation of histone phosphorylation	biological_process	11	1	553	1	5264	0.105053
GO:0045200	establishment of neuroblast polarity	biological_process	7	1	553	1	5264	0.105053
GO:0014819	regulation of skeletal muscle contraction	biological_process	10	1	553	1	5264	0.105053
GO:0061084	negative regulation of protein refolding	biological_process	10	1	553	1	5264	0.105053
GO:0086001	regulation of cardiac muscle cell action potential	biological_process	7	1	553	1	5264	0.105053
GO:0070827	chromatin maintenance	biological_process	7	1	553	1	5264	0.105053
GO:0055118	negative regulation of cardiac muscle contraction	biological_process	11	1	553	1	5264	0.105053
GO:0006488	dolichol-linked oligosaccharide biosynthetic process	biological_process	7	1	553	1	5264	0.105053
GO:0000301	"retrograde transport, vesicle recycling within Golgi"	biological_process	8	1	553	1	5264	0.105053
GO:0009877	nodulation	biological_process	6	1	553	1	5264	0.105053
GO:0034728	nucleosome organization	biological_process	7	1	553	1	5264	0.105053
GO:1901142	insulin metabolic process	biological_process	6	1	553	1	5264	0.105053
GO:0000962	positive regulation of mitochondrial RNA catabolic process	biological_process	11	1	553	1	5264	0.105053
GO:0038027	apolipoprotein A-I-mediated signaling pathway	biological_process	8	1	553	1	5264	0.105053
GO:2000659	regulation of interleukin-1-mediated signaling pathway	biological_process	10	1	553	1	5264	0.105053
GO:0042982	amyloid precursor protein metabolic process	biological_process	6	1	553	1	5264	0.105053
GO:0048842	positive regulation of axon extension involved in axon guidance	biological_process	6	1	553	1	5264	0.105053
GO:0033007	negative regulation of mast cell activation involved in immune response	biological_process	10	1	553	1	5264	0.105053
GO:0022028	tangential migration from the subventricular zone to the olfactory bulb	biological_process	10	1	553	1	5264	0.105053
GO:0051284	positive regulation of sequestering of calcium ion	biological_process	13	1	553	1	5264	0.105053
GO:0042264	peptidyl-aspartic acid hydroxylation	biological_process	9	1	553	1	5264	0.105053
GO:0019836	hemolysis by symbiont of host erythrocytes	biological_process	8	1	553	1	5264	0.105053
GO:0001919	regulation of receptor recycling	biological_process	8	1	553	1	5264	0.105053
GO:0072205	metanephric collecting duct development	biological_process	8	1	553	1	5264	0.105053
GO:0043987	histone H3-S10 phosphorylation	biological_process	11	1	553	1	5264	0.105053
GO:0006677	glycosylceramide metabolic process	biological_process	8	1	553	1	5264	0.105053
GO:0006598	polyamine catabolic process	biological_process	9	1	553	1	5264	0.105053
GO:0031119	tRNA pseudouridine synthesis	biological_process	13	1	553	1	5264	0.105053
GO:0007529	establishment of synaptic specificity at neuromuscular junction	biological_process	7	1	553	1	5264	0.105053
GO:0000958	mitochondrial mRNA catabolic process	biological_process	10	1	553	1	5264	0.105053
GO:0042158	lipoprotein biosynthetic process	biological_process	7	1	553	1	5264	0.105053
GO:0019477	L-lysine catabolic process	biological_process	11	1	553	1	5264	0.105053
GO:1901896	positive regulation of calcium-transporting ATPase activity	biological_process	15	1	553	1	5264	0.105053
GO:0030003	cellular cation homeostasis	biological_process	8	1	553	1	5264	0.105053
GO:0019673	GDP-mannose metabolic process	biological_process	11	1	553	1	5264	0.105053
GO:0060393	regulation of pathway-restricted SMAD protein phosphorylation	biological_process	10	1	553	1	5264	0.105053
GO:0051014	actin filament severing	biological_process	6	1	553	1	5264	0.105053
GO:0086029	Purkinje myocyte to ventricular cardiac muscle cell signaling	biological_process	8	1	553	1	5264	0.105053
GO:0014883	transition between fast and slow fiber	biological_process	11	1	553	1	5264	0.105053
GO:0045162	clustering of voltage-gated sodium channels	biological_process	13	1	553	1	5264	0.105053
GO:0042058	regulation of epidermal growth factor receptor signaling pathway	biological_process	12	1	553	1	5264	0.105053
GO:0033578	protein glycosylation in Golgi	biological_process	9	1	553	1	5264	0.105053
GO:0070086	ubiquitin-dependent endocytosis	biological_process	5	1	553	1	5264	0.105053
GO:0032400	melanosome localization	biological_process	7	1	553	1	5264	0.105053
GO:0003220	left ventricular cardiac muscle tissue morphogenesis	biological_process	13	1	553	1	5264	0.105053
GO:0072287	metanephric distal tubule morphogenesis	biological_process	11	1	553	1	5264	0.105053
GO:0014809	regulation of skeletal muscle contraction by regulation of release of sequestered calcium ion	biological_process	11	1	553	1	5264	0.105053
GO:1900025	negative regulation of substrate adhesion-dependent cell spreading	biological_process	11	1	553	1	5264	0.105053
GO:0050803	regulation of synapse structure and activity	biological_process	5	1	553	1	5264	0.105053
GO:0014904	myotube cell development	biological_process	10	1	553	1	5264	0.105053
GO:0002369	T cell cytokine production	biological_process	8	1	553	1	5264	0.105053
GO:0010637	negative regulation of mitochondrial fusion	biological_process	8	1	553	1	5264	0.105053
GO:0060563	neuroepithelial cell differentiation	biological_process	9	1	553	1	5264	0.105053
GO:0071711	basement membrane organization	biological_process	7	1	553	1	5264	0.105053
GO:0003006	developmental process involved in reproduction	biological_process	4	1	553	1	5264	0.105053
GO:0021506	anterior neuropore closure	biological_process	14	1	553	1	5264	0.105053
GO:0000103	sulfate assimilation	biological_process	6	1	553	1	5264	0.105053
GO:0035441	cell migration involved in vasculogenesis	biological_process	8	1	553	1	5264	0.105053
GO:0006582	melanin metabolic process	biological_process	7	1	553	1	5264	0.105053
GO:2001038	regulation of cellular response to drug	biological_process	7	1	553	1	5264	0.105053
GO:0021629	olfactory nerve structural organization	biological_process	12	1	553	1	5264	0.105053
GO:1901385	regulation of voltage-gated calcium channel activity	biological_process	10	1	553	1	5264	0.105053
GO:0001704	formation of primary germ layer	biological_process	9	1	553	1	5264	0.105053
GO:0006574	valine catabolic process	biological_process	9	1	553	1	5264	0.105053
GO:0045745	positive regulation of G-protein coupled receptor protein signaling pathway	biological_process	10	1	553	1	5264	0.105053
GO:0008366	axon ensheathment	biological_process	9	1	553	1	5264	0.105053
GO:0072600	establishment of protein localization to Golgi	biological_process	9	1	553	1	5264	0.105053
GO:0034380	high-density lipoprotein particle assembly	biological_process	7	1	553	1	5264	0.105053
GO:0000965	mitochondrial RNA 3'-end processing	biological_process	11	1	553	1	5264	0.105053
GO:0021516	dorsal spinal cord development	biological_process	10	1	553	1	5264	0.105053
GO:0072560	type B pancreatic cell maturation	biological_process	13	1	553	1	5264	0.105053
GO:0006014	D-ribose metabolic process	biological_process	9	1	553	1	5264	0.105053
GO:0043367	"CD4-positive, alpha-beta T cell differentiation"	biological_process	11	1	553	1	5264	0.105053
GO:0072237	metanephric proximal tubule development	biological_process	10	1	553	1	5264	0.105053
GO:0046587	positive regulation of calcium-dependent cell-cell adhesion	biological_process	7	1	553	1	5264	0.105053
GO:2000233	negative regulation of rRNA processing	biological_process	13	1	553	1	5264	0.105053
GO:0043988	histone H3-S28 phosphorylation	biological_process	11	1	553	1	5264	0.105053
GO:0046824	positive regulation of nucleocytoplasmic transport	biological_process	9	1	553	1	5264	0.105053
GO:0002176	male germ cell proliferation	biological_process	7	1	553	1	5264	0.105053
GO:0030011	maintenance of cell polarity	biological_process	6	1	553	1	5264	0.105053
GO:0045083	negative regulation of interleukin-12 biosynthetic process	biological_process	9	1	553	1	5264	0.105053
GO:0043112	receptor metabolic process	biological_process	6	1	553	1	5264	0.105053
GO:0048662	negative regulation of smooth muscle cell proliferation	biological_process	6	1	553	1	5264	0.105053
GO:0003056	regulation of vascular smooth muscle contraction	biological_process	10	1	553	1	5264	0.105053
GO:0036006	cellular response to macrophage colony-stimulating factor stimulus	biological_process	8	1	553	1	5264	0.105053
GO:0090235	regulation of metaphase plate congression	biological_process	7	1	553	1	5264	0.105053
GO:0046713	borate transport	biological_process	7	1	553	1	5264	0.105053
GO:0046208	spermine catabolic process	biological_process	10	1	553	1	5264	0.105053
GO:0097305	response to alcohol	biological_process	6	1	553	1	5264	0.105053
GO:0030516	regulation of axon extension	biological_process	9	1	553	1	5264	0.105053
GO:2000393	negative regulation of lamellipodium morphogenesis	biological_process	9	1	553	1	5264	0.105053
GO:0060314	regulation of ryanodine-sensitive calcium-release channel activity	biological_process	10	1	553	1	5264	0.105053
GO:0050801	ion homeostasis	biological_process	7	1	553	1	5264	0.105053
GO:0035037	sperm entry	biological_process	7	1	553	1	5264	0.105053
GO:0097050	type B pancreatic cell apoptotic process	biological_process	9	1	553	1	5264	0.105053
GO:0060857	establishment of glial blood-brain barrier	biological_process	9	1	553	1	5264	0.105053
GO:0010992	ubiquitin homeostasis	biological_process	6	1	553	1	5264	0.105053
GO:0051089	constitutive protein ectodomain proteolysis	biological_process	9	1	553	1	5264	0.105053
GO:0019303	D-ribose catabolic process	biological_process	9	1	553	1	5264	0.105053
GO:0021816	extension of a leading process involved in cell motility in cerebral cortex radial glia guided migration	biological_process	8	1	553	1	5264	0.105053
GO:0035445	borate transmembrane transport	biological_process	7	1	553	1	5264	0.105053
GO:0060629	regulation of homologous chromosome segregation	biological_process	8	1	553	1	5264	0.105053
GO:0016264	gap junction assembly	biological_process	8	1	553	1	5264	0.105053
GO:0032736	positive regulation of interleukin-13 production	biological_process	8	1	553	1	5264	0.105053
GO:0031579	membrane raft organization	biological_process	5	1	553	1	5264	0.105053
GO:0044029	hypomethylation of CpG island	biological_process	14	1	553	1	5264	0.105053
GO:0044111	development involved in symbiotic interaction	biological_process	4	1	553	1	5264	0.105053
GO:0070646	protein modification by small protein removal	biological_process	9	1	553	1	5264	0.105053
GO:0090219	negative regulation of lipid kinase activity	biological_process	11	1	553	1	5264	0.105053
GO:2000001	regulation of DNA damage checkpoint	biological_process	10	1	553	1	5264	0.105053
GO:0031581	hemidesmosome assembly	biological_process	8	1	553	1	5264	0.105053
GO:0032861	activation of Rap GTPase activity	biological_process	18	1	553	1	5264	0.105053
GO:0045925	positive regulation of female receptivity	biological_process	9	1	553	1	5264	0.105053
GO:0048332	mesoderm morphogenesis	biological_process	6	1	553	1	5264	0.105053
GO:0010762	regulation of fibroblast migration	biological_process	10	1	553	1	5264	0.105053
GO:0030852	regulation of granulocyte differentiation	biological_process	10	1	553	1	5264	0.105053
GO:0006271	DNA strand elongation involved in DNA replication	biological_process	11	1	553	1	5264	0.105053
GO:0007253	cytoplasmic sequestering of NF-kappaB	biological_process	12	1	553	1	5264	0.105053
GO:0008038	neuron recognition	biological_process	6	1	553	1	5264	0.105053
GO:0031022	nuclear migration along microfilament	biological_process	7	1	553	1	5264	0.105053
GO:2000653	regulation of genetic imprinting	biological_process	8	1	553	1	5264	0.105053
GO:2000078	positive regulation of type B pancreatic cell development	biological_process	14	1	553	1	5264	0.105053
GO:0035946	mitochondrial mRNA surveillance	biological_process	11	1	553	1	5264	0.105053
GO:0051389	inactivation of MAPKK activity	biological_process	12	1	553	1	5264	0.105053
GO:0051598	meiotic recombination checkpoint	biological_process	8	1	553	1	5264	0.105053
GO:0033173	calcineurin-NFAT signaling cascade	biological_process	10	1	553	1	5264	0.105053
GO:0019089	transmission of virus	biological_process	6	1	553	1	5264	0.105053
GO:0006438	valyl-tRNA aminoacylation	biological_process	13	1	553	1	5264	0.105053
GO:0070202	regulation of establishment of protein localization to chromosome	biological_process	6	1	553	1	5264	0.105053
GO:0042276	error-prone translesion synthesis	biological_process	10	1	553	1	5264	0.105053
GO:0045723	positive regulation of fatty acid biosynthetic process	biological_process	11	1	553	1	5264	0.105053
GO:0007638	mechanosensory behavior	biological_process	5	1	553	1	5264	0.105053
GO:1900028	negative regulation of ruffle assembly	biological_process	9	1	553	1	5264	0.105053
GO:0038095	Fc-epsilon receptor signaling pathway	biological_process	9	1	553	1	5264	0.105053
GO:0022618	ribonucleoprotein complex assembly	biological_process	8	1	553	1	5264	0.105053
GO:0042044	fluid transport	biological_process	5	1	553	1	5264	0.105053
GO:0021778	oligodendrocyte cell fate specification	biological_process	8	1	553	1	5264	0.105053
GO:0048635	negative regulation of muscle organ development	biological_process	10	1	553	1	5264	0.105053
GO:0009649	entrainment of circadian clock	biological_process	6	1	553	1	5264	0.105053
GO:0001832	blastocyst growth	biological_process	11	1	553	1	5264	0.105053
GO:0008626	granzyme-mediated apoptotic signaling pathway	biological_process	8	1	553	1	5264	0.105053
GO:0051308	male meiosis chromosome separation	biological_process	8	1	553	1	5264	0.105053
GO:1901879	regulation of protein depolymerization	biological_process	10	1	553	1	5264	0.105053
GO:0051103	DNA ligation involved in DNA repair	biological_process	10	1	553	1	5264	0.105053
GO:0010464	regulation of mesenchymal cell proliferation	biological_process	7	1	553	1	5264	0.105053
GO:0007624	ultradian rhythm	biological_process	4	1	553	1	5264	0.105053
GO:0002043	blood vessel endothelial cell proliferation involved in sprouting angiogenesis	biological_process	12	1	553	1	5264	0.105053
GO:0045713	low-density lipoprotein particle receptor biosynthetic process	biological_process	8	1	553	1	5264	0.105053
GO:0008065	establishment of blood-nerve barrier	biological_process	10	1	553	1	5264	0.105053
GO:0000435	positive regulation of transcription from RNA polymerase II promoter by galactose	biological_process	15	1	553	1	5264	0.105053
GO:0071602	phytosphingosine biosynthetic process	biological_process	7	1	553	1	5264	0.105053
GO:0045820	negative regulation of glycolysis	biological_process	9	1	553	1	5264	0.105053
GO:0003084	positive regulation of systemic arterial blood pressure	biological_process	10	1	553	1	5264	0.105053
GO:0034111	negative regulation of homotypic cell-cell adhesion	biological_process	7	1	553	1	5264	0.105053
GO:0032467	positive regulation of cytokinesis	biological_process	9	3	553	12	5264	0.123896
GO:0010975	regulation of neuron projection development	biological_process	7	2	553	6	5264	0.124256
GO:0000712	resolution of meiotic recombination intermediates	biological_process	8	2	553	6	5264	0.124256
GO:0048870	cell motility	biological_process	6	2	553	6	5264	0.124256
GO:0042130	negative regulation of T cell proliferation	biological_process	9	2	553	6	5264	0.124256
GO:0034501	protein localization to kinetochore	biological_process	9	2	553	6	5264	0.124256
GO:0006091	generation of precursor metabolites and energy	biological_process	5	2	553	6	5264	0.124256
GO:0043517	"positive regulation of DNA damage response, signal transduction by p53 class mediator"	biological_process	11	2	553	6	5264	0.124256
GO:0016043	cellular component organization	biological_process	4	2	553	6	5264	0.124256
GO:0071364	cellular response to epidermal growth factor stimulus	biological_process	8	2	553	6	5264	0.124256
GO:0071480	cellular response to gamma radiation	biological_process	8	2	553	6	5264	0.124256
GO:0021680	cerebellar Purkinje cell layer development	biological_process	14	2	553	6	5264	0.124256
GO:0001701	in utero embryonic development	biological_process	9	16	553	112	5264	0.124367
GO:0016568	chromatin modification	biological_process	7	8	553	48	5264	0.125066
GO:0000226	microtubule cytoskeleton organization	biological_process	6	6	553	33	5264	0.125946
GO:0006418	tRNA aminoacylation for protein translation	biological_process	12	4	553	19	5264	0.131302
GO:0042384	cilium assembly	biological_process	6	7	553	42	5264	0.145742
GO:0051291	protein heterooligomerization	biological_process	9	5	553	27	5264	0.146899
GO:0007399	nervous system development	biological_process	7	8	553	50	5264	0.14862
GO:0045892	"negative regulation of transcription, DNA-dependent"	biological_process	12	20	553	149	5264	0.148756
GO:0040014	regulation of multicellular organism growth	biological_process	6	3	553	13	5264	0.149111
GO:0007140	male meiosis	biological_process	6	3	553	13	5264	0.149111
GO:0001657	ureteric bud development	biological_process	7	3	553	13	5264	0.149111
GO:0032526	response to retinoic acid	biological_process	6	3	553	13	5264	0.149111
GO:0045740	positive regulation of DNA replication	biological_process	11	3	553	13	5264	0.149111
GO:0050770	regulation of axonogenesis	biological_process	9	2	553	7	5264	0.162274
GO:0008217	regulation of blood pressure	biological_process	8	2	553	7	5264	0.162274
GO:0035307	positive regulation of protein dephosphorylation	biological_process	10	2	553	7	5264	0.162274
GO:0001841	neural tube formation	biological_process	10	2	553	7	5264	0.162274
GO:0015991	ATP hydrolysis coupled proton transport	biological_process	11	2	553	7	5264	0.162274
GO:0033235	positive regulation of protein sumoylation	biological_process	12	2	553	7	5264	0.162274
GO:0006506	GPI anchor biosynthetic process	biological_process	9	2	553	7	5264	0.162274
GO:0050872	white fat cell differentiation	biological_process	8	2	553	7	5264	0.162274
GO:0007259	JAK-STAT cascade	biological_process	8	2	553	7	5264	0.162274
GO:0050769	positive regulation of neurogenesis	biological_process	10	2	553	7	5264	0.162274
GO:0034614	cellular response to reactive oxygen species	biological_process	7	2	553	7	5264	0.162274
GO:0006376	mRNA splice site selection	biological_process	13	2	553	7	5264	0.162274
GO:0006998	nuclear envelope organization	biological_process	6	2	553	7	5264	0.162274
GO:0022011	myelination in peripheral nervous system	biological_process	11	2	553	7	5264	0.162274
GO:0043623	cellular protein complex assembly	biological_process	8	2	553	7	5264	0.162274
GO:0002027	regulation of heart rate	biological_process	10	2	553	7	5264	0.162274
GO:0045880	positive regulation of smoothened signaling pathway	biological_process	10	2	553	7	5264	0.162274
GO:0007292	female gamete generation	biological_process	6	2	553	7	5264	0.162274
GO:0006098	pentose-phosphate shunt	biological_process	14	2	553	7	5264	0.162274
GO:0032332	positive regulation of chondrocyte differentiation	biological_process	9	2	553	7	5264	0.162274
GO:0030335	positive regulation of cell migration	biological_process	9	6	553	36	5264	0.17078
GO:0042733	embryonic digit morphogenesis	biological_process	10	4	553	21	5264	0.172329
GO:0051216	cartilage development	biological_process	8	4	553	21	5264	0.172329
GO:0016197	endosomal transport	biological_process	6	3	553	14	5264	0.175791
GO:0016571	histone methylation	biological_process	7	3	553	14	5264	0.175791
GO:0008284	positive regulation of cell proliferation	biological_process	5	12	553	85	5264	0.17722
GO:0006470	protein dephosphorylation	biological_process	8	9	553	61	5264	0.18586
GO:0007010	cytoskeleton organization	biological_process	5	7	553	45	5264	0.188242
GO:0007283	spermatogenesis	biological_process	7	15	553	112	5264	0.193935
GO:0030154	cell differentiation	biological_process	6	14	553	104	5264	0.199007
GO:0006421	asparaginyl-tRNA aminoacylation	biological_process	13	1	553	2	5264	0.199088
GO:0014044	Schwann cell development	biological_process	9	1	553	2	5264	0.199088
GO:0006817	phosphate ion transport	biological_process	8	1	553	2	5264	0.199088
GO:0097202	activation of cysteine-type endopeptidase activity	biological_process	13	1	553	2	5264	0.199088
GO:0051054	positive regulation of DNA metabolic process	biological_process	10	1	553	2	5264	0.199088
GO:0072711	cellular response to hydroxyurea	biological_process	7	1	553	2	5264	0.199088
GO:0060713	labyrinthine layer morphogenesis	biological_process	7	1	553	2	5264	0.199088
GO:0060179	male mating behavior	biological_process	7	1	553	2	5264	0.199088
GO:0006612	protein targeting to membrane	biological_process	7	1	553	2	5264	0.199088
GO:0048007	"antigen processing and presentation, exogenous lipid antigen via MHC class Ib"	biological_process	7	1	553	2	5264	0.199088
GO:0090288	negative regulation of cellular response to growth factor stimulus	biological_process	9	1	553	2	5264	0.199088
GO:0046755	viral budding	biological_process	8	1	553	2	5264	0.199088
GO:0090031	positive regulation of steroid hormone biosynthetic process	biological_process	8	1	553	2	5264	0.199088
GO:0043551	regulation of phosphatidylinositol 3-kinase activity	biological_process	9	1	553	2	5264	0.199088
GO:0014037	Schwann cell differentiation	biological_process	8	1	553	2	5264	0.199088
GO:0010460	positive regulation of heart rate	biological_process	11	1	553	2	5264	0.199088
GO:0034502	protein localization to chromosome	biological_process	8	1	553	2	5264	0.199088
GO:0071173	spindle assembly checkpoint	biological_process	9	1	553	2	5264	0.199088
GO:0033512	L-lysine catabolic process to acetyl-CoA via saccharopine	biological_process	13	1	553	2	5264	0.199088
GO:0016340	calcium-dependent cell-matrix adhesion	biological_process	7	1	553	2	5264	0.199088
GO:0050691	regulation of defense response to virus by host	biological_process	7	1	553	2	5264	0.199088
GO:0032317	regulation of Rap GTPase activity	biological_process	16	1	553	2	5264	0.199088
GO:0010887	negative regulation of cholesterol storage	biological_process	9	1	553	2	5264	0.199088
GO:0006273	lagging strand elongation	biological_process	12	1	553	2	5264	0.199088
GO:0043374	"CD8-positive, alpha-beta T cell differentiation"	biological_process	11	1	553	2	5264	0.199088
GO:0006369	termination of RNA polymerase II transcription	biological_process	10	1	553	2	5264	0.199088
GO:0032324	molybdopterin cofactor biosynthetic process	biological_process	7	1	553	2	5264	0.199088
GO:0008298	intracellular mRNA localization	biological_process	6	1	553	2	5264	0.199088
GO:0042063	gliogenesis	biological_process	8	1	553	2	5264	0.199088
GO:0030252	growth hormone secretion	biological_process	10	1	553	2	5264	0.199088
GO:0090280	positive regulation of calcium ion import	biological_process	9	1	553	2	5264	0.199088
GO:0070593	dendrite self-avoidance	biological_process	7	1	553	2	5264	0.199088
GO:0019882	antigen processing and presentation	biological_process	4	1	553	2	5264	0.199088
GO:0038028	insulin receptor signaling pathway via phosphatidylinositol 3-kinase cascade	biological_process	11	1	553	2	5264	0.199088
GO:0051151	negative regulation of smooth muscle cell differentiation	biological_process	10	1	553	2	5264	0.199088
GO:0090234	regulation of kinetochore assembly	biological_process	8	1	553	2	5264	0.199088
GO:0021854	hypothalamus development	biological_process	12	1	553	2	5264	0.199088
GO:0045835	negative regulation of meiosis	biological_process	7	1	553	2	5264	0.199088
GO:0060341	regulation of cellular localization	biological_process	5	1	553	2	5264	0.199088
GO:0030948	negative regulation of vascular endothelial growth factor receptor signaling pathway	biological_process	12	1	553	2	5264	0.199088
GO:0055012	ventricular cardiac muscle cell differentiation	biological_process	9	1	553	2	5264	0.199088
GO:0097411	hypoxia-inducible factor-1alpha signaling pathway	biological_process	7	1	553	2	5264	0.199088
GO:0051294	establishment of spindle orientation	biological_process	8	1	553	2	5264	0.199088
GO:0010524	positive regulation of calcium ion transport into cytosol	biological_process	15	1	553	2	5264	0.199088
GO:0060155	platelet dense granule organization	biological_process	7	1	553	2	5264	0.199088
GO:0006777	Mo-molybdopterin cofactor biosynthetic process	biological_process	8	1	553	2	5264	0.199088
GO:0009259	ribonucleotide metabolic process	biological_process	10	1	553	2	5264	0.199088
GO:0048814	regulation of dendrite morphogenesis	biological_process	9	1	553	2	5264	0.199088
GO:0060428	lung epithelium development	biological_process	9	1	553	2	5264	0.199088
GO:0033700	phospholipid efflux	biological_process	9	1	553	2	5264	0.199088
GO:0032648	regulation of interferon-beta production	biological_process	8	1	553	2	5264	0.199088
GO:0001955	blood vessel maturation	biological_process	9	1	553	2	5264	0.199088
GO:0051306	mitotic sister chromatid separation	biological_process	9	1	553	2	5264	0.199088
GO:0006607	NLS-bearing substrate import into nucleus	biological_process	7	1	553	2	5264	0.199088
GO:0070816	phosphorylation of RNA polymerase II C-terminal domain	biological_process	13	1	553	2	5264	0.199088
GO:0046500	S-adenosylmethionine metabolic process	biological_process	11	1	553	2	5264	0.199088
GO:0044319	"wound healing, spreading of cells"	biological_process	8	1	553	2	5264	0.199088
GO:0010586	miRNA metabolic process	biological_process	10	1	553	2	5264	0.199088
GO:0090169	regulation of spindle assembly	biological_process	9	1	553	2	5264	0.199088
GO:0060627	regulation of vesicle-mediated transport	biological_process	5	1	553	2	5264	0.199088
GO:0048562	embryonic organ morphogenesis	biological_process	8	1	553	2	5264	0.199088
GO:0060402	calcium ion transport into cytosol	biological_process	13	1	553	2	5264	0.199088
GO:0071109	superior temporal gyrus development	biological_process	14	1	553	2	5264	0.199088
GO:0060977	coronary vasculature morphogenesis	biological_process	10	1	553	2	5264	0.199088
GO:0007403	glial cell fate determination	biological_process	7	1	553	2	5264	0.199088
GO:0042447	hormone catabolic process	biological_process	5	1	553	2	5264	0.199088
GO:0010452	histone H3-K36 methylation	biological_process	9	1	553	2	5264	0.199088
GO:0010820	positive regulation of T cell chemotaxis	biological_process	9	1	553	2	5264	0.199088
GO:0072602	interleukin-4 secretion	biological_process	8	1	553	2	5264	0.199088
GO:0007060	male meiosis chromosome segregation	biological_process	7	1	553	2	5264	0.199088
GO:0046826	negative regulation of protein export from nucleus	biological_process	9	1	553	2	5264	0.199088
GO:0031103	axon regeneration	biological_process	8	1	553	2	5264	0.199088
GO:0034982	mitochondrial protein processing	biological_process	7	1	553	2	5264	0.199088
GO:2000177	regulation of neural precursor cell proliferation	biological_process	6	1	553	2	5264	0.199088
GO:0001946	lymphangiogenesis	biological_process	10	1	553	2	5264	0.199088
GO:0010510	regulation of acetyl-CoA biosynthetic process from pyruvate	biological_process	10	1	553	2	5264	0.199088
GO:0070389	chaperone cofactor-dependent protein refolding	biological_process	9	1	553	2	5264	0.199088
GO:0008608	attachment of spindle microtubules to kinetochore	biological_process	8	1	553	2	5264	0.199088
GO:0035609	C-terminal protein deglutamylation	biological_process	11	1	553	2	5264	0.199088
GO:0010871	negative regulation of receptor biosynthetic process	biological_process	9	1	553	2	5264	0.199088
GO:0045630	positive regulation of T-helper 2 cell differentiation	biological_process	15	1	553	2	5264	0.199088
GO:0035426	extracellular matrix-cell signaling	biological_process	6	1	553	2	5264	0.199088
GO:2000020	positive regulation of male gonad development	biological_process	10	1	553	2	5264	0.199088
GO:0032483	regulation of Rab protein signal transduction	biological_process	11	1	553	2	5264	0.199088
GO:0046069	cGMP catabolic process	biological_process	12	1	553	2	5264	0.199088
GO:0033197	response to vitamin E	biological_process	9	1	553	2	5264	0.199088
GO:0035610	protein side chain deglutamylation	biological_process	11	1	553	2	5264	0.199088
GO:0010801	negative regulation of peptidyl-threonine phosphorylation	biological_process	10	1	553	2	5264	0.199088
GO:0035360	positive regulation of peroxisome proliferator activated receptor signaling pathway	biological_process	10	1	553	2	5264	0.199088
GO:0001842	neural fold formation	biological_process	12	1	553	2	5264	0.199088
GO:0060083	smooth muscle contraction involved in micturition	biological_process	11	1	553	2	5264	0.199088
GO:0050807	regulation of synapse organization	biological_process	6	1	553	2	5264	0.199088
GO:0007354	"zygotic determination of anterior/posterior axis, embryo"	biological_process	10	1	553	2	5264	0.199088
GO:0032330	regulation of chondrocyte differentiation	biological_process	8	1	553	2	5264	0.199088
GO:0042438	melanin biosynthetic process	biological_process	8	1	553	2	5264	0.199088
GO:0035584	calcium-mediated signaling using intracellular calcium source	biological_process	10	1	553	2	5264	0.199088
GO:0070842	aggresome assembly	biological_process	7	1	553	2	5264	0.199088
GO:0003300	cardiac muscle hypertrophy	biological_process	9	1	553	2	5264	0.199088
GO:0003416	endochondral bone growth	biological_process	11	1	553	2	5264	0.199088
GO:0007288	sperm axoneme assembly	biological_process	10	1	553	2	5264	0.199088
GO:0050847	progesterone receptor signaling pathway	biological_process	9	1	553	2	5264	0.199088
GO:0006939	smooth muscle contraction	biological_process	8	1	553	2	5264	0.199088
GO:0007527	adult somatic muscle development	biological_process	7	1	553	2	5264	0.199088
GO:0009312	oligosaccharide biosynthetic process	biological_process	7	1	553	2	5264	0.199088
GO:0030259	lipid glycosylation	biological_process	7	1	553	2	5264	0.199088
GO:0003417	growth plate cartilage development	biological_process	12	1	553	2	5264	0.199088
GO:2000781	positive regulation of double-strand break repair	biological_process	12	1	553	2	5264	0.199088
GO:0072164	mesonephric tubule development	biological_process	7	1	553	2	5264	0.199088
GO:0042503	tyrosine phosphorylation of Stat3 protein	biological_process	11	1	553	2	5264	0.199088
GO:0051150	regulation of smooth muscle cell differentiation	biological_process	9	1	553	2	5264	0.199088
GO:0045540	regulation of cholesterol biosynthetic process	biological_process	10	1	553	2	5264	0.199088
GO:0007610	behavior	biological_process	3	1	553	2	5264	0.199088
GO:0010832	negative regulation of myotube differentiation	biological_process	11	1	553	2	5264	0.199088
GO:0030050	vesicle transport along actin filament	biological_process	7	1	553	2	5264	0.199088
GO:0045213	neurotransmitter receptor metabolic process	biological_process	7	1	553	2	5264	0.199088
GO:0071168	protein localization to chromatin	biological_process	9	1	553	2	5264	0.199088
GO:0061024	membrane organization	biological_process	5	1	553	2	5264	0.199088
GO:0042138	meiotic DNA double-strand break formation	biological_process	7	1	553	2	5264	0.199088
GO:0055119	relaxation of cardiac muscle	biological_process	8	1	553	2	5264	0.199088
GO:0018026	peptidyl-lysine monomethylation	biological_process	8	1	553	2	5264	0.199088
GO:0048639	positive regulation of developmental growth	biological_process	7	1	553	2	5264	0.199088
GO:0090286	cytoskeletal anchoring at nuclear membrane	biological_process	6	1	553	2	5264	0.199088
GO:0010594	regulation of endothelial cell migration	biological_process	11	1	553	2	5264	0.199088
GO:0048669	collateral sprouting in absence of injury	biological_process	8	1	553	2	5264	0.199088
GO:0038109	Kit signaling pathway	biological_process	10	1	553	2	5264	0.199088
GO:0050702	interleukin-1 beta secretion	biological_process	9	1	553	2	5264	0.199088
GO:0010815	bradykinin catabolic process	biological_process	9	1	553	2	5264	0.199088
GO:0051563	smooth endoplasmic reticulum calcium ion homeostasis	biological_process	12	1	553	2	5264	0.199088
GO:0070498	interleukin-1-mediated signaling pathway	biological_process	9	1	553	2	5264	0.199088
GO:0009605	response to external stimulus	biological_process	4	1	553	2	5264	0.199088
GO:0001672	regulation of chromatin assembly or disassembly	biological_process	8	1	553	2	5264	0.199088
GO:0072218	metanephric ascending thin limb development	biological_process	10	1	553	2	5264	0.199088
GO:0045332	phospholipid translocation	biological_process	9	1	553	2	5264	0.199088
GO:0060336	negative regulation of interferon-gamma-mediated signaling pathway	biological_process	10	1	553	2	5264	0.199088
GO:0017183	peptidyl-diphthamide biosynthetic process from peptidyl-histidine	biological_process	6	1	553	2	5264	0.199088
GO:0015909	long-chain fatty acid transport	biological_process	11	1	553	2	5264	0.199088
GO:0030035	microspike assembly	biological_process	7	1	553	2	5264	0.199088
GO:0010882	regulation of cardiac muscle contraction by calcium ion signaling	biological_process	10	1	553	2	5264	0.199088
GO:0007033	vacuole organization	biological_process	5	1	553	2	5264	0.199088
GO:0072177	mesonephric duct development	biological_process	8	1	553	2	5264	0.199088
GO:0033151	V(D)J recombination	biological_process	6	1	553	2	5264	0.199088
GO:0061045	negative regulation of wound healing	biological_process	8	1	553	2	5264	0.199088
GO:0060740	prostate gland epithelium morphogenesis	biological_process	8	1	553	2	5264	0.199088
GO:0048729	tissue morphogenesis	biological_process	5	1	553	2	5264	0.199088
GO:0000046	autophagic vacuole fusion	biological_process	8	1	553	2	5264	0.199088
GO:0035887	aortic smooth muscle cell differentiation	biological_process	10	1	553	2	5264	0.199088
GO:0010880	regulation of release of sequestered calcium ion into cytosol by sarcoplasmic reticulum	biological_process	16	1	553	2	5264	0.199088
GO:0071459	"protein localization to chromosome, centromeric region"	biological_process	9	1	553	2	5264	0.199088
GO:0046600	negative regulation of centriole replication	biological_process	13	1	553	2	5264	0.199088
GO:0060285	ciliary cell motility	biological_process	8	1	553	2	5264	0.199088
GO:0002024	diet induced thermogenesis	biological_process	8	1	553	2	5264	0.199088
GO:2000146	negative regulation of cell motility	biological_process	8	1	553	2	5264	0.199088
GO:0042117	monocyte activation	biological_process	6	1	553	2	5264	0.199088
GO:0032933	SREBP signaling pathway	biological_process	14	1	553	2	5264	0.199088
GO:0033081	regulation of T cell differentiation in thymus	biological_process	11	1	553	2	5264	0.199088
GO:2000741	positive regulation of mesenchymal stem cell differentiation	biological_process	10	1	553	2	5264	0.199088
GO:0007089	traversing start control point of mitotic cell cycle	biological_process	11	1	553	2	5264	0.199088
GO:0001514	selenocysteine incorporation	biological_process	10	1	553	2	5264	0.199088
GO:0060060	post-embryonic retina morphogenesis in camera-type eye	biological_process	8	1	553	2	5264	0.199088
GO:0006739	NADP metabolic process	biological_process	12	1	553	2	5264	0.199088
GO:0032461	positive regulation of protein oligomerization	biological_process	8	1	553	2	5264	0.199088
GO:0032902	nerve growth factor production	biological_process	6	1	553	2	5264	0.199088
GO:0050798	activated T cell proliferation	biological_process	8	1	553	2	5264	0.199088
GO:0046578	regulation of Ras protein signal transduction	biological_process	10	1	553	2	5264	0.199088
GO:0033198	response to ATP	biological_process	7	1	553	2	5264	0.199088
GO:0048333	mesodermal cell differentiation	biological_process	7	1	553	2	5264	0.199088
GO:0048133	male germ-line stem cell division	biological_process	8	1	553	2	5264	0.199088
GO:0014808	release of sequestered calcium ion into cytosol by sarcoplasmic reticulum	biological_process	15	1	553	2	5264	0.199088
GO:0001763	morphogenesis of a branching structure	biological_process	5	1	553	2	5264	0.199088
GO:0051124	synaptic growth at neuromuscular junction	biological_process	7	1	553	2	5264	0.199088
GO:0051152	positive regulation of smooth muscle cell differentiation	biological_process	10	1	553	2	5264	0.199088
GO:0006370	7-methylguanosine mRNA capping	biological_process	11	1	553	2	5264	0.199088
GO:0006892	post-Golgi vesicle-mediated transport	biological_process	7	1	553	2	5264	0.199088
GO:0006311	meiotic gene conversion	biological_process	7	1	553	2	5264	0.199088
GO:0031110	regulation of microtubule polymerization or depolymerization	biological_process	8	1	553	2	5264	0.199088
GO:0003197	endocardial cushion development	biological_process	9	1	553	2	5264	0.199088
GO:0071205	protein localization to juxtaparanode region of axon	biological_process	7	1	553	2	5264	0.199088
GO:2001223	negative regulation of neuron migration	biological_process	10	1	553	2	5264	0.199088
GO:0006911	"phagocytosis, engulfment"	biological_process	6	1	553	2	5264	0.199088
GO:0021707	cerebellar granule cell differentiation	biological_process	8	1	553	2	5264	0.199088
GO:2001045	negative regulation of integrin-mediated signaling pathway	biological_process	10	1	553	2	5264	0.199088
GO:0051775	response to redox state	biological_process	4	1	553	2	5264	0.199088
GO:0035269	protein O-linked mannosylation	biological_process	10	1	553	2	5264	0.199088
GO:0018023	peptidyl-lysine trimethylation	biological_process	8	1	553	2	5264	0.199088
GO:0042327	positive regulation of phosphorylation	biological_process	9	2	553	8	5264	0.201978
GO:0071560	cellular response to transforming growth factor beta stimulus	biological_process	8	2	553	8	5264	0.201978
GO:0031146	SCF-dependent proteasomal ubiquitin-dependent protein catabolic process	biological_process	11	2	553	8	5264	0.201978
GO:0003351	epithelial cilium movement	biological_process	8	2	553	8	5264	0.201978
GO:0070830	tight junction assembly	biological_process	9	2	553	8	5264	0.201978
GO:0009966	regulation of signal transduction	biological_process	7	2	553	8	5264	0.201978
GO:0030866	cortical actin cytoskeleton organization	biological_process	7	2	553	8	5264	0.201978
GO:0017156	calcium ion-dependent exocytosis	biological_process	7	2	553	8	5264	0.201978
GO:0030521	androgen receptor signaling pathway	biological_process	9	2	553	8	5264	0.201978
GO:0032320	positive regulation of Ras GTPase activity	biological_process	16	2	553	8	5264	0.201978
GO:0048469	cell maturation	biological_process	8	2	553	8	5264	0.201978
GO:0007595	lactation	biological_process	10	3	553	15	5264	0.203655
GO:0051090	regulation of sequence-specific DNA binding transcription factor activity	biological_process	12	3	553	15	5264	0.203655
GO:0031175	neuron projection development	biological_process	6	6	553	38	5264	0.203849
GO:0006468	protein phosphorylation	biological_process	8	36	553	299	5264	0.211078
GO:0001570	vasculogenesis	biological_process	7	4	553	23	5264	0.217099
GO:0032880	regulation of protein localization	biological_process	6	4	553	23	5264	0.217099
GO:0051091	positive regulation of sequence-specific DNA binding transcription factor activity	biological_process	13	4	553	23	5264	0.217099
GO:0032869	cellular response to insulin stimulus	biological_process	9	4	553	23	5264	0.217099
GO:0000184	"nuclear-transcribed mRNA catabolic process, nonsense-mediated decay"	biological_process	11	3	553	16	5264	0.232438
GO:0007005	mitochondrion organization	biological_process	5	3	553	16	5264	0.232438
GO:0042552	myelination	biological_process	10	3	553	16	5264	0.232438
GO:0051865	protein autoubiquitination	biological_process	11	3	553	16	5264	0.232438
GO:0008344	adult locomotory behavior	biological_process	5	3	553	16	5264	0.232438
GO:0070374	positive regulation of ERK1 and ERK2 cascade	biological_process	12	4	553	24	5264	0.24056
GO:0042787	protein ubiquitination involved in ubiquitin-dependent protein catabolic process	biological_process	10	5	553	32	5264	0.241355
GO:0030048	actin filament-based movement	biological_process	6	2	553	9	5264	0.242598
GO:0006303	double-strand break repair via nonhomologous end joining	biological_process	11	2	553	9	5264	0.242598
GO:0001569	patterning of blood vessels	biological_process	8	2	553	9	5264	0.242598
GO:0048704	embryonic skeletal system morphogenesis	biological_process	10	2	553	9	5264	0.242598
GO:0006509	membrane protein ectodomain proteolysis	biological_process	8	2	553	9	5264	0.242598
GO:0006829	zinc ion transport	biological_process	9	2	553	9	5264	0.242598
GO:0048146	positive regulation of fibroblast proliferation	biological_process	6	2	553	9	5264	0.242598
GO:0001954	positive regulation of cell-matrix adhesion	biological_process	7	2	553	9	5264	0.242598
GO:0046580	negative regulation of Ras protein signal transduction	biological_process	11	2	553	9	5264	0.242598
GO:0034504	protein localization to nucleus	biological_process	8	2	553	9	5264	0.242598
GO:0060079	regulation of excitatory postsynaptic membrane potential	biological_process	9	2	553	9	5264	0.242598
GO:0006508	proteolysis	biological_process	6	15	553	118	5264	0.254163
GO:0005975	carbohydrate metabolic process	biological_process	5	6	553	41	5264	0.257223
GO:0048013	ephrin receptor signaling pathway	biological_process	10	3	553	17	5264	0.261886
GO:0090263	positive regulation of canonical Wnt receptor signaling pathway	biological_process	11	3	553	17	5264	0.261886
GO:0000082	G1/S transition of mitotic cell cycle	biological_process	8	4	553	25	5264	0.264563
GO:0006355	"regulation of transcription, DNA-dependent"	biological_process	11	55	553	482	5264	0.269971
GO:0006417	regulation of translation	biological_process	8	6	553	42	5264	0.275803
GO:2000051	negative regulation of non-canonical Wnt receptor signaling pathway	biological_process	11	1	553	3	5264	0.283258
GO:0045737	positive regulation of cyclin-dependent protein kinase activity	biological_process	13	1	553	3	5264	0.283258
GO:0043508	negative regulation of JUN kinase activity	biological_process	14	1	553	3	5264	0.283258
GO:0042921	glucocorticoid receptor signaling pathway	biological_process	10	1	553	3	5264	0.283258
GO:0010587	miRNA catabolic process	biological_process	10	1	553	3	5264	0.283258
GO:2000641	regulation of early endosome to late endosome transport	biological_process	8	1	553	3	5264	0.283258
GO:0071625	vocalization behavior	biological_process	5	1	553	3	5264	0.283258
GO:0007617	mating behavior	biological_process	6	1	553	3	5264	0.283258
GO:0051492	regulation of stress fiber assembly	biological_process	9	1	553	3	5264	0.283258
GO:0046498	S-adenosylhomocysteine metabolic process	biological_process	11	1	553	3	5264	0.283258
GO:0030857	negative regulation of epithelial cell differentiation	biological_process	9	1	553	3	5264	0.283258
GO:0055091	phospholipid homeostasis	biological_process	9	1	553	3	5264	0.283258
GO:0048570	notochord morphogenesis	biological_process	9	1	553	3	5264	0.283258
GO:0048742	regulation of skeletal muscle fiber development	biological_process	11	1	553	3	5264	0.283258
GO:0007220	Notch receptor processing	biological_process	7	1	553	3	5264	0.283258
GO:0016045	detection of bacterium	biological_process	8	1	553	3	5264	0.283258
GO:0060669	embryonic placenta morphogenesis	biological_process	6	1	553	3	5264	0.283258
GO:0021695	cerebellar cortex development	biological_process	13	1	553	3	5264	0.283258
GO:0010952	positive regulation of peptidase activity	biological_process	10	1	553	3	5264	0.283258
GO:2001256	regulation of store-operated calcium entry	biological_process	11	1	553	3	5264	0.283258
GO:0060485	mesenchyme development	biological_process	8	1	553	3	5264	0.283258
GO:0010613	positive regulation of cardiac muscle hypertrophy	biological_process	11	1	553	3	5264	0.283258
GO:0019370	leukotriene biosynthetic process	biological_process	9	1	553	3	5264	0.283258
GO:0006432	phenylalanyl-tRNA aminoacylation	biological_process	13	1	553	3	5264	0.283258
GO:0072757	cellular response to camptothecin	biological_process	8	1	553	3	5264	0.283258
GO:0051497	negative regulation of stress fiber assembly	biological_process	10	1	553	3	5264	0.283258
GO:0009306	protein secretion	biological_process	6	1	553	3	5264	0.283258
GO:0019229	regulation of vasoconstriction	biological_process	10	1	553	3	5264	0.283258
GO:2000145	regulation of cell motility	biological_process	7	1	553	3	5264	0.283258
GO:0046321	positive regulation of fatty acid oxidation	biological_process	12	1	553	3	5264	0.283258
GO:0051256	spindle midzone assembly involved in mitosis	biological_process	10	1	553	3	5264	0.283258
GO:0055117	regulation of cardiac muscle contraction	biological_process	10	1	553	3	5264	0.283258
GO:0042476	odontogenesis	biological_process	9	1	553	3	5264	0.283258
GO:1900127	positive regulation of hyaluronan biosynthetic process	biological_process	11	1	553	3	5264	0.283258
GO:0035725	sodium ion transmembrane transport	biological_process	7	1	553	3	5264	0.283258
GO:0015992	proton transport	biological_process	8	1	553	3	5264	0.283258
GO:0051647	nucleus localization	biological_process	6	1	553	3	5264	0.283258
GO:0006895	Golgi to endosome transport	biological_process	7	1	553	3	5264	0.283258
GO:0006497	protein lipidation	biological_process	8	1	553	3	5264	0.283258
GO:0031497	chromatin assembly	biological_process	11	1	553	3	5264	0.283258
GO:0007406	negative regulation of neuroblast proliferation	biological_process	10	1	553	3	5264	0.283258
GO:0006266	DNA ligation	biological_process	9	1	553	3	5264	0.283258
GO:0071557	histone H3-K27 demethylation	biological_process	12	1	553	3	5264	0.283258
GO:0002328	pro-B cell differentiation	biological_process	9	1	553	3	5264	0.283258
GO:0010424	DNA methylation on cytosine within a CG sequence	biological_process	13	1	553	3	5264	0.283258
GO:0032525	somite rostral/caudal axis specification	biological_process	10	1	553	3	5264	0.283258
GO:0035136	forelimb morphogenesis	biological_process	9	1	553	3	5264	0.283258
GO:0012501	programmed cell death	biological_process	6	1	553	3	5264	0.283258
GO:0014894	response to denervation involved in regulation of muscle adaptation	biological_process	11	1	553	3	5264	0.283258
GO:0007041	lysosomal transport	biological_process	7	1	553	3	5264	0.283258
GO:0018027	peptidyl-lysine dimethylation	biological_process	8	1	553	3	5264	0.283258
GO:0030819	positive regulation of cAMP biosynthetic process	biological_process	14	1	553	3	5264	0.283258
GO:0051088	PMA-inducible membrane protein ectodomain proteolysis	biological_process	9	1	553	3	5264	0.283258
GO:0048608	reproductive structure development	biological_process	5	1	553	3	5264	0.283258
GO:0042133	neurotransmitter metabolic process	biological_process	5	1	553	3	5264	0.283258
GO:0010656	negative regulation of muscle cell apoptotic process	biological_process	10	1	553	3	5264	0.283258
GO:0046512	sphingosine biosynthetic process	biological_process	7	1	553	3	5264	0.283258
GO:0048709	oligodendrocyte differentiation	biological_process	8	1	553	3	5264	0.283258
GO:0006228	UTP biosynthetic process	biological_process	11	1	553	3	5264	0.283258
GO:0042640	anagen	biological_process	12	1	553	3	5264	0.283258
GO:0035520	monoubiquitinated protein deubiquitination	biological_process	11	1	553	3	5264	0.283258
GO:0001835	blastocyst hatching	biological_process	11	1	553	3	5264	0.283258
GO:0006491	N-glycan processing	biological_process	10	1	553	3	5264	0.283258
GO:0035137	hindlimb morphogenesis	biological_process	9	1	553	3	5264	0.283258
GO:0060218	hematopoietic stem cell differentiation	biological_process	8	1	553	3	5264	0.283258
GO:0060122	inner ear receptor stereocilium organization	biological_process	6	1	553	3	5264	0.283258
GO:0048791	calcium ion-dependent exocytosis of neurotransmitter	biological_process	9	1	553	3	5264	0.283258
GO:0051974	negative regulation of telomerase activity	biological_process	11	1	553	3	5264	0.283258
GO:0071922	regulation of cohesin localization to chromatin	biological_process	8	1	553	3	5264	0.283258
GO:0030850	prostate gland development	biological_process	6	1	553	3	5264	0.283258
GO:0009653	anatomical structure morphogenesis	biological_process	4	1	553	3	5264	0.283258
GO:0048806	genitalia development	biological_process	6	1	553	3	5264	0.283258
GO:0006620	posttranslational protein targeting to membrane	biological_process	8	1	553	3	5264	0.283258
GO:0042118	endothelial cell activation	biological_process	6	1	553	3	5264	0.283258
GO:0060903	positive regulation of meiosis I	biological_process	8	1	553	3	5264	0.283258
GO:0065004	protein-DNA complex assembly	biological_process	8	1	553	3	5264	0.283258
GO:0031017	exocrine pancreas development	biological_process	8	1	553	3	5264	0.283258
GO:0010793	regulation of mRNA export from nucleus	biological_process	8	1	553	3	5264	0.283258
GO:0032006	regulation of TOR signaling cascade	biological_process	9	1	553	3	5264	0.283258
GO:0000002	mitochondrial genome maintenance	biological_process	6	1	553	3	5264	0.283258
GO:0003407	neural retina development	biological_process	12	1	553	3	5264	0.283258
GO:0055001	muscle cell development	biological_process	8	1	553	3	5264	0.283258
GO:0030578	PML body organization	biological_process	7	1	553	3	5264	0.283258
GO:0030210	heparin biosynthetic process	biological_process	9	1	553	3	5264	0.283258
GO:2001141	regulation of RNA biosynthetic process	biological_process	9	1	553	3	5264	0.283258
GO:0045662	negative regulation of myoblast differentiation	biological_process	10	1	553	3	5264	0.283258
GO:0006346	methylation-dependent chromatin silencing	biological_process	14	1	553	3	5264	0.283258
GO:0042994	cytoplasmic sequestering of transcription factor	biological_process	8	1	553	3	5264	0.283258
GO:0021860	pyramidal neuron development	biological_process	12	1	553	3	5264	0.283258
GO:0051153	regulation of striated muscle cell differentiation	biological_process	9	1	553	3	5264	0.283258
GO:0060736	prostate gland growth	biological_process	7	1	553	3	5264	0.283258
GO:0031998	regulation of fatty acid beta-oxidation	biological_process	11	1	553	3	5264	0.283258
GO:0060996	dendritic spine development	biological_process	8	1	553	3	5264	0.283258
GO:0090170	regulation of Golgi inheritance	biological_process	7	1	553	3	5264	0.283258
GO:0007200	phospholipase C-activating G-protein coupled receptor signaling pathway	biological_process	9	1	553	3	5264	0.283258
GO:0010591	regulation of lamellipodium assembly	biological_process	8	1	553	3	5264	0.283258
GO:2000270	negative regulation of fibroblast apoptotic process	biological_process	11	1	553	3	5264	0.283258
GO:0051302	regulation of cell division	biological_process	6	1	553	3	5264	0.283258
GO:0032570	response to progesterone stimulus	biological_process	7	1	553	3	5264	0.283258
GO:0007021	tubulin complex assembly	biological_process	9	1	553	3	5264	0.283258
GO:0060008	Sertoli cell differentiation	biological_process	8	1	553	3	5264	0.283258
GO:0010631	epithelial cell migration	biological_process	9	1	553	3	5264	0.283258
GO:0045778	positive regulation of ossification	biological_process	7	1	553	3	5264	0.283258
GO:0090311	regulation of protein deacetylation	biological_process	10	1	553	3	5264	0.283258
GO:0060236	regulation of mitotic spindle organization	biological_process	9	1	553	3	5264	0.283258
GO:0006183	GTP biosynthetic process	biological_process	12	1	553	3	5264	0.283258
GO:0007176	regulation of epidermal growth factor-activated receptor activity	biological_process	11	1	553	3	5264	0.283258
GO:0071681	cellular response to indole-3-methanol	biological_process	8	1	553	3	5264	0.283258
GO:0046835	carbohydrate phosphorylation	biological_process	8	1	553	3	5264	0.283258
GO:0000084	S phase of mitotic cell cycle	biological_process	8	1	553	3	5264	0.283258
GO:0043043	peptide biosynthetic process	biological_process	8	1	553	3	5264	0.283258
GO:0031952	regulation of protein autophosphorylation	biological_process	10	1	553	3	5264	0.283258
GO:0045226	extracellular polysaccharide biosynthetic process	biological_process	8	1	553	3	5264	0.283258
GO:0051026	chiasma assembly	biological_process	8	1	553	3	5264	0.283258
GO:0006013	mannose metabolic process	biological_process	9	1	553	3	5264	0.283258
GO:0007084	mitotic nuclear envelope reassembly	biological_process	8	1	553	3	5264	0.283258
GO:0006103	2-oxoglutarate metabolic process	biological_process	9	1	553	3	5264	0.283258
GO:0050708	regulation of protein secretion	biological_process	7	1	553	3	5264	0.283258
GO:0060972	left/right pattern formation	biological_process	8	1	553	3	5264	0.283258
GO:0032025	response to cobalt ion	biological_process	7	1	553	3	5264	0.283258
GO:0006904	vesicle docking involved in exocytosis	biological_process	7	2	553	10	5264	0.283504
GO:0032508	DNA duplex unwinding	biological_process	11	2	553	10	5264	0.283504
GO:0007601	visual perception	biological_process	9	2	553	10	5264	0.283504
GO:0007062	sister chromatid cohesion	biological_process	6	2	553	10	5264	0.283504
GO:0045931	positive regulation of mitotic cell cycle	biological_process	8	2	553	10	5264	0.283504
GO:0034968	histone lysine methylation	biological_process	8	2	553	10	5264	0.283504
GO:0007162	negative regulation of cell adhesion	biological_process	5	2	553	10	5264	0.283504
GO:0034612	response to tumor necrosis factor	biological_process	7	2	553	10	5264	0.283504
GO:0048167	regulation of synaptic plasticity	biological_process	9	2	553	10	5264	0.283504
GO:0048568	embryonic organ development	biological_process	7	2	553	10	5264	0.283504
GO:0071902	positive regulation of protein serine/threonine kinase activity	biological_process	12	2	553	10	5264	0.283504
GO:0016925	protein sumoylation	biological_process	10	2	553	10	5264	0.283504
GO:0007173	epidermal growth factor receptor signaling pathway	biological_process	11	2	553	10	5264	0.283504
GO:0045165	cell fate commitment	biological_process	7	2	553	10	5264	0.283504
GO:0007389	pattern specification process	biological_process	6	4	553	26	5264	0.288981
GO:0090090	negative regulation of canonical Wnt receptor signaling pathway	biological_process	11	4	553	26	5264	0.288981
GO:0030032	lamellipodium assembly	biological_process	7	3	553	18	5264	0.291761
GO:0035335	peptidyl-tyrosine dephosphorylation	biological_process	9	3	553	18	5264	0.291761
GO:0010468	regulation of gene expression	biological_process	7	6	553	43	5264	0.294684
GO:0045893	"positive regulation of transcription, DNA-dependent"	biological_process	12	22	553	185	5264	0.299364
GO:0018105	peptidyl-serine phosphorylation	biological_process	9	5	553	35	5264	0.304258
GO:0007154	cell communication	biological_process	5	5	553	35	5264	0.304258
GO:0006396	RNA processing	biological_process	9	4	553	27	5264	0.313691
GO:0006364	rRNA processing	biological_process	11	3	553	19	5264	0.321847
GO:0001890	placenta development	biological_process	6	2	553	11	5264	0.324188
GO:0060048	cardiac muscle contraction	biological_process	9	2	553	11	5264	0.324188
GO:0006352	"DNA-dependent transcription, initiation"	biological_process	9	2	553	11	5264	0.324188
GO:0051898	negative regulation of protein kinase B signaling cascade	biological_process	10	2	553	11	5264	0.324188
GO:0007596	blood coagulation	biological_process	6	2	553	11	5264	0.324188
GO:0006928	cellular component movement	biological_process	5	2	553	11	5264	0.324188
GO:0019048	modulation by virus of host morphology or physiology	biological_process	6	2	553	11	5264	0.324188
GO:0006950	response to stress	biological_process	4	4	553	28	5264	0.338576
GO:0006913	nucleocytoplasmic transport	biological_process	8	4	553	28	5264	0.338576
GO:0070588	calcium ion transmembrane transport	biological_process	7	4	553	28	5264	0.338576
GO:0007275	multicellular organismal development	biological_process	5	15	553	126	5264	0.34345
GO:0016337	cell-cell adhesion	biological_process	6	5	553	37	5264	0.347468
GO:0051897	positive regulation of protein kinase B signaling cascade	biological_process	10	3	553	20	5264	0.351947
GO:0016579	protein deubiquitination	biological_process	10	3	553	20	5264	0.351947
GO:0060042	retina morphogenesis in camera-type eye	biological_process	12	1	553	4	5264	0.358597
GO:0001522	pseudouridine synthesis	biological_process	10	1	553	4	5264	0.358597
GO:0006307	DNA dealkylation involved in DNA repair	biological_process	10	1	553	4	5264	0.358597
GO:2000651	positive regulation of sodium ion transmembrane transporter activity	biological_process	10	1	553	4	5264	0.358597
GO:0032367	intracellular cholesterol transport	biological_process	8	1	553	4	5264	0.358597
GO:0048714	positive regulation of oligodendrocyte differentiation	biological_process	10	1	553	4	5264	0.358597
GO:0034765	regulation of ion transmembrane transport	biological_process	7	1	553	4	5264	0.358597
GO:0034983	peptidyl-lysine deacetylation	biological_process	10	1	553	4	5264	0.358597
GO:0043586	tongue development	biological_process	9	1	553	4	5264	0.358597
GO:0016458	gene silencing	biological_process	9	1	553	4	5264	0.358597
GO:0006878	cellular copper ion homeostasis	biological_process	11	1	553	4	5264	0.358597
GO:0045806	negative regulation of endocytosis	biological_process	7	1	553	4	5264	0.358597
GO:0006414	translational elongation	biological_process	8	1	553	4	5264	0.358597
GO:0032689	negative regulation of interferon-gamma production	biological_process	8	1	553	4	5264	0.358597
GO:2000811	negative regulation of anoikis	biological_process	10	1	553	4	5264	0.358597
GO:0061001	regulation of dendritic spine morphogenesis	biological_process	10	1	553	4	5264	0.358597
GO:0042157	lipoprotein metabolic process	biological_process	6	1	553	4	5264	0.358597
GO:0030148	sphingolipid biosynthetic process	biological_process	7	1	553	4	5264	0.358597
GO:0048752	semicircular canal morphogenesis	biological_process	11	1	553	4	5264	0.358597
GO:0060318	definitive erythrocyte differentiation	biological_process	7	1	553	4	5264	0.358597
GO:0006505	GPI anchor metabolic process	biological_process	10	1	553	4	5264	0.358597
GO:0030224	monocyte differentiation	biological_process	9	1	553	4	5264	0.358597
GO:0006096	glycolysis	biological_process	7	1	553	4	5264	0.358597
GO:0016075	rRNA catabolic process	biological_process	10	1	553	4	5264	0.358597
GO:0006744	ubiquinone biosynthetic process	biological_process	8	1	553	4	5264	0.358597
GO:0002250	adaptive immune response	biological_process	5	1	553	4	5264	0.358597
GO:0002437	inflammatory response to antigenic stimulus	biological_process	5	1	553	4	5264	0.358597
GO:0048066	developmental pigmentation	biological_process	5	1	553	4	5264	0.358597
GO:0060287	epithelial cilium movement involved in determination of left/right asymmetry	biological_process	9	1	553	4	5264	0.358597
GO:0006241	CTP biosynthetic process	biological_process	11	1	553	4	5264	0.358597
GO:0010875	positive regulation of cholesterol efflux	biological_process	10	1	553	4	5264	0.358597
GO:0010971	positive regulation of G2/M transition of mitotic cell cycle	biological_process	9	1	553	4	5264	0.358597
GO:0006672	ceramide metabolic process	biological_process	7	1	553	4	5264	0.358597
GO:0007091	metaphase/anaphase transition of mitotic cell cycle	biological_process	12	1	553	4	5264	0.358597
GO:0019985	translesion synthesis	biological_process	9	1	553	4	5264	0.358597
GO:0046889	positive regulation of lipid biosynthetic process	biological_process	7	1	553	4	5264	0.358597
GO:0060445	branching involved in salivary gland morphogenesis	biological_process	7	1	553	4	5264	0.358597
GO:0033555	multicellular organismal response to stress	biological_process	5	1	553	4	5264	0.358597
GO:1900119	positive regulation of execution phase of apoptosis	biological_process	10	1	553	4	5264	0.358597
GO:0010761	fibroblast migration	biological_process	9	1	553	4	5264	0.358597
GO:0003383	apical constriction	biological_process	8	1	553	4	5264	0.358597
GO:0010839	negative regulation of keratinocyte proliferation	biological_process	7	1	553	4	5264	0.358597
GO:0042407	cristae formation	biological_process	8	1	553	4	5264	0.358597
GO:0071397	cellular response to cholesterol	biological_process	9	1	553	4	5264	0.358597
GO:0006165	nucleoside diphosphate phosphorylation	biological_process	10	1	553	4	5264	0.358597
GO:0060766	negative regulation of androgen receptor signaling pathway	biological_process	11	1	553	4	5264	0.358597
GO:0035413	positive regulation of catenin import into nucleus	biological_process	7	1	553	4	5264	0.358597
GO:0010824	regulation of centrosome duplication	biological_process	11	1	553	4	5264	0.358597
GO:0001895	retina homeostasis	biological_process	7	1	553	4	5264	0.358597
GO:0033119	negative regulation of RNA splicing	biological_process	11	1	553	4	5264	0.358597
GO:0002087	regulation of respiratory gaseous exchange by neurological system process	biological_process	8	1	553	4	5264	0.358597
GO:0071679	commissural neuron axon guidance	biological_process	8	1	553	4	5264	0.358597
GO:0060413	atrial septum morphogenesis	biological_process	12	1	553	4	5264	0.358597
GO:0008543	fibroblast growth factor receptor signaling pathway	biological_process	10	1	553	4	5264	0.358597
GO:0090162	establishment of epithelial cell polarity	biological_process	7	1	553	4	5264	0.358597
GO:0006610	ribosomal protein import into nucleus	biological_process	7	1	553	4	5264	0.358597
GO:0021846	cell proliferation in forebrain	biological_process	11	1	553	4	5264	0.358597
GO:0030853	negative regulation of granulocyte differentiation	biological_process	11	1	553	4	5264	0.358597
GO:0003016	respiratory system process	biological_process	6	1	553	4	5264	0.358597
GO:0008090	retrograde axon cargo transport	biological_process	9	1	553	4	5264	0.358597
GO:0071157	negative regulation of cell cycle arrest	biological_process	9	1	553	4	5264	0.358597
GO:0043691	reverse cholesterol transport	biological_process	8	1	553	4	5264	0.358597
GO:0006687	glycosphingolipid metabolic process	biological_process	7	1	553	4	5264	0.358597
GO:0006734	NADH metabolic process	biological_process	13	1	553	4	5264	0.358597
GO:0006959	humoral immune response	biological_process	5	1	553	4	5264	0.358597
GO:0070734	histone H3-K27 methylation	biological_process	9	1	553	4	5264	0.358597
GO:0015701	bicarbonate transport	biological_process	8	1	553	4	5264	0.358597
GO:0051138	positive regulation of NK T cell differentiation	biological_process	13	1	553	4	5264	0.358597
GO:0043523	regulation of neuron apoptotic process	biological_process	10	1	553	4	5264	0.358597
GO:0032970	regulation of actin filament-based process	biological_process	6	1	553	4	5264	0.358597
GO:0001502	cartilage condensation	biological_process	9	1	553	4	5264	0.358597
GO:0046427	positive regulation of JAK-STAT cascade	biological_process	10	1	553	4	5264	0.358597
GO:0010891	negative regulation of sequestering of triglyceride	biological_process	9	1	553	4	5264	0.358597
GO:0045821	positive regulation of glycolysis	biological_process	9	1	553	4	5264	0.358597
GO:0001953	negative regulation of cell-matrix adhesion	biological_process	7	1	553	4	5264	0.358597
GO:0006104	succinyl-CoA metabolic process	biological_process	8	1	553	4	5264	0.358597
GO:0097120	receptor localization to synapse	biological_process	7	1	553	4	5264	0.358597
GO:0090316	positive regulation of intracellular protein transport	biological_process	8	1	553	4	5264	0.358597
GO:0032872	regulation of stress-activated MAPK cascade	biological_process	11	1	553	4	5264	0.358597
GO:0032753	positive regulation of interleukin-4 production	biological_process	8	1	553	4	5264	0.358597
GO:0071313	cellular response to caffeine	biological_process	9	1	553	4	5264	0.358597
GO:0048535	lymph node development	biological_process	6	1	553	4	5264	0.358597
GO:0035357	peroxisome proliferator activated receptor signaling pathway	biological_process	8	1	553	4	5264	0.358597
GO:0048368	lateral mesoderm development	biological_process	9	1	553	4	5264	0.358597
GO:0042953	lipoprotein transport	biological_process	5	1	553	4	5264	0.358597
GO:0043983	histone H4-K12 acetylation	biological_process	11	1	553	4	5264	0.358597
GO:0071391	cellular response to estrogen stimulus	biological_process	9	1	553	4	5264	0.358597
GO:0048168	regulation of neuronal synaptic plasticity	biological_process	10	1	553	4	5264	0.358597
GO:0016082	synaptic vesicle priming	biological_process	10	1	553	4	5264	0.358597
GO:0006465	signal peptide processing	biological_process	8	1	553	4	5264	0.358597
GO:0008299	isoprenoid biosynthetic process	biological_process	6	1	553	4	5264	0.358597
GO:0060711	labyrinthine layer development	biological_process	6	1	553	4	5264	0.358597
GO:0060830	ciliary receptor clustering involved in smoothened signaling pathway	biological_process	9	1	553	4	5264	0.358597
GO:0002076	osteoblast development	biological_process	8	1	553	4	5264	0.358597
GO:0007184	SMAD protein import into nucleus	biological_process	10	1	553	4	5264	0.358597
GO:0060134	prepulse inhibition	biological_process	9	1	553	4	5264	0.358597
GO:0010766	negative regulation of sodium ion transport	biological_process	10	1	553	4	5264	0.358597
GO:0048384	retinoic acid receptor signaling pathway	biological_process	8	1	553	4	5264	0.358597
GO:0033152	immunoglobulin V(D)J recombination	biological_process	7	1	553	4	5264	0.358597
GO:0035562	negative regulation of chromatin binding	biological_process	7	1	553	4	5264	0.358597
GO:0060347	heart trabecula formation	biological_process	11	1	553	4	5264	0.358597
GO:0007492	endoderm development	biological_process	6	2	553	12	5264	0.364247
GO:0021766	hippocampus development	biological_process	13	2	553	12	5264	0.364247
GO:0006378	mRNA polyadenylation	biological_process	12	2	553	12	5264	0.364247
GO:0016070	RNA metabolic process	biological_process	8	2	553	12	5264	0.364247
GO:0048839	inner ear development	biological_process	10	2	553	12	5264	0.364247
GO:0007257	activation of JUN kinase activity	biological_process	14	2	553	12	5264	0.364247
GO:0032855	positive regulation of Rac GTPase activity	biological_process	18	2	553	12	5264	0.364247
GO:0008156	negative regulation of DNA replication	biological_process	11	2	553	12	5264	0.364247
GO:0006611	protein export from nucleus	biological_process	6	2	553	12	5264	0.364247
GO:0072659	protein localization to plasma membrane	biological_process	6	2	553	12	5264	0.364247
GO:0007204	elevation of cytosolic calcium ion concentration	biological_process	12	2	553	12	5264	0.364247
GO:0071300	cellular response to retinoic acid	biological_process	7	2	553	12	5264	0.364247
GO:0009888	tissue development	biological_process	5	2	553	12	5264	0.364247
GO:0008203	cholesterol metabolic process	biological_process	8	3	553	21	5264	0.381883
GO:0070936	protein K48-linked ubiquitination	biological_process	12	3	553	21	5264	0.381883
GO:0042391	regulation of membrane potential	biological_process	5	3	553	21	5264	0.381883
GO:0030097	hemopoiesis	biological_process	6	4	553	30	5264	0.388433
GO:0051056	regulation of small GTPase mediated signal transduction	biological_process	9	4	553	30	5264	0.388433
GO:0032092	positive regulation of protein binding	biological_process	7	2	553	13	5264	0.403362
GO:0006605	protein targeting	biological_process	6	2	553	13	5264	0.403362
GO:0032436	positive regulation of proteasomal ubiquitin-dependent protein catabolic process	biological_process	12	2	553	13	5264	0.403362
GO:0048015	phosphatidylinositol-mediated signaling	biological_process	9	2	553	13	5264	0.403362
GO:0043484	regulation of RNA splicing	biological_process	11	2	553	13	5264	0.403362
GO:0032956	regulation of actin cytoskeleton organization	biological_process	7	2	553	13	5264	0.403362
GO:0006334	nucleosome assembly	biological_process	12	2	553	13	5264	0.403362
GO:0043065	positive regulation of apoptotic process	biological_process	9	8	553	67	5264	0.407139
GO:0001889	liver development	biological_process	8	4	553	31	5264	0.413206
GO:0006915	apoptotic process	biological_process	7	15	553	132	5264	0.414213
GO:0007264	small GTPase mediated signal transduction	biological_process	8	10	553	86	5264	0.417189
GO:0007143	female meiosis	biological_process	6	1	553	5	5264	0.42603
GO:0019217	regulation of fatty acid metabolic process	biological_process	10	1	553	5	5264	0.42603
GO:0021702	cerebellar Purkinje cell differentiation	biological_process	8	1	553	5	5264	0.42603
GO:0034616	response to laminar fluid shear stress	biological_process	6	1	553	5	5264	0.42603
GO:0046688	response to copper ion	biological_process	7	1	553	5	5264	0.42603
GO:0070509	calcium ion import	biological_process	8	1	553	5	5264	0.42603
GO:0016558	protein import into peroxisome matrix	biological_process	8	1	553	5	5264	0.42603
GO:0006836	neurotransmitter transport	biological_process	5	1	553	5	5264	0.42603
GO:0030041	actin filament polymerization	biological_process	9	1	553	5	5264	0.42603
GO:0031018	endocrine pancreas development	biological_process	8	1	553	5	5264	0.42603
GO:0045190	isotype switching	biological_process	8	1	553	5	5264	0.42603
GO:0030855	epithelial cell differentiation	biological_process	7	1	553	5	5264	0.42603
GO:0031641	regulation of myelination	biological_process	11	1	553	5	5264	0.42603
GO:0017015	regulation of transforming growth factor beta receptor signaling pathway	biological_process	11	1	553	5	5264	0.42603
GO:0043162	ubiquitin-dependent protein catabolic process via the multivesicular body sorting pathway	biological_process	10	1	553	5	5264	0.42603
GO:0009409	response to cold	biological_process	5	1	553	5	5264	0.42603
GO:0042491	auditory receptor cell differentiation	biological_process	11	1	553	5	5264	0.42603
GO:0090103	cochlea morphogenesis	biological_process	11	1	553	5	5264	0.42603
GO:0033147	negative regulation of intracellular estrogen receptor signaling pathway	biological_process	11	1	553	5	5264	0.42603
GO:0032438	melanosome organization	biological_process	7	1	553	5	5264	0.42603
GO:0009410	response to xenobiotic stimulus	biological_process	5	1	553	5	5264	0.42603
GO:0032720	negative regulation of tumor necrosis factor production	biological_process	9	1	553	5	5264	0.42603
GO:0030539	male genitalia development	biological_process	7	1	553	5	5264	0.42603
GO:0050727	regulation of inflammatory response	biological_process	7	1	553	5	5264	0.42603
GO:2000505	regulation of energy homeostasis	biological_process	7	1	553	5	5264	0.42603
GO:0015758	glucose transport	biological_process	8	1	553	5	5264	0.42603
GO:0051693	actin filament capping	biological_process	12	1	553	5	5264	0.42603
GO:0016322	neuron remodeling	biological_process	12	1	553	5	5264	0.42603
GO:0031659	positive regulation of cyclin-dependent protein serine/threonine kinase activity involved in G1/S transition of mitotic cell cycle	biological_process	14	1	553	5	5264	0.42603
GO:0006820	anion transport	biological_process	6	1	553	5	5264	0.42603
GO:0048488	synaptic vesicle endocytosis	biological_process	10	1	553	5	5264	0.42603
GO:0046825	regulation of protein export from nucleus	biological_process	8	1	553	5	5264	0.42603
GO:0050435	beta-amyloid metabolic process	biological_process	8	1	553	5	5264	0.42603
GO:0032940	secretion by cell	biological_process	5	1	553	5	5264	0.42603
GO:0060349	bone morphogenesis	biological_process	9	1	553	5	5264	0.42603
GO:0060441	epithelial tube branching involved in lung morphogenesis	biological_process	8	1	553	5	5264	0.42603
GO:0060716	labyrinthine layer blood vessel development	biological_process	7	1	553	5	5264	0.42603
GO:0008354	germ cell migration	biological_process	6	1	553	5	5264	0.42603
GO:0051899	membrane depolarization	biological_process	6	1	553	5	5264	0.42603
GO:0008045	motor neuron axon guidance	biological_process	8	1	553	5	5264	0.42603
GO:0048496	maintenance of organ identity	biological_process	9	1	553	5	5264	0.42603
GO:0007183	SMAD protein complex assembly	biological_process	10	1	553	5	5264	0.42603
GO:0000042	protein targeting to Golgi	biological_process	7	1	553	5	5264	0.42603
GO:0017157	regulation of exocytosis	biological_process	7	1	553	5	5264	0.42603
GO:0031054	pre-miRNA processing	biological_process	13	1	553	5	5264	0.42603
GO:0045598	regulation of fat cell differentiation	biological_process	8	1	553	5	5264	0.42603
GO:0030031	cell projection assembly	biological_process	6	1	553	5	5264	0.42603
GO:0007252	I-kappaB phosphorylation	biological_process	9	1	553	5	5264	0.42603
GO:0060009	Sertoli cell development	biological_process	9	1	553	5	5264	0.42603
GO:0048599	oocyte development	biological_process	9	1	553	5	5264	0.42603
GO:0019933	cAMP-mediated signaling	biological_process	10	1	553	5	5264	0.42603
GO:0055089	fatty acid homeostasis	biological_process	9	1	553	5	5264	0.42603
GO:2000114	regulation of establishment of cell polarity	biological_process	7	1	553	5	5264	0.42603
GO:0051145	smooth muscle cell differentiation	biological_process	8	1	553	5	5264	0.42603
GO:1901016	regulation of potassium ion transmembrane transporter activity	biological_process	9	1	553	5	5264	0.42603
GO:0048730	epidermis morphogenesis	biological_process	10	1	553	5	5264	0.42603
GO:0050953	sensory perception of light stimulus	biological_process	8	1	553	5	5264	0.42603
GO:0051057	positive regulation of small GTPase mediated signal transduction	biological_process	10	1	553	5	5264	0.42603
GO:0060509	Type I pneumocyte differentiation	biological_process	9	1	553	5	5264	0.42603
GO:0051013	microtubule severing	biological_process	6	1	553	5	5264	0.42603
GO:0001935	endothelial cell proliferation	biological_process	6	1	553	5	5264	0.42603
GO:0090399	replicative senescence	biological_process	6	1	553	5	5264	0.42603
GO:0016486	peptide hormone processing	biological_process	8	1	553	5	5264	0.42603
GO:0060039	pericardium development	biological_process	9	1	553	5	5264	0.42603
GO:0042073	intraflagellar transport	biological_process	7	1	553	5	5264	0.42603
GO:0048741	skeletal muscle fiber development	biological_process	11	1	553	5	5264	0.42603
GO:0032876	negative regulation of DNA endoreduplication	biological_process	13	1	553	5	5264	0.42603
GO:0007097	nuclear migration	biological_process	7	1	553	5	5264	0.42603
GO:0010906	regulation of glucose metabolic process	biological_process	7	1	553	5	5264	0.42603
GO:2001241	positive regulation of extrinsic apoptotic signaling pathway in absence of ligand	biological_process	11	1	553	5	5264	0.42603
GO:0035066	positive regulation of histone acetylation	biological_process	11	1	553	5	5264	0.42603
GO:0008088	axon cargo transport	biological_process	8	1	553	5	5264	0.42603
GO:0021537	telencephalon development	biological_process	11	1	553	5	5264	0.42603
GO:0051567	histone H3-K9 methylation	biological_process	9	1	553	5	5264	0.42603
GO:0030837	negative regulation of actin filament polymerization	biological_process	11	1	553	5	5264	0.42603
GO:0016926	protein desumoylation	biological_process	10	1	553	5	5264	0.42603
GO:0021510	spinal cord development	biological_process	9	1	553	5	5264	0.42603
GO:0010172	embryonic body morphogenesis	biological_process	8	1	553	5	5264	0.42603
GO:0051301	cell division	biological_process	5	16	553	143	5264	0.434124
GO:0000902	cell morphogenesis	biological_process	7	4	553	32	5264	0.437756
GO:0030308	negative regulation of cell growth	biological_process	7	4	553	32	5264	0.437756
GO:0017148	negative regulation of translation	biological_process	9	3	553	23	5264	0.440659
GO:0007126	meiosis	biological_process	5	3	553	23	5264	0.440659
GO:0019827	stem cell maintenance	biological_process	9	3	553	23	5264	0.440659
GO:0044237	cellular metabolic process	biological_process	4	2	553	14	5264	0.441291
GO:0007519	skeletal muscle tissue development	biological_process	10	2	553	14	5264	0.441291
GO:0030509	BMP signaling pathway	biological_process	13	2	553	14	5264	0.441291
GO:0030163	protein catabolic process	biological_process	7	2	553	14	5264	0.441291
GO:0043401	steroid hormone mediated signaling pathway	biological_process	8	2	553	14	5264	0.441291
GO:0032321	positive regulation of Rho GTPase activity	biological_process	17	2	553	14	5264	0.441291
GO:0009566	fertilization	biological_process	5	2	553	14	5264	0.441291
GO:0009636	response to toxic substance	biological_process	5	2	553	14	5264	0.441291
GO:0016567	protein ubiquitination	biological_process	10	12	553	108	5264	0.464469
GO:0006139	nucleobase-containing compound metabolic process	biological_process	6	3	553	24	5264	0.469245
GO:0030198	extracellular matrix organization	biological_process	6	3	553	24	5264	0.469245
GO:0071222	cellular response to lipopolysaccharide	biological_process	8	2	553	15	5264	0.47785
GO:0008542	visual learning	biological_process	8	2	553	15	5264	0.47785
GO:0007628	adult walking behavior	biological_process	6	2	553	15	5264	0.47785
GO:0007015	actin filament organization	biological_process	7	2	553	15	5264	0.47785
GO:0008219	cell death	biological_process	5	2	553	15	5264	0.47785
GO:0030838	positive regulation of actin filament polymerization	biological_process	11	2	553	15	5264	0.47785
GO:0006260	DNA replication	biological_process	9	7	553	62	5264	0.480423
GO:0006511	ubiquitin-dependent protein catabolic process	biological_process	9	9	553	81	5264	0.482487
GO:0032863	activation of Rac GTPase activity	biological_process	19	1	553	6	5264	0.486385
GO:0050910	detection of mechanical stimulus involved in sensory perception of sound	biological_process	10	1	553	6	5264	0.486385
GO:0030902	hindbrain development	biological_process	10	1	553	6	5264	0.486385
GO:0030514	negative regulation of BMP signaling pathway	biological_process	15	1	553	6	5264	0.486385
GO:0045921	positive regulation of exocytosis	biological_process	8	1	553	6	5264	0.486385
GO:0045765	regulation of angiogenesis	biological_process	11	1	553	6	5264	0.486385
GO:0050982	detection of mechanical stimulus	biological_process	6	1	553	6	5264	0.486385
GO:0030903	notochord development	biological_process	8	1	553	6	5264	0.486385
GO:0008340	determination of adult lifespan	biological_process	7	1	553	6	5264	0.486385
GO:0030520	intracellular estrogen receptor signaling pathway	biological_process	9	1	553	6	5264	0.486385
GO:0048490	anterograde synaptic vesicle transport	biological_process	9	1	553	6	5264	0.486385
GO:0043408	regulation of MAPK cascade	biological_process	10	1	553	6	5264	0.486385
GO:0016578	histone deubiquitination	biological_process	9	1	553	6	5264	0.486385
GO:0072001	renal system development	biological_process	8	1	553	6	5264	0.486385
GO:0006368	transcription elongation from RNA polymerase II promoter	biological_process	10	1	553	6	5264	0.486385
GO:0000380	"alternative mRNA splicing, via spliceosome"	biological_process	12	1	553	6	5264	0.486385
GO:0071158	positive regulation of cell cycle arrest	biological_process	9	1	553	6	5264	0.486385
GO:0002088	lens development in camera-type eye	biological_process	11	1	553	6	5264	0.486385
GO:0030879	mammary gland development	biological_process	9	1	553	6	5264	0.486385
GO:0046328	regulation of JNK cascade	biological_process	12	1	553	6	5264	0.486385
GO:0048745	smooth muscle tissue development	biological_process	7	1	553	6	5264	0.486385
GO:0006978	"DNA damage response, signal transduction by p53 class mediator resulting in transcription of p21 class mediator"	biological_process	10	1	553	6	5264	0.486385
GO:0070102	interleukin-6-mediated signaling pathway	biological_process	9	1	553	6	5264	0.486385
GO:0015684	ferrous iron transport	biological_process	10	1	553	6	5264	0.486385
GO:0010390	histone monoubiquitination	biological_process	10	1	553	6	5264	0.486385
GO:0043923	positive regulation by host of viral transcription	biological_process	12	1	553	6	5264	0.486385
GO:0090303	positive regulation of wound healing	biological_process	8	1	553	6	5264	0.486385
GO:0046716	muscle cell cellular homeostasis	biological_process	6	1	553	6	5264	0.486385
GO:0045597	positive regulation of cell differentiation	biological_process	8	1	553	6	5264	0.486385
GO:0060389	pathway-restricted SMAD protein phosphorylation	biological_process	9	1	553	6	5264	0.486385
GO:0050796	regulation of insulin secretion	biological_process	11	1	553	6	5264	0.486385
GO:0030001	metal ion transport	biological_process	7	1	553	6	5264	0.486385
GO:0045668	negative regulation of osteoblast differentiation	biological_process	9	1	553	6	5264	0.486385
GO:0045930	negative regulation of mitotic cell cycle	biological_process	8	1	553	6	5264	0.486385
GO:0048873	homeostasis of number of cells within a tissue	biological_process	7	1	553	6	5264	0.486385
GO:0070933	histone H4 deacetylation	biological_process	10	1	553	6	5264	0.486385
GO:0032148	activation of protein kinase B activity	biological_process	13	1	553	6	5264	0.486385
GO:0048513	organ development	biological_process	7	1	553	6	5264	0.486385
GO:0010165	response to X-ray	biological_process	7	1	553	6	5264	0.486385
GO:0015012	heparan sulfate proteoglycan biosynthetic process	biological_process	9	1	553	6	5264	0.486385
GO:0050808	synapse organization	biological_process	5	1	553	6	5264	0.486385
GO:0019216	regulation of lipid metabolic process	biological_process	6	1	553	6	5264	0.486385
GO:0006487	protein N-linked glycosylation	biological_process	9	1	553	6	5264	0.486385
GO:0010216	maintenance of DNA methylation	biological_process	9	1	553	6	5264	0.486385
GO:0006071	glycerol metabolic process	biological_process	7	1	553	6	5264	0.486385
GO:0007052	mitotic spindle organization	biological_process	8	1	553	6	5264	0.486385
GO:0070555	response to interleukin-1	biological_process	7	1	553	6	5264	0.486385
GO:0006337	nucleosome disassembly	biological_process	9	1	553	6	5264	0.486385
GO:0035115	embryonic forelimb morphogenesis	biological_process	10	1	553	6	5264	0.486385
GO:0033169	histone H3-K9 demethylation	biological_process	12	1	553	6	5264	0.486385
GO:0045736	negative regulation of cyclin-dependent protein serine/threonine kinase activity	biological_process	13	1	553	6	5264	0.486385
GO:0090004	positive regulation of establishment of protein localization to plasma membrane	biological_process	8	1	553	6	5264	0.486385
GO:0046676	negative regulation of insulin secretion	biological_process	11	1	553	6	5264	0.486385
GO:0016574	histone ubiquitination	biological_process	9	1	553	6	5264	0.486385
GO:0045861	negative regulation of proteolysis	biological_process	9	1	553	6	5264	0.486385
GO:0051924	regulation of calcium ion transport	biological_process	10	1	553	6	5264	0.486385
GO:0044257	cellular protein catabolic process	biological_process	7	1	553	6	5264	0.486385
GO:0034067	protein localization to Golgi apparatus	biological_process	8	1	553	6	5264	0.486385
GO:0046849	bone remodeling	biological_process	6	1	553	6	5264	0.486385
GO:0006807	nitrogen compound metabolic process	biological_process	4	1	553	6	5264	0.486385
GO:0045333	cellular respiration	biological_process	7	1	553	6	5264	0.486385
GO:0051092	positive regulation of NF-kappaB transcription factor activity	biological_process	14	3	553	25	5264	0.497156
GO:0006897	endocytosis	biological_process	7	7	553	63	5264	0.497877
GO:0014070	response to organic cyclic compound	biological_process	6	4	553	35	5264	0.509311
GO:0009411	response to UV	biological_process	7	2	553	16	5264	0.512909
GO:0015914	phospholipid transport	biological_process	8	2	553	16	5264	0.512909
GO:0043473	pigmentation	biological_process	4	2	553	16	5264	0.512909
GO:0001932	regulation of protein phosphorylation	biological_process	9	2	553	16	5264	0.512909
GO:0007155	cell adhesion	biological_process	4	11	553	103	5264	0.524966
GO:0007409	axonogenesis	biological_process	8	4	553	36	5264	0.532252
GO:0006629	lipid metabolic process	biological_process	5	4	553	36	5264	0.532252
GO:0048598	embryonic morphogenesis	biological_process	7	1	553	7	5264	0.540403
GO:0003281	ventricular septum development	biological_process	11	1	553	7	5264	0.540403
GO:0031122	cytoplasmic microtubule organization	biological_process	7	1	553	7	5264	0.540403
GO:0010634	positive regulation of epithelial cell migration	biological_process	11	1	553	7	5264	0.540403
GO:0045638	negative regulation of myeloid cell differentiation	biological_process	9	1	553	7	5264	0.540403
GO:0006891	intra-Golgi vesicle-mediated transport	biological_process	7	1	553	7	5264	0.540403
GO:0030518	intracellular steroid hormone receptor signaling pathway	biological_process	8	1	553	7	5264	0.540403
GO:0032435	negative regulation of proteasomal ubiquitin-dependent protein catabolic process	biological_process	12	1	553	7	5264	0.540403
GO:0006890	"retrograde vesicle-mediated transport, Golgi to ER"	biological_process	7	1	553	7	5264	0.540403
GO:0048339	paraxial mesoderm development	biological_process	9	1	553	7	5264	0.540403
GO:0048678	response to axon injury	biological_process	6	1	553	7	5264	0.540403
GO:0035855	megakaryocyte development	biological_process	9	1	553	7	5264	0.540403
GO:0034453	microtubule anchoring	biological_process	7	1	553	7	5264	0.540403
GO:0045947	negative regulation of translational initiation	biological_process	10	1	553	7	5264	0.540403
GO:0023014	signal transduction by phosphorylation	biological_process	8	1	553	7	5264	0.540403
GO:0045216	cell-cell junction organization	biological_process	6	1	553	7	5264	0.540403
GO:0009395	phospholipid catabolic process	biological_process	7	1	553	7	5264	0.540403
GO:0001539	ciliary or bacterial-type flagellar motility	biological_process	7	1	553	7	5264	0.540403
GO:0043392	negative regulation of DNA binding	biological_process	7	1	553	7	5264	0.540403
GO:0070932	histone H3 deacetylation	biological_process	10	1	553	7	5264	0.540403
GO:0006935	chemotaxis	biological_process	5	1	553	7	5264	0.540403
GO:0032314	regulation of Rac GTPase activity	biological_process	17	1	553	7	5264	0.540403
GO:0007249	I-kappaB kinase/NF-kappaB cascade	biological_process	8	1	553	7	5264	0.540403
GO:0006270	DNA replication initiation	biological_process	11	1	553	7	5264	0.540403
GO:0008544	epidermis development	biological_process	9	1	553	7	5264	0.540403
GO:0045022	early endosome to late endosome transport	biological_process	7	1	553	7	5264	0.540403
GO:0009617	response to bacterium	biological_process	7	1	553	7	5264	0.540403
GO:0050772	positive regulation of axonogenesis	biological_process	10	1	553	7	5264	0.540403
GO:0046513	ceramide biosynthetic process	biological_process	8	1	553	7	5264	0.540403
GO:0001975	response to amphetamine	biological_process	7	1	553	7	5264	0.540403
GO:0019395	fatty acid oxidation	biological_process	10	1	553	7	5264	0.540403
GO:0030318	melanocyte differentiation	biological_process	10	1	553	7	5264	0.540403
GO:0050877	neurological system process	biological_process	6	1	553	7	5264	0.540403
GO:0006275	regulation of DNA replication	biological_process	10	1	553	7	5264	0.540403
GO:0032968	positive regulation of transcription elongation from RNA polymerase II promoter	biological_process	11	1	553	7	5264	0.540403
GO:0070584	mitochondrion morphogenesis	biological_process	6	1	553	7	5264	0.540403
GO:0033344	cholesterol efflux	biological_process	8	1	553	7	5264	0.540403
GO:0071347	cellular response to interleukin-1	biological_process	8	1	553	7	5264	0.540403
GO:0086005	regulation of ventricular cardiac muscle cell action potential	biological_process	11	1	553	7	5264	0.540403
GO:0007608	sensory perception of smell	biological_process	9	1	553	7	5264	0.540403
GO:0006493	protein O-linked glycosylation	biological_process	9	1	553	7	5264	0.540403
GO:0043277	apoptotic cell clearance	biological_process	6	1	553	7	5264	0.540403
GO:0007016	cytoskeletal anchoring at plasma membrane	biological_process	6	1	553	7	5264	0.540403
GO:0045596	negative regulation of cell differentiation	biological_process	8	1	553	7	5264	0.540403
GO:0035914	skeletal muscle cell differentiation	biological_process	7	1	553	7	5264	0.540403
GO:0045840	positive regulation of mitosis	biological_process	9	1	553	7	5264	0.540403
GO:2000060	positive regulation of protein ubiquitination involved in ubiquitin-dependent protein catabolic process	biological_process	12	1	553	7	5264	0.540403
GO:0007017	microtubule-based process	biological_process	5	1	553	7	5264	0.540403
GO:0001675	acrosome assembly	biological_process	10	1	553	7	5264	0.540403
GO:0000060	"protein import into nucleus, translocation"	biological_process	7	1	553	7	5264	0.540403
GO:0016485	protein processing	biological_process	7	2	553	17	5264	0.546379
GO:0001541	ovarian follicle development	biological_process	8	2	553	17	5264	0.546379
GO:0071260	cellular response to mechanical stimulus	biological_process	6	2	553	17	5264	0.546379
GO:0030336	negative regulation of cell migration	biological_process	9	3	553	27	5264	0.550637
GO:0006302	double-strand break repair	biological_process	10	3	553	27	5264	0.550637
GO:0006338	chromatin remodeling	biological_process	8	3	553	27	5264	0.550637
GO:0007507	heart development	biological_process	8	8	553	76	5264	0.553448
GO:0035556	intracellular signal transduction	biological_process	7	11	553	106	5264	0.565002
GO:0006974	response to DNA damage stimulus	biological_process	6	10	553	97	5264	0.575103
GO:0051028	mRNA transport	biological_process	8	3	553	28	5264	0.576084
GO:0007186	G-protein coupled receptor signaling pathway	biological_process	8	5	553	48	5264	0.577856
GO:0001501	skeletal system development	biological_process	7	2	553	18	5264	0.578206
GO:0006357	regulation of transcription from RNA polymerase II promoter	biological_process	12	8	553	78	5264	0.584051
GO:0006397	mRNA processing	biological_process	10	9	553	88	5264	0.586331
GO:0016192	vesicle-mediated transport	biological_process	6	10	553	98	5264	0.588631
GO:0033365	protein localization to organelle	biological_process	7	1	553	8	5264	0.58875
GO:0032851	positive regulation of Rab GTPase activity	biological_process	17	1	553	8	5264	0.58875
GO:0050905	neuromuscular process	biological_process	7	1	553	8	5264	0.58875
GO:0034599	cellular response to oxidative stress	biological_process	6	1	553	8	5264	0.58875
GO:0008277	regulation of G-protein coupled receptor protein signaling pathway	biological_process	9	1	553	8	5264	0.58875
GO:0031929	TOR signaling cascade	biological_process	8	1	553	8	5264	0.58875
GO:0009755	hormone-mediated signaling pathway	biological_process	7	1	553	8	5264	0.58875
GO:0046854	phosphatidylinositol phosphorylation	biological_process	10	1	553	8	5264	0.58875
GO:0009451	RNA modification	biological_process	9	1	553	8	5264	0.58875
GO:0008631	intrinsic apoptotic signaling pathway in response to oxidative stress	biological_process	9	1	553	8	5264	0.58875
GO:0048821	erythrocyte development	biological_process	7	1	553	8	5264	0.58875
GO:0047496	vesicle transport along microtubule	biological_process	9	1	553	8	5264	0.58875
GO:0021772	olfactory bulb development	biological_process	13	1	553	8	5264	0.58875
GO:0006261	DNA-dependent DNA replication	biological_process	10	1	553	8	5264	0.58875
GO:0048009	insulin-like growth factor receptor signaling pathway	biological_process	10	1	553	8	5264	0.58875
GO:0071108	protein K48-linked deubiquitination	biological_process	11	1	553	8	5264	0.58875
GO:0090398	cellular senescence	biological_process	6	1	553	8	5264	0.58875
GO:0045787	positive regulation of cell cycle	biological_process	6	1	553	8	5264	0.58875
GO:0048747	muscle fiber development	biological_process	10	1	553	8	5264	0.58875
GO:0001658	branching involved in ureteric bud morphogenesis	biological_process	8	1	553	8	5264	0.58875
GO:0055072	iron ion homeostasis	biological_process	11	1	553	8	5264	0.58875
GO:0030261	chromosome condensation	biological_process	11	1	553	8	5264	0.58875
GO:0032870	cellular response to hormone stimulus	biological_process	7	1	553	8	5264	0.58875
GO:0050804	regulation of synaptic transmission	biological_process	8	1	553	8	5264	0.58875
GO:0048701	embryonic cranial skeleton morphogenesis	biological_process	11	1	553	8	5264	0.58875
GO:0006955	immune response	biological_process	4	1	553	8	5264	0.58875
GO:0043039	tRNA aminoacylation	biological_process	11	1	553	8	5264	0.58875
GO:0034446	substrate adhesion-dependent cell spreading	biological_process	9	1	553	8	5264	0.58875
GO:0031667	response to nutrient levels	biological_process	6	1	553	8	5264	0.58875
GO:0014823	response to activity	biological_process	4	1	553	8	5264	0.58875
GO:0010332	response to gamma radiation	biological_process	7	1	553	8	5264	0.58875
GO:0060326	cell chemotaxis	biological_process	8	1	553	8	5264	0.58875
GO:2001240	negative regulation of extrinsic apoptotic signaling pathway in absence of ligand	biological_process	11	1	553	8	5264	0.58875
GO:0008360	regulation of cell shape	biological_process	9	4	553	39	5264	0.59766
GO:0007286	spermatid development	biological_process	9	3	553	29	5264	0.60061
GO:0007179	transforming growth factor beta receptor signaling pathway	biological_process	10	3	553	29	5264	0.60061
GO:0006979	response to oxidative stress	biological_process	5	3	553	29	5264	0.60061
GO:0007166	cell surface receptor signaling pathway	biological_process	7	3	553	29	5264	0.60061
GO:0007268	synaptic transmission	biological_process	7	3	553	29	5264	0.60061
GO:0006886	intracellular protein transport	biological_process	7	13	553	129	5264	0.607149
GO:0043627	response to estrogen stimulus	biological_process	7	2	553	19	5264	0.608366
GO:0030307	positive regulation of cell growth	biological_process	7	2	553	19	5264	0.608366
GO:0031532	actin cytoskeleton reorganization	biological_process	7	2	553	19	5264	0.608366
GO:0003007	heart morphogenesis	biological_process	9	2	553	19	5264	0.608366
GO:0038032	termination of G-protein coupled receptor signaling pathway	biological_process	11	2	553	19	5264	0.608366
GO:0007281	germ cell development	biological_process	6	2	553	19	5264	0.608366
GO:0006310	DNA recombination	biological_process	9	4	553	40	5264	0.618209
GO:0006366	transcription from RNA polymerase II promoter	biological_process	11	4	553	40	5264	0.618209
GO:0050821	protein stabilization	biological_process	10	3	553	30	5264	0.624185
GO:0007568	aging	biological_process	5	3	553	30	5264	0.624185
GO:0030301	cholesterol transport	biological_process	7	1	553	9	5264	0.632019
GO:0046329	negative regulation of JNK cascade	biological_process	13	1	553	9	5264	0.632019
GO:0071230	cellular response to amino acid stimulus	biological_process	7	1	553	9	5264	0.632019
GO:0032886	regulation of microtubule-based process	biological_process	6	1	553	9	5264	0.632019
GO:0001676	long-chain fatty acid metabolic process	biological_process	10	1	553	9	5264	0.632019
GO:0021591	ventricular system development	biological_process	10	1	553	9	5264	0.632019
GO:0051781	positive regulation of cell division	biological_process	7	1	553	9	5264	0.632019
GO:0048666	neuron development	biological_process	10	1	553	9	5264	0.632019
GO:0046627	negative regulation of insulin receptor signaling pathway	biological_process	12	1	553	9	5264	0.632019
GO:0051603	proteolysis involved in cellular protein catabolic process	biological_process	8	1	553	9	5264	0.632019
GO:0007339	binding of sperm to zona pellucida	biological_process	8	1	553	9	5264	0.632019
GO:0043001	Golgi to plasma membrane protein transport	biological_process	9	1	553	9	5264	0.632019
GO:0071277	cellular response to calcium ion	biological_process	8	1	553	9	5264	0.632019
GO:0007051	spindle organization	biological_process	7	1	553	9	5264	0.632019
GO:0048596	embryonic camera-type eye morphogenesis	biological_process	9	1	553	9	5264	0.632019
GO:0046488	phosphatidylinositol metabolic process	biological_process	9	1	553	9	5264	0.632019
GO:0043967	histone H4 acetylation	biological_process	10	1	553	9	5264	0.632019
GO:0007254	JNK cascade	biological_process	11	1	553	9	5264	0.632019
GO:0008089	anterograde axon cargo transport	biological_process	9	1	553	9	5264	0.632019
GO:0010243	response to organonitrogen compound	biological_process	5	1	553	9	5264	0.632019
GO:0043388	positive regulation of DNA binding	biological_process	7	1	553	9	5264	0.632019
GO:0007094	mitotic spindle assembly checkpoint	biological_process	15	1	553	9	5264	0.632019
GO:0030099	myeloid cell differentiation	biological_process	7	1	553	9	5264	0.632019
GO:0007026	negative regulation of microtubule depolymerization	biological_process	9	1	553	9	5264	0.632019
GO:0009611	response to wounding	biological_process	5	1	553	9	5264	0.632019
GO:0001824	blastocyst development	biological_process	10	1	553	9	5264	0.632019
GO:0001707	mesoderm formation	biological_process	10	1	553	9	5264	0.632019
GO:0007565	female pregnancy	biological_process	5	1	553	9	5264	0.632019
GO:0048514	blood vessel morphogenesis	biological_process	9	1	553	9	5264	0.632019
GO:0030317	sperm motility	biological_process	7	1	553	9	5264	0.632019
GO:0033138	positive regulation of peptidyl-serine phosphorylation	biological_process	10	2	553	20	5264	0.636857
GO:0051592	response to calcium ion	biological_process	7	2	553	20	5264	0.636857
GO:0006887	exocytosis	biological_process	6	2	553	20	5264	0.636857
GO:0045444	fat cell differentiation	biological_process	7	2	553	20	5264	0.636857
GO:0045732	positive regulation of protein catabolic process	biological_process	9	2	553	20	5264	0.636857
GO:0009790	embryo development	biological_process	6	4	553	41	5264	0.63809
GO:0046777	protein autophosphorylation	biological_process	9	8	553	82	5264	0.642082
GO:0001822	kidney development	biological_process	9	3	553	31	5264	0.64679
GO:0007626	locomotory behavior	biological_process	4	3	553	31	5264	0.64679
GO:0006919	activation of cysteine-type endopeptidase activity involved in apoptotic process	biological_process	14	2	553	21	5264	0.663697
GO:0006200	ATP catabolic process	biological_process	11	3	553	32	5264	0.668415
GO:0001558	regulation of cell growth	biological_process	6	1	553	10	5264	0.670742
GO:0045859	regulation of protein kinase activity	biological_process	10	1	553	10	5264	0.670742
GO:0007040	lysosome organization	biological_process	6	1	553	10	5264	0.670742
GO:0009880	embryonic pattern specification	biological_process	7	1	553	10	5264	0.670742
GO:0008610	lipid biosynthetic process	biological_process	6	1	553	10	5264	0.670742
GO:0043433	negative regulation of sequence-specific DNA binding transcription factor activity	biological_process	13	1	553	10	5264	0.670742
GO:0016049	cell growth	biological_process	5	1	553	10	5264	0.670742
GO:0045494	photoreceptor cell maintenance	biological_process	5	1	553	10	5264	0.670742
GO:0007528	neuromuscular junction development	biological_process	6	1	553	10	5264	0.670742
GO:0045862	positive regulation of proteolysis	biological_process	9	1	553	10	5264	0.670742
GO:0043536	positive regulation of blood vessel endothelial cell migration	biological_process	13	1	553	10	5264	0.670742
GO:0016575	histone deacetylation	biological_process	9	1	553	10	5264	0.670742
GO:0043124	negative regulation of I-kappaB kinase/NF-kappaB cascade	biological_process	10	1	553	10	5264	0.670742
GO:0045599	negative regulation of fat cell differentiation	biological_process	9	1	553	10	5264	0.670742
GO:0006306	DNA methylation	biological_process	11	1	553	10	5264	0.670742
GO:0006874	cellular calcium ion homeostasis	biological_process	10	2	553	22	5264	0.688916
GO:0000187	activation of MAPK activity	biological_process	13	2	553	22	5264	0.688916
GO:0010033	response to organic substance	biological_process	5	2	553	22	5264	0.688916
GO:0010629	negative regulation of gene expression	biological_process	8	3	553	33	5264	0.689056
GO:0043161	proteasomal ubiquitin-dependent protein catabolic process	biological_process	10	3	553	33	5264	0.689056
GO:0010977	negative regulation of neuron projection development	biological_process	8	1	553	11	5264	0.705398
GO:0001578	microtubule bundle formation	biological_process	7	1	553	11	5264	0.705398
GO:0006298	mismatch repair	biological_process	10	1	553	11	5264	0.705398
GO:0051262	protein tetramerization	biological_process	9	1	553	11	5264	0.705398
GO:0043981	histone H4-K5 acetylation	biological_process	11	1	553	11	5264	0.705398
GO:0043491	protein kinase B signaling cascade	biological_process	8	1	553	11	5264	0.705398
GO:0042176	regulation of protein catabolic process	biological_process	8	1	553	11	5264	0.705398
GO:0031623	receptor internalization	biological_process	7	1	553	11	5264	0.705398
GO:0035249	"synaptic transmission, glutamatergic"	biological_process	9	1	553	11	5264	0.705398
GO:0043982	histone H4-K8 acetylation	biological_process	11	1	553	11	5264	0.705398
GO:0042632	cholesterol homeostasis	biological_process	9	1	553	11	5264	0.705398
GO:0022604	regulation of cell morphogenesis	biological_process	8	1	553	11	5264	0.705398
GO:0048754	branching morphogenesis of an epithelial tube	biological_process	7	1	553	11	5264	0.705398
GO:0003151	outflow tract morphogenesis	biological_process	10	1	553	11	5264	0.705398
GO:0050728	negative regulation of inflammatory response	biological_process	8	1	553	11	5264	0.705398
GO:0030177	positive regulation of Wnt receptor signaling pathway	biological_process	10	1	553	11	5264	0.705398
GO:0040018	positive regulation of multicellular organism growth	biological_process	7	1	553	11	5264	0.705398
GO:0070534	protein K63-linked ubiquitination	biological_process	12	1	553	11	5264	0.705398
GO:0002062	chondrocyte differentiation	biological_process	7	1	553	11	5264	0.705398
GO:0050852	T cell receptor signaling pathway	biological_process	8	1	553	11	5264	0.705398
GO:0001843	neural tube closure	biological_process	12	3	553	34	5264	0.708718
GO:0010976	positive regulation of neuron projection development	biological_process	8	2	553	23	5264	0.71256
GO:0060021	palate development	biological_process	5	2	553	23	5264	0.71256
GO:0001568	blood vessel development	biological_process	8	2	553	23	5264	0.71256
GO:0000165	MAPK cascade	biological_process	9	2	553	23	5264	0.71256
GO:0007018	microtubule-based movement	biological_process	6	4	553	46	5264	0.727054
GO:0035023	regulation of Rho protein signal transduction	biological_process	11	4	553	46	5264	0.727054
GO:0008283	cell proliferation	biological_process	4	6	553	68	5264	0.733516
GO:0007224	smoothened signaling pathway	biological_process	8	2	553	24	5264	0.73468
GO:0007169	transmembrane receptor protein tyrosine kinase signaling pathway	biological_process	9	2	553	24	5264	0.73468
GO:0006814	sodium ion transport	biological_process	8	2	553	24	5264	0.73468
GO:0060041	retina development in camera-type eye	biological_process	11	2	553	24	5264	0.73468
GO:0021987	cerebral cortex development	biological_process	13	2	553	24	5264	0.73468
GO:0060271	cilium morphogenesis	biological_process	7	2	553	24	5264	0.73468
GO:0051402	neuron apoptotic process	biological_process	9	1	553	12	5264	0.736411
GO:0001649	osteoblast differentiation	biological_process	7	1	553	12	5264	0.736411
GO:0022008	neurogenesis	biological_process	7	1	553	12	5264	0.736411
GO:0035108	limb morphogenesis	biological_process	8	1	553	12	5264	0.736411
GO:0007129	synapsis	biological_process	7	1	553	12	5264	0.736411
GO:0032147	activation of protein kinase activity	biological_process	12	1	553	12	5264	0.736411
GO:0035690	cellular response to drug	biological_process	6	1	553	12	5264	0.736411
GO:0048813	dendrite morphogenesis	biological_process	8	1	553	12	5264	0.736411
GO:0043525	positive regulation of neuron apoptotic process	biological_process	11	1	553	12	5264	0.736411
GO:0001892	embryonic placenta development	biological_process	5	1	553	12	5264	0.736411
GO:0035176	social behavior	biological_process	5	1	553	12	5264	0.736411
GO:0048565	digestive tract development	biological_process	7	1	553	12	5264	0.736411
GO:0000079	regulation of cyclin-dependent protein serine/threonine kinase activity	biological_process	12	1	553	12	5264	0.736411
GO:0034097	response to cytokine stimulus	biological_process	6	1	553	12	5264	0.736411
GO:0030030	cell projection organization	biological_process	5	1	553	12	5264	0.736411
GO:0034605	cellular response to heat	biological_process	6	1	553	12	5264	0.736411
GO:0019221	cytokine-mediated signaling pathway	biological_process	8	1	553	12	5264	0.736411
GO:0007059	chromosome segregation	biological_process	5	3	553	36	5264	0.745154
GO:0007030	Golgi organization	biological_process	5	2	553	25	5264	0.755334
GO:0010212	response to ionizing radiation	biological_process	6	2	553	25	5264	0.755334
GO:0060070	canonical Wnt receptor signaling pathway	biological_process	9	2	553	25	5264	0.755334
GO:0060325	face morphogenesis	biological_process	7	1	553	13	5264	0.764166
GO:0000278	mitotic cell cycle	biological_process	6	1	553	13	5264	0.764166
GO:0006513	protein monoubiquitination	biological_process	11	1	553	13	5264	0.764166
GO:0048041	focal adhesion assembly	biological_process	9	1	553	13	5264	0.764166
GO:0006479	protein methylation	biological_process	6	1	553	13	5264	0.764166
GO:0071479	cellular response to ionizing radiation	biological_process	7	1	553	13	5264	0.764166
GO:0033077	T cell differentiation in thymus	biological_process	10	1	553	13	5264	0.764166
GO:0007517	muscle organ development	biological_process	8	1	553	13	5264	0.764166
GO:0007266	Rho protein signal transduction	biological_process	10	1	553	13	5264	0.764166
GO:0007131	reciprocal meiotic recombination	biological_process	7	1	553	13	5264	0.764166
GO:0006367	transcription initiation from RNA polymerase II promoter	biological_process	10	1	553	13	5264	0.764166
GO:0051568	histone H3-K4 methylation	biological_process	9	1	553	13	5264	0.764166
GO:0071333	cellular response to glucose stimulus	biological_process	8	1	553	13	5264	0.764166
GO:0030155	regulation of cell adhesion	biological_process	5	1	553	13	5264	0.764166
GO:0032312	regulation of ARF GTPase activity	biological_process	16	1	553	13	5264	0.764166
GO:0030010	establishment of cell polarity	biological_process	6	1	553	13	5264	0.764166
GO:0006954	inflammatory response	biological_process	6	2	553	26	5264	0.774586
GO:0007049	cell cycle	biological_process	5	8	553	93	5264	0.775465
GO:0006812	cation transport	biological_process	6	3	553	38	5264	0.777864
GO:0007067	mitosis	biological_process	7	9	553	104	5264	0.778635
GO:0006184	GTP catabolic process	biological_process	12	4	553	50	5264	0.785665
GO:0042127	regulation of cell proliferation	biological_process	5	4	553	50	5264	0.785665
GO:0007265	Ras protein signal transduction	biological_process	9	1	553	14	5264	0.789002
GO:0051289	protein homotetramerization	biological_process	10	1	553	14	5264	0.789002
GO:0008033	tRNA processing	biological_process	11	1	553	14	5264	0.789002
GO:0097194	execution phase of apoptosis	biological_process	8	1	553	14	5264	0.789002
GO:0043588	skin development	biological_process	8	1	553	14	5264	0.789002
GO:0030326	embryonic limb morphogenesis	biological_process	9	1	553	14	5264	0.789002
GO:0043406	positive regulation of MAP kinase activity	biological_process	13	1	553	14	5264	0.789002
GO:0031647	regulation of protein stability	biological_process	9	1	553	14	5264	0.789002
GO:0016042	lipid catabolic process	biological_process	6	1	553	14	5264	0.789002
GO:0043434	response to peptide hormone stimulus	biological_process	6	1	553	14	5264	0.789002
GO:0021915	neural tube development	biological_process	9	1	553	14	5264	0.789002
GO:0006099	tricarboxylic acid cycle	biological_process	10	1	553	14	5264	0.789002
GO:0016358	dendrite development	biological_process	7	1	553	14	5264	0.789002
GO:0045766	positive regulation of angiogenesis	biological_process	12	1	553	14	5264	0.789002
GO:0016477	cell migration	biological_process	7	4	553	51	5264	0.798643
GO:0051260	protein homooligomerization	biological_process	9	3	553	40	5264	0.807043
GO:0000209	protein polyubiquitination	biological_process	11	2	553	28	5264	0.809149
GO:0006446	regulation of translational initiation	biological_process	9	1	553	15	5264	0.811227
GO:0016525	negative regulation of angiogenesis	biological_process	11	1	553	15	5264	0.811227
GO:0009725	response to hormone stimulus	biological_process	5	1	553	15	5264	0.811227
GO:0048008	platelet-derived growth factor receptor signaling pathway	biological_process	10	1	553	15	5264	0.811227
GO:0042254	ribosome biogenesis	biological_process	6	1	553	15	5264	0.811227
GO:0006869	lipid transport	biological_process	5	1	553	15	5264	0.811227
GO:0043010	camera-type eye development	biological_process	10	1	553	15	5264	0.811227
GO:0040008	regulation of growth	biological_process	4	1	553	15	5264	0.811227
GO:0045665	negative regulation of neuron differentiation	biological_process	11	1	553	15	5264	0.811227
GO:0007569	cell aging	biological_process	5	1	553	15	5264	0.811227
GO:0006457	protein folding	biological_process	7	3	553	41	5264	0.820382
GO:0015031	protein transport	biological_process	6	17	553	194	5264	0.82183
GO:0006351	"transcription, DNA-dependent"	biological_process	10	47	553	501	5264	0.825765
GO:0060348	bone development	biological_process	8	1	553	16	5264	0.831115
GO:0000723	telomere maintenance	biological_process	9	1	553	16	5264	0.831115
GO:0042475	odontogenesis of dentin-containing tooth	biological_process	10	1	553	16	5264	0.831115
GO:0050680	negative regulation of epithelial cell proliferation	biological_process	6	1	553	16	5264	0.831115
GO:0006811	ion transport	biological_process	5	3	553	42	5264	0.832927
GO:0030036	actin cytoskeleton organization	biological_process	6	4	553	54	5264	0.833799
GO:0007411	axon guidance	biological_process	7	2	553	30	5264	0.838912
GO:0016573	histone acetylation	biological_process	9	1	553	17	5264	0.848911
GO:0045727	positive regulation of translation	biological_process	9	1	553	17	5264	0.848911
GO:0051384	response to glucocorticoid stimulus	biological_process	8	1	553	17	5264	0.848911
GO:0008286	insulin receptor signaling pathway	biological_process	10	1	553	17	5264	0.848911
GO:0032868	response to insulin stimulus	biological_process	7	1	553	17	5264	0.848911
GO:0000077	DNA damage checkpoint	biological_process	9	1	553	17	5264	0.848911
GO:0042981	regulation of apoptotic process	biological_process	8	2	553	31	5264	0.852161
GO:0001666	response to hypoxia	biological_process	5	3	553	44	5264	0.855772
GO:0007420	brain development	biological_process	9	5	553	68	5264	0.856074
GO:0007623	circadian rhythm	biological_process	4	1	553	18	5264	0.864835
GO:0030218	erythrocyte differentiation	biological_process	6	1	553	18	5264	0.864835
GO:0018107	peptidyl-threonine phosphorylation	biological_process	9	1	553	18	5264	0.864835
GO:0051276	chromosome organization	biological_process	5	1	553	18	5264	0.864835
GO:2001237	negative regulation of extrinsic apoptotic signaling pathway	biological_process	10	1	553	18	5264	0.864835
GO:0050885	neuromuscular process controlling balance	biological_process	8	1	553	18	5264	0.864835
GO:0042147	"retrograde transport, endosome to Golgi"	biological_process	7	1	553	18	5264	0.864835
GO:0043066	negative regulation of apoptotic process	biological_process	9	8	553	104	5264	0.868623
GO:0031100	organ regeneration	biological_process	8	1	553	19	5264	0.879083
GO:0009103	lipopolysaccharide biosynthetic process	biological_process	8	1	553	19	5264	0.879083
GO:0071407	cellular response to organic cyclic compound	biological_process	7	1	553	19	5264	0.879083
GO:0006606	protein import into nucleus	biological_process	6	1	553	19	5264	0.879083
GO:0032088	negative regulation of NF-kappaB transcription factor activity	biological_process	14	1	553	20	5264	0.891832
GO:0000724	double-strand break repair via homologous recombination	biological_process	11	1	553	20	5264	0.891832
GO:0045860	positive regulation of protein kinase activity	biological_process	11	1	553	20	5264	0.891832
GO:0009887	organ morphogenesis	biological_process	8	2	553	35	5264	0.895784
GO:0007229	integrin-mediated signaling pathway	biological_process	8	1	553	21	5264	0.903239
GO:0007584	response to nutrient	biological_process	7	1	553	21	5264	0.903239
GO:0030324	lung development	biological_process	8	2	553	36	5264	0.904644
GO:0006281	DNA repair	biological_process	9	9	553	122	5264	0.906891
GO:0043524	negative regulation of neuron apoptotic process	biological_process	11	2	553	37	5264	0.912797
GO:0030334	regulation of cell migration	biological_process	8	1	553	22	5264	0.913444
GO:0046330	positive regulation of JNK cascade	biological_process	13	1	553	22	5264	0.913444
GO:0007156	homophilic cell adhesion	biological_process	7	1	553	23	5264	0.922575
GO:0032496	response to lipopolysaccharide	biological_process	7	1	553	23	5264	0.922575
GO:0030182	neuron differentiation	biological_process	9	1	553	23	5264	0.922575
GO:0001525	angiogenesis	biological_process	10	3	553	53	5264	0.927929
GO:0006888	ER to Golgi vesicle-mediated transport	biological_process	7	1	553	24	5264	0.930745
GO:0043410	positive regulation of MAPK cascade	biological_process	11	1	553	25	5264	0.938054
GO:0042493	response to drug	biological_process	5	5	553	82	5264	0.942083
GO:0055114	oxidation-reduction process	biological_process	5	7	553	107	5264	0.942763
GO:0000910	cytokinesis	biological_process	7	1	553	26	5264	0.944592
GO:0043547	positive regulation of GTPase activity	biological_process	15	1	553	26	5264	0.944592
GO:0008380	RNA splicing	biological_process	10	4	553	70	5264	0.945771
GO:0009952	anterior/posterior pattern specification	biological_process	8	1	553	27	5264	0.950442
GO:0007605	sensory perception of sound	biological_process	9	1	553	28	5264	0.955675
GO:0045471	response to ethanol	biological_process	7	1	553	28	5264	0.955675
GO:0018108	peptidyl-tyrosine phosphorylation	biological_process	9	1	553	29	5264	0.960356
GO:0010628	positive regulation of gene expression	biological_process	8	2	553	51	5264	0.976151
GO:0043123	positive regulation of I-kappaB kinase/NF-kappaB cascade	biological_process	10	1	553	34	5264	0.97732
GO:0006810	transport	biological_process	5	6	553	110	5264	0.979686
GO:0035264	multicellular organism growth	biological_process	5	1	553	35	5264	0.979718
GO:0009791	post-embryonic development	biological_process	6	1	553	36	5264	0.981863
GO:0001934	positive regulation of protein phosphorylation	biological_process	10	1	553	36	5264	0.981863
GO:0008152	metabolic process	biological_process	3	7	553	127	5264	0.984456
GO:0051726	regulation of cell cycle	biological_process	6	1	553	38	5264	0.985497
GO:0001764	neuron migration	biological_process	8	1	553	38	5264	0.985497
GO:0016055	Wnt receptor signaling pathway	biological_process	8	2	553	65	5264	0.993866
GO:0055085	transmembrane transport	biological_process	5	4	553	103	5264	0.996222
GO:0016010	dystrophin-associated glycoprotein complex	cellular_component	7	3	553	3	5264	0.00115376
GO:0045211	postsynaptic membrane	cellular_component	8	14	553	59	5264	0.00256117
GO:0030054	cell junction	cellular_component	3	22	553	119	5264	0.00558657
GO:0012507	ER to Golgi transport vesicle membrane	cellular_component	13	3	553	5	5264	0.00980388
GO:0032541	cortical endoplasmic reticulum	cellular_component	12	2	553	2	5264	0.0110183
GO:0070938	contractile ring	cellular_component	5	2	553	2	5264	0.0110183
GO:0012505	endomembrane system	cellular_component	5	6	553	21	5264	0.0179095
GO:0016020	membrane	cellular_component	3	70	553	533	5264	0.0244118
GO:0030018	Z disc	cellular_component	13	8	553	36	5264	0.0300788
GO:0030134	ER to Golgi transport vesicle	cellular_component	12	2	553	3	5264	0.0307474
GO:0000801	central element	cellular_component	14	2	553	3	5264	0.0307474
GO:0000221	"vacuolar proton-transporting V-type ATPase, V1 domain"	cellular_component	11	2	553	3	5264	0.0307474
GO:0045202	synapse	cellular_component	3	13	553	75	5264	0.0468122
GO:0030175	filopodium	cellular_component	6	6	553	26	5264	0.0485162
GO:0005575	cellular_component	cellular_component	2	133	553	1117	5264	0.049217
GO:0034098	Cdc48p-Npl4p-Ufd1p AAA ATPase complex	cellular_component	12	2	553	4	5264	0.0572416
GO:0033268	node of Ranvier	cellular_component	9	2	553	4	5264	0.0572416
GO:0030914	STAGA complex	cellular_component	10	2	553	4	5264	0.0572416
GO:0043219	lateral loop	cellular_component	6	2	553	4	5264	0.0572416
GO:0005874	microtubule	cellular_component	11	18	553	116	5264	0.0574645
GO:0031594	neuromuscular junction	cellular_component	4	4	553	15	5264	0.0643309
GO:0030027	lamellipodium	cellular_component	6	11	553	64	5264	0.0675432
GO:0072686	mitotic spindle	cellular_component	10	5	553	22	5264	0.0734073
GO:0000790	nuclear chromatin	cellular_component	13	7	553	36	5264	0.0770231
GO:0048471	perinuclear region of cytoplasm	cellular_component	9	26	553	186	5264	0.077268
GO:0000795	synaptonemal complex	cellular_component	13	4	553	17	5264	0.0950176
GO:0005856	cytoskeleton	cellular_component	9	19	553	132	5264	0.0951203
GO:0005913	cell-cell adherens junction	cellular_component	5	5	553	24	5264	0.0997952
GO:0005694	chromosome	cellular_component	9	8	553	46	5264	0.103636
GO:0030128	clathrin coat of endocytic vesicle	cellular_component	12	1	553	1	5264	0.105053
GO:0030055	cell-substrate junction	cellular_component	4	1	553	1	5264	0.105053
GO:1990077	primosome complex	cellular_component	13	1	553	1	5264	0.105053
GO:0045323	interleukin-1 receptor complex	cellular_component	8	1	553	1	5264	0.105053
GO:0072687	meiotic spindle	cellular_component	10	1	553	1	5264	0.105053
GO:0045025	mitochondrial degradosome	cellular_component	9	1	553	1	5264	0.105053
GO:0002095	caveolar macromolecular signaling complex	cellular_component	7	1	553	1	5264	0.105053
GO:0044327	dendritic spine head	cellular_component	9	1	553	1	5264	0.105053
GO:0009336	sulfate adenylyltransferase complex (ATP)	cellular_component	9	1	553	1	5264	0.105053
GO:0005816	spindle pole body	cellular_component	11	1	553	1	5264	0.105053
GO:0009295	nucleoid	cellular_component	3	1	553	1	5264	0.105053
GO:0005967	mitochondrial pyruvate dehydrogenase complex	cellular_component	12	1	553	1	5264	0.105053
GO:0032807	DNA ligase IV complex	cellular_component	11	1	553	1	5264	0.105053
GO:0032299	ribonuclease H2 complex	cellular_component	7	1	553	1	5264	0.105053
GO:0017133	mitochondrial electron transfer flavoprotein complex	cellular_component	12	1	553	1	5264	0.105053
GO:0002945	cyclin K-CDK13 complex	cellular_component	8	1	553	1	5264	0.105053
GO:0016011	dystroglycan complex	cellular_component	8	1	553	1	5264	0.105053
GO:0031981	nuclear lumen	cellular_component	11	1	553	1	5264	0.105053
GO:0030121	AP-1 adaptor complex	cellular_component	15	1	553	1	5264	0.105053
GO:0009279	cell outer membrane	cellular_component	7	1	553	1	5264	0.105053
GO:0071439	clathrin complex	cellular_component	11	1	553	1	5264	0.105053
GO:0045111	intermediate filament cytoskeleton	cellular_component	10	4	553	18	5264	0.112509
GO:0000159	protein phosphatase type 2A complex	cellular_component	7	3	553	12	5264	0.123896
GO:0005915	zonula adherens	cellular_component	6	2	553	6	5264	0.124256
GO:0042641	actomyosin	cellular_component	11	2	553	6	5264	0.124256
GO:0043220	Schmidt-Lanterman incisure	cellular_component	7	2	553	6	5264	0.124256
GO:0030658	transport vesicle membrane	cellular_component	12	2	553	6	5264	0.124256
GO:0016327	apicolateral plasma membrane	cellular_component	6	2	553	6	5264	0.124256
GO:0005667	transcription factor complex	cellular_component	7	15	553	105	5264	0.133663
GO:0005925	focal adhesion	cellular_component	6	9	553	57	5264	0.138594
GO:0000785	chromatin	cellular_component	11	6	553	35	5264	0.155154
GO:0032839	dendrite cytoplasm	cellular_component	10	2	553	7	5264	0.162274
GO:0030016	myofibril	cellular_component	10	2	553	7	5264	0.162274
GO:0005657	replication fork	cellular_component	11	2	553	7	5264	0.162274
GO:0014069	postsynaptic density	cellular_component	4	7	553	44	5264	0.173543
GO:0043204	perikaryon	cellular_component	7	3	553	14	5264	0.175791
GO:0045252	oxoglutarate dehydrogenase complex	cellular_component	11	1	553	2	5264	0.199088
GO:0009341	beta-galactosidase complex	cellular_component	6	1	553	2	5264	0.199088
GO:0044224	juxtaparanode region of axon	cellular_component	9	1	553	2	5264	0.199088
GO:0032593	insulin-responsive compartment	cellular_component	12	1	553	2	5264	0.199088
GO:0000778	condensed nuclear chromosome kinetochore	cellular_component	14	1	553	2	5264	0.199088
GO:0032040	small-subunit processome	cellular_component	9	1	553	2	5264	0.199088
GO:0060077	inhibitory synapse	cellular_component	4	1	553	2	5264	0.199088
GO:0030868	smooth endoplasmic reticulum membrane	cellular_component	11	1	553	2	5264	0.199088
GO:0030120	vesicle coat	cellular_component	10	1	553	2	5264	0.199088
GO:0031527	filopodium membrane	cellular_component	8	1	553	2	5264	0.199088
GO:0034993	SUN-KASH complex	cellular_component	13	1	553	2	5264	0.199088
GO:0005930	axoneme	cellular_component	9	1	553	2	5264	0.199088
GO:0005658	alpha DNA polymerase:primase complex	cellular_component	13	1	553	2	5264	0.199088
GO:0031597	cytosolic proteasome complex	cellular_component	8	1	553	2	5264	0.199088
GO:0097025	MPP7-DLG1-LIN7 complex	cellular_component	7	1	553	2	5264	0.199088
GO:0005958	DNA-dependent protein kinase-DNA ligase 4 complex	cellular_component	11	1	553	2	5264	0.199088
GO:0060053	neurofilament cytoskeleton	cellular_component	11	1	553	2	5264	0.199088
GO:0019908	nuclear cyclin-dependent protein kinase holoenzyme complex	cellular_component	8	1	553	2	5264	0.199088
GO:0000791	euchromatin	cellular_component	12	1	553	2	5264	0.199088
GO:0005943	"1-phosphatidylinositol-4-phosphate 3-kinase, class IA complex"	cellular_component	13	1	553	2	5264	0.199088
GO:0002133	polycystin complex	cellular_component	5	1	553	2	5264	0.199088
GO:0005882	intermediate filament	cellular_component	11	2	553	8	5264	0.201978
GO:0035371	microtubule plus end	cellular_component	12	2	553	8	5264	0.201978
GO:0045335	phagocytic vesicle	cellular_component	12	2	553	8	5264	0.201978
GO:0033017	sarcoplasmic reticulum membrane	cellular_component	10	2	553	8	5264	0.201978
GO:0005942	phosphatidylinositol 3-kinase complex	cellular_component	11	2	553	8	5264	0.201978
GO:0043034	costamere	cellular_component	11	2	553	8	5264	0.201978
GO:0036064	cilium basal body	cellular_component	12	3	553	15	5264	0.203655
GO:0000118	histone deacetylase complex	cellular_component	13	3	553	15	5264	0.203655
GO:0035097	histone methyltransferase complex	cellular_component	8	3	553	15	5264	0.203655
GO:0031966	mitochondrial membrane	cellular_component	12	3	553	15	5264	0.203655
GO:0005911	cell-cell junction	cellular_component	4	8	553	56	5264	0.230437
GO:0042734	presynaptic membrane	cellular_component	8	3	553	16	5264	0.232438
GO:0030665	clathrin-coated vesicle membrane	cellular_component	13	2	553	9	5264	0.242598
GO:0005782	peroxisomal matrix	cellular_component	12	2	553	9	5264	0.242598
GO:0016023	cytoplasmic membrane-bounded vesicle	cellular_component	10	6	553	41	5264	0.257223
GO:0016328	lateral plasma membrane	cellular_component	7	3	553	17	5264	0.261886
GO:0001669	acrosomal vesicle	cellular_component	12	3	553	17	5264	0.261886
GO:0015630	microtubule cytoskeleton	cellular_component	10	7	553	50	5264	0.268287
GO:0005923	tight junction	cellular_component	6	6	553	42	5264	0.275803
GO:0043231	intracellular membrane-bounded organelle	cellular_component	8	18	553	147	5264	0.279491
GO:0015629	actin cytoskeleton	cellular_component	10	9	553	68	5264	0.282312
GO:0030123	AP-3 adaptor complex	cellular_component	11	1	553	3	5264	0.283258
GO:0031253	cell projection membrane	cellular_component	7	1	553	3	5264	0.283258
GO:0016939	kinesin II complex	cellular_component	13	1	553	3	5264	0.283258
GO:0035869	ciliary transition zone	cellular_component	9	1	553	3	5264	0.283258
GO:0031985	Golgi cisterna	cellular_component	12	1	553	3	5264	0.283258
GO:0008385	IkappaB kinase complex	cellular_component	11	1	553	3	5264	0.283258
GO:0005652	nuclear lamina	cellular_component	11	1	553	3	5264	0.283258
GO:0005726	perichromatin fibrils	cellular_component	14	1	553	3	5264	0.283258
GO:0033270	paranode region of axon	cellular_component	9	1	553	3	5264	0.283258
GO:0042765	GPI-anchor transamidase complex	cellular_component	14	1	553	3	5264	0.283258
GO:0042622	photoreceptor outer segment membrane	cellular_component	9	1	553	3	5264	0.283258
GO:0031045	dense core granule	cellular_component	12	1	553	3	5264	0.283258
GO:0097149	centralspindlin complex	cellular_component	11	1	553	3	5264	0.283258
GO:0000802	transverse filament	cellular_component	14	1	553	3	5264	0.283258
GO:0032437	cuticular plate	cellular_component	13	1	553	3	5264	0.283258
GO:0008278	cohesin complex	cellular_component	11	1	553	3	5264	0.283258
GO:0005955	calcineurin complex	cellular_component	7	1	553	3	5264	0.283258
GO:0030139	endocytic vesicle	cellular_component	11	3	553	18	5264	0.291761
GO:0005829	cytosol	cellular_component	9	45	553	396	5264	0.305607
GO:0000800	lateral element	cellular_component	14	2	553	11	5264	0.324188
GO:0005769	early endosome	cellular_component	10	8	553	63	5264	0.340794
GO:0030426	growth cone	cellular_component	6	5	553	37	5264	0.347468
GO:0045171	intercellular bridge	cellular_component	5	1	553	4	5264	0.358597
GO:0036126	sperm flagellum	cellular_component	8	1	553	4	5264	0.358597
GO:0034991	nuclear meiotic cohesin complex	cellular_component	14	1	553	4	5264	0.358597
GO:0005798	Golgi-associated vesicle	cellular_component	11	1	553	4	5264	0.358597
GO:0035253	ciliary rootlet	cellular_component	11	1	553	4	5264	0.358597
GO:0031931	TORC1 complex	cellular_component	8	1	553	4	5264	0.358597
GO:0032421	stereocilium bundle	cellular_component	9	1	553	4	5264	0.358597
GO:0002142	stereocilia ankle link complex	cellular_component	7	1	553	4	5264	0.358597
GO:0044306	neuron projection terminus	cellular_component	7	1	553	4	5264	0.358597
GO:0008328	ionotropic glutamate receptor complex	cellular_component	8	1	553	4	5264	0.358597
GO:0005685	U1 snRNP	cellular_component	9	1	553	4	5264	0.358597
GO:0031258	lamellipodium membrane	cellular_component	8	1	553	4	5264	0.358597
GO:0031227	intrinsic to endoplasmic reticulum membrane	cellular_component	12	1	553	4	5264	0.358597
GO:0016342	catenin complex	cellular_component	7	1	553	4	5264	0.358597
GO:0070419	nonhomologous end joining complex	cellular_component	7	1	553	4	5264	0.358597
GO:0030017	sarcomere	cellular_component	11	2	553	12	5264	0.364247
GO:0030863	cortical cytoskeleton	cellular_component	11	2	553	12	5264	0.364247
GO:0019005	SCF ubiquitin ligase complex	cellular_component	9	2	553	12	5264	0.364247
GO:0019898	extrinsic to membrane	cellular_component	5	3	553	21	5264	0.381883
GO:0042383	sarcolemma	cellular_component	6	3	553	21	5264	0.381883
GO:0031410	cytoplasmic vesicle	cellular_component	9	6	553	48	5264	0.391699
GO:0005634	nucleus	cellular_component	9	194	553	1815	5264	0.393175
GO:0016529	sarcoplasmic reticulum	cellular_component	9	2	553	13	5264	0.403362
GO:0008180	COP9 signalosome	cellular_component	11	2	553	13	5264	0.403362
GO:0000792	heterochromatin	cellular_component	12	2	553	13	5264	0.403362
GO:0030173	integral to Golgi membrane	cellular_component	13	2	553	13	5264	0.403362
GO:0043198	dendritic shaft	cellular_component	8	2	553	13	5264	0.403362
GO:0005929	cilium	cellular_component	6	6	553	49	5264	0.411257
GO:0005814	centriole	cellular_component	10	5	553	40	5264	0.412713
GO:0005777	peroxisome	cellular_component	10	4	553	31	5264	0.413206
GO:0033276	transcription factor TFTC complex	cellular_component	10	1	553	5	5264	0.42603
GO:0071564	npBAF complex	cellular_component	13	1	553	5	5264	0.42603
GO:0005865	striated muscle thin filament	cellular_component	12	1	553	5	5264	0.42603
GO:0005640	nuclear outer membrane	cellular_component	8	1	553	5	5264	0.42603
GO:0030893	meiotic cohesin complex	cellular_component	12	1	553	5	5264	0.42603
GO:0036038	TCTN-B9D complex	cellular_component	10	1	553	5	5264	0.42603
GO:0031932	TORC2 complex	cellular_component	8	1	553	5	5264	0.42603
GO:0034464	BBSome	cellular_component	5	1	553	5	5264	0.42603
GO:0031235	intrinsic to internal side of plasma membrane	cellular_component	7	1	553	5	5264	0.42603
GO:0001931	uropod	cellular_component	6	1	553	5	5264	0.42603
GO:0070776	MOZ/MORF histone acetyltransferase complex	cellular_component	10	1	553	5	5264	0.42603
GO:0044295	axonal growth cone	cellular_component	7	1	553	5	5264	0.42603
GO:0030056	hemidesmosome	cellular_component	5	1	553	5	5264	0.42603
GO:0071778	WINAC complex	cellular_component	NA	1	553	5	5264	0.42603
GO:0000940	condensed chromosome outer kinetochore	cellular_component	11	1	553	5	5264	0.42603
GO:0030897	HOPS complex	cellular_component	5	1	553	5	5264	0.42603
GO:0031105	septin complex	cellular_component	11	1	553	5	5264	0.42603
GO:0031672	A band	cellular_component	12	1	553	5	5264	0.42603
GO:0031083	BLOC-1 complex	cellular_component	12	1	553	5	5264	0.42603
GO:0001772	immunological synapse	cellular_component	7	1	553	5	5264	0.42603
GO:0043234	protein complex	cellular_component	4	14	553	124	5264	0.42982
GO:0030425	dendrite	cellular_component	7	10	553	87	5264	0.431935
GO:0055037	recycling endosome	cellular_component	10	4	553	32	5264	0.437756
GO:0032587	ruffle membrane	cellular_component	8	3	553	23	5264	0.440659
GO:0000781	"chromosome, telomeric region"	cellular_component	12	3	553	23	5264	0.440659
GO:0016592	mediator complex	cellular_component	13	2	553	14	5264	0.441291
GO:0005794	Golgi apparatus	cellular_component	9	31	553	285	5264	0.446606
GO:0030176	integral to endoplasmic reticulum membrane	cellular_component	13	3	553	24	5264	0.469245
GO:0043025	neuronal cell body	cellular_component	6	11	553	99	5264	0.469985
GO:0060170	cilium membrane	cellular_component	8	2	553	15	5264	0.47785
GO:0030117	membrane coat	cellular_component	9	2	553	15	5264	0.47785
GO:0009898	internal side of plasma membrane	cellular_component	6	2	553	15	5264	0.47785
GO:0016514	SWI/SNF complex	cellular_component	13	1	553	6	5264	0.486385
GO:0030904	retromer complex	cellular_component	6	1	553	6	5264	0.486385
GO:0032281	alpha-amino-3-hydroxy-5-methyl-4-isoxazolepropionic acid selective glutamate receptor complex	cellular_component	9	1	553	6	5264	0.486385
GO:0035748	myelin sheath abaxonal region	cellular_component	5	1	553	6	5264	0.486385
GO:0005858	axonemal dynein complex	cellular_component	10	1	553	6	5264	0.486385
GO:0001917	photoreceptor inner segment	cellular_component	6	1	553	6	5264	0.486385
GO:0031512	motile primary cilium	cellular_component	8	1	553	6	5264	0.486385
GO:0000786	nucleosome	cellular_component	12	1	553	6	5264	0.486385
GO:0019897	extrinsic to plasma membrane	cellular_component	7	1	553	6	5264	0.486385
GO:0031965	nuclear membrane	cellular_component	12	8	553	72	5264	0.489723
GO:0000139	Golgi membrane	cellular_component	11	14	553	130	5264	0.503523
GO:0000123	histone acetyltransferase complex	cellular_component	8	2	553	16	5264	0.512909
GO:0005654	nucleoplasm	cellular_component	11	16	553	151	5264	0.525598
GO:0005759	mitochondrial matrix	cellular_component	11	5	553	46	5264	0.538642
GO:0005847	mRNA cleavage and polyadenylation specificity factor complex	cellular_component	14	1	553	7	5264	0.540403
GO:0030673	axolemma	cellular_component	9	1	553	7	5264	0.540403
GO:0017119	Golgi transport complex	cellular_component	11	1	553	7	5264	0.540403
GO:0005719	nuclear euchromatin	cellular_component	14	1	553	7	5264	0.540403
GO:0000145	exocyst	cellular_component	11	1	553	7	5264	0.540403
GO:0002199	zona pellucida receptor complex	cellular_component	5	1	553	7	5264	0.540403
GO:0001741	XY body	cellular_component	11	1	553	7	5264	0.540403
GO:0071565	nBAF complex	cellular_component	13	1	553	7	5264	0.540403
GO:0000421	autophagic vacuole membrane	cellular_component	11	1	553	7	5264	0.540403
GO:0051233	spindle midzone	cellular_component	10	1	553	7	5264	0.540403
GO:0005783	endoplasmic reticulum	cellular_component	9	21	553	201	5264	0.546222
GO:0000794	condensed nuclear chromosome	cellular_component	12	2	553	17	5264	0.546379
GO:0005578	proteinaceous extracellular matrix	cellular_component	5	4	553	37	5264	0.55465
GO:0000777	condensed chromosome kinetochore	cellular_component	10	4	553	37	5264	0.55465
GO:0005635	nuclear envelope	cellular_component	11	5	553	47	5264	0.558465
GO:0016604	nuclear body	cellular_component	13	2	553	18	5264	0.578206
GO:0005916	fascia adherens	cellular_component	6	1	553	8	5264	0.58875
GO:0005581	collagen	cellular_component	3	1	553	8	5264	0.58875
GO:0005720	nuclear heterochromatin	cellular_component	14	1	553	8	5264	0.58875
GO:0080008	Cul4-RING ubiquitin ligase complex	cellular_component	9	1	553	8	5264	0.58875
GO:0030126	COPI vesicle coat	cellular_component	14	1	553	8	5264	0.58875
GO:0034704	calcium channel complex	cellular_component	9	1	553	8	5264	0.58875
GO:0005669	transcription factor TFIID complex	cellular_component	10	1	553	8	5264	0.58875
GO:0031201	SNARE complex	cellular_component	9	1	553	8	5264	0.58875
GO:0016235	aggresome	cellular_component	8	1	553	8	5264	0.58875
GO:0043296	apical junction complex	cellular_component	5	1	553	8	5264	0.58875
GO:0005813	centrosome	cellular_component	9	19	553	186	5264	0.588922
GO:0016323	basolateral plasma membrane	cellular_component	6	5	553	49	5264	0.596788
GO:0005788	endoplasmic reticulum lumen	cellular_component	11	3	553	30	5264	0.624185
GO:0005871	kinesin complex	cellular_component	12	3	553	30	5264	0.624185
GO:0000932	cytoplasmic mRNA processing body	cellular_component	10	3	553	30	5264	0.624185
GO:0032420	stereocilium	cellular_component	7	1	553	9	5264	0.632019
GO:0031430	M band	cellular_component	13	1	553	9	5264	0.632019
GO:0005795	Golgi stack	cellular_component	11	1	553	9	5264	0.632019
GO:0035145	exon-exon junction complex	cellular_component	11	1	553	9	5264	0.632019
GO:0000151	ubiquitin ligase complex	cellular_component	7	2	553	20	5264	0.636857
GO:0009986	cell surface	cellular_component	5	11	553	112	5264	0.640581
GO:0043005	neuron projection	cellular_component	6	8	553	82	5264	0.642082
GO:0005912	adherens junction	cellular_component	5	2	553	21	5264	0.663697
GO:0016459	myosin complex	cellular_component	11	2	553	21	5264	0.663697
GO:0045121	membrane raft	cellular_component	5	5	553	53	5264	0.667499
GO:0043197	dendritic spine	cellular_component	8	3	553	32	5264	0.668415
GO:0031225	anchored to membrane	cellular_component	6	1	553	10	5264	0.670742
GO:0031514	motile cilium	cellular_component	7	1	553	10	5264	0.670742
GO:0000242	pericentriolar material	cellular_component	10	1	553	10	5264	0.670742
GO:0033116	endoplasmic reticulum-Golgi intermediate compartment membrane	cellular_component	10	1	553	10	5264	0.670742
GO:0016581	NuRD complex	cellular_component	14	1	553	10	5264	0.670742
GO:0005891	voltage-gated calcium channel complex	cellular_component	7	1	553	10	5264	0.670742
GO:0032580	Golgi cisterna membrane	cellular_component	12	2	553	22	5264	0.688916
GO:0000776	kinetochore	cellular_component	9	4	553	44	5264	0.693581
GO:0016363	nuclear matrix	cellular_component	11	4	553	44	5264	0.693581
GO:0016605	PML body	cellular_component	14	4	553	44	5264	0.693581
GO:0031234	extrinsic to internal side of plasma membrane	cellular_component	7	1	553	11	5264	0.705398
GO:0030315	T-tubule	cellular_component	7	1	553	11	5264	0.705398
GO:0008076	voltage-gated potassium channel complex	cellular_component	8	1	553	11	5264	0.705398
GO:0001673	male germ cell nucleus	cellular_component	11	1	553	11	5264	0.705398
GO:0005819	spindle	cellular_component	9	4	553	45	5264	0.71067
GO:0005802	trans-Golgi network	cellular_component	10	4	553	45	5264	0.71067
GO:0030136	clathrin-coated vesicle	cellular_component	12	2	553	23	5264	0.71256
GO:0005901	caveola	cellular_component	7	2	553	23	5264	0.71256
GO:0031012	extracellular matrix	cellular_component	3	4	553	46	5264	0.727054
GO:0005801	cis-Golgi network	cellular_component	9	1	553	12	5264	0.736411
GO:0072372	primary cilium	cellular_component	7	1	553	12	5264	0.736411
GO:0014704	intercalated disc	cellular_component	6	1	553	12	5264	0.736411
GO:0031463	Cul3-RING ubiquitin ligase complex	cellular_component	9	1	553	12	5264	0.736411
GO:0071944	cell periphery	cellular_component	5	1	553	12	5264	0.736411
GO:0005622	intracellular	cellular_component	5	26	553	276	5264	0.755734
GO:0005576	extracellular region	cellular_component	3	8	553	92	5264	0.765032
GO:0017053	transcriptional repressor complex	cellular_component	5	2	553	26	5264	0.774586
GO:0030659	cytoplasmic vesicle membrane	cellular_component	11	3	553	38	5264	0.777864
GO:0000228	nuclear chromosome	cellular_component	11	1	553	14	5264	0.789002
GO:0005637	nuclear inner membrane	cellular_component	8	1	553	14	5264	0.789002
GO:0001750	photoreceptor outer segment	cellular_component	9	1	553	14	5264	0.789002
GO:0005604	basement membrane	cellular_component	6	2	553	27	5264	0.792502
GO:0005886	plasma membrane	cellular_component	5	69	553	712	5264	0.794977
GO:0016607	nuclear speck	cellular_component	14	7	553	85	5264	0.80396
GO:0030286	dynein complex	cellular_component	12	1	553	15	5264	0.811227
GO:0042645	mitochondrial nucleoid	cellular_component	12	1	553	15	5264	0.811227
GO:0005884	actin filament	cellular_component	11	1	553	15	5264	0.811227
GO:0031901	early endosome membrane	cellular_component	11	3	553	41	5264	0.820382
GO:0000922	spindle pole	cellular_component	10	4	553	53	5264	0.822691
GO:0005643	nuclear pore	cellular_component	12	2	553	29	5264	0.824597
GO:0005737	cytoplasm	cellular_component	7	172	553	1727	5264	0.828939
GO:0010008	endosome membrane	cellular_component	11	3	553	42	5264	0.832927
GO:0000775	"chromosome, centromeric region"	cellular_component	12	2	553	30	5264	0.838912
GO:0030424	axon	cellular_component	7	5	553	67	5264	0.847063
GO:0005876	spindle microtubule	cellular_component	10	1	553	17	5264	0.848911
GO:0005768	endosome	cellular_component	9	4	553	56	5264	0.854276
GO:0016324	apical plasma membrane	cellular_component	6	4	553	56	5264	0.854276
GO:0044297	cell body	cellular_component	5	1	553	18	5264	0.864835
GO:0032154	cleavage furrow	cellular_component	7	1	553	19	5264	0.879083
GO:0015030	Cajal body	cellular_component	14	1	553	19	5264	0.879083
GO:0001725	stress fiber	cellular_component	12	1	553	19	5264	0.879083
GO:0008021	synaptic vesicle	cellular_component	11	1	553	20	5264	0.891832
GO:0005815	microtubule organizing center	cellular_component	11	3	553	49	5264	0.901309
GO:0045177	apical part of cell	cellular_component	5	2	553	36	5264	0.904644
GO:0005770	late endosome	cellular_component	10	2	553	37	5264	0.912797
GO:0005793	endoplasmic reticulum-Golgi intermediate compartment	cellular_component	9	1	553	22	5264	0.913444
GO:0031252	cell leading edge	cellular_component	5	1	553	22	5264	0.913444
GO:0005938	cell cortex	cellular_component	9	4	553	64	5264	0.916044
GO:0030141	secretory granule	cellular_component	11	1	553	23	5264	0.922575
GO:0016021	integral to membrane	cellular_component	6	78	553	850	5264	0.926982
GO:0030529	ribonucleoprotein complex	cellular_component	7	3	553	55	5264	0.938609
GO:0005730	nucleolus	cellular_component	11	19	553	244	5264	0.941262
GO:0042995	cell projection	cellular_component	5	1	553	26	5264	0.944592
GO:0005615	extracellular space	cellular_component	5	5	553	83	5264	0.945938
GO:0005905	coated pit	cellular_component	5	1	553	27	5264	0.950442
GO:0005789	endoplasmic reticulum membrane	cellular_component	11	11	553	158	5264	0.952698
GO:0030496	midbody	cellular_component	5	2	553	45	5264	0.958045
GO:0001726	ruffle	cellular_component	6	2	553	48	5264	0.96832
GO:0005741	mitochondrial outer membrane	cellular_component	13	1	553	32	5264	0.971641
GO:0009897	external side of plasma membrane	cellular_component	6	1	553	33	5264	0.974639
GO:0042470	melanosome	cellular_component	12	1	553	33	5264	0.974639
GO:0071013	catalytic step 2 spliceosome	cellular_component	9	1	553	35	5264	0.979718
GO:0005681	spliceosomal complex	cellular_component	8	1	553	36	5264	0.981863
GO:0005887	integral to plasma membrane	cellular_component	7	4	553	85	5264	0.983062
GO:0005743	mitochondrial inner membrane	cellular_component	13	3	553	75	5264	0.98876
GO:0005764	lysosome	cellular_component	11	2	553	61	5264	0.990914
GO:0005739	mitochondrion	cellular_component	9	27	553	433	5264	0.999521
GO:0003779	actin binding	molecular_function	6	23	553	123	5264	0.00402361
GO:0001012	RNA polymerase II regulatory region DNA binding	molecular_function	9	3	553	4	5264	0.00425319
GO:0016779	nucleotidyltransferase activity	molecular_function	6	5	553	13	5264	0.00788946
GO:0017166	vinculin binding	molecular_function	6	4	553	9	5264	0.00986091
GO:0004000	adenosine deaminase activity	molecular_function	7	2	553	2	5264	0.0110183
GO:0005488	binding	molecular_function	3	37	553	248	5264	0.0164449
GO:0051213	dioxygenase activity	molecular_function	5	3	553	6	5264	0.0180875
GO:0043325	"phosphatidylinositol-3,4-bisphosphate binding"	molecular_function	9	3	553	6	5264	0.0180875
GO:0005516	calmodulin binding	molecular_function	5	12	553	60	5264	0.0201656
GO:0005543	phospholipid binding	molecular_function	5	23	553	143	5264	0.0240168
GO:0003674	molecular_function	molecular_function	2	166	553	1390	5264	0.0244924
GO:0046965	retinoid X receptor binding	molecular_function	9	3	553	7	5264	0.0292132
GO:0005547	"phosphatidylinositol-3,4,5-trisphosphate binding"	molecular_function	8	4	553	12	5264	0.030011
GO:0035014	phosphatidylinositol 3-kinase regulator activity	molecular_function	5	2	553	3	5264	0.0307474
GO:0002162	dystroglycan binding	molecular_function	6	2	553	3	5264	0.0307474
GO:0043422	protein kinase B binding	molecular_function	8	2	553	3	5264	0.0307474
GO:0008757	S-adenosylmethionine-dependent methyltransferase activity	molecular_function	7	2	553	3	5264	0.0307474
GO:0003896	DNA primase activity	molecular_function	9	2	553	3	5264	0.0307474
GO:0003700	sequence-specific DNA binding transcription factor activity	molecular_function	4	31	553	211	5264	0.0322855
GO:0008138	protein tyrosine/serine/threonine phosphatase activity	molecular_function	9	4	553	13	5264	0.0398427
GO:0017137	Rab GTPase binding	molecular_function	9	6	553	25	5264	0.0408029
GO:0008134	transcription factor binding	molecular_function	5	17	553	104	5264	0.0419394
GO:0019899	enzyme binding	molecular_function	5	15	553	90	5264	0.046569
GO:0030374	ligand-dependent nuclear receptor transcription coactivator activity	molecular_function	7	5	553	20	5264	0.0513786
GO:0005509	calcium ion binding	molecular_function	7	24	553	163	5264	0.0538438
GO:0043539	protein serine/threonine kinase activator activity	molecular_function	7	2	553	4	5264	0.0572416
GO:0004521	endoribonuclease activity	molecular_function	8	2	553	4	5264	0.0572416
GO:0043559	insulin binding	molecular_function	7	2	553	4	5264	0.0572416
GO:0017080	sodium channel regulator activity	molecular_function	4	2	553	4	5264	0.0572416
GO:0008307	structural constituent of muscle	molecular_function	4	2	553	4	5264	0.0572416
GO:0046961	"proton-transporting ATPase activity, rotational mechanism"	molecular_function	16	2	553	4	5264	0.0572416
GO:0051059	NF-kappaB binding	molecular_function	6	3	553	9	5264	0.059809
GO:0004721	phosphoprotein phosphatase activity	molecular_function	8	5	553	21	5264	0.0618377
GO:0003887	DNA-directed DNA polymerase activity	molecular_function	8	4	553	15	5264	0.0643309
GO:0015631	tubulin binding	molecular_function	6	4	553	15	5264	0.0643309
GO:0005097	Rab GTPase activator activity	molecular_function	7	6	553	28	5264	0.0664686
GO:0030246	carbohydrate binding	molecular_function	4	6	553	28	5264	0.0664686
GO:0005085	guanyl-nucleotide exchange factor activity	molecular_function	3	8	553	43	5264	0.0756777
GO:0051018	protein kinase A binding	molecular_function	5	3	553	10	5264	0.0789749
GO:0005096	GTPase activator activity	molecular_function	5	10	553	59	5264	0.0852417
GO:0005520	insulin-like growth factor binding	molecular_function	6	2	553	5	5264	0.0888668
GO:0004708	MAP kinase kinase activity	molecular_function	9	2	553	5	5264	0.0888668
GO:0008509	anion transmembrane transporter activity	molecular_function	7	2	553	5	5264	0.0888668
GO:0080025	"phosphatidylinositol-3,5-bisphosphate binding"	molecular_function	9	2	553	5	5264	0.0888668
GO:0043130	ubiquitin binding	molecular_function	6	4	553	17	5264	0.0950176
GO:0008092	cytoskeletal protein binding	molecular_function	5	5	553	24	5264	0.0997952
GO:0030971	receptor tyrosine kinase binding	molecular_function	6	3	553	11	5264	0.100424
GO:0031072	heat shock protein binding	molecular_function	5	3	553	11	5264	0.100424
GO:0051087	chaperone binding	molecular_function	5	3	553	11	5264	0.100424
GO:0005010	insulin-like growth factor-activated receptor activity	molecular_function	10	1	553	1	5264	0.105053
GO:0097016	L27 domain binding	molecular_function	6	1	553	1	5264	0.105053
GO:0034602	oxoglutarate dehydrogenase (NAD+) activity	molecular_function	7	1	553	1	5264	0.105053
GO:0008689	3-demethylubiquinone-9 3-O-methyltransferase activity	molecular_function	9	1	553	1	5264	0.105053
GO:0004832	valine-tRNA ligase activity	molecular_function	8	1	553	1	5264	0.105053
GO:0004830	tryptophan-tRNA ligase activity	molecular_function	8	1	553	1	5264	0.105053
GO:0004781	sulfate adenylyltransferase (ATP) activity	molecular_function	9	1	553	1	5264	0.105053
GO:0008119	thiopurine S-methyltransferase activity	molecular_function	8	1	553	1	5264	0.105053
GO:0046715	borate transmembrane transporter activity	molecular_function	9	1	553	1	5264	0.105053
GO:0046921	alpha-(1->6)-fucosyltransferase activity	molecular_function	8	1	553	1	5264	0.105053
GO:0008240	tripeptidyl-peptidase activity	molecular_function	8	1	553	1	5264	0.105053
GO:0003976	UDP-N-acetylglucosamine-lysosomal-enzyme N-acetylglucosaminephosphotransferase activity	molecular_function	7	1	553	1	5264	0.105053
GO:0016936	galactoside binding	molecular_function	5	1	553	1	5264	0.105053
GO:0015252	hydrogen ion channel activity	molecular_function	10	1	553	1	5264	0.105053
GO:0035538	carbohydrate response element binding	molecular_function	9	1	553	1	5264	0.105053
GO:0017057	6-phosphogluconolactonase activity	molecular_function	7	1	553	1	5264	0.105053
GO:0008425	"2-polyprenyl-6-methoxy-1,4-benzoquinone methyltransferase activity"	molecular_function	9	1	553	1	5264	0.105053
GO:0031493	nucleosomal histone binding	molecular_function	6	1	553	1	5264	0.105053
GO:0052894	norspermine:oxygen oxidoreductase activity	molecular_function	7	1	553	1	5264	0.105053
GO:0070774	phytoceramidase activity	molecular_function	7	1	553	1	5264	0.105053
GO:0017178	diphthine-ammonia ligase activity	molecular_function	7	1	553	1	5264	0.105053
GO:0034458	3'-5' RNA helicase activity	molecular_function	11	1	553	1	5264	0.105053
GO:0004345	glucose-6-phosphate dehydrogenase activity	molecular_function	7	1	553	1	5264	0.105053
GO:0047936	glucose 1-dehydrogenase [NAD(P)] activity	molecular_function	7	1	553	1	5264	0.105053
GO:0008430	selenium binding	molecular_function	4	1	553	1	5264	0.105053
GO:0004651	polynucleotide 5'-phosphatase activity	molecular_function	9	1	553	1	5264	0.105053
GO:0050998	nitric-oxide synthase binding	molecular_function	6	1	553	1	5264	0.105053
GO:0004597	peptide-aspartate beta-dioxygenase activity	molecular_function	7	1	553	1	5264	0.105053
GO:0008374	O-acyltransferase activity	molecular_function	7	1	553	1	5264	0.105053
GO:0004484	mRNA guanylyltransferase activity	molecular_function	9	1	553	1	5264	0.105053
GO:0008321	Ral guanyl-nucleotide exchange factor activity	molecular_function	5	1	553	1	5264	0.105053
GO:0016857	"racemase and epimerase activity, acting on carbohydrates and derivatives"	molecular_function	6	1	553	1	5264	0.105053
GO:0004577	N-acetylglucosaminyldiphosphodolichol N-acetylglucosaminyltransferase activity	molecular_function	8	1	553	1	5264	0.105053
GO:0047131	"saccharopine dehydrogenase (NAD+, L-glutamate-forming) activity"	molecular_function	8	1	553	1	5264	0.105053
GO:0052895	N1-acetylspermine:oxygen oxidoreductase (N1-acetylspermidine-forming) activity	molecular_function	7	1	553	1	5264	0.105053
GO:0034188	apolipoprotein A-I receptor activity	molecular_function	5	1	553	1	5264	0.105053
GO:0008424	glycoprotein 6-alpha-L-fucosyltransferase activity	molecular_function	9	1	553	1	5264	0.105053
GO:0008521	acetyl-CoA transporter activity	molecular_function	6	1	553	1	5264	0.105053
GO:0044729	hemi-methylated DNA-binding	molecular_function	9	1	553	1	5264	0.105053
GO:0005149	interleukin-1 receptor binding	molecular_function	7	1	553	1	5264	0.105053
GO:0005098	Ran GTPase activator activity	molecular_function	7	1	553	1	5264	0.105053
GO:0047464	heparosan-N-sulfate-glucuronate 5-epimerase activity	molecular_function	7	1	553	1	5264	0.105053
GO:0004649	poly(ADP-ribose) glycohydrolase activity	molecular_function	7	1	553	1	5264	0.105053
GO:0005523	tropomyosin binding	molecular_function	6	1	553	1	5264	0.105053
GO:0004559	alpha-mannosidase activity	molecular_function	8	1	553	1	5264	0.105053
GO:0031626	beta-endorphin binding	molecular_function	6	1	553	1	5264	0.105053
GO:0004020	adenylylsulfate kinase activity	molecular_function	7	1	553	1	5264	0.105053
GO:0017017	MAP kinase tyrosine/serine/threonine phosphatase activity	molecular_function	10	1	553	1	5264	0.105053
GO:0046592	polyamine oxidase activity	molecular_function	7	1	553	1	5264	0.105053
GO:0052901	spermine:oxygen oxidoreductase (spermidine-forming) activity	molecular_function	7	1	553	1	5264	0.105053
GO:0015923	mannosidase activity	molecular_function	7	1	553	1	5264	0.105053
GO:0017125	deoxycytidyl transferase activity	molecular_function	7	1	553	1	5264	0.105053
GO:0008442	3-hydroxyisobutyrate dehydrogenase activity	molecular_function	7	1	553	1	5264	0.105053
GO:0050816	phosphothreonine binding	molecular_function	7	1	553	1	5264	0.105053
GO:0008251	tRNA-specific adenosine deaminase activity	molecular_function	8	1	553	1	5264	0.105053
GO:0047130	"saccharopine dehydrogenase (NADP+, L-lysine-forming) activity"	molecular_function	8	1	553	1	5264	0.105053
GO:0004572	"mannosyl-oligosaccharide 1,3-1,6-alpha-mannosidase activity"	molecular_function	10	1	553	1	5264	0.105053
GO:0004728	receptor signaling protein tyrosine phosphatase activity	molecular_function	10	1	553	1	5264	0.105053
GO:0004686	elongation factor-2 kinase activity	molecular_function	10	1	553	1	5264	0.105053
GO:0070401	NADP+ binding	molecular_function	7	1	553	1	5264	0.105053
GO:0004112	cyclic-nucleotide phosphodiesterase activity	molecular_function	8	1	553	1	5264	0.105053
GO:0046920	alpha-(1->3)-fucosyltransferase activity	molecular_function	8	1	553	1	5264	0.105053
GO:0008446	"GDP-mannose 4,6-dehydratase activity"	molecular_function	7	1	553	1	5264	0.105053
GO:0050379	UDP-glucuronate 5'-epimerase activity	molecular_function	7	1	553	1	5264	0.105053
GO:0004395	hexaprenyldihydroxybenzoate methyltransferase activity	molecular_function	9	1	553	1	5264	0.105053
GO:0043924	suramin binding	molecular_function	5	1	553	1	5264	0.105053
GO:0004747	ribokinase activity	molecular_function	8	1	553	1	5264	0.105053
GO:0052917	"dol-P-Man:Man(7)GlcNAc(2)-PP-Dol alpha-1,6-mannosyltransferase activity"	molecular_function	9	1	553	1	5264	0.105053
GO:0003690	double-stranded DNA binding	molecular_function	8	6	553	32	5264	0.112444
GO:0004709	MAP kinase kinase kinase activity	molecular_function	10	3	553	12	5264	0.123896
GO:0005545	1-phosphatidylinositol binding	molecular_function	7	3	553	12	5264	0.123896
GO:0046875	ephrin receptor binding	molecular_function	6	3	553	12	5264	0.123896
GO:0001104	RNA polymerase II transcription cofactor activity	molecular_function	6	3	553	12	5264	0.123896
GO:0008375	acetylglucosaminyltransferase activity	molecular_function	7	2	553	6	5264	0.124256
GO:0004435	phosphatidylinositol phospholipase C activity	molecular_function	9	2	553	6	5264	0.124256
GO:0030507	spectrin binding	molecular_function	6	2	553	6	5264	0.124256
GO:0045295	gamma-catenin binding	molecular_function	5	2	553	6	5264	0.124256
GO:0004402	histone acetyltransferase activity	molecular_function	10	5	553	26	5264	0.130264
GO:0004812	aminoacyl-tRNA ligase activity	molecular_function	7	4	553	19	5264	0.131302
GO:0043565	sequence-specific DNA binding	molecular_function	7	18	553	131	5264	0.141106
GO:0019900	kinase binding	molecular_function	6	4	553	20	5264	0.151283
GO:0004674	protein serine/threonine kinase activity	molecular_function	8	26	553	202	5264	0.158056
GO:0051010	microtubule plus-end binding	molecular_function	8	2	553	7	5264	0.162274
GO:0004879	ligand-activated sequence-specific DNA binding RNA polymerase II transcription factor activity	molecular_function	6	2	553	7	5264	0.162274
GO:0004725	protein tyrosine phosphatase activity	molecular_function	9	7	553	44	5264	0.173543
GO:0016791	phosphatase activity	molecular_function	7	8	553	52	5264	0.174158
GO:0004177	aminopeptidase activity	molecular_function	8	3	553	14	5264	0.175791
GO:0016817	"hydrolase activity, acting on acid anhydrides"	molecular_function	5	3	553	14	5264	0.175791
GO:0008144	drug binding	molecular_function	4	3	553	14	5264	0.175791
GO:0003713	transcription coactivator activity	molecular_function	6	10	553	69	5264	0.183387
GO:0016874	ligase activity	molecular_function	4	7	553	45	5264	0.188242
GO:0033142	progesterone receptor binding	molecular_function	9	1	553	2	5264	0.199088
GO:0004591	oxoglutarate dehydrogenase (succinyl-transferring) activity	molecular_function	7	1	553	2	5264	0.199088
GO:0034186	apolipoprotein A-I binding	molecular_function	6	1	553	2	5264	0.199088
GO:0004176	ATP-dependent peptidase activity	molecular_function	7	1	553	2	5264	0.199088
GO:0004525	ribonuclease III activity	molecular_function	10	1	553	2	5264	0.199088
GO:0004723	calcium-dependent protein serine/threonine phosphatase activity	molecular_function	10	1	553	2	5264	0.199088
GO:0016799	"hydrolase activity, hydrolyzing N-glycosyl compounds"	molecular_function	6	1	553	2	5264	0.199088
GO:0016279	protein-lysine N-methyltransferase activity	molecular_function	9	1	553	2	5264	0.199088
GO:0030957	Tat protein binding	molecular_function	6	1	553	2	5264	0.199088
GO:0004740	pyruvate dehydrogenase (acetyl-transferring) kinase activity	molecular_function	8	1	553	2	5264	0.199088
GO:0008574	plus-end-directed microtubule motor activity	molecular_function	11	1	553	2	5264	0.199088
GO:0047555	"3',5'-cyclic-GMP phosphodiesterase activity"	molecular_function	10	1	553	2	5264	0.199088
GO:0030553	cGMP binding	molecular_function	9	1	553	2	5264	0.199088
GO:0070851	growth factor receptor binding	molecular_function	6	1	553	2	5264	0.199088
GO:0004629	phospholipase C activity	molecular_function	8	1	553	2	5264	0.199088
GO:0004565	beta-galactosidase activity	molecular_function	8	1	553	2	5264	0.199088
GO:0031698	beta-2 adrenergic receptor binding	molecular_function	8	1	553	2	5264	0.199088
GO:0005173	stem cell factor receptor binding	molecular_function	7	1	553	2	5264	0.199088
GO:0008545	JUN kinase kinase activity	molecular_function	10	1	553	2	5264	0.199088
GO:0030291	protein serine/threonine kinase inhibitor activity	molecular_function	7	1	553	2	5264	0.199088
GO:0001972	retinoic acid binding	molecular_function	7	1	553	2	5264	0.199088
GO:0004816	asparagine-tRNA ligase activity	molecular_function	8	1	553	2	5264	0.199088
GO:0005315	inorganic phosphate transmembrane transporter activity	molecular_function	7	1	553	2	5264	0.199088
GO:0035368	selenocysteine insertion sequence binding	molecular_function	9	1	553	2	5264	0.199088
GO:0043395	heparan sulfate proteoglycan binding	molecular_function	7	1	553	2	5264	0.199088
GO:0032405	MutLalpha complex binding	molecular_function	7	1	553	2	5264	0.199088
GO:0030158	protein xylosyltransferase activity	molecular_function	8	1	553	2	5264	0.199088
GO:0001882	nucleoside binding	molecular_function	5	1	553	2	5264	0.199088
GO:0008378	galactosyltransferase activity	molecular_function	7	1	553	2	5264	0.199088
GO:0008417	fucosyltransferase activity	molecular_function	7	1	553	2	5264	0.199088
GO:0003708	retinoic acid receptor activity	molecular_function	7	1	553	2	5264	0.199088
GO:0004658	propionyl-CoA carboxylase activity	molecular_function	7	1	553	2	5264	0.199088
GO:0004523	ribonuclease H activity	molecular_function	10	1	553	2	5264	0.199088
GO:0050815	phosphoserine binding	molecular_function	7	1	553	2	5264	0.199088
GO:0019871	sodium channel inhibitor activity	molecular_function	6	1	553	2	5264	0.199088
GO:0097110	scaffold protein binding	molecular_function	5	2	553	8	5264	0.201978
GO:0017022	myosin binding	molecular_function	6	2	553	8	5264	0.201978
GO:0030276	clathrin binding	molecular_function	5	2	553	8	5264	0.201978
GO:0033613	activating transcription factor binding	molecular_function	6	2	553	8	5264	0.201978
GO:0043560	insulin receptor substrate binding	molecular_function	5	2	553	8	5264	0.201978
GO:0051393	alpha-actinin binding	molecular_function	7	2	553	8	5264	0.201978
GO:0004867	serine-type endopeptidase inhibitor activity	molecular_function	7	2	553	8	5264	0.201978
GO:0005100	Rho GTPase activator activity	molecular_function	7	2	553	8	5264	0.201978
GO:0042162	telomeric DNA binding	molecular_function	8	2	553	8	5264	0.201978
GO:0005546	"phosphatidylinositol-4,5-bisphosphate binding"	molecular_function	9	2	553	8	5264	0.201978
GO:0030675	Rac GTPase activator activity	molecular_function	8	2	553	8	5264	0.201978
GO:0016788	"hydrolase activity, acting on ester bonds"	molecular_function	5	3	553	15	5264	0.203655
GO:0048365	Rac GTPase binding	molecular_function	10	3	553	15	5264	0.203655
GO:0004222	metalloendopeptidase activity	molecular_function	8	6	553	38	5264	0.203849
GO:0003677	DNA binding	molecular_function	6	65	553	561	5264	0.207262
GO:0042169	SH2 domain binding	molecular_function	6	3	553	16	5264	0.232438
GO:0008201	heparin binding	molecular_function	6	3	553	16	5264	0.232438
GO:0004888	transmembrane signaling receptor activity	molecular_function	5	3	553	16	5264	0.232438
GO:0008013	beta-catenin binding	molecular_function	5	4	553	24	5264	0.24056
GO:0042974	retinoic acid receptor binding	molecular_function	8	2	553	9	5264	0.242598
GO:0032266	phosphatidylinositol-3-phosphate binding	molecular_function	8	2	553	9	5264	0.242598
GO:0004970	ionotropic glutamate receptor activity	molecular_function	7	2	553	9	5264	0.242598
GO:0046966	thyroid hormone receptor binding	molecular_function	8	2	553	9	5264	0.242598
GO:0017016	Ras GTPase binding	molecular_function	8	2	553	9	5264	0.242598
GO:0005234	extracellular-glutamate-gated ion channel activity	molecular_function	12	2	553	9	5264	0.242598
GO:0032403	protein complex binding	molecular_function	5	9	553	66	5264	0.253304
GO:0004386	helicase activity	molecular_function	9	11	553	84	5264	0.264268
GO:0005198	structural molecule activity	molecular_function	3	5	553	34	5264	0.282958
GO:0046914	transition metal ion binding	molecular_function	7	1	553	3	5264	0.283258
GO:0048763	calcium-induced calcium release activity	molecular_function	12	1	553	3	5264	0.283258
GO:0015278	calcium-release channel activity	molecular_function	10	1	553	3	5264	0.283258
GO:0016504	peptidase activator activity	molecular_function	5	1	553	3	5264	0.283258
GO:0050291	sphingosine N-acyltransferase activity	molecular_function	8	1	553	3	5264	0.283258
GO:0005218	intracellular ligand-gated calcium channel activity	molecular_function	11	1	553	3	5264	0.283258
GO:0016929	SUMO-specific protease activity	molecular_function	9	1	553	3	5264	0.283258
GO:0030976	thiamine pyrophosphate binding	molecular_function	6	1	553	3	5264	0.283258
GO:0008831	dTDP-4-dehydrorhamnose reductase activity	molecular_function	7	1	553	3	5264	0.283258
GO:0016538	cyclin-dependent protein serine/threonine kinase regulator activity	molecular_function	6	1	553	3	5264	0.283258
GO:0046976	histone methyltransferase activity (H3-K27 specific)	molecular_function	11	1	553	3	5264	0.283258
GO:0005548	phospholipid transporter activity	molecular_function	6	1	553	3	5264	0.283258
GO:0044323	retinoic acid-responsive element binding	molecular_function	9	1	553	3	5264	0.283258
GO:0001965	G-protein alpha-subunit binding	molecular_function	5	1	553	3	5264	0.283258
GO:0051425	PTB domain binding	molecular_function	6	1	553	3	5264	0.283258
GO:0008376	acetylgalactosaminyltransferase activity	molecular_function	7	1	553	3	5264	0.283258
GO:0048406	nerve growth factor binding	molecular_function	7	1	553	3	5264	0.283258
GO:0003923	GPI-anchor transamidase activity	molecular_function	5	1	553	3	5264	0.283258
GO:0008716	D-alanine-D-alanine ligase activity	molecular_function	7	1	553	3	5264	0.283258
GO:0008157	protein phosphatase 1 binding	molecular_function	8	1	553	3	5264	0.283258
GO:0005219	ryanodine-sensitive calcium-release channel activity	molecular_function	12	1	553	3	5264	0.283258
GO:0000900	"translation repressor activity, nucleic acid binding"	molecular_function	7	1	553	3	5264	0.283258
GO:0008649	rRNA methyltransferase activity	molecular_function	8	1	553	3	5264	0.283258
GO:0016811	"hydrolase activity, acting on carbon-nitrogen (but not peptide) bonds, in linear amides"	molecular_function	6	1	553	3	5264	0.283258
GO:0046934	"phosphatidylinositol-4,5-bisphosphate 3-kinase activity"	molecular_function	8	1	553	3	5264	0.283258
GO:0030955	potassium ion binding	molecular_function	8	1	553	3	5264	0.283258
GO:0001071	nucleic acid binding transcription factor activity	molecular_function	3	1	553	3	5264	0.283258
GO:0003727	single-stranded RNA binding	molecular_function	7	1	553	3	5264	0.283258
GO:0042043	neurexin family protein binding	molecular_function	5	1	553	3	5264	0.283258
GO:0008135	"translation factor activity, nucleic acid binding"	molecular_function	7	1	553	3	5264	0.283258
GO:0046974	histone methyltransferase activity (H3-K9 specific)	molecular_function	11	1	553	3	5264	0.283258
GO:0035259	glucocorticoid receptor binding	molecular_function	9	1	553	3	5264	0.283258
GO:0009982	pseudouridine synthase activity	molecular_function	6	1	553	3	5264	0.283258
GO:0031994	insulin-like growth factor I binding	molecular_function	7	1	553	3	5264	0.283258
GO:0032041	NAD-dependent histone deacetylase activity (H3-K14 specific)	molecular_function	9	1	553	3	5264	0.283258
GO:0046970	NAD-dependent histone deacetylase activity (H4-K16 specific)	molecular_function	9	1	553	3	5264	0.283258
GO:0035254	glutamate receptor binding	molecular_function	6	1	553	3	5264	0.283258
GO:0005452	inorganic anion exchanger activity	molecular_function	9	1	553	3	5264	0.283258
GO:0032564	dATP binding	molecular_function	9	1	553	3	5264	0.283258
GO:0000975	regulatory region DNA binding	molecular_function	7	1	553	3	5264	0.283258
GO:0070300	phosphatidic acid binding	molecular_function	6	1	553	3	5264	0.283258
GO:0004726	non-membrane spanning protein tyrosine phosphatase activity	molecular_function	10	1	553	3	5264	0.283258
GO:0016820	"hydrolase activity, acting on acid anhydrides, catalyzing transmembrane movement of substances"	molecular_function	6	1	553	3	5264	0.283258
GO:0017046	peptide hormone binding	molecular_function	6	1	553	3	5264	0.283258
GO:0015106	bicarbonate transmembrane transporter activity	molecular_function	9	1	553	3	5264	0.283258
GO:0071558	histone demethylase activity (H3-K27 specific)	molecular_function	6	1	553	3	5264	0.283258
GO:0017162	aryl hydrocarbon receptor binding	molecular_function	6	1	553	3	5264	0.283258
GO:0070097	delta-catenin binding	molecular_function	5	1	553	3	5264	0.283258
GO:0016922	ligand-dependent nuclear receptor binding	molecular_function	6	2	553	10	5264	0.283504
GO:0030674	"protein binding, bridging"	molecular_function	5	2	553	10	5264	0.283504
[truncated: 242 more rows]
