# Supplementary material for: Systematic identification and comparison of expressed profiles of lncRNAs and circRNAs with associated co-expression and ceRNA networks in mouse germline stem cells
Source: Oncotarget. 2017 Feb 25;8(16):26573–90. doi: 10.18632/oncotarget.15719 (PMC5432280; doi:10.18632/oncotarget.15719)
Supplement: Supplementary file 8 [file oncotarget-08-26573-s008.xlsx]

## Sheet: Sheet1
Supplementary File S7: Full information lists of KEGG pathway of sex-biased cirRNAs
pathway_id	pathway_name	S gene number	TS gene number	B gene number	TB gene number	pvalue	Pathway_link
ko04660	T cell receptor signaling pathway	12	125	47	1323	0.000880597	Pathway_pics\mmu04660.png
ko04662	PPAR signaling pathway	9	125	33	1323	0.00244554	Pathway_pics\mmu04662.png
ko05221	Insulin signaling pathway	8	125	30	1323	0.00498224	Pathway_pics\mmu05221.png
ko04370	VEGF signaling pathway	8	125	31	1323	0.00619121	Pathway_pics\mmu04370.png
ko04664	Fc epsilon RI signaling pathway	8	125	33	1323	0.00926444	Pathway_pics\mmu04664.png
ko04722	Neurotrophin signaling pathway	11	125	54	1323	0.00961068	Pathway_pics\mmu04722.png
ko04650	Natural killer cell mediated cytotoxicity	8	125	35	1323	0.0133566	Pathway_pics\mmu04650.png
ko05223	GnRH signaling pathway	7	125	30	1323	0.0182296	Pathway_pics\mmu05223.png
ko04010	MAPK signaling pathway	14	125	86	1323	0.0261272	Pathway_pics\mmu04010.png
ko04620	Toll-like receptor signaling pathway	6	125	26	1323	0.0298621	Pathway_pics\mmu04620.png
ko00510	N-Glycan biosynthesis	5	125	21	1323	0.0410546	Pathway_pics\mmu00510.png
ko04320	Dorso-ventral axis formation	4	125	15	1323	0.0455801	Pathway_pics\mmu04320.png
ko00604	Glycosphingolipid biosynthesis - ganglio series	2	125	4	1323	0.0468005	Pathway_pics\mmu00604.png
ko04210	Apoptosis	6	125	29	1323	0.0487505	Pathway_pics\mmu04210.png
ko04720	Long-term potentiation	6	125	29	1323	0.0487505	Pathway_pics\mmu04720.png
ko04630	Jak-STAT signaling pathway	6	125	31	1323	0.0646943	Pathway_pics\mmu04630.png
ko04114	Oocyte meiosis	8	125	47	1323	0.0680614	Pathway_pics\mmu04114.png
ko05213	Endometrial cancer	6	125	32	1323	0.0736936	Pathway_pics\mmu05213.png
ko04666	Fc gamma R-mediated phagocytosis	6	125	34	1323	0.0937355	Pathway_pics\mmu04666.png
ko00300	Lysine biosynthesis	1	125	1	1323	0.0944822	Pathway_pics\mmu00300.png
ko04062	Chemokine signaling pathway	8	125	51	1323	0.100293	Pathway_pics\mmu04062.png
ko05412	Arrhythmogenic right ventricular cardiomyopathy (ARVC)	5	125	27	1323	0.103442	Pathway_pics\mmu05412.png
ko05214	Glioma	6	125	35	1323	0.104759	Pathway_pics\mmu05214.png
ko05014	Amyotrophic lateral sclerosis (ALS)	3	125	13	1323	0.116854	Pathway_pics\mmu05014.png
ko05010	Alzheimer's disease	6	125	37	1323	0.128735	Pathway_pics\mmu05010.png
ko00563	Glycosylphosphatidylinositol(GPI)-anchor biosynthesis	2	125	7	1323	0.135786	Pathway_pics\mmu00563.png
ko00534	Glycosaminoglycan biosynthesis - heparan sulfate	2	125	7	1323	0.135786	Pathway_pics\mmu00534.png
ko04012	ErbB signaling pathway	7	125	46	1323	0.135793	Pathway_pics\mmu04012.png
ko05211	Renal cell carcinoma	6	125	39	1323	0.155131	Pathway_pics\mmu05211.png
ko04020	Calcium signaling pathway	7	125	48	1323	0.159976	Pathway_pics\mmu04020.png
ko04150	mTOR signaling pathway	5	125	31	1323	0.161587	Pathway_pics\mmu04150.png
ko03030	DNA replication	3	125	15	1323	0.162241	Pathway_pics\mmu03030.png
ko00970	Aminoacyl-tRNA biosynthesis	4	125	23	1323	0.165408	Pathway_pics\mmu00970.png
ko05142	Chagas disease	5	125	32	1323	0.177864	Pathway_pics\mmu05142.png
ko00533	Glycosaminoglycan biosynthesis - keratan sulfate	1	125	2	1323	0.180102	Pathway_pics\mmu00533.png
ko00511	Other glycan degradation	1	125	2	1323	0.180102	Pathway_pics\mmu00511.png
ko00130	Ubiquinone and other terpenoid-quinone biosynthesis	1	125	2	1323	0.180102	Pathway_pics\mmu00130.png
ko00920	Sulfur metabolism	1	125	2	1323	0.180102	Pathway_pics\mmu00920.png
ko05220	Chronic myeloid leukemia	6	125	42	1323	0.19876	Pathway_pics\mmu05220.png
ko05410	Hypertrophic cardiomyopathy (HCM)	4	125	25	1323	0.204969	Pathway_pics\mmu05410.png
ko00531	Glycosaminoglycan degradation	2	125	9	1323	0.205968	Pathway_pics\mmu00531.png
ko04530	Tight junction	8	125	61	1323	0.211474	Pathway_pics\mmu04530.png
ko04330	Notch signaling pathway	3	125	17	1323	0.211945	Pathway_pics\mmu04330.png
ko05200	Pathways in cancer	14	125	119	1323	0.224206	Pathway_pics\mmu05200.png
ko05218	Melanoma	4	125	26	1323	0.225715	Pathway_pics\mmu05218.png
ko05414	Dilated cardiomyopathy	4	125	26	1323	0.225715	Pathway_pics\mmu05414.png
ko05222	Small cell lung cancer	5	125	35	1323	0.230049	Pathway_pics\mmu05222.png
ko04930	Type II diabetes mellitus	3	125	18	1323	0.237933	Pathway_pics\mmu04930.png
ko00030	Pentose phosphate pathway	2	125	10	1323	0.242382	Pathway_pics\mmu00030.png
ko05215	Prostate cancer	6	125	45	1323	0.246397	Pathway_pics\mmu05215.png
ko05212	Pancreatic cancer	5	125	36	1323	0.248375	Pathway_pics\mmu05212.png
ko04614	Renin-angiotensin system	1	125	3	1323	0.257685	Pathway_pics\mmu04614.png
ko00310	Lysine degradation	3	125	19	1323	0.264437	Pathway_pics\mmu00310.png
ko04670	Leukocyte transendothelial migration	5	125	37	1323	0.267068	Pathway_pics\mmu04670.png
ko05210	Colorectal cancer	4	125	28	1323	0.26867	Pathway_pics\mmu05210.png
ko04912	Non-small cell lung cancer	5	125	38	1323	0.286072	Pathway_pics\mmu04912.png
ko04110	Cell cycle	7	125	57	1323	0.288508	Pathway_pics\mmu04110.png
ko00562	Inositol phosphate metabolism	4	125	29	1323	0.290692	Pathway_pics\mmu00562.png
ko04960	Aldosterone-regulated sodium reabsorption	2	125	12	1323	0.315606	Pathway_pics\mmu04960.png
ko00600	Sphingolipid metabolism	2	125	12	1323	0.315606	Pathway_pics\mmu00600.png
ko00052	Galactose metabolism	1	125	4	1323	0.32798	Pathway_pics\mmu00052.png
ko05100	Bacterial invasion of epithelial cells	4	125	31	1323	0.335384	Pathway_pics\mmu05100.png
ko04070	Phosphatidylinositol signaling system	5	125	41	1323	0.344371	Pathway_pics\mmu04070.png
ko00280	"Valine, leucine and isoleucine degradation"	2	125	13	1323	0.351743	Pathway_pics\mmu00280.png
ko05216	Thyroid cancer	2	125	13	1323	0.351743	Pathway_pics\mmu05216.png
ko04810	Regulation of actin cytoskeleton	8	125	71	1323	0.353869	Pathway_pics\mmu04810.png
ko05416	Viral myocarditis	2	125	14	1323	0.387215	Pathway_pics\mmu05416.png
ko04130	SNARE interactions in vesicular transport	2	125	14	1323	0.387215	Pathway_pics\mmu04130.png
ko00380	Tryptophan metabolism	1	125	5	1323	0.391667	Pathway_pics\mmu00380.png
ko00290	"Valine, leucine and isoleucine biosynthesis"	1	125	5	1323	0.391667	Pathway_pics\mmu00290.png
ko04260	Cardiac muscle contraction	2	125	15	1323	0.421827	Pathway_pics\mmu04260.png
ko04910	Acute myeloid leukemia	6	125	56	1323	0.438166	Pathway_pics\mmu04910.png
ko00532	Glycosaminoglycan biosynthesis - chondroitin sulfate	1	125	6	1323	0.449362	Pathway_pics\mmu00532.png
ko04144	Endocytosis	8	125	78	1323	0.460125	Pathway_pics\mmu04144.png
ko04120	Ubiquitin mediated proteolysis	7	125	68	1323	0.466338	Pathway_pics\mmu04120.png
ko03320	B cell receptor signaling pathway	2	125	17	1323	0.487887	Pathway_pics\mmu03320.png
ko00450	Selenoamino acid metabolism	1	125	7	1323	0.501624	Pathway_pics\mmu00450.png
ko05020	Prion diseases	1	125	7	1323	0.501624	Pathway_pics\mmu05020.png
ko04520	Adherens junction	4	125	39	1323	0.51174	Pathway_pics\mmu04520.png
ko02010	ABC transporters	2	125	18	1323	0.519131	Pathway_pics\mmu02010.png
ko05219	Bladder cancer	2	125	18	1323	0.519131	Pathway_pics\mmu05219.png
ko00630	Glyoxylate and dicarboxylate metabolism	1	125	8	1323	0.548962	Pathway_pics\mmu00630.png
ko04623	Cytosolic DNA-sensing pathway	1	125	8	1323	0.548962	Pathway_pics\mmu04623.png
ko05140	Leishmaniasis	1	125	8	1323	0.548962	Pathway_pics\mmu05140.png
ko00051	Fructose and mannose metabolism	1	125	8	1323	0.548962	Pathway_pics\mmu00051.png
ko04622	RIG-I-like receptor signaling pathway	2	125	19	1323	0.549095	Pathway_pics\mmu04622.png
ko04360	Axon guidance	5	125	53	1323	0.573083	Pathway_pics\mmu04360.png
ko04514	Cell adhesion molecules (CAMs)	3	125	31	1323	0.573693	Pathway_pics\mmu04514.png
ko00230	Purine metabolism	4	125	43	1323	0.592108	Pathway_pics\mmu00230.png
ko04270	Vascular smooth muscle contraction	3	125	32	1323	0.596018	Pathway_pics\mmu04270.png									Purine metabolism
ko04621	NOD-like receptor signaling pathway	2	125	21	1323	0.605047	Pathway_pics\mmu04621.png
ko04115	p53 signaling pathway	2	125	21	1323	0.605047	Pathway_pics\mmu04115.png
ko00520	Amino sugar and nucleotide sugar metabolism	1	125	10	1323	0.630665	Pathway_pics\mmu00520.png
ko04730	Long-term depression	2	125	23	1323	0.655638	Pathway_pics\mmu04730.png
ko04142	Lysosome	4	125	48	1323	0.68095	Pathway_pics\mmu04142.png
ko04920	Adipocytokine signaling pathway	2	125	25	1323	0.700971	Pathway_pics\mmu04920.png
ko04080	Neuroactive ligand-receptor interaction	2	125	25	1323	0.700971	Pathway_pics\mmu04080.png
ko04310	Wnt signaling pathway	4	125	52	1323	0.741777	Pathway_pics\mmu04310.png
ko00240	Pyrimidine metabolism	2	125	29	1323	0.776902	Pathway_pics\mmu00240.png
ko03018	RNA degradation	2	125	29	1323	0.776902	Pathway_pics\mmu03018.png
ko04540	Gap junction	2	125	30	1323	0.793065	Pathway_pics\mmu04540.png
ko00190	Oxidative phosphorylation	1	125	16	1323	0.797601	Pathway_pics\mmu00190.png
ko00640	Propanoate metabolism	1	125	17	1323	0.816959	Pathway_pics\mmu00640.png
ko03022	Basal transcription factors	1	125	18	1323	0.834478	Pathway_pics\mmu03022.png
ko04350	TGF-beta signaling pathway	2	125	33	1323	0.835549	Pathway_pics\mmu04350.png
ko04512	ECM-receptor interaction	1	125	20	1323	0.864679	Pathway_pics\mmu04512.png
ko04510	Focal adhesion	5	125	77	1323	0.871143	Pathway_pics\mmu04510.png
ko05016	Huntington's disease	2	125	42	1323	0.920046	Pathway_pics\mmu05016.png
ko04916	Melanogenesis	1	125	27	1323	0.933316	Pathway_pics\mmu04916.png
ko04145	Phagosome	1	125	32	1323	0.959874	Pathway_pics\mmu04145.png
ko03040	Spliceosome	1	125	36	1323	0.973313	Pathway_pics\mmu03040.png
